# Supplementary material for: Anaplasma phagocytophilum Transmission Activates Immune Pathways While Repressing Wound Healing in the Skin
Source: Life (Basel). 2022 Nov 24;12(12):1965. doi: 10.3390/life12121965 (PMC9781593; doi:10.3390/life12121965)
Supplement: Supplementary file 1 [file life-12-01965-s001.zip]

Archive with 21 entries (21 files):
- Figure S1.tif
- Figure S2.tif
- Figure S3.tif
- Figure S4.tif
- Figure S5.tif
- Supplementary file S1. Differential_expression_analysis_table control anaplasma.xlsx
- Supplementary file S2. Differential_expression_analysis_table baseline anaplasma.xlsx
- Supplementary file S3. Differential_expression_analysis_table baseline control.xlsx
- Supplementary file S4. Differential_expression_analysis_table significant genes control v anaplasma (only significant pvalue).xlsx
- Supplementary file S5. Differential_expression_analysis_table significant genes baseline control (only significant pvalue).xlsx
- Supplementary file S6. Differential_expression_analysis_table baseline anaplasma (significant pvalue).xlsx
- Supplementary file S7. Differentially regulate genes (DEGs) shared during response to tick feeding and Anaplasma phagocytophilum transmission compared to intact skin..xlsx
- Supplementary file S8. Differentially expressed chemokines, chemokine receptors, cytokine, and cytokine receptors.xlsx
- Table S1. Overepresented pathways upregulated genes Baseline v Control.xlsx
- Table S2. Overepresented pathways downregulated genes Baseline v Control.xlsx
- Table S3. Overrepresented pathways upregulated genes Baseline v Anaplasma.xlsx
- Table S4. Overrepresented pathways downregulated genes baseline Anaplasma.xlsx
- Table S5. Pathway Enrichment (PE) analysis of upregulated genes unique to infected tick bite sites when compared to intact skin.xlsx
- Table S6. Pathway Enrichment (PE) analysis of upregulated genes unique to uninfected tick bite sites when compared to intact skin.xlsx
- Table S7. Pathway Enrichment (PE) analysis of downregulated genes unique to infected tick bite sites when compared to intact skin.xlsx
- Table S8. Pathway Enrichment (PE) analysis of downregulated genes unique to uninfected tick bite sites when compared to intact skin.xlsx
