# Supplementary material for: Anaplasma phagocytophilum Transmission Activates Immune Pathways While Repressing Wound Healing in the Skin
Source: Life (Basel). 2022 Nov 24;12(12):1965. doi: 10.3390/life12121965 (PMC9781593; doi:10.3390/life12121965)
Supplement: Supplementary file 1 [file life-12-01965-s001.zip › Supplementary file S1. Differential_expression_analysis_table control anaplasma.xlsx]

## Sheet: Supplementary file 1. Different
ID	log2FoldChange	pvalue	padj	Anaplasma1	Anaplasma2	Anaplasma3	Anaplasma4	Anaplasma5	Control1	Control2	Control3	Control4	Control5	Gene.name
ENSMUSG00000000001	-0.063063	0.605404	0.841009	6098.16	5042.9	7372.78	6814.97	6106.27	6870.12	5623.99	6961.51	6068.76	7314.99	Gnai3
ENSMUSG00000000028	0.046065	0.756854	0.914385	337.679	332.591	334.836	379.399	251.291	259.402	372.679	353.163	320.434	279.086	Cdc45
ENSMUSG00000000031	-0.373421	0.576988	0.825067	6813.4	2957.3	6015.36	715.063	6851.34	5176.37	11853.7	1384.72	4408.13	7428.03	H19
ENSMUSG00000000037	-0.171686	0.235272	0.554364	123.638	157.29	165.824	157.445	131.023	164.258	139.644	198.53	179.703	149.442	Scml2
ENSMUSG00000000056	-0.18152	0.052454	0.250454	1667.12	1624.53	1928.23	1621.47	1866.59	1918.14	2188.94	1690.99	2016.79	2061.53	Narf
ENSMUSG00000000058	-0.302235	1.50883e-05	0.000596429	3015.18	2846.84	3017.78	3269.17	3157.27	4108.25	3559.58	3740.14	3484.72	3978.73	Cav2
ENSMUSG00000000078	0.342554	0.0465565	0.232001	6512.95	5344.27	8540.98	4852.37	8460.77	5037.25	5173.93	5931.95	5516.66	4929.03	Klf6
ENSMUSG00000000085	-0.137783	0.079849	0.314121	869.457	1036.2	848.252	845.174	936.718	1027.73	1028.2	924.809	982.953	1023.74	Scmh1
ENSMUSG00000000088	-0.0807722	0.550126	0.808319	2573.8	2788	2594.72	2320.13	3577.72	2989.86	3142.43	2383.35	3013.81	3123.59	Cox5a
ENSMUSG00000000093	-0.0727949	0.629703	0.854149	316.408	390.225	287.003	400.173	298.224	349.161	384.242	312.26	436.267	299.522	Tbx2
ENSMUSG00000000094	-0.517731	0.306437	0.625134	21.2711	32.4187	10.6297	9.84032	29.3336	36.801	50.6986	8.97873	18.4033	32.5707	Tbx4
ENSMUSG00000000120	-0.275022	0.00976589	0.085656	711.253	687.996	796.166	900.936	670.761	1018.76	922.359	887.897	909.34	822.569	Ngfr
ENSMUSG00000000125	0.0295693	0.858724	0.954704	1028.99	1248.72	1336.16	1120.7	1479.39	886.814	1037.1	1306.9	1492.83	1366.69	Wnt3
ENSMUSG00000000126	-0.566644	0.00926163	0.0824105	127.627	151.287	152.005	99.4966	147.646	194.776	267.724	168.601	130.988	240.129	Wnt9a
ENSMUSG00000000127	-0.0773806	0.380886	0.690995	869.457	791.255	985.375	1016.83	993.43	944.259	944.596	1007.61	967.798	1051.2	Fer
ENSMUSG00000000131	0.213201	0.00947048	0.0835765	3008.53	2645.12	2946.56	2687.5	2907.93	2643.39	2528.71	2482.12	2073.08	2513.69	Xpo6
ENSMUSG00000000134	0.195309	0.0633436	0.277177	2410.28	1880.28	2470.35	2214.07	2579.4	1973.79	2075.09	2166.87	1758.06	2117.09	Tfe3
ENSMUSG00000000142	-0.127899	0.216554	0.532697	1168.58	1287.14	1524.3	1501.2	1513.61	1612.06	1381.32	1422.63	1679.03	1553.81	Axin2
ENSMUSG00000000148	-0.0323249	0.733827	0.90437	721.888	679.591	630.343	786.132	665.872	815.905	721.344	678.393	640.868	703.143	Brat1
ENSMUSG00000000149	-0.360959	0.00309175	0.0390415	2257.4	1767.42	1931.42	2549.74	2011.3	2528.5	3124.64	2840.27	2403.26	2609.49	Gna12
ENSMUSG00000000154	0.0289032	0.857982	0.954387	138.262	190.91	121.179	136.671	127.112	143.614	119.186	150.643	124.493	159.022	Slc22a18
ENSMUSG00000000159	5.53984	NA	NA	2.65889	262.951	1.06297	0	0	0	0	2.99291	2.1651	0.638641	Igsf5
ENSMUSG00000000167	0.132075	0.731162	0.903163	21.2711	49.2283	20.1965	38.2679	20.5335	17.9517	28.4624	15.9622	43.3019	30.6547	Pih1d2
ENSMUSG00000000168	-0.176892	0.124829	0.402954	2208.21	2266.9	2182.28	2102.55	2574.51	2688.27	2869.37	1987.29	2471.46	2794.69	Dlat
ENSMUSG00000000171	-0.0809387	0.316414	0.635948	2487.39	2694.35	2451.21	2444.77	2962.69	2902.79	2914.73	2488.11	2694.46	2793.41	Sdhd
ENSMUSG00000000182	-0.090246	0.880009	0.963667	467.964	99.6573	152.005	288.649	213.157	25.1324	186.784	348.175	517.458	222.886	Fgf23
ENSMUSG00000000183	-0.893988	0.128158	0.409008	17.2828	13.2076	8.50378	2.18674	18.5779	16.1565	24.0151	15.9622	7.57783	45.9821	Fgf6
ENSMUSG00000000184	-0.0150252	0.92337	0.977908	5949.26	4003.1	4930.07	4539.67	5953.73	6585.58	5318.91	4804.62	4446.02	4486.45	Ccnd2
ENSMUSG00000000194	0.085356	0.206071	0.518435	3142.81	2733.97	3365.37	3085.49	3044.82	2836.37	2878.26	3076.71	2772.4	2926.25	Gpr107
ENSMUSG00000000197	-0.983218	0.023378	0.153053	15.9533	22.8131	9.56675	22.9607	6.8445	46.6744	21.3468	37.9102	15.1557	31.932	Nalcn
ENSMUSG00000000202	-0.841093	0.0748402	0.302786	13.2944	12.0069	7.44081	15.3072	3.91114	7.18068	21.3468	28.9315	16.2382	18.5206	Btbd17
ENSMUSG00000000204	5.03601	4.71085e-41	8.38766e-37	23706.7	14165.8	33075.4	6953.83	35973.7	643.568	756.922	780.152	818.406	472.594	Slfn4
ENSMUSG00000000214	-0.784499	0.153133	0.449775	69.1311	18.0104	35.0781	15.3072	68.445	52.9575	78.2716	20.9504	146.144	56.839	Th
ENSMUSG00000000216	0.0704954	0.738379	0.905866	119.65	217.325	181.768	143.231	114.401	113.096	147.649	173.589	164.547	141.14	Scnn1g
ENSMUSG00000000223	-0.526873	0.101137	0.360362	336.349	313.38	312.514	353.158	694.227	842.832	411.815	413.022	385.387	842.367	Drp2
ENSMUSG00000000244	-0.454722	0.0119712	0.0983155	263.23	162.093	226.413	290.836	244.446	316.848	325.539	407.036	248.986	328.261	Tspan32
ENSMUSG00000000247	0.123123	0.567792	0.820579	1035.64	1388	1533.87	1398.42	1317.08	986.446	1203.43	1340.82	1813.27	787.444	Lhx2
ENSMUSG00000000248	0.188981	0.233563	0.551875	276.524	248.543	322.081	295.21	280.624	187.595	233.925	263.376	232.748	328.261	Clec2g
ENSMUSG00000000253	-1.0947	0.0111005	0.0937149	212.711	206.519	125.431	139.951	592.538	661.52	693.771	246.416	482.816	644.388	Gmpr
ENSMUSG00000000266	-0.158653	0.145528	0.437839	890.728	804.463	1085.29	890.002	853.606	1060.05	878.776	1097.4	932.073	1081.22	Mid2
ENSMUSG00000000275	0.905168	2.53013e-06	0.000136927	4918.94	4130.38	5522.14	3303.07	6899.25	2498.88	2606.98	3252.3	2441.14	2430.67	Trim25
ENSMUSG00000000276	-0.0066738	0.934265	0.980688	465.306	513.896	518.73	494.203	543.649	533.165	458.067	491.835	518.54	546.676	Dgke
ENSMUSG00000000278	-0.0322175	0.84777	0.950455	5336.39	3436.38	6132.29	5151.95	5378.8	5406.15	5436.32	5908	3926.4	5333.29	Scpep1
ENSMUSG00000000282	0.101395	0.402919	0.710716	1542.16	1230.71	1511.55	1499.01	1529.26	1568.98	1418.67	1292.94	1063.06	1469.51	Mnt
ENSMUSG00000000290	0.818788	0.00101265	0.0173389	6394.63	4256.45	7316.44	4065.15	5793.38	3599.32	4062.12	3893.78	1990.8	2229.49	Itgb2
ENSMUSG00000000295	-0.0477961	0.678965	0.877839	275.195	273.758	238.106	283.183	260.091	312.36	218.805	282.331	280.38	280.363	Hddc2
ENSMUSG00000000296	0.671935	0.202264	0.51484	188.781	974.961	155.194	98.4032	290.402	257.607	217.026	132.686	217.592	246.515	Tpd52l1
ENSMUSG00000000301	0.0530951	0.805088	0.935128	63.8133	40.8235	42.5189	59.0419	56.7115	49.3672	64.0404	53.8724	48.7146	38.3184	Pemt
ENSMUSG00000000303	0.0828363	0.463884	0.753901	9118.66	10342.8	11726.7	10927.1	9192.16	9462.34	7848.51	10238.7	10708.6	10188.2	Cdh1
ENSMUSG00000000305	-0.134113	0.399456	0.707763	817.608	605.148	887.582	877.975	782.228	692.038	843.198	1141.3	894.184	789.36	Cdh4
ENSMUSG00000000308	0.273945	0.112888	0.381689	3939.14	7148.91	5666.7	4890.64	4877.19	4087.6	3670.76	4413.55	5529.65	4236.1	Ckmt1
ENSMUSG00000000317	0.0893533	0.63842	0.858635	412.128	277.36	288.065	493.109	341.247	342.877	430.494	321.239	329.094	279.725	Bcl6b
ENSMUSG00000000318	-0.783001	0.00442471	0.0502435	3283.73	1547.69	2856.21	4635.88	4215.23	4561.53	5416.75	8043.95	5199.48	5238.77	Clec10a
ENSMUSG00000000320	-0.162725	0.549558	0.808	291.148	431.048	575.068	393.613	545.604	709.092	319.312	361.145	439.514	674.404	Alox12
ENSMUSG00000000325	-0.147265	0.164809	0.467044	1397.25	1443.23	1896.34	1767.98	1646.59	1775.42	1671.28	1808.72	2028.69	1749.88	Arvcf
ENSMUSG00000000326	-0.205833	0.056032	0.258928	3061.71	2426.6	2589.4	3081.11	2796.47	2724.17	3540.9	3391.96	3460.9	2979.26	Comt
ENSMUSG00000000339	0.0543199	0.635116	0.85675	660.734	590.74	586.761	457.028	595.471	620.231	588.816	499.816	526.118	546.038	Rtca
ENSMUSG00000000340	-0.0786445	0.580167	0.826397	841.538	1257.12	897.149	950.138	947.474	1225.2	910.797	878.918	1023.01	1127.84	Dbt
ENSMUSG00000000346	0.0905732	0.276781	0.595141	7863.66	7615.98	8677.04	6775.61	8468.6	7466.11	7186.75	8082.85	7249.82	7021.85	Dazap2
ENSMUSG00000000355	0.0208312	0.776228	0.922095	1132.69	1129.85	1170.33	1078.06	1090.23	1042.1	1108.25	1171.23	1211.37	995.002	Mcts1
ENSMUSG00000000359	-0.443011	0.052523	0.250649	130.286	58.8339	93.5416	94.0297	112.445	105.017	158.322	107.745	129.906	162.215	Rem1
ENSMUSG00000000365	0.743046	0.0479773	0.236303	25.2594	18.0104	20.1965	12.0271	9.77785	8.07826	10.6734	12.9693	10.8255	8.30233	Rnf17
ENSMUSG00000000374	0.0485283	0.503559	0.781969	2841.02	2707.56	3064.55	2680.94	2554.95	2845.34	2562.51	2577.89	2536.41	2862.39	Trappc10
ENSMUSG00000000378	-0.0792102	0.396865	0.705207	1134.02	930.535	992.816	1075.87	1101.96	1030.43	1219.44	1192.18	1115.02	977.12	Ccm2
ENSMUSG00000000384	0.137314	0.0667051	0.285982	1619.26	1667.76	1753.9	1608.35	1533.17	1452.29	1512.95	1321.87	1651.97	1500.81	Tbrg4
ENSMUSG00000000385	2.50878	NA	NA	77.1078	1715.79	96.7305	77.6292	74.3117	94.2464	57.8142	55.8677	57.375	93.2415	Tmprss2
ENSMUSG00000000386	3.48649	1.75671e-10	3.86152e-08	6624.62	2971.71	8155.12	1262.84	12644.7	511.623	458.067	1229.09	260.894	365.302	Mx1
ENSMUSG00000000392	-1.04745	0.00176699	0.0258303	350.973	199.315	229.602	384.866	275.735	657.032	555.017	515.778	237.078	1009.69	Fap
ENSMUSG00000000399	-0.022537	0.826935	0.94255	2883.56	3268.28	2760.54	2605.5	3366.51	3208.87	3124.64	2564.92	3233.57	2987.56	Ndufa9
ENSMUSG00000000402	-0.16861	0.361819	0.674998	174.157	255.747	209.406	221.954	156.446	234.27	174.332	262.378	279.297	195.424	Egfl6
ENSMUSG00000000409	0.871199	0.0087907	0.0794913	409.469	300.173	350.781	135.578	413.603	185.8	137.865	221.475	242.491	93.8802	Lck
ENSMUSG00000000416	-0.166894	0.266443	0.585537	459.988	629.162	774.907	548.871	723.561	660.623	622.615	764.19	727.472	749.764	Cttnbp2
ENSMUSG00000000420	0.0386643	0.73386	0.90437	3445.92	4590.24	3202.74	3473.63	3342.07	3579.57	3488.42	3725.18	3103.66	3676.65	Galnt1
ENSMUSG00000000435	-0.290456	0.700439	0.888717	15.9533	12.0069	23.3854	4.37348	22.4891	24.2348	38.2463	0.997637	4.33019	27.4615	Myf5
ENSMUSG00000000439	-0.136549	0.225954	0.543003	667.381	659.179	650.539	559.805	757.783	781.797	757.811	616.54	662.519	800.217	Mkrn2
ENSMUSG00000000440	-0.121872	0.529235	0.796258	1058.24	718.013	819.552	1173.18	1073.61	1455.88	1094.02	807.088	906.092	1005.86	Pparg
ENSMUSG00000000441	0.0735227	0.594491	0.834491	1995.5	1545.29	2260.94	1696.91	2127.66	2043.8	1895.42	1590.23	1565.36	2051.31	Raf1
ENSMUSG00000000486	0.236526	0.181952	0.490187	449.352	389.024	402.866	298.49	405.781	362.624	265.946	389.078	392.965	243.322	2022-09-01
ENSMUSG00000000489	-0.00142913	0.992792	0.998699	1402.56	1467.24	1413.75	1810.62	1628.99	1472.94	2143.57	1230.09	1499.33	1385.85	Pdgfb
ENSMUSG00000000530	-0.009841	0.947499	0.98495	2048.67	1469.65	1583.83	2159.4	1665.17	1656.04	2220.96	1937.41	1613	1560.2	Acvrl1
ENSMUSG00000000531	-0.083152	0.446194	0.743237	420.104	334.993	442.196	441.721	380.358	424.558	477.635	427.986	372.396	434.914	Grasp
ENSMUSG00000000532	0.104956	0.227295	0.545269	3210.61	3548.04	4164.73	3394.91	3601.18	3607.39	3207.36	3107.64	3510.7	3233.44	Acvr1b
ENSMUSG00000000538	-0.14733	0.19591	0.506568	3242.51	3116.99	3772.49	3280.11	3651.05	4214.16	3403.04	3427.88	3346.15	4503.69	Tom1l2
ENSMUSG00000000552	0.0120982	0.922832	0.977645	3717.13	3245.47	3988.27	3927.38	5061.02	3748.31	3909.13	3777.05	3793.25	4545.84	Zfp385a
ENSMUSG00000000555	0.451547	0.00758746	0.0719738	4062.78	2887.66	3536.51	3179.52	3967.85	2137.15	3568.47	2615.8	2469.29	2105.6	Itga5
ENSMUSG00000000561	0.100004	0.33856	0.656293	1168.58	1282.34	975.809	1000.43	924.985	954.133	1002.41	1023.58	1054.4	956.684	Wdr77
ENSMUSG00000000562	-0.0642072	0.725545	0.900483	152.886	97.256	146.69	177.126	179.912	156.18	127.191	155.631	182.951	167.962	Adora3
ENSMUSG00000000563	0.00420216	0.968643	0.992294	6474.39	7296.6	6438.42	5719.41	7794.9	6607.12	7192.98	5766.34	7295.29	6765.12	Atp5f1
ENSMUSG00000000567	0.0109122	0.939681	0.982502	2266.7	3240.66	2624.48	2724.68	1945.79	2759.18	2268.99	2381.36	2864.42	2431.94	Sox9
ENSMUSG00000000568	0.235446	0.00136303	0.0214722	5077.15	5489.56	5869.73	5401.24	5971.33	4766.18	4395.66	4907.38	5150.76	4411.73	Hnrnpd
ENSMUSG00000000579	-0.126947	0.553298	0.810673	86.4139	108.062	89.2897	68.8822	106.579	73.602	142.312	104.752	89.8514	91.3256	Dynlt1c
ENSMUSG00000000581	-0.136776	0.0504632	0.243495	1447.76	1224.7	1276.63	1375.46	1451.03	1484.61	1434.68	1537.36	1566.45	1430.55	C1d
ENSMUSG00000000594	-0.116287	0.354507	0.668591	4998.71	3750.96	4373.07	4857.84	4389.28	5335.25	5479.9	5232.6	3990.27	4209.28	Gm2a
ENSMUSG00000000600	0.00445506	0.955924	0.987805	1265.63	1192.29	1315.96	1145.85	1174.32	1110.31	1355.52	1289.94	1146.42	1172.54	Krit1
ENSMUSG00000000605	-0.115246	0.0156332	0.117348	3189.34	3175.83	3287.77	3222.16	3140.65	3260.03	3387.03	3630.4	3643.86	3432.69	Clcn4
ENSMUSG00000000627	0.0956122	0.752469	0.912278	216.699	154.889	287.003	251.475	133.957	121.174	214.357	250.407	272.802	120.064	Sema4f
ENSMUSG00000000628	0.17591	0.455655	0.748978	3827.47	3705.33	3538.63	2301.54	4570.17	3571.49	4185.75	1846.63	2857.93	3420.56	Hk2
ENSMUSG00000000631	0.149099	0.208921	0.521571	9408.48	8050.63	10707.3	8617.93	9642.92	8906.74	8455.11	6959.51	7694.75	9849.11	Myo18a
ENSMUSG00000000673	-0.000439109	0.998828	0.999839	94.3905	39.6228	58.4635	51.3883	64.5338	93.3488	62.2615	39.9055	66.0354	46.6208	Haao
ENSMUSG00000000682	1.07826	2.70151e-06	0.000144446	3152.11	2132.43	3535.45	1722.06	3175.85	1509.74	1426.68	1387.71	1335.86	838.535	Cd52
ENSMUSG00000000686	-0.294007	0.179771	0.487028	179.475	121.27	112.675	188.059	124.179	216.318	229.478	139.669	149.392	153.274	Abhd15
ENSMUSG00000000690	-0.290504	0.7762	0.922095	192.769	43.2249	12.7557	162.912	83.1117	6.28309	211.689	125.702	253.316	8.30233	Hoxb6
ENSMUSG00000000693	-0.0550241	0.846677	0.950455	1091.47	407.034	807.859	812.373	911.296	952.338	969.5	672.407	481.734	1108.68	Loxl3
ENSMUSG00000000708	0.222524	0.139658	0.428082	2272.02	2495.04	2452.28	1542.74	2450.33	2253.84	1826.93	1813.7	1666.04	2047.48	Kat2b
ENSMUSG00000000711	-0.148194	0.0318986	0.183448	3549.62	3572.06	3977.64	3602.65	3870.07	4173.77	4243.57	3936.67	3743.45	4480.06	Rab5b
ENSMUSG00000000730	0.744169	0.0017721	0.0258413	73.1194	52.8304	44.6448	65.6021	44.9781	26.9275	46.2514	29.9291	30.3113	33.2093	Dnmt3l
ENSMUSG00000000732	0.241458	0.266038	0.584791	1155.29	536.709	713.254	893.282	846.762	724.351	900.123	730.27	506.632	643.75	Icosl
ENSMUSG00000000738	-0.0648184	0.422805	0.726825	1772.15	1898.29	1830.44	1825.93	2123.75	2037.52	2148.91	1757.84	1904.2	2036.62	Spg7
ENSMUSG00000000739	0.0107097	0.960111	0.989335	1481	1744.6	2779.67	1790.94	1468.63	1747.6	1272.8	1862.59	2311.24	2003.42	Sult5a1
ENSMUSG00000000740	0.00898704	0.924406	0.978357	27141.9	31621.4	30245.8	29502.4	31334.1	27115.1	28489.1	29992	35896.2	27430.3	Rpl13
ENSMUSG00000000743	0.0183035	0.765293	0.917856	4347.28	4117.17	4936.44	4674.15	4513.46	4586.66	4266.69	4498.34	4404.89	4550.31	Chmp1a
ENSMUSG00000000751	-0.125941	0.0262622	0.163382	2047.34	1899.49	1802.8	1991.02	2013.26	2247.55	2174.7	2044.16	2088.23	2086.44	Rpa1
ENSMUSG00000000753	-0.937489	0.0121289	0.0990622	4427.05	1252.32	2292.83	4693.83	3864.21	6746.25	6448.51	8372.17	2678.22	7412.7	Serpinf1
ENSMUSG00000000759	0.0297434	0.534879	0.798745	1418.52	1383.2	1395.68	1318.6	1330.77	1380.49	1362.64	1350.8	1316.38	1295.16	Tubgcp3
ENSMUSG00000000776	-0.0137196	0.874017	0.960733	802.984	755.235	722.821	839.707	729.428	717.17	878.776	717.301	811.911	760.621	Polr3d
ENSMUSG00000000782	0.303294	0.0555686	0.257602	586.285	489.882	541.053	451.561	372.536	371.6	417.152	422	464.413	304.632	Tcf7
ENSMUSG00000000787	-0.0843881	0.255048	0.57336	9930.95	9193.69	9725.13	10216.4	8628.95	9959.6	9137.32	10579.9	9921.55	10964.2	Ddx3x
ENSMUSG00000000791	2.34712	4.38024e-07	3.1196e-05	392.186	277.36	609.083	88.5629	434.137	135.535	44.4725	71.8298	61.7052	40.873	Il12rb1
ENSMUSG00000000792	0.237116	0.707387	0.891493	3.98833	50.429	11.6927	17.4939	5.86671	21.542	12.4523	18.9551	8.66038	14.0501	Slc5a5
ENSMUSG00000000794	0.619936	0.232636	0.55059	331.032	129.675	463.456	74.3491	179.912	231.577	163.659	43.896	103.925	222.886	Kcnn3
ENSMUSG00000000804	0.0188745	0.848822	0.950565	1461.06	1362.78	1809.18	1355.78	1573.26	1558.21	1378.65	1571.28	1412.72	1544.23	Usp32
ENSMUSG00000000805	-0.429185	0.375747	0.687017	317.737	361.408	322.081	373.932	267.913	287.227	288.182	287.319	1222.2	129.005	Car4
ENSMUSG00000000811	0.0490498	0.681077	0.878853	816.279	787.653	760.025	976.378	737.25	811.417	638.625	888.894	843.305	760.621	Txnrd3
ENSMUSG00000000817	2.57042	0.00016791	0.0043454	63.8133	51.6297	59.5264	2.18674	49.867	6.28309	6.22615	14.9646	8.66038	2.55456	Fasl
ENSMUSG00000000823	-0.0585739	0.62089	0.849324	1845.27	2199.67	1826.19	1818.27	1832.37	2372.32	1716.64	1922.45	1705.01	2195.65	Zfp512b
ENSMUSG00000000826	0.113859	0.0934972	0.344922	4843.17	4314.08	4716.41	4397.53	4127.23	4302.12	4103.03	4284.85	3764.02	4237.38	Dnajc5
ENSMUSG00000000827	-0.0532198	0.436434	0.736374	2577.79	2367.76	2508.61	2516.94	2438.6	2366.03	2409.52	2772.43	2800.55	2531.57	Tpd52l2
ENSMUSG00000000838	0.0367544	0.498332	0.777667	1756.2	1578.91	1791.11	1732.99	1669.08	1642.58	1694.4	1738.88	1614.08	1625.34	Fmr1
ENSMUSG00000000861	0.194626	0.124444	0.402075	967.835	1080.62	1061.91	893.282	960.185	813.212	759.59	859.963	1130.18	778.503	Bcl11a
ENSMUSG00000000869	-0.692754	0.00137534	0.0216133	30.5772	38.4221	45.7078	41.548	31.2891	43.0841	57.8142	63.8488	73.6132	65.78	Il4
ENSMUSG00000000876	-0.000345302	0.998403	0.999757	3105.58	3737.75	3998.9	3160.93	2489.44	3073.33	2913.84	3170.49	4519.64	2821.51	Pxmp4
ENSMUSG00000000881	-0.0529152	0.68083	0.878853	804.314	983.366	1142.7	879.069	1006.14	1048.38	809.399	1037.54	954.807	1145.72	Dlg3
ENSMUSG00000000884	-0.0227041	0.863801	0.956764	222.017	234.135	227.476	248.195	176.001	226.191	199.237	215.49	272.802	212.667	Gnb1l
ENSMUSG00000000901	-0.814878	0.00340999	0.0417859	539.754	286.965	495.345	603.54	372.536	797.055	650.188	1105.38	444.927	1043.54	Mmp11
ENSMUSG00000000902	0.0274885	0.682356	0.879107	1933.01	1825.05	2085.55	2135.35	1921.35	1931.6	1858.06	1895.51	2118.55	1915.28	Smarcb1
ENSMUSG00000000915	0.159192	0.139673	0.428082	3328.93	3530.03	4496.37	4053.12	3533.72	3747.42	2968.98	3309.16	3336.41	3601.93	Hip1r
ENSMUSG00000000916	0.10033	0.255425	0.573681	519.813	506.692	469.834	578.392	477.159	486.491	511.434	470.885	482.816	430.444	Nsun5
ENSMUSG00000000934	0.0255977	0.795071	0.930859	457.329	432.249	410.307	418.76	405.781	391.347	449.172	377.107	487.146	383.823	Top1mt
ENSMUSG00000000938	-1.75836	0.139175	0.427704	25.2594	0	5.31486	1.09337	8.80007	0.897585	61.372	60.8558	11.908	1.27728	Hoxa10
ENSMUSG00000000942	0.179712	0.431669	0.733496	62.4839	79.2456	111.612	86.3761	73.3339	52.9575	92.5028	71.8298	90.934	58.7549	Hoxa4
ENSMUSG00000000957	-0.0721134	0.735081	0.904497	12978	8346	10544.7	14640.2	10985.4	8111.48	12767.2	17109.5	11866.9	10587.4	Mmp14
ENSMUSG00000000958	0.390352	0.0402208	0.212502	840.209	479.076	664.358	660.395	791.028	490.081	712.449	535.731	462.248	420.864	Slc7a7
ENSMUSG00000000959	0.0437975	0.489218	0.771461	1734.92	2047.18	1761.34	1725.34	1794.24	1760.16	1827.82	1742.87	1735.32	1724.97	Oxa1l
ENSMUSG00000000976	0.0324996	0.581645	0.827085	913.328	905.321	948.171	842.987	959.207	862.579	903.681	875.925	899.597	924.752	Heatr6
ENSMUSG00000000982	2.69488	2.01336e-11	5.78193e-09	374.903	276.159	512.353	521.537	696.183	43.9817	47.1408	106.747	138.566	33.2093	Ccl3
ENSMUSG00000000983	4.75965	NA	NA	23.93	2573.08	22.3224	19.6806	34.2225	16.1565	18.6784	23.9433	16.2382	23.6297	Wfdc18
ENSMUSG00000001016	-0.0011473	0.985161	0.996806	2022.08	1922.31	1829.38	1952.76	1838.24	1842.74	1860.73	1928.43	2108.8	1834.18	Ilf2
ENSMUSG00000001017	0.0420387	0.337228	0.654961	4847.15	4837.58	4936.44	4945.31	5115.77	4744.63	4681.17	4671.93	5144.27	4741.91	Chtop
ENSMUSG00000001018	-0.191252	0.00841751	0.0775343	1742.9	1560.9	1783.67	1598.51	1835.3	2064.45	1879.41	1892.52	1825.18	2065.36	Snapin
ENSMUSG00000001020	-0.389333	0.00237597	0.0322194	3051.07	2364.16	3237.81	3527.21	3133.8	4607.3	3450.18	4142.19	4241.42	3621.09	S100a4
ENSMUSG00000001021	-0.0914824	0.728546	0.902321	63.8133	52.8304	55.2746	87.4695	94.8452	103.222	60.4826	64.8464	96.3467	54.9231	S100a3
ENSMUSG00000001025	-0.0269367	0.84454	0.949727	12062	10993.5	12704.6	14150.4	13147.3	12869.6	10996.3	15014.4	15265	10107.1	S100a6
ENSMUSG00000001027	-0.353546	0.473147	0.760666	1805.39	1192.29	1123.56	296.303	2902.07	1812.22	2830.23	864.951	1190.8	2653.55	Scn4a
ENSMUSG00000001029	0.0496167	0.801394	0.933808	519.813	443.055	416.685	507.323	424.359	358.136	565.69	477.868	548.852	284.834	Icam2
ENSMUSG00000001034	0.130888	0.129935	0.412049	1116.73	935.338	1212.85	1185.21	1192.9	1010.68	1100.25	1038.54	1026.26	982.229	Mapk7
ENSMUSG00000001036	-0.105789	0.289541	0.608825	1847.93	1907.9	2326.85	2123.32	2004.46	2420.79	2016.38	2141.93	1959.41	2447.27	Epn2
ENSMUSG00000001039	-0.0882106	0.509938	0.785455	172.828	200.515	162.635	178.219	149.601	187.595	164.548	181.57	224.087	162.215	B9d1
ENSMUSG00000001052	0.131907	0.0767434	0.307682	2674.84	2180.45	2663.81	2414.16	2511.93	2306.79	2371.27	2227.72	2107.72	2340.62	Sec24b
ENSMUSG00000001053	-0.0700003	0.566746	0.820066	812.291	853.691	1115.06	1152.41	937.696	1031.33	1055.78	952.743	1141.01	937.524	N4bp3
ENSMUSG00000001054	0.0223729	0.783643	0.925345	1326.79	1243.92	1411.63	1574.45	1439.3	1378.69	1272.8	1375.74	1370.51	1491.23	Rmnd5b
ENSMUSG00000001056	0.125192	0.290794	0.609845	2494.04	2385.77	2439.52	2557.39	2363.31	1917.24	2066.19	2276.61	2913.14	2053.87	Nhp2
ENSMUSG00000001062	0.0264059	0.689055	0.882561	1378.63	1451.64	1480.72	1459.65	1474.5	1463.06	1580.55	1387.71	1310.97	1372.44	Vps9d1
ENSMUSG00000001065	0.100213	0.277476	0.596145	1148.64	1169.47	1289.39	1246.44	1185.08	1097.75	1277.25	1157.26	1165.9	941.995	Zfp276
ENSMUSG00000001082	0.151849	0.116186	0.387863	1255	1528.48	1129.94	1359.06	1269.17	1140.83	1215.88	1302.91	1119.35	1109.32	Mfsd10
ENSMUSG00000001089	-0.00711896	0.930473	0.979806	2301.27	1975.14	2137.64	2261.09	1834.32	2150.61	2070.64	2268.63	1979.98	2087.72	Luzp1
ENSMUSG00000001098	-0.121829	0.3252	0.644168	2896.86	1982.34	2604.28	2980.52	2377.97	2709.81	2938.74	3012.86	2850.35	2463.24	Kctd10
ENSMUSG00000001100	-0.0379363	0.603818	0.839986	1921.05	2260.9	1869.77	1975.72	1946.77	2161.38	2132.01	1914.46	1948.59	2078.78	Poldip2
ENSMUSG00000001103	0.243765	0.379323	0.68959	50.5189	51.6297	88.2267	89.6562	119.29	46.6744	69.3771	82.8039	76.8609	63.8641	Sebox
ENSMUSG00000001105	-0.10195	0.409595	0.715054	1869.2	2630.71	2124.88	2191.11	2140.37	2085.99	2177.37	2576.9	2790.81	2131.78	Ift20
ENSMUSG00000001119	-0.858909	0.00218707	0.0302182	12970.1	5681.67	9231.91	12970.6	9624.34	20286.3	17992.7	19874.9	9220.06	24175.1	Col6a1
ENSMUSG00000001120	0.0216766	0.832455	0.944783	245.947	232.934	218.972	253.662	200.446	210.932	230.368	242.426	237.078	213.945	Pcbp3
ENSMUSG00000001123	1.33718	1.01233e-08	1.24771e-06	6559.48	3939.47	6724.36	4277.26	9339.8	2147.92	2447.77	3004.88	2501.77	2105.6	Lgals9
ENSMUSG00000001127	-0.0424135	0.535944	0.798801	2995.24	3444.78	3422.77	2977.24	3504.38	3382.1	3451.95	3187.45	3442.5	3372.02	Araf
ENSMUSG00000001128	0.0758494	0.679018	0.877839	5005.36	3281.49	4050.99	5640.69	4839.06	4260.84	5166.81	5240.59	3625.45	3356.69	Cfp
ENSMUSG00000001131	0.747746	0.0101673	0.0881777	3630.71	1728.99	3428.09	3031.91	1903.75	1168.66	2172.04	1626.15	2233.3	973.927	Timp1
ENSMUSG00000001134	0.145729	0.175338	0.480808	346.985	426.245	355.033	306.143	392.092	332.106	314.865	305.277	348.58	349.336	Uxt
ENSMUSG00000001138	-0.0998934	0.121435	0.397694	959.859	1061.41	965.179	1052.91	938.674	1122.88	1086.02	1032.55	1004.6	1083.77	Cnnm3
ENSMUSG00000001143	-0.0851423	0.35032	0.665555	930.611	960.553	849.315	882.349	975.83	1016.96	1096.69	837.017	1008.93	919.004	Lman2l
ENSMUSG00000001150	-0.106876	0.18783	0.496624	1165.92	1158.67	1172.46	1235.51	1100.01	1297.91	1337.73	1273.98	1054.4	1311.13	Mcm3ap
ENSMUSG00000001151	-0.128631	0.279296	0.597844	1695.04	1535.68	1533.87	1429.03	1697.43	2037.52	1792.24	1514.41	1401.9	1876.33	Pcnt
ENSMUSG00000001156	1.29105	2.07716e-07	1.63645e-05	4004.29	2715.96	5932.45	2233.75	5202.79	1736.83	1537.86	1611.18	1613	1710.92	Mxd1
ENSMUSG00000001157	-0.0701667	0.404212	0.711687	711.253	626.761	744.081	765.358	669.783	672.291	733.796	780.152	795.672	714.639	Gmcl1
ENSMUSG00000001158	0.131402	0.313984	0.632908	987.777	1093.83	1032.15	895.469	1137.16	818.598	872.55	923.812	1227.61	860.249	Snrnp27
ENSMUSG00000001166	0.496886	0.0131931	0.104867	236.641	256.948	366.725	229.607	389.158	269.275	178.779	221.475	180.785	199.256	Oas1c
ENSMUSG00000001173	0.0108648	0.90064	0.971728	1187.19	1071.02	1079.98	1176.46	1137.16	1125.57	1182.97	1186.19	926.661	1182.76	Ocrl
ENSMUSG00000001175	0.19943	0.00865116	0.0786289	22078.1	17923.9	22191.7	19898.2	22268.1	17367.4	18589.5	18879.3	18203	17850	Calm1
ENSMUSG00000001211	0.0658593	0.317304	0.636651	4103.99	3932.26	4569.72	4200.72	4446.97	3881.16	4294.26	3799	4060.64	4270.59	Agpat3
ENSMUSG00000001227	-0.233332	0.348966	0.664818	814.949	462.266	467.708	884.535	579.827	672.291	1068.23	773.168	756.701	502.61	Sema6b
ENSMUSG00000001228	0.280532	0.118151	0.391531	1434.47	1048.2	1077.85	1531.81	832.095	964.904	1143.83	1053.5	875.781	838.535	Uhrf1
ENSMUSG00000001229	0.0199882	0.83664	0.946643	2053.99	1772.22	1844.26	2031.48	1888.1	1714.39	2293	1817.69	1799.19	1832.26	Dpp9
ENSMUSG00000001240	-0.368936	0.0421251	0.218098	812.291	595.543	754.71	1150.22	1113.7	1245.85	1203.43	1099.4	1031.67	1138.06	Ramp2
ENSMUSG00000001247	0.0851636	0.590209	0.832267	1357.36	1940.32	2222.67	2082.87	2215.66	1758.37	1537.86	1769.81	2241.96	1951.69	Lsr
ENSMUSG00000001248	0.0626296	0.581347	0.827078	2930.1	3454.39	2825.38	3033.01	2845.35	2514.14	3417.27	2851.25	3169.7	2497.08	Gramd1a
ENSMUSG00000001249	0.273066	0.39753	0.705977	124.968	268.955	130.746	59.0419	131.023	118.481	130.749	110.738	117.998	113.039	Hpn
ENSMUSG00000001270	-0.0143789	0.943302	0.98347	2160.35	1540.49	1841.07	2619.71	2637.09	1814.92	2541.16	2606.82	2407.59	1539.76	Ckb
ENSMUSG00000001280	0.0236205	0.67191	0.874273	2615.02	2634.32	2613.85	2473.2	2358.42	2468.36	2347.26	2610.82	2481.2	2575	Sp1
ENSMUSG00000001281	0.824166	0.000226842	0.00548021	1677.76	1149.06	2064.29	1000.43	1759.04	1100.44	941.038	767.183	869.286	644.388	Itgb7
ENSMUSG00000001285	0.00796685	0.923879	0.978041	749.807	788.854	674.987	802.533	724.539	797.055	698.218	745.235	803.25	679.514	Myg1
ENSMUSG00000001288	-0.0284752	0.790569	0.927889	5676.73	6284.42	7865.99	6909	7074.28	6589.17	6089.17	6896.66	7734.8	7179.6	Rarg
ENSMUSG00000001289	-0.0718619	0.503476	0.78196	2640.28	3228.66	2844.51	2841.67	3248.2	2820.21	2987.66	3362.04	3653.6	2742.96	Pfdn5
ENSMUSG00000001300	-0.0128475	0.936669	0.981296	4246.25	4527.81	5141.6	4817.38	3390.96	3901.8	4111.93	4747.75	5897.72	3665.8	Efnb2
ENSMUSG00000001305	0.0118043	0.928555	0.979211	683.334	608.75	490.03	656.021	498.67	616.641	558.575	538.724	679.84	518.576	Rrp15
ENSMUSG00000001313	-0.323239	0.0533029	0.252077	284.501	336.193	358.222	423.134	286.491	441.612	370.011	434.97	538.026	332.093	Rnd2
ENSMUSG00000001323	-0.177998	0.0809128	0.316835	444.034	488.681	417.748	411.107	411.648	470.335	503.429	536.729	410.286	531.988	Srr
ENSMUSG00000001333	0.291705	0.547979	0.806812	376.233	222.128	363.537	59.0419	384.27	187.595	423.378	91.7826	173.208	271.422	Sync
ENSMUSG00000001334	0.730364	0.414908	0.720023	163.522	1433.62	105.234	33.8944	233.691	379.678	285.513	74.8228	166.712	280.363	Fndc5
ENSMUSG00000001348	-0.17588	0.205334	0.517613	1821.34	1978.74	1770.91	2468.83	2622.42	2585.94	2397.07	2229.72	2716.11	2120.93	Acp5
ENSMUSG00000001349	-0.00802117	0.985551	0.996963	445.364	516.297	313.577	624.314	253.246	145.409	511.434	532.738	800.003	176.265	Cnn1
ENSMUSG00000001366	-0.0429414	0.566656	0.820002	1378.63	1682.17	1460.52	1439.97	1426.59	1578.85	1506.73	1400.68	1511.24	1609.37	Fbxo9
ENSMUSG00000001376	-0.0549671	0.301596	0.620154	1018.35	1065.01	1026.83	1003.71	993.43	1104.03	1003.3	1082.44	1036	1076.11	Vps50
ENSMUSG00000001380	0.0279191	0.717883	0.897165	2495.37	2400.18	2507.55	2694.06	2615.58	2371.42	2171.15	2670.67	2598.11	2659.3	Hars
ENSMUSG00000001383	0.101401	0.302552	0.621052	2412.94	2414.59	2301.33	2264.37	2610.69	2145.23	1971.91	2235.7	2722.61	2119.01	Zmat2
ENSMUSG00000001403	-0.401182	0.0462846	0.231358	1282.91	1426.42	1052.34	1075.87	1804.01	1444.21	2319.69	1309.9	1762.39	1934.44	Ube2c
ENSMUSG00000001415	0.139358	0.0191529	0.133995	3140.15	2928.48	2983.76	2914.92	2914.78	2725.97	2807.1	2446.21	2644.66	2877.71	Smg5
ENSMUSG00000001416	0.245288	0.00592936	0.0610597	5792.39	4643.07	5400.96	5673.49	5291.77	4082.22	4670.5	4264.9	5097.72	4497.31	Cct3
ENSMUSG00000001418	0.153663	0.0396546	0.210698	3113.56	3502.42	3347.3	3155.46	3145.53	2776.23	3098.84	3240.32	2849.27	2660.58	Glmp
ENSMUSG00000001419	0.075554	0.517767	0.789848	4182.43	3964.68	4535.7	3755.72	4572.12	4154.02	4617.13	3373.01	3398.12	4393.21	Mef2d
ENSMUSG00000001420	0.220787	0.116652	0.388731	1180.55	1079.42	1484.97	1345.94	1189.96	1105.82	857.43	993.646	1082.55	1348.17	Tmem79
ENSMUSG00000001424	0.214513	0.0226898	0.149849	4501.5	5464.34	4309.29	4462.04	4092.03	3627.14	4272.03	3772.06	4106.1	3895.71	Snd1
ENSMUSG00000001435	-0.0600255	0.769814	0.919822	7055.36	5403.11	5711.35	9336.28	5446.26	5367.56	8673.03	7870.36	7196.78	5245.79	Col18a1
ENSMUSG00000001436	0.0299145	0.866158	0.957492	397.504	378.218	258.302	403.453	280.624	420.967	350.443	279.338	282.545	346.143	Slc19a1
ENSMUSG00000001440	0.0591897	0.482023	0.767381	8145.51	6439.3	7117.66	7995.81	6809.3	6766	7502.51	7182.98	6617.61	6967.57	Kpnb1
ENSMUSG00000001441	0.0592071	0.545744	0.805653	6409.25	6669.84	6648.89	6490.24	7001.92	5250.87	6125.64	6523.55	7590.82	6397.9	Npepps
ENSMUSG00000001444	1.88637	5.07825e-05	0.00161461	123.638	114.066	110.549	22.9607	106.579	42.1865	24.9046	23.9433	29.2288	9.57961	Tbx21
ENSMUSG00000001445	0.0308673	0.640023	0.858989	1397.25	1351.98	1382.93	1379.83	1330.77	1362.53	1235.45	1378.73	1476.59	1251.1	Mrpl10
ENSMUSG00000001467	0.173425	0.205139	0.517498	8033.83	8234.34	10534.1	7957.54	6590.27	7081.95	6074.05	7916.25	8195.97	7399.29	Cyp51
ENSMUSG00000001472	0.116927	0.0233649	0.153053	8742.43	9888.89	9131.99	8768.82	8715.98	8502.82	8500.47	8448.99	7991.37	8278.7	Tcf25
ENSMUSG00000001473	0.245853	0.318167	0.637498	4121.28	2673.94	2373.62	3369.76	2287.04	1868.77	4055.89	2193.8	2289.59	2093.46	Tubb6
ENSMUSG00000001482	-0.00655609	0.949604	0.9857	2014.11	1731.4	2136.57	2027.11	1946.77	2328.34	1852.72	1807.72	1765.64	2143.28	Def8
ENSMUSG00000001493	-0.391142	0.00858601	0.0784032	224.676	146.484	188.146	226.327	243.468	235.167	281.956	263.376	271.719	297.607	Meox1
ENSMUSG00000001497	5.92063	NA	NA	18.6122	6988.02	13.8186	17.4939	26.4002	49.3672	4.44725	2.99291	19.4859	40.2344	Pax9
ENSMUSG00000001504	0.0450569	0.809661	0.93645	2506	3615.28	2791.37	2954.28	2406.33	2195.49	2737.73	3070.73	3762.94	2070.47	Irx2
ENSMUSG00000001506	-1.02059	0.0104469	0.0899934	215916	47026.3	104105	213748	106104	235561	341040	440216	163660	213073	Col1a1
ENSMUSG00000001507	0.380545	0.000920144	0.0160305	3626.72	3841.01	2913.61	4177.76	3184.65	2422.58	2632.77	2836.28	3000.82	2737.21	Itga3
ENSMUSG00000001508	-0.595565	0.190846	0.500219	519.813	409.436	439.008	97.3098	781.25	748.586	961.495	275.348	565.09	844.283	Sgca
ENSMUSG00000001510	-0.0260499	0.902132	0.971728	388.198	350.602	665.421	545.591	598.404	624.719	412.705	483.854	444.927	629.061	Dlx3
ENSMUSG00000001517	-0.0253243	0.841814	0.948774	646.11	627.961	648.413	763.171	598.404	532.268	725.791	775.164	594.319	713.362	Foxm1
ENSMUSG00000001518	0.0925372	0.328023	0.646997	622.18	736.023	596.327	570.739	572.982	582.533	563.022	543.712	639.786	575.415	Itfg2
ENSMUSG00000001520	-0.332563	0.0384869	0.206549	98.3789	92.4532	126.494	101.683	126.134	117.584	139.644	160.62	156.969	116.871	Nrip2
ENSMUSG00000001521	-0.0713581	0.538749	0.800837	809.632	607.55	792.977	887.816	875.118	789.875	840.53	929.797	841.139	777.226	Tulp3
ENSMUSG00000001524	0.0936232	0.224835	0.541303	554.378	515.096	466.645	563.085	539.737	460.461	498.092	507.797	497.972	507.081	Gtf2h4
ENSMUSG00000001525	0.0286669	0.824724	0.941961	14456.4	11078.8	11320.7	15178.1	10705.8	11272.8	13630.8	13408.2	12179.7	11013.4	Tubb5
ENSMUSG00000001542	0.529211	2.19647e-06	0.000121832	1959.6	2508.24	2028.15	1753.76	1748.28	1316.76	1434.68	1334.84	1361.84	1476.54	Ell2
ENSMUSG00000001552	0.112386	0.3509	0.666194	24398	22986	31864.7	29575.6	29413.7	24715.9	22233.6	24506.9	26758.4	29664.2	Jup
ENSMUSG00000001555	-0.525475	0.0341885	0.191544	2169.65	901.719	1436.08	2210.79	1486.23	2013.28	2856.02	2874.19	1813.27	2251.85	Fkbp10
ENSMUSG00000001569	-0.073481	0.29514	0.614093	1131.36	1049.4	1005.57	1243.16	1108.81	1182.12	1120.71	1159.25	1189.72	1175.74	Nom1
ENSMUSG00000001576	0.027404	0.759703	0.915562	2264.04	2192.46	1870.83	2363.86	2283.13	2009.69	2369.49	2261.64	1954	2170.74	Ergic1
ENSMUSG00000001583	0.305688	0.0737188	0.300724	623.509	1031.39	835.496	740.211	727.472	501.75	644.851	685.376	806.498	566.474	Tnk1
ENSMUSG00000001588	0.303222	0.0387707	0.207506	522.472	403.432	442.196	415.48	396.981	348.263	337.991	399.055	421.111	263.759	Acap1
ENSMUSG00000001604	-0.773981	0.0243184	0.15644	494.553	392.626	322.081	278.809	948.452	1000.81	989.068	480.861	678.757	1017.35	Tcea3
ENSMUSG00000001622	6.55693	NA	NA	2.65889	504.29	2.12594	0	0	0	0	1.99527	2.1651	1.27728	Csn3
ENSMUSG00000001627	0.277425	0.0672048	0.287174	2038.04	3297.1	2044.1	2026.01	2523.66	2040.21	1820.7	1882.54	1929.1	2168.18	Ifrd1
ENSMUSG00000001630	0.00713113	0.92652	0.978509	965.177	908.923	1040.65	1051.82	1079.47	989.139	964.164	955.736	1122.6	996.279	Stk38l
ENSMUSG00000001632	0.260168	0.000991964	0.0170767	2188.27	1877.88	2150.39	1989.93	2168.73	1906.47	1847.39	1657.07	1595.68	1656	Brpf1
ENSMUSG00000001642	-0.123648	0.261339	0.579831	2603.05	2206.87	2120.63	2118.95	2832.64	2515.93	2959.2	2445.21	2575.38	2450.46	Akr1b3
ENSMUSG00000001655	0.196676	0.293611	0.612278	279.183	314.581	375.229	329.104	300.18	233.372	270.393	286.322	403.79	205.004	Hoxc13
ENSMUSG00000001657	-0.213915	0.834714	0.945726	502.53	58.8339	46.7708	205.553	68.445	6.28309	419.82	282.331	285.793	28.7388	Hoxc8
ENSMUSG00000001661	-0.405771	0.498314	0.777667	319.067	93.6539	79.7229	284.276	125.156	47.572	423.378	351.168	306.361	66.4186	Hoxc6
ENSMUSG00000001663	-0.212852	0.17813	0.484738	393.516	377.017	319.955	406.733	494.759	543.937	464.293	505.802	339.92	454.712	Gstt1
ENSMUSG00000001665	7.57377e-05	0.999711	0.999996	409.469	878.906	507.038	484.362	538.76	697.424	476.745	524.757	532.613	586.272	Gstt3
ENSMUSG00000001666	-0.0169679	0.888015	0.96704	598.25	768.442	665.421	648.368	604.271	800.646	597.71	664.426	692.83	570.306	Ddt
ENSMUSG00000001672	0.389045	0.214819	0.530317	283.172	941.342	366.725	349.878	345.158	308.769	344.217	366.133	421.111	305.909	Marveld3
ENSMUSG00000001674	0.0548212	0.579208	0.826015	1474.35	1241.51	1195.84	1474.95	1250.59	1246.75	1271.02	1215.12	1478.76	1179.57	Ddx18
ENSMUSG00000001687	-0.0898256	0.341991	0.659355	3633.37	3538.44	4273.15	3502.06	4421.54	4480.74	3964.28	3827.93	4002.18	4339.56	Ubl3
ENSMUSG00000001700	0.126623	0.29097	0.609845	1857.23	2192.46	2291.77	1843.42	2276.28	1725.16	1608.13	2044.16	1950.75	2253.76	Gramd3
ENSMUSG00000001707	0.169197	0.247454	0.566459	570.332	527.103	645.224	574.019	584.715	466.744	506.097	419.007	706.904	484.728	Eef1e1
ENSMUSG00000001729	0.0409929	0.508263	0.784825	6288.27	5925.41	5718.79	6727.5	6138.53	6029.08	6326.66	6132.47	5662.81	5784.17	Akt1
ENSMUSG00000001739	-0.286083	0.328716	0.648077	168.839	105.661	87.1637	215.394	116.356	146.306	228.589	168.601	199.189	103.46	Cldn15
ENSMUSG00000001741	-0.283696	0.157339	0.455811	763.101	421.442	450.7	673.515	548.537	768.333	731.128	752.218	479.569	744.016	Il16
ENSMUSG00000001750	0.755416	5.79515e-05	0.00178208	5888.11	4930.04	6061.07	4134.03	7194.54	2926.13	4334.29	3841.9	2983.5	2625.45	Tcirg1
ENSMUSG00000001751	-0.0633586	0.659016	0.866218	896.045	833.279	848.252	1045.26	878.051	954.133	1010.42	1161.25	682.005	894.735	Naglu
ENSMUSG00000001755	-0.0225293	0.812126	0.937052	1138	1354.38	1271.31	1319.7	1177.25	1286.24	1240.78	1176.21	1499.33	1161.69	Ppat
ENSMUSG00000001761	-0.147712	0.0618873	0.274516	2478.08	2364.16	2580.9	2893.05	2324.2	2918.95	2677.24	2671.67	2732.35	2999.69	Smo
ENSMUSG00000001763	-0.000918921	0.996401	0.999671	67.8017	63.6366	87.1637	83.096	73.3339	75.3971	105.845	56.8653	62.7878	74.0823	Tspan33
ENSMUSG00000001767	0.0319202	0.528195	0.795792	1091.47	1072.22	1110.81	1141.48	1147.92	1091.46	1045.99	1110.37	1132.34	1070.36	Crnkl1
ENSMUSG00000001768	0.426537	0.0101022	0.0876988	4988.08	4052.33	6137.6	4340.67	6962.81	4126.2	3322.1	4347.7	3648.19	4260.37	Rin2
ENSMUSG00000001773	-0.266824	0.708125	NA	7.97667	15.609	1.06297	2.18674	18.5779	22.4396	7.1156	6.98346	6.49529	11.4955	Folh1
ENSMUSG00000001774	0.0162544	0.850319	0.951025	2218.84	1857.47	1992.01	1951.66	1976.1	1724.26	2071.53	1923.44	2221.39	1944.02	Chordc1
ENSMUSG00000001783	0.039929	0.479127	0.764634	3350.2	3503.62	3369.62	3311.81	3345.98	3469.17	3098.84	3094.67	3528.02	3232.16	Rtcb
ENSMUSG00000001785	0.0673687	0.459283	0.751401	974.483	1080.62	815.3	941.391	879.029	949.645	928.586	849.987	836.809	906.231	Pwp1
ENSMUSG00000001786	0.0751257	0.415418	0.720475	833.562	883.708	906.715	768.638	893.696	876.941	678.65	835.022	850.882	828.955	Fbxo7
ENSMUSG00000001794	-0.021216	0.817771	0.93926	8694.57	6840.34	7247.34	8927.36	8221.22	7849.38	8810.89	8220.53	7884.19	7757.57	Capns1
ENSMUSG00000001802	-0.543958	0.0937962	0.345335	518.483	200.515	214.72	517.163	449.781	673.189	695.55	446.941	326.929	627.145	Lrp3
ENSMUSG00000001804	0.540946	0.138294	0.426304	50.5189	27.6159	40.3929	63.4154	24.4446	25.1324	35.578	31.9244	36.8066	13.4115	Dsg4
ENSMUSG00000001827	4.21642	NA	NA	7.97667	929.335	9.56675	14.2138	9.77785	17.0541	8.00505	9.97637	4.33019	12.7728	Folr1
ENSMUSG00000001829	-0.0468181	0.628764	0.853291	987.777	1216.3	927.975	1024.49	1027.65	1078.9	1143.83	928.8	1066.31	1133.59	Clpb
ENSMUSG00000001833	-0.11618	0.190235	0.499766	5862.85	4592.64	5692.22	5840.78	5816.84	5823.53	5906.84	6185.35	5609.76	6609.29	2022-09-07
ENSMUSG00000001844	-0.0676611	0.389217	0.698801	856.162	870.501	907.778	812.373	993.43	1008.89	897.455	964.715	868.203	917.088	Zdhhc4
ENSMUSG00000001847	0.0670768	0.19355	0.50352	9771.42	8809.47	10000.4	9900.46	9873.67	9120.36	8989.67	9566.34	8966.74	9515.74	Rac1
ENSMUSG00000001855	-0.00727111	0.944232	0.983769	1693.71	1368.79	1673.12	1616	1541.97	1661.43	1657.05	1599.21	1279.57	1731.35	Nup214
ENSMUSG00000001864	-0.0783258	0.700387	0.888717	1349.39	1341.17	2662.75	1526.34	2110.06	1884.03	1786.02	1750.85	1823.01	2248.65	Aif1l
ENSMUSG00000001865	-0.9318	0.0227079	0.149912	785.702	199.315	726.01	1236.6	855.562	1892.11	1068.23	1294.93	806.498	2193.09	Cpa3
ENSMUSG00000001870	0.120425	0.575173	0.824023	3661.29	1487.66	2964.63	3167.49	2462.06	2647.88	2124.9	2650.72	2423.82	2794.05	Ltbp1
ENSMUSG00000001891	-0.260042	0.190481	0.499855	4177.11	4102.76	3933	2805.58	5484.4	4901.71	5391.84	3740.14	4134.25	6382.57	Ugp2
ENSMUSG00000001909	0.113534	0.118633	0.392613	1793.42	2167.25	1937.8	1846.7	1756.1	1763.75	1791.35	1687	1836	1704.53	Trmt1
ENSMUSG00000001910	0.170314	0.0257194	0.161784	3257.14	2832.43	3465.29	3473.63	3410.51	2805.85	3117.52	2933.05	2741.01	3011.19	Nacc1
ENSMUSG00000001911	-0.0987792	0.353523	0.668133	11392	13709.5	12816.3	11809.5	15277.9	14868.5	13503.6	12345.8	13269.9	15623.7	Nfix
ENSMUSG00000001918	-0.398021	0.198301	0.509709	5670.08	4124.37	2779.67	6902.44	7633.57	10607.7	8698.82	5151.8	4468.76	6795.77	Slc1a5
ENSMUSG00000001924	0.205221	0.00541933	0.0575723	12920.9	10697	12825.8	12008.5	11538.8	10620.2	10605.8	10206.8	9526.42	11070.8	Uba1
ENSMUSG00000001930	-0.666018	0.000307331	0.00694419	1685.74	1443.23	2209.92	2378.08	2405.35	2630.82	3880.67	3606.46	3372.14	2576.28	Vwf
ENSMUSG00000001942	-0.197283	0.0231106	0.151951	534.437	570.328	528.297	535.751	482.048	653.442	588.816	658.44	530.448	604.154	Siae
ENSMUSG00000001943	-0.380022	0.0993407	0.356241	151.557	159.692	106.297	186.966	176.979	169.644	242.82	227.461	253.316	126.451	Vsig2
ENSMUSG00000001946	-0.11421	0.598195	0.837069	1720.3	1572.9	1490.29	2117.86	1865.61	1389.46	2391.73	2041.16	2472.54	1197.45	Esam
ENSMUSG00000001948	-0.0830338	0.733011	0.904048	41.2128	52.8304	35.0781	45.9215	61.6005	67.3189	37.3569	40.9031	46.5495	58.1163	Spa17
ENSMUSG00000001962	0.0608118	0.410459	0.716013	1312.16	1331.57	1204.35	1336.1	1178.23	1153.4	1170.52	1249.04	1357.51	1171.27	Fam50a
ENSMUSG00000001964	0.176485	0.00846709	0.0777324	1796.08	1710.98	1858.08	1672.85	1597.7	1413.7	1531.63	1543.34	1646.55	1507.19	Emd
ENSMUSG00000001983	-0.159934	0.27126	0.590389	418.775	316.982	361.411	289.743	372.536	394.04	431.383	302.284	379.974	454.073	Taco1
ENSMUSG00000001985	-0.136117	0.579973	0.82635	65.1428	110.464	57.4005	77.6292	57.6893	65.5237	114.739	71.8298	81.1911	70.8891	Grik3
ENSMUSG00000001986	-1.15362	4.48188e-06	0.000214488	127.627	80.4463	99.9194	121.364	88.0007	254.017	209.91	329.22	126.658	229.272	Gria3
ENSMUSG00000001988	-0.133993	0.554122	0.811094	35.895	39.6228	36.1411	31.7077	25.4224	30.5179	30.2413	42.8984	44.3844	37.0412	Npas1
ENSMUSG00000001995	0.0350566	0.674678	0.876004	1387.94	1313.56	1460.52	1612.72	1394.32	1585.14	1323.5	1321.87	1368.34	1398.62	Sipa1l2
ENSMUSG00000001998	0.0913724	0.470113	0.758558	497.212	417.84	451.763	402.36	354.936	456.871	407.368	403.045	321.517	400.428	Ap4e1
ENSMUSG00000001999	-0.0465385	0.655848	0.864863	959.859	757.636	845.063	959.978	951.385	977.47	920.581	1049.51	841.139	834.065	Blvra
ENSMUSG00000002006	-0.167773	0.141786	0.431168	475.941	453.861	502.786	572.925	395.025	572.659	470.519	538.724	557.512	556.256	Pdzd4
ENSMUSG00000002007	-0.295688	0.470463	0.758742	226.006	213.723	186.02	63.4154	364.714	279.149	368.232	119.716	210.014	316.127	Srpk3
ENSMUSG00000002010	-0.151344	0.291136	0.609845	2914.14	3804.99	2705.26	2460.08	3379.23	3458.39	3830.86	2726.54	3348.32	3585.97	Idh3g
ENSMUSG00000002012	-0.402622	0.164025	0.465635	33.2361	85.249	46.7708	29.521	48.8893	60.1382	64.9298	52.8747	81.1911	63.2254	Pnck
ENSMUSG00000002014	0.244634	0.212123	0.527198	3008.53	5350.28	2879.59	2979.43	2738.78	2553.63	2891.6	3006.88	3302.85	2557.12	Ssr4
ENSMUSG00000002015	-5.8113e-05	0.999405	0.999992	5077.15	5394.7	5736.86	5984.01	5398.35	5496.81	5103.66	5675.56	6195.42	5129.56	Bcap31
ENSMUSG00000002017	0.131687	0.206487	0.518694	1526.2	1686.97	1269.19	1432.31	1268.19	1169.55	1378.65	1390.71	1246.01	1366.69	Fam98a
ENSMUSG00000002020	0.077297	0.674831	0.876139	1839.95	1676.16	2146.14	2454.61	1324.9	1895.7	1894.53	1899.5	1970.24	1291.33	Ltbp2
ENSMUSG00000002028	-0.067297	0.448973	0.744555	2509.99	2664.33	2448.03	2292.79	2174.59	2682.88	2728.83	2596.85	2479.03	2179.68	Kmt2a
ENSMUSG00000002031	-0.0896367	0.543584	0.80422	848.186	1342.37	867.385	897.656	843.829	947.85	996.184	1147.28	962.385	1051.84	Ift46
ENSMUSG00000002032	-0.826062	0.15796	0.456868	18.6122	27.6159	14.8816	26.2409	115.379	99.6319	96.0606	27.9338	42.2194	94.5188	Tmem25
ENSMUSG00000002033	0.109742	0.647902	0.86279	372.244	408.235	307.199	276.622	311.913	249.529	250.825	315.253	516.375	223.524	Cd3g
ENSMUSG00000002043	-0.0496951	0.766794	0.918417	583.626	971.359	813.174	753.331	777.339	758.459	724.902	851.982	1047.91	656.523	Trappc6a
ENSMUSG00000002052	0.11687	0.0250746	0.159277	4279.48	3884.23	3999.96	4171.2	3983.5	3710.62	3966.95	3802.99	3500.96	3749.46	Supt6
ENSMUSG00000002055	-0.0315308	0.847782	0.950455	374.903	398.629	357.159	512.79	310.936	307.872	442.946	457.915	370.231	417.671	Spag5
ENSMUSG00000002057	0.14839	0.446678	0.743281	279.183	230.533	350.781	318.17	339.291	330.311	203.684	238.435	234.913	360.832	Foxn1
ENSMUSG00000002058	0.0927107	0.395322	0.703871	385.539	405.833	326.332	457.028	352.003	393.142	371.79	343.187	346.415	350.614	Unc119
ENSMUSG00000002059	-0.335676	0.00295463	0.0378197	1169.91	1104.64	982.186	1396.23	1096.1	1543.85	1269.24	1607.19	1384.58	1449.71	Rab34
ENSMUSG00000002064	0.0058579	0.925996	0.978509	1558.11	1632.94	1764.53	1645.52	1656.37	1574.36	1623.25	1700.97	1786.2	1549.98	Sdf2
ENSMUSG00000002068	0.240839	0.165075	0.467646	241.959	166.896	234.917	237.261	167.201	166.951	211.689	182.568	190.528	136.669	Ccne1
ENSMUSG00000002076	0.438557	0.318916	0.638441	31.9067	37.2214	35.0781	6.56021	17.6001	17.0541	24.0151	10.974	21.651	20.4365	Hsf2bp
ENSMUSG00000002083	0.202818	0.124195	0.401661	421.434	530.705	508.101	518.257	675.649	499.955	459.846	424.993	501.22	424.696	Bbc3
ENSMUSG00000002100	0.659316	0.0343331	0.191992	31.9067	16.8097	26.5743	18.5873	38.1336	20.6445	17.789	15.9622	14.0731	15.3274	Mybpc3
ENSMUSG00000002102	0.103273	0.062811	0.276406	5803.02	5763.32	5926.07	5432.95	5820.75	5205.99	5486.13	5061.01	5828.44	5183.85	Psmc3
ENSMUSG00000002103	0.519088	0.000569256	0.0110772	2847.67	2443.41	3187.85	2064.28	2684.02	1964.81	2072.42	2112	1471.18	1610.01	Acp2
ENSMUSG00000002104	-0.164129	0.532614	0.797576	218.029	147.685	228.539	122.457	278.669	241.45	317.534	157.627	189.446	209.474	Rapsn
ENSMUSG00000002105	-0.169579	0.111718	0.379825	1590.02	1353.18	1353.16	1694.72	1422.68	1544.74	1939.89	1774.8	1567.53	1511.66	Slc39a13
ENSMUSG00000002107	-0.0847594	0.526901	0.7954	3327.6	2344.95	2911.48	2722.49	3644.2	3348.89	3371.01	3447.83	2721.52	2967.12	Celf2
ENSMUSG00000002108	0.279646	0.134265	0.419253	894.716	631.563	778.096	623.22	1032.54	676.779	860.987	547.703	627.878	549.87	Nr1h3
ENSMUSG00000002109	-0.0164408	0.900607	0.971728	364.268	474.273	348.655	371.745	304.091	423.66	347.775	395.064	344.25	371.05	Ddb2
ENSMUSG00000002111	0.706119	0.000498361	0.0100263	4231.62	2575.48	4252.95	2877.75	4841.99	2336.41	2889.82	2450.2	2027.61	1808.63	Spi1
ENSMUSG00000002129	0.0950251	0.102898	0.363318	2240.11	1983.54	2106.81	2252.34	2037.7	1907.37	1957.68	1985.3	1986.47	2100.49	Sf3a1
ENSMUSG00000002147	0.157306	0.0617291	0.274418	5719.27	4667.09	5769.81	5227.4	5361.2	4725.78	5044.07	5014.12	4213.28	4981.4	Stat6
ENSMUSG00000002204	0.559244	0.00108903	0.0181556	1211.12	803.262	1122.5	1037.61	1276.99	786.284	907.239	729.272	751.288	528.156	Napsa
ENSMUSG00000002205	0.199087	0.0312212	0.180896	894.716	876.504	859.945	860.481	913.251	652.544	778.269	846.994	859.543	705.059	Vrk3
ENSMUSG00000002210	0.191725	0.0202626	0.139247	931.94	1123.85	946.045	916.243	916.185	816.802	833.415	875.925	912.588	796.385	Smg9
ENSMUSG00000002221	0.0869475	0.202239	0.51484	1082.17	1141.86	1051.28	1078.06	1003.21	953.235	1103.81	1042.53	965.632	975.843	Paxip1
ENSMUSG00000002222	-0.238215	0.00670782	0.066685	3674.58	4021.11	4573.97	3998.45	4148.74	5365.76	4486.39	4668.94	4391.9	5169.16	Rmnd5a
ENSMUSG00000002227	1.56096	4.95857e-08	4.90486e-06	1707.01	1087.83	1940.99	872.508	2759.31	611.255	615.499	647.466	435.184	526.878	Mov10
ENSMUSG00000002228	-0.00369893	0.990299	0.998344	176.816	254.546	134.997	103.87	290.402	209.137	258.83	121.712	169.96	203.088	Ppm1j
ENSMUSG00000002233	0.255598	0.0750837	0.303282	2616.35	2416.99	2394.88	2478.67	3230.6	1786.19	2573.18	2270.62	2545.07	1833.54	Rhoc
ENSMUSG00000002249	0.100262	0.383158	0.693447	1786.77	2238.09	2621.29	2241.41	2600.91	1963.92	2049.29	2203.78	2279.85	2225.02	Tead3
ENSMUSG00000002250	0.240626	0.0546022	0.254968	2170.98	1600.52	1960.12	2408.69	1757.08	1585.14	1874.07	1591.23	1555.62	1768.4	Ppard
ENSMUSG00000002257	0.0815845	0.427194	0.730084	1386.61	1400.01	1460.52	1559.14	1446.14	1235.97	1272.8	1382.72	1700.68	1267.7	Def6
ENSMUSG00000002265	-0.455062	0.00454653	0.0509832	1703.02	1197.09	1753.9	1402.79	1795.21	2344.49	1932.77	1889.52	1844.66	2749.99	Peg3
ENSMUSG00000002266	-0.653952	0.0243936	0.156586	131.615	86.4497	152.005	87.4695	177.957	234.27	225.92	129.693	132.071	277.17	Zim1
ENSMUSG00000002274	-0.300407	0.361397	0.674755	30.5772	79.2456	25.5113	53.5751	31.2891	56.5479	64.0404	47.8866	40.0543	61.3095	Metrn
ENSMUSG00000002279	0.265528	0.262544	0.580935	574.32	1219.9	533.612	554.338	554.404	546.629	602.158	598.582	583.493	527.517	Lmf1
ENSMUSG00000002280	0.0525879	0.463683	0.753858	913.328	1027.79	942.856	940.297	892.718	883.224	950.822	829.036	981.871	903.038	Narfl
ENSMUSG00000002289	-0.144683	0.444674	0.741879	3096.28	1977.54	1955.87	2771.69	2292.91	1943.27	2957.42	3485.74	2542.9	2440.25	Angptl4
ENSMUSG00000002297	0.0764322	0.608881	0.843077	519.813	450.259	487.904	642.901	402.847	393.142	460.735	565.66	487.146	468.124	Dbf4
ENSMUSG00000002307	1.87181	4.14909e-08	4.1737e-06	5236.68	3474.8	6958.22	1979	9577.4	1434.34	1491.61	1742.87	1383.5	1387.13	Daxx
ENSMUSG00000002308	0.142034	0.487483	0.770802	385.539	565.525	332.71	395.8	309.958	304.281	421.599	352.166	452.505	273.338	Cd320
ENSMUSG00000002319	0.132762	0.164619	0.466801	2625.65	2180.45	2240.75	2531.15	2118.86	2090.48	2412.19	2016.22	1917.19	2226.3	Ipo4
ENSMUSG00000002320	0.115756	0.147133	0.440211	2266.7	2642.72	2221.61	2573.79	2144.28	2278.97	2228.96	2214.75	2020.03	2189.26	Tm9sf1
ENSMUSG00000002324	0.198056	0.27525	0.593464	339.008	431.048	398.615	453.748	662.938	359.034	346.885	430.979	443.844	414.478	Rec8
ENSMUSG00000002325	1.12208	5.54929e-12	1.93565e-09	4217	4015.11	4961.95	2846.04	5376.84	2080.6	2035.06	2092.04	1802.44	1830.34	Irf9
ENSMUSG00000002326	0.0193759	0.823942	0.941876	761.772	703.605	655.854	776.292	656.094	662.418	764.927	732.265	709.069	638.002	Gmpr2
ENSMUSG00000002329	-0.00606196	0.952017	0.986765	1183.21	1341.17	1231.98	1256.28	1354.23	1189.3	1182.97	1313.89	1556.7	1157.86	Mdp1
ENSMUSG00000002332	0.0615494	0.32464	0.643819	2200.23	2443.41	2542.63	2410.88	2577.44	2302.31	2186.27	2453.19	2342.63	2387.88	Dhrs1
ENSMUSG00000002342	-0.0519864	0.635641	0.857068	1135.35	1198.29	985.375	1051.82	1193.88	1135.45	1377.76	963.717	1168.07	1122.73	Tmem161a
ENSMUSG00000002343	0.00881297	0.946592	0.984697	361.609	250.944	334.836	348.785	326.58	280.047	379.795	292.308	331.26	328.9	Armc6
ENSMUSG00000002345	0.0368683	0.537001	0.79964	716.571	746.83	775.97	708.503	786.139	731.532	740.022	707.324	755.618	711.446	Borcs8
ENSMUSG00000002346	-0.182464	0.393338	0.702016	491.894	774.446	360.348	476.709	550.493	658.827	724.012	470.885	488.229	667.379	Slc25a42
ENSMUSG00000002365	-0.290574	0.0351447	0.194877	2242.77	1604.12	1900.59	2467.73	1779.57	2647.88	2414.86	2404.3	2048.18	2705.92	Snx9
ENSMUSG00000002372	0.0899013	0.248734	0.567491	2346.47	2480.63	2400.19	2589.1	2718.24	2159.59	2534.93	2218.74	2589.45	2280.59	Ranbp3
ENSMUSG00000002379	-0.0192508	0.870538	0.959538	1507.59	1921.11	1444.58	1511.04	1821.61	1607.57	1763.78	1472.51	1933.43	1541.68	Ndufa11
ENSMUSG00000002393	0.107181	0.328309	0.647489	1316.15	1635.34	1498.79	1453.09	1522.41	1235.97	1526.3	1201.15	1621.66	1312.41	Nr2f6
ENSMUSG00000002395	-0.0657194	0.437193	0.73693	2552.53	2848.04	2728.65	2555.2	2882.51	2865.99	2610.54	2937.04	3238.98	2555.2	Use1
ENSMUSG00000002396	0.000180156	0.997907	0.999671	780.384	790.055	781.285	860.481	801.784	877.838	826.299	795.116	758.866	757.428	Ocel1
ENSMUSG00000002409	-0.172214	0.414051	0.719377	628.827	781.65	847.189	596.979	1146.94	850.911	1210.54	722.289	770.774	955.406	Dyrk1b
ENSMUSG00000002413	-0.027034	0.715574	0.896173	1064.88	1013.38	1064.04	1082.44	892.718	1057.36	999.742	1101.39	988.366	1062.7	Braf
ENSMUSG00000002416	-0.102106	0.354587	0.668653	1235.05	1546.49	1085.29	1163.34	1285.79	1433.44	1342.18	1220.11	1480.93	1302.19	Ndufb2
ENSMUSG00000002428	-0.0448264	0.540029	0.801869	1046.27	1065.01	1042.78	1060.57	961.163	1010.68	1100.25	1174.22	1089.04	968.818	Hltf
ENSMUSG00000002455	0.0512281	0.311071	0.629675	2287.97	2284.91	2417.2	2264.37	2244.02	2263.71	2093.76	2249.67	2344.8	2152.22	Prpf6
ENSMUSG00000002458	0.183984	0.122169	0.398829	1136.67	810.466	1010.89	989.499	1005.16	867.067	935.701	1006.62	808.663	743.378	Rgs19
ENSMUSG00000002459	0.198316	0.265444	0.584148	336.349	280.962	381.607	328.011	269.869	290.818	205.463	236.44	285.793	370.412	Rgs20
ENSMUSG00000002475	-0.0011236	0.995939	0.999671	523.801	410.636	659.043	584.952	434.137	457.768	473.187	590.601	750.205	346.143	Abhd3
ENSMUSG00000002477	0.169645	0.169072	0.473619	1354.7	1260.73	1240.49	1356.87	1322.94	1104.93	989.958	1252.03	1477.68	991.17	Snrpd1
ENSMUSG00000002486	-0.00357435	0.971147	0.99257	446.693	506.692	409.244	541.218	439.025	460.461	511.434	440.955	477.403	457.905	Tchp
ENSMUSG00000002489	0.0144725	0.918832	0.976006	5927.99	5248.22	8424.05	7328.85	6973.56	7163.63	5730.73	6432.76	6605.71	7632.39	Tiam1
ENSMUSG00000002496	-0.0900454	0.227936	0.546272	2806.46	2646.32	2798.81	2824.17	2728.02	3092.18	3120.19	2639.75	2656.57	3176.6	Tsc2
ENSMUSG00000002500	-0.870438	0.108985	0.37396	999.742	907.722	500.66	160.725	2231.31	1785.3	2515.36	652.454	1572.94	2249.93	Rpl3l
ENSMUSG00000002504	-0.273438	0.173798	0.479393	897.375	1640.14	798.292	1208.17	913.251	1226.1	1564.54	1229.09	1389.99	1185.96	Slc9a3r2
ENSMUSG00000002524	0.086235	0.301138	0.619529	3767.65	4453.36	3782.06	3964.56	3974.7	3492.5	3832.64	3730.16	4284.72	3450.58	Puf60
ENSMUSG00000002546	0.0128701	0.885031	0.965864	3913.88	4030.72	4372	4255.39	3975.67	4436.76	3881.56	3817.96	3571.32	4651.86	Golga2
ENSMUSG00000002550	-0.0816601	0.277152	0.59569	1237.71	1183.88	1244.74	1373.27	1391.39	1411	1463.14	1256.02	1300.14	1376.27	Uck1
ENSMUSG00000002565	-0.155518	0.31737	0.636651	1745.56	2205.67	2378.93	1947.29	1892.01	2709.81	1580.55	2197.79	2326.39	2512.41	Scin
ENSMUSG00000002578	-0.419035	0.0455789	0.229237	107.685	106.861	79.7229	80.9093	74.3117	143.614	96.0606	84.7991	124.493	148.165	Ikzf4
ENSMUSG00000002580	0.0519555	0.728184	0.902132	1013.04	1344.77	1196.91	1197.24	1135.21	1034.92	1078.9	1110.37	1543.71	915.811	Mien1
ENSMUSG00000002588	-0.607341	0.0364492	0.199406	171.498	129.675	229.602	236.168	390.136	401.22	337.991	372.119	221.922	431.082	Pon1
ENSMUSG00000002602	0.288897	0.124624	0.402563	8045.8	5059.71	6909.32	6539.44	8406.02	5510.27	5968.21	6081.59	3860.36	7193.01	Axl
ENSMUSG00000002603	0.072932	0.599309	0.837805	2749.29	2088	2371.49	2964.12	2679.13	2550.94	3001.89	2468.15	2208.4	1990.64	Tgfb1
ENSMUSG00000002608	0.162782	0.0189878	0.133207	1870.53	1771.02	1854.89	1843.42	1999.57	1700.92	1865.18	1575.27	1563.2	1638.11	Ccdc97
ENSMUSG00000002617	-0.171607	0.139197	0.427704	180.804	189.709	179.642	205.553	180.89	245.041	192.121	229.456	182.951	205.004	Zfp40
ENSMUSG00000002625	-0.131862	0.11128	0.378915	1345.4	1720.59	1478.59	1454.18	1352.28	1630.01	1711.3	1571.28	1602.17	1539.76	Akap8l
ENSMUSG00000002633	1.40473	0.191206	0.50061	2.65889	30.0173	2.12594	4.37348	43.0225	0	6.22615	19.9527	3.24764	1.91592	Shh
ENSMUSG00000002635	0.141453	0.255442	0.573681	481.259	754.034	575.068	558.712	603.293	541.244	478.524	551.693	569.42	554.979	Pdcd2l
ENSMUSG00000002658	0.329586	0.000678605	0.0126387	2845.01	2326.94	2595.78	2366.05	2878.6	1849.92	2111.55	2078.08	2349.13	1969.57	Gtf2f1
ENSMUSG00000002660	0.0734889	0.572213	0.822359	862.809	1150.26	762.151	883.442	883.918	858.989	788.053	838.015	1033.83	799.578	Clpp
ENSMUSG00000002661	-0.0098948	0.95309	0.987189	219.358	356.605	306.136	317.077	388.181	288.125	308.639	323.234	399.46	283.556	Alkbh7
ENSMUSG00000002668	0.660789	0.000110552	0.00308522	1094.13	740.826	1014.08	708.503	1068.72	543.039	689.324	685.376	493.642	515.383	Dennd1c
ENSMUSG00000002679	0.0888784	0.387604	0.697382	562.355	534.307	610.146	565.272	569.071	479.31	486.529	545.707	652.776	512.19	Med6
ENSMUSG00000002688	-0.461933	0.0631376	0.276956	248.606	115.266	149.879	198.993	225.868	363.522	274.84	191.546	205.684	256.095	Prkd1
ENSMUSG00000002699	0.931023	7.34408e-05	0.00217211	2031.39	1301.55	2592.59	1354.68	2585.26	1007.99	1219.44	1259.02	811.911	876.854	Lcp2
ENSMUSG00000002718	-0.0368925	0.656102	0.865054	2176.3	1781.83	1819.81	1988.84	1788.37	1884.03	2109.78	1935.42	1801.36	2064.09	Cse1l
ENSMUSG00000002728	0.311701	0.0169222	0.123483	2077.92	1649.75	1966.5	1586.48	2448.37	1423.57	1480.93	1661.07	1662.79	1611.93	Naa20
ENSMUSG00000002731	-0.106847	0.167768	0.471798	557.037	656.778	609.083	652.741	605.249	651.647	687.545	676.398	705.821	603.515	Prkra
ENSMUSG00000002732	-0.673064	0.0119932	0.0984506	525.131	228.131	439.008	705.223	509.426	694.731	816.515	1023.58	584.576	719.109	Fkbp7
ENSMUSG00000002733	-0.0560185	0.480802	0.765988	825.585	716.812	784.474	804.72	843.829	795.26	824.52	837.017	924.496	758.705	Plekha3
ENSMUSG00000002741	-0.043584	0.475364	0.762385	4558.66	3932.26	4288.03	4573.56	4233.81	4413.43	4223.11	4466.42	4741.56	4405.98	Ykt6
ENSMUSG00000002748	0.0986519	0.170631	0.475221	4145.21	3570.85	3617.29	3825.7	3585.54	3615.47	3816.63	3514.67	3244.39	3310.71	Baz1b
ENSMUSG00000002763	0.0322846	0.787593	0.926184	2073.93	2320.94	2061.1	2643.77	2252.82	1967.51	2427.31	2017.22	2678.22	2014.91	Pex6
ENSMUSG00000002767	0.107902	0.319706	0.639239	1296.21	1480.45	1236.24	1247.53	1499.92	1242.26	1235.45	1138.3	1517.73	1143.81	Mrpl2
ENSMUSG00000002768	0.142926	0.188024	0.496748	1060.9	1373.59	999.194	1209.27	1190.94	1042.1	1031.76	1119.35	1165.9	928.583	Mea1
ENSMUSG00000002769	1.68193	NA	NA	33.2361	481.477	46.7708	61.2287	31.2891	55.6503	33.7991	30.9267	41.1368	42.1503	Gnmt
ENSMUSG00000002771	-0.335016	0.116038	0.387481	182.134	145.284	152.005	277.716	167.201	225.294	289.071	253.4	171.043	226.717	Grin2d
ENSMUSG00000002778	-0.0319865	0.744725	0.908668	3456.56	4428.15	3488.67	3721.83	3477.98	3377.61	3920.69	4243.95	3791.08	3656.86	Kdelr1
ENSMUSG00000002781	-0.293508	0.0166201	0.122332	465.306	457.463	419.874	360.812	475.204	586.123	603.936	435.967	501.22	540.29	Tmem143
ENSMUSG00000002797	0.100364	0.482064	0.767381	3531	3203.44	4655.82	4142.77	4211.32	3134.37	3100.62	3812.97	3925.32	4444.94	Ggct
ENSMUSG00000002799	0.0543074	0.557633	0.813868	5006.69	6270.01	6147.17	6252.98	5646.71	5817.25	5472.78	5369.28	6413.01	5174.27	Jag2
ENSMUSG00000002803	-0.0739968	0.435618	0.736278	580.967	666.383	515.542	615.567	540.715	656.135	635.067	579.627	639.786	562.004	Btbd6
ENSMUSG00000002804	-0.112131	0.461524	0.752741	325.714	459.865	410.307	360.812	321.691	419.172	365.564	421.003	500.137	327.623	Nudt14
ENSMUSG00000002808	-0.704394	0.00363263	0.0433619	620.851	414.238	461.33	492.016	779.295	991.831	1140.27	630.506	621.382	1124.65	Epdr1
ENSMUSG00000002812	0.209677	0.0556812	0.257977	6631.27	4985.27	6475.63	5483.24	6475.87	5266.13	5704.93	4847.52	4569.43	5595.13	Flii
ENSMUSG00000002814	0.281585	0.0326574	0.186846	590.273	486.28	526.171	474.522	675.649	520.599	442.946	489.84	390.8	421.503	Top3a
ENSMUSG00000002820	0.168053	0.0913229	0.339758	1332.1	1759.01	1556.19	1414.82	1662.23	1283.55	1491.61	1269.99	1482.01	1350.72	Atg4d
ENSMUSG00000002825	0.679494	0.0607232	0.272818	393.516	1174.28	292.317	378.306	315.825	274.661	337.101	349.173	326.929	306.547	Qtrt1
ENSMUSG00000002831	-0.548112	0.214462	0.530198	5030.62	1671.36	1914.41	5326.89	8094.1	10199.3	7254.35	3372.01	3903.67	7493.17	Plin4
ENSMUSG00000002833	0.0158681	0.823845	0.941862	1640.53	1670.16	1576.39	1808.43	1661.26	1543.85	1747.77	1678.03	1780.79	1521.24	Hdgfl2
ENSMUSG00000002835	0.0663407	0.693904	0.885089	596.921	451.46	449.637	682.262	404.803	522.394	570.137	488.842	481.734	405.537	Chaf1a
ENSMUSG00000002844	0.237893	0.0016914	0.0250335	2133.76	1765.02	2039.84	1981.18	2163.84	1594.11	1756.66	1832.66	1718	1652.8	Adprh
ENSMUSG00000002845	0.108297	0.177289	0.48377	1212.45	1293.14	1099.11	1139.29	1063.83	1032.22	1136.72	1116.36	976.458	1118.9	Tmem39a
ENSMUSG00000002846	0.0665774	0.490314	0.772092	632.816	665.183	659.043	663.675	751.917	620.231	661.751	551.693	744.793	645.666	Timmdc1
ENSMUSG00000002847	0.546718	0.146475	0.43916	561.026	302.574	400.741	367.372	295.291	152.589	319.312	385.088	87.6864	372.966	Pla1a
ENSMUSG00000002870	0.212002	0.154601	0.451924	1377.3	1132.25	1086.36	1517.6	985.607	1052.87	1299.49	1024.57	937.486	949.659	Mcm2
ENSMUSG00000002871	-0.105066	0.104332	0.36572	1414.53	1581.31	1691.19	1727.52	1648.55	1715.28	1754	1719.93	1727.75	1761.37	Tpra1
ENSMUSG00000002881	0.182586	0.0184963	0.131392	3193.33	3095.38	3603.48	2899.61	3546.43	2790.59	2751.07	3030.82	2860.09	2965.85	Nab1
ENSMUSG00000002885	0.0959912	0.582214	0.827547	1729.61	1344.77	1426.51	1447.62	1965.35	1419.98	1912.32	1477.5	1031.67	1561.48	Adgre5
ENSMUSG00000002897	0.144921	0.330053	0.649082	2458.14	1630.54	1840	2301.54	1964.37	1803.25	2273.43	1893.51	1751.56	1498.89	Il17ra
ENSMUSG00000002900	-0.347296	0.134494	0.419822	3001.89	1629.34	1764.53	3596.09	2472.82	3067.05	3979.4	3077.71	2421.66	3310.07	Lamb1
ENSMUSG00000002908	-0.413109	0.0758853	0.305342	102.367	156.09	83.9748	76.5358	143.734	148.999	177.001	113.731	138.566	169.878	Kcnn1
ENSMUSG00000002910	0.0409719	0.716327	0.896408	683.334	997.774	964.116	923.897	943.563	970.289	844.977	864.951	880.111	830.233	Arrdc2
ENSMUSG00000002944	-0.571313	0.00210872	0.0295159	8207.99	5914.6	6490.51	9663.19	9757.32	14093	14525.6	10464.2	9583.79	10819.2	Cd36
ENSMUSG00000002948	0.0165759	0.798122	0.932222	1609.96	1871.88	1855.95	1664.11	1899.84	1781.71	1786.02	1750.85	1700.68	1783.72	Map2k7
ENSMUSG00000002949	0.114604	0.0606118	0.272455	1809.37	1949.92	1805.99	1665.2	1833.35	1655.15	1766.45	1618.17	1732.08	1601.71	Timm44
ENSMUSG00000002957	-0.345591	0.0422195	0.218332	6828.03	4036.72	4803.57	7279.65	5266.35	6543.39	7450.92	8260.43	6451.98	7143.19	Ap2a2
ENSMUSG00000002963	0.114193	0.134616	0.419974	1220.43	1221.1	1213.91	1196.15	1242.76	1095.05	1133.16	1136.31	1282.82	991.809	Pnkp
ENSMUSG00000002968	-0.00407912	0.953557	0.987307	2120.46	2251.3	2388.5	2151.75	2368.2	2301.41	2450.43	2081.07	2128.29	2349.56	Med25
ENSMUSG00000002980	0.14311	0.261177	0.579831	7783.9	8864.7	8399.61	8918.61	9529.49	6694.19	7150.29	8119.77	10236.6	7193.65	Bcam
ENSMUSG00000002981	0.118865	0.00427725	0.0489437	4505.49	4719.92	4858.85	4593.24	4842.97	4329.05	4483.72	4183.09	4268.48	4397.04	Clptm1
ENSMUSG00000002983	0.4467	0.00105653	0.0178647	1814.69	1443.23	1867.64	1337.19	1672.01	956.826	1338.62	1319.87	1259	1095.91	Relb
ENSMUSG00000002984	0.212234	0.0233937	0.153053	2287.97	2091.6	2023.9	2433.84	2102.24	1793.37	1969.24	1726.91	2198.65	1757.54	Tomm40
ENSMUSG00000002985	-0.176572	0.27975	0.598528	77130.4	105107	96631.6	102477	90914.5	88573.7	101971	125137	136817	81254.2	Apoe
ENSMUSG00000002996	-0.118302	0.146242	0.438873	3791.58	3742.55	4447.48	3620.14	3766.43	4452.92	3918.03	4347.7	3860.36	4442.38	Hbp1
ENSMUSG00000002997	-0.628445	0.0113686	0.0951213	943.905	1072.22	567.627	1121.8	1165.52	2024.05	1742.43	1168.23	959.137	1634.92	Prkar2b
ENSMUSG00000003031	-0.123249	0.0432598	0.221652	3001.89	3287.49	3418.52	3239.65	3140.65	3618.17	3213.58	3693.25	3575.65	3428.86	Cdkn1b
ENSMUSG00000003032	-0.0588562	0.678902	0.877839	9912.34	8967.96	14788.1	11439.9	13527.7	11963.9	11586.9	13080	11770.5	12679.6	Klf4
ENSMUSG00000003033	0.00167824	0.986025	0.997227	1831.97	1345.97	1546.62	1622.56	1688.63	1553.72	1759.33	1673.04	1518.81	1521.24	Ap1m1
ENSMUSG00000003037	0.277936	6.66437e-05	0.00201117	3188.01	2952.5	3141.08	2859.16	3083.93	2337.31	2521.59	2753.48	2632.76	2317.63	Rab8a
ENSMUSG00000003038	-0.0214309	0.75769	0.914725	3957.76	3810.99	3543.95	3784.15	3337.18	3592.14	3471.52	3993.54	3778.09	3868.88	Hmgn2
ENSMUSG00000003039	0.0312266	0.567828	0.820579	2564.5	2570.68	2507.55	2460.08	2502.15	2367.83	2385.5	2565.92	2676.06	2347	Fam32a
ENSMUSG00000003051	1.77171	NA	NA	102.367	908.923	137.123	98.4032	46.9337	56.5479	36.4674	71.8298	113.667	100.267	Elf3
ENSMUSG00000003062	0.265501	0.0852219	0.325946	1071.53	827.276	1188.4	932.644	1347.39	934.386	932.143	1036.54	830.314	735.075	Stard3nl
ENSMUSG00000003068	0.0939179	0.341575	0.658788	4038.85	5170.17	4335.86	3941.59	4698.26	3879.36	4500.62	3958.62	4538.04	3912.95	Stk11
ENSMUSG00000003070	0.0991424	0.390083	0.69958	126.297	136.879	145.627	161.819	161.335	145.409	141.423	131.688	130.988	136.03	Efna2
ENSMUSG00000003072	-0.0190816	0.803981	0.934758	5534.48	6484.93	5656.08	5821.1	6336.05	5942.91	6208.36	5633.65	6732.36	5718.39	Atp5d
ENSMUSG00000003099	0.102222	0.174543	0.480109	2234.8	2422.99	2108.94	2327.78	2413.17	1942.37	2315.24	2036.18	2304.74	2124.12	Ppp5c
ENSMUSG00000003119	0.101503	0.220958	0.537097	1251.01	956.951	1150.14	1047.45	1055.03	1045.69	1012.19	1007.61	966.715	1052.48	Cdk12
ENSMUSG00000003123	-0.498636	0.125724	0.40421	3350.2	1779.42	1855.95	4130.75	5414.97	6702.27	5350.04	3347.07	3525.86	4432.17	Lipe
ENSMUSG00000003131	-0.0413947	0.504156	0.782136	2737.33	2426.6	2547.94	2865.72	2591.13	2596.71	2670.13	2859.23	2763.74	2664.41	Pafah1b2
ENSMUSG00000003134	0.239384	0.105318	0.367296	1306.84	2038.77	1507.29	1331.72	1423.66	1229.69	1349.3	1389.71	1425.72	1053.12	Tbc1d8
ENSMUSG00000003135	0.0492494	0.49887	0.778205	1006.39	976.162	959.864	980.752	966.052	1057.36	922.359	848.989	907.175	983.506	Cnot11
ENSMUSG00000003153	0.313741	0.309193	0.627728	231.323	154.889	169.013	479.989	169.157	200.161	172.553	207.508	173.208	215.222	Slc2a3
ENSMUSG00000003154	-0.00415282	0.954206	0.987482	1644.52	1580.11	1698.63	1665.2	1884.19	1739.52	1834.94	1574.27	1623.82	1725.61	Foxj2
ENSMUSG00000003161	-0.130898	0.200762	0.512923	2880.91	2241.69	2806.25	2884.31	2861.98	2816.62	2951.19	3348.07	3215.17	2648.44	Sri
ENSMUSG00000003166	0.0418067	0.52404	0.794088	2048.67	2349.75	2220.55	2169.24	2020.1	2262.81	2006.6	2026.2	2152.1	2052.59	Dgcr2
ENSMUSG00000003184	0.0978182	0.280441	0.599165	2181.62	2750.78	2281.14	2495.07	2331.04	2097.66	2327.69	2344.45	2461.71	2023.85	Irf3
ENSMUSG00000003190	-0.0598698	0.569914	0.820981	471.953	437.051	412.433	440.628	465.426	411.094	482.971	454.922	558.595	418.31	Bcl2l12
ENSMUSG00000003198	-0.192487	0.102904	0.363318	219.358	226.931	239.169	220.861	171.112	234.27	220.584	266.369	264.142	245.238	Zfp959
ENSMUSG00000003199	0.0483645	0.675786	0.87642	1730.94	2293.32	1724.14	1913.4	1779.57	1660.53	1903.42	1811.71	2135.87	1621.51	Mpnd
ENSMUSG00000003200	-0.0689678	0.494256	0.774718	3089.63	2397.78	2931.68	3456.14	2724.11	3011.4	3038.36	3249.3	3059.28	2956.91	Sh3gl1
ENSMUSG00000003206	0.607294	0.0316937	0.182624	219.358	184.906	284.877	132.298	276.713	130.15	195.679	191.546	84.4387	119.426	Ebi3
ENSMUSG00000003208	0.0565281	0.575874	0.824496	378.892	416.64	355.033	349.878	409.692	397.63	350.443	338.199	415.698	337.841	Ccdc94
ENSMUSG00000003226	0.212417	0.00431866	0.0492908	3315.63	2923.68	3181.48	2737.8	3195.4	2672.11	2593.64	2888.16	2477.95	2619.07	Ranbp2
ENSMUSG00000003227	-0.471614	0.0786636	0.311592	42.5422	37.2214	46.7708	28.4276	37.1558	78.9875	35.578	61.8535	45.467	44.7048	Edar
ENSMUSG00000003228	-0.114148	0.484039	0.76819	716.571	450.259	657.98	835.334	772.45	745.893	754.253	705.329	660.354	848.753	Grk5
ENSMUSG00000003233	0.0978974	0.367909	0.680584	1306.84	1367.59	1452.02	1372.18	1354.23	1350.87	1430.24	1098.4	1065.23	1453.55	Dvl3
ENSMUSG00000003234	0.113506	0.0530001	0.251443	1885.15	1822.65	1663.55	1673.95	1727.75	1600.39	1729.98	1579.26	1584.85	1608.1	Abcf3
ENSMUSG00000003235	0.0558738	0.313548	0.632316	2091.22	2015.96	1903.78	2033.67	1886.15	1892.11	1827.82	1840.64	1982.14	2002.78	Eif2b5
ENSMUSG00000003269	0.0454659	0.598356	0.837124	1752.21	1966.73	2101.5	1998.68	2183.39	1821.2	1932.77	2095.04	2093.65	1759.45	Cyth2
ENSMUSG00000003271	0.191482	0.115517	0.386759	1281.58	1461.24	1769.85	1689.25	1600.63	1181.22	1222.99	1461.54	1389.99	1578.08	Sult2b1
ENSMUSG00000003273	-0.435624	0.000466348	0.00952216	130.286	140.481	142.438	170.566	129.068	194.776	215.247	165.608	201.354	187.76	Car11
ENSMUSG00000003279	-0.0182334	0.935542	0.980971	49.1894	58.8339	73.3451	88.5629	76.2672	69.114	48.0303	67.8393	93.0991	74.7209	Dlgap1
ENSMUSG00000003282	0.322157	0.106007	0.368571	51.8483	52.8304	53.1486	39.3613	36.178	37.6986	39.1358	36.9126	37.8892	34.4866	Plag1
ENSMUSG00000003283	1.97345	1.69715e-09	2.85074e-07	2817.09	1802.24	3273.95	1117.42	3357.71	770.128	844.977	722.289	403.79	408.73	Hck
ENSMUSG00000003299	0.0205735	0.752048	0.91218	1530.19	1739.8	1663.55	1692.54	1863.66	1710.8	1700.63	1609.19	1728.83	1627.89	Mrpl4
ENSMUSG00000003308	0.336881	0.00381106	0.0447894	3084.31	2820.42	3064.55	2535.52	3864.21	2434.25	2534.04	2259.65	2601.36	2341.89	Keap1
ENSMUSG00000003309	0.316329	0.0429362	0.220629	1160.6	1985.94	1678.43	1443.25	1259.39	1147.11	1052.22	1243.06	1342.36	1261.32	Ap1m2
ENSMUSG00000003316	-0.0990331	0.196268	0.507118	6087.53	5321.46	5543.4	5670.21	5193.02	5718.51	6525	6391.86	5705.03	5450.8	Glg1
ENSMUSG00000003344	-0.0924373	0.0903726	0.338244	1229.74	1241.51	1248.99	1235.51	1313.17	1318.55	1446.25	1285.95	1302.3	1331.57	Btbd2
ENSMUSG00000003345	0.0743155	0.283308	0.60192	4125.27	4858	4187.05	4390.97	4667.95	4039.13	4410.78	4067.37	4521.8	4079	Csnk1g2
ENSMUSG00000003346	-0.0743431	0.376971	0.688054	1897.12	2125.22	2064.29	2359.49	2227.39	2150.61	2392.62	2158.89	2469.29	2074.3	Abhd17a
ENSMUSG00000003348	0.0117199	0.946171	0.984489	429.411	282.162	347.592	420.947	322.669	310.564	442.057	423.996	292.288	318.682	Mob3a
ENSMUSG00000003352	0.12508	0.250366	0.569028	1467.71	1488.86	1563.63	1315.32	1417.79	1260.21	1555.65	1312.89	1443.04	1083.13	Cacnb3
ENSMUSG00000003355	0.900187	0.105355	0.367297	188.781	986.968	124.368	253.662	131.023	91.5537	241.93	241.428	211.097	116.871	Fkbp11
ENSMUSG00000003360	0.0399838	0.417729	0.72269	3600.14	3671.71	3503.56	3398.19	3443.76	3255.54	3631.62	3329.11	3517.2	3399.48	Ddx23
ENSMUSG00000003363	-0.00367757	0.964592	0.990769	4118.62	4267.26	4838.65	4270.7	4468.48	4308.41	4301.38	5087.95	3978.36	4346.59	Pld3
ENSMUSG00000003378	-0.30455	0.01452	0.111917	393.516	462.266	366.725	387.053	381.336	586.123	486.529	422.998	421.111	537.097	Grik5
ENSMUSG00000003379	-0.798646	0.101673	0.361	10.6356	8.40484	13.8186	10.9337	18.5779	7.18068	16.8995	13.9669	35.7241	35.1252	Cd79a
ENSMUSG00000003380	0.00318502	0.986483	0.997425	3866.02	7378.25	3869.22	4412.84	4551.59	4874.78	4831.49	4662.95	5526.41	4130.09	Rabac1
ENSMUSG00000003382	0.168957	0.0901796	0.337862	3775.62	2944.09	3864.97	3070.18	3334.25	3196.3	2765.3	3172.48	2841.69	3133.81	Etv3
ENSMUSG00000003402	0.117665	0.219832	0.536165	2763.91	3292.29	2699.95	3209.04	2610.69	2480.92	2903.16	2724.55	2865.5	2461.96	Prkcsh
ENSMUSG00000003411	-0.225412	0.372667	0.684761	47.86	42.0242	51.0227	69.9756	72.3561	41.2889	77.3821	78.8133	80.1085	56.2004	Rab3b
ENSMUSG00000003418	-0.47926	0.0249012	0.158598	94.3905	96.0553	76.534	88.5629	46.9337	90.6561	109.402	125.702	100.677	130.921	St8sia6
ENSMUSG00000003420	-0.798412	0.00108073	0.0180849	4653.06	2294.52	3146.4	6243.14	4079.32	6246.29	7607.46	8745.28	6118.56	6790.67	Fcgrt
ENSMUSG00000003421	0.113786	0.0926701	0.342962	1605.97	1466.04	1692.25	1551.49	1790.32	1526.79	1453.36	1511.42	1542.63	1463.76	Nosip
ENSMUSG00000003423	-0.0997704	0.357469	0.671132	1055.58	1139.46	1144.82	1131.64	1174.32	984.651	1275.47	1240.06	1446.28	1109.32	Pih1d1
ENSMUSG00000003429	0.0152334	0.909223	0.973912	15356.4	17381.2	16446.3	14474	16903	12472.8	15817.1	17087.5	20225.2	14116.5	Rps11
ENSMUSG00000003435	0.139274	0.0142585	0.110476	5295.18	5564	5588.05	5301.75	5009.19	4938.51	5142.8	4762.72	4490.41	4953.93	Supt5
ENSMUSG00000003437	0.0402399	0.438367	0.737786	2375.72	2350.95	2337.48	2472.11	2492.37	2283.46	2296.56	2373.38	2522.34	2233.33	Paf1
ENSMUSG00000003438	0.0646541	0.448196	0.744089	1354.7	1263.13	1267.06	1430.13	1292.63	1188.4	1418.67	1283.96	1323.96	1107.4	Timm50
ENSMUSG00000003444	0.00529743	0.960079	0.989335	386.868	361.408	295.506	332.384	325.602	347.365	369.122	321.239	358.323	298.884	Med29
ENSMUSG00000003452	-0.360443	0.197891	0.508868	25.2594	34.82	20.1965	44.8281	40.0892	29.6203	35.578	45.8913	49.7972	51.7299	Bicd1
ENSMUSG00000003458	0.112023	0.0676908	0.288679	4420.4	4064.34	4679.2	4301.31	4644.48	4265.32	4101.25	4164.14	3767.27	4159.47	Ncstn
ENSMUSG00000003464	-0.0746742	0.266959	0.586091	2956.68	3179.43	3097.5	3066.9	2809.18	3379.41	3192.24	2893.15	3399.2	3049.51	Pex19
ENSMUSG00000003469	0.026904	0.840897	0.948774	2148.38	2401.38	3304.78	3073.46	2925.53	2749.3	2446.88	2790.39	3078.77	2537.96	Phyhip
ENSMUSG00000003476	-0.121147	0.84574	0.950177	348.314	178.903	190.272	48.1082	679.561	507.136	401.142	62.8511	184.033	416.394	Crhr2
ENSMUSG00000003477	-1.5457	0.00857384	0.0784032	115.662	116.467	17.0076	101.683	297.247	694.731	332.654	351.168	106.09	408.091	Inmt
ENSMUSG00000003484	0.454688	0.0309044	0.179645	388.198	312.18	299.758	397.986	411.648	221.703	336.212	359.149	179.703	224.163	Cyp4f18
ENSMUSG00000003500	0.0466644	0.734046	0.90437	1324.13	1544.09	1102.3	1368.9	1056.99	1041.2	1401.77	1374.74	1253.59	1120.81	Impdh1
ENSMUSG00000003518	-0.296964	0.0288325	0.172538	2046.01	1446.83	1478.59	1718.78	1869.53	2081.5	2472.67	2117.98	1686.61	2154.13	Dusp3
ENSMUSG00000003526	-0.138561	0.367328	0.680298	619.521	595.543	685.617	740.211	963.118	906.561	694.66	699.343	874.698	795.746	Prodh
ENSMUSG00000003527	0.0817521	0.264156	0.583149	791.019	684.394	735.577	636.341	729.428	684.857	680.429	683.381	682.005	648.859	Dgcr14
ENSMUSG00000003528	-0.0452406	0.593625	0.83374	3911.23	4019.91	4027.6	4444.54	3841.72	4402.65	3959.83	3735.15	4783.78	4011.94	Slc25a1
ENSMUSG00000003531	-0.095498	0.560781	0.816146	1459.73	2053.18	2075.98	1922.14	2387.75	1989.05	1890.08	1952.38	2844.93	1905.06	Dgcr6
ENSMUSG00000003534	0.165344	0.158486	0.458091	5920.02	7858.52	7776.7	6855.42	6994.1	6134.99	5962.87	5622.68	7758.62	6095.82	Ddr1
ENSMUSG00000003541	0.568933	0.00458272	0.0512856	1378.63	1074.62	1512.61	1687.07	959.207	767.435	1049.55	887.897	1103.12	651.413	Ier3
ENSMUSG00000003545	1.19789	NA	NA	182.134	163.294	3334.54	123.551	424.359	354.546	139.644	1138.3	49.7972	160.937	Fosb
ENSMUSG00000003546	-0.184026	0.199126	0.510384	587.614	1049.4	789.788	729.277	753.872	867.067	928.586	905.854	912.588	829.594	Klc4
ENSMUSG00000003549	0.0333192	0.721261	0.898524	798.996	635.165	701.562	822.213	702.05	718.966	724.902	675.4	784.847	673.766	Ercc1
ENSMUSG00000003555	0.335081	0.0753957	0.30399	584.956	479.076	824.866	587.139	440.981	404.811	392.247	576.634	481.734	457.905	Cyp17a1
ENSMUSG00000003559	-0.297028	0.0256848	0.161711	376.233	274.958	341.214	358.625	369.603	413.787	531.891	378.104	398.377	392.125	As3mt
ENSMUSG00000003573	-0.0071815	0.967347	0.991972	909.34	639.968	720.695	1197.24	676.627	779.104	885.003	852.979	860.625	786.805	Homer3
ENSMUSG00000003575	-0.190272	0.0867952	0.329859	773.737	750.432	817.426	798.159	811.562	980.163	949.932	840.01	704.738	1028.85	Crtc1
ENSMUSG00000003581	-0.00275922	0.964168	0.990769	915.987	858.494	956.675	988.405	883.918	938.874	946.375	935.783	911.505	883.24	Rnf215
ENSMUSG00000003585	0.249228	0.0411106	0.215223	1107.43	910.124	1094.86	1321.88	1004.19	893.097	787.163	1011.6	873.616	1009.05	Sec14l2
ENSMUSG00000003604	0.0522193	0.483678	0.768048	514.495	549.916	507.038	579.486	572.004	514.316	535.449	493.83	569.42	517.299	Aven
ENSMUSG00000003617	-0.262913	0.294638	0.613333	2212.2	1079.42	1752.84	2253.43	2692.82	3180.14	2201.39	2423.26	1605.42	2577.55	Cp
ENSMUSG00000003623	-0.123018	0.113906	0.383746	1075.52	1241.51	1260.69	1307.67	1111.74	1309.58	1280.81	1331.85	1212.45	1394.15	Crot
ENSMUSG00000003644	0.183847	0.0252864	0.160279	2217.51	2384.57	2035.59	2073.03	1936.01	2009.69	1944.34	1943.4	1702.85	1769.03	Rps6ka1
ENSMUSG00000003660	0.0376129	0.633366	0.85588	3578.86	2940.49	3182.54	3263.71	2878.6	3284.26	3191.35	3051.77	2837.36	3065.47	Snrnp200
ENSMUSG00000003662	-0.0489964	0.434236	0.73531	1078.18	1223.5	1093.8	1094.46	1119.56	1152.5	1127.82	1166.24	1253.59	1108.68	Ciao1
ENSMUSG00000003665	-0.449749	0.54223	0.803448	82.4256	40.8235	142.438	86.3761	136.89	24.2348	499.871	56.8653	41.1368	45.9821	Has1
ENSMUSG00000003680	0.124726	0.166926	0.47069	1144.65	1164.67	1165.02	1015.74	1118.59	1018.76	968.611	1152.27	1116.11	894.097	Taf6l
ENSMUSG00000003721	-0.0842771	0.494121	0.774718	1975.55	2224.88	2694.63	2151.75	1793.26	2278.97	2073.31	2181.83	2652.24	2307.41	Insig2
ENSMUSG00000003731	-0.0103509	0.907959	0.973341	2896.86	2396.58	2833.88	2578.16	2666.42	2775.33	2846.24	2533	2343.72	2963.29	Kpna6
ENSMUSG00000003746	-0.350198	0.121942	0.39849	4123.94	6197.97	2931.68	4441.26	3330.34	5611.7	5309.13	6259.17	3490.13	6128.39	Man1a
ENSMUSG00000003752	0.10963	0.272769	0.591147	1080.84	1031.39	1409.5	1173.18	1057.96	1089.67	993.515	1096.4	1054.4	1099.1	Itpkc
ENSMUSG00000003762	0.178719	0.105641	0.367872	1406.55	1332.77	1268.13	1301.11	1022.76	1015.17	1092.24	1173.22	1283.9	1029.49	Coq8b
ENSMUSG00000003778	0.0318933	0.64742	0.862508	1788.1	1930.71	1749.65	1746.11	1636.81	1605.78	1696.18	1887.53	1781.87	1686.65	Brd8
ENSMUSG00000003779	-0.144462	0.331152	0.649756	553.049	519.899	503.849	653.835	437.07	464.051	672.424	681.386	528.283	600.961	Kif20a
ENSMUSG00000003808	0.192725	0.000403161	0.00857644	1685.74	1576.51	1717.76	1762.51	1731.66	1430.75	1560.1	1457.55	1530.72	1441.41	Farsa
ENSMUSG00000003809	0.109451	0.630937	0.854738	737.842	1551.29	735.577	766.452	699.116	893.097	810.289	744.237	913.67	800.217	Gcdh
ENSMUSG00000003810	-0.066656	0.54551	0.805441	2537.91	2068.79	2310.9	2155.03	2500.2	2515.93	2661.23	2095.04	2102.31	2740.41	Mast2
ENSMUSG00000003812	0.0641242	0.557579	0.813868	2233.47	2879.26	2765.85	2466.64	2528.55	2261.91	2263.65	2745.5	2827.61	2221.19	Dnase2a
ENSMUSG00000003813	0.0975333	0.208374	0.520964	2197.57	2125.22	2077.05	2086.15	2409.26	1952.25	2211.17	1822.68	2165.1	2033.43	Rad23a
ENSMUSG00000003814	0.238412	0.0104525	0.0899934	29693.1	22475.7	25783.5	27516.8	24397.7	19965.9	23702.9	22878.8	22695.6	20842	Calr
ENSMUSG00000003824	0.181753	0.240133	0.559495	166.181	180.104	169.013	170.566	122.223	151.692	136.086	157.627	156.969	111.762	Syce2
ENSMUSG00000003847	-0.168555	0.0555859	0.257602	3876.66	3689.72	4373.07	4342.86	3780.12	5088.41	4218.66	4446.47	4085.53	4708.06	Nfat5
ENSMUSG00000003848	0.0565162	0.551319	0.809374	1181.88	1269.13	1192.65	1174.28	1148.9	1034.02	1141.16	1144.29	1386.74	1036.51	Nob1
ENSMUSG00000003849	0.157157	0.182136	0.490461	432.069	434.65	468.771	407.827	396.981	394.04	303.302	360.147	421.111	438.746	Nqo1
ENSMUSG00000003863	0.031981	0.839278	0.948121	1110.09	995.373	1638.04	1413.73	1503.83	1366.12	1146.5	1189.18	1269.83	1544.23	Ppfia3
ENSMUSG00000003865	-0.432613	0.197579	0.508652	2217.51	1840.66	1778.35	1253	4016.74	3709.72	3766.82	1543.34	2265.77	3704.12	Gys1
ENSMUSG00000003868	0.164943	0.16704	0.47069	1324.13	1224.7	1038.52	1256.28	1035.47	923.615	1093.13	997.637	1267.66	962.431	Ruvbl2
ENSMUSG00000003872	-0.393002	0.0616727	0.274418	50.5189	80.4463	95.6675	98.4032	87.0229	140.023	90.7239	88.7897	110.42	113.039	Lin7b
ENSMUSG00000003873	0.256064	0.0443948	0.225483	2104.51	1958.33	1932.48	2040.23	2365.26	1695.54	1928.33	1626.15	2105.55	1359.03	Bax
ENSMUSG00000003882	0.405404	0.153258	0.449919	578.308	419.041	469.834	253.662	268.891	227.089	295.297	465.896	294.453	219.692	Il7r
ENSMUSG00000003923	-0.0209783	0.736433	0.90541	930.611	1027.79	901.4	906.403	972.896	1003.5	949.932	960.724	985.118	912.617	Tfam
ENSMUSG00000003929	-0.1081	0.321968	0.641685	321.726	338.595	259.365	306.143	261.069	297.998	301.523	316.251	330.177	351.252	Zfp81
ENSMUSG00000003934	-0.231226	0.425544	0.72826	37.2244	38.4221	54.2116	56.8552	81.1562	53.8551	51.5881	91.7826	44.3844	74.0823	Efnb3
ENSMUSG00000003948	-0.530889	0.023798	0.154692	1676.43	858.494	1336.16	2094.89	1927.21	2623.64	2684.36	1815.7	1903.12	2377.66	Mmd
ENSMUSG00000003949	-0.619668	0.0503271	0.24297	623.509	719.214	884.393	581.672	819.384	2099.45	769.374	764.19	630.043	1311.13	Hlf
ENSMUSG00000003955	0.226869	0.262147	0.580388	1922.38	2276.51	2201.42	2749.82	2410.24	1323.04	1916.76	2011.24	2947.78	1682.82	Fam162a
ENSMUSG00000003970	0.0656748	0.567546	0.820579	25411	32077.7	27363	29186.4	27865.9	25201.5	24476.8	28524.4	33459.4	23932.4	Rpl8
ENSMUSG00000003992	-0.104241	0.418148	0.72311	852.174	1269.13	1096.99	917.337	1136.19	1156.09	954.38	1210.13	1210.29	1138.7	Ssbp2
ENSMUSG00000004018	-0.0610689	0.552276	0.809835	232.653	253.346	214.72	263.502	247.38	278.251	228.589	264.374	231.665	259.927	Fancl
ENSMUSG00000004032	-0.329676	0.00891871	0.0802009	849.515	1060.21	948.171	842.987	766.583	1276.37	917.912	1086.43	1249.26	1084.41	Gstm5
ENSMUSG00000004035	-0.343404	0.267771	0.58679	41.2128	97.256	44.6448	51.3883	68.445	124.764	66.7087	62.8511	56.2925	73.4437	Gstm7
ENSMUSG00000004040	0.394041	3.8555e-05	0.00129773	11971.6	9320.96	11773.5	9422.65	10990.3	7572.03	8116.23	8333.26	7853.88	8818.99	Stat3
ENSMUSG00000004043	-0.0204621	0.820408	0.940954	1778.8	1337.57	1580.64	1735.18	1764.9	1603.98	1683.73	1641.11	1740.74	1646.42	Stat5a
ENSMUSG00000004044	-0.311975	0.0185004	0.131392	11295	9005.18	9117.11	12906.1	13261.7	12452.2	14598.5	14097.6	14689.1	13169.4	Cavin1
ENSMUSG00000004054	0.0979253	0.190537	0.499864	2938.07	2691.95	3146.4	3180.61	2953.89	2777.13	2964.54	2998.9	2625.18	2571.17	Map3k11
ENSMUSG00000004056	-0.0114216	0.914338	0.97499	6996.87	5733.3	7079.4	5794.86	7653.12	6708.55	7235.67	5986.82	6435.75	7154.05	Akt2
ENSMUSG00000004069	0.034895	0.689161	0.882561	1790.76	1707.38	1529.62	1556.96	1810.86	1615.65	1754	1412.65	1720.17	1689.84	Dnaja3
ENSMUSG00000004070	0.2391	0.0482424	0.23728	2080.58	1550.09	2064.29	1766.88	2262.59	1584.24	1622.36	1921.45	1533.97	1579.36	Hmox2
ENSMUSG00000004071	-0.116288	0.281784	0.600554	1488.98	1605.32	1483.91	1409.35	1521.43	1941.48	1577.88	1425.62	1398.65	1790.75	Cdip1
ENSMUSG00000004085	0.117025	0.409192	0.714631	3989.66	3050.96	3489.74	2584.72	4012.83	3195.4	3301.64	2663.69	3078.77	3551.48	Map3k20
ENSMUSG00000004096	0.0739092	0.35968	0.673053	2140.41	2348.55	2283.26	2088.33	2436.64	2023.16	2000.37	2288.58	2395.68	2032.79	Cwc15
ENSMUSG00000004098	-0.475632	0.020118	0.138516	3722.44	2580.28	3272.89	4758.34	3894.52	5299.34	6234.15	4804.62	3277.95	5729.88	Col5a3
ENSMUSG00000004099	0.12735	0.13554	0.421387	3558.92	2922.48	3137.89	3539.24	2944.11	3067.95	3039.25	3050.77	2644.66	2935.19	Dnmt1
ENSMUSG00000004100	0.184894	0.0844226	0.324152	1474.35	1569.3	1255.37	1434.5	1263.3	1093.26	1318.16	1255.03	1400.82	1089.52	Ppan
ENSMUSG00000004105	-0.633473	0.00371127	0.0440061	2837.03	1636.54	1945.24	2750.92	2776.91	4145.95	4206.21	3403.94	2323.15	4451.32	Angptl2
ENSMUSG00000004110	-0.544794	0.00488383	0.0535447	123.638	136.879	148.816	159.632	98.7563	269.275	160.99	177.579	165.63	199.256	Cacna1e
ENSMUSG00000004113	-0.219344	0.569216	0.820848	22.6006	9.60553	8.50378	13.1204	7.82228	13.4638	16.8995	16.9598	11.908	11.4955	Cacna1b
ENSMUSG00000004127	-0.094799	0.47775	0.764092	324.384	270.155	395.426	337.851	342.225	399.425	289.961	336.204	394.047	365.941	Trmt10a
ENSMUSG00000004151	2.07066	NA	NA	295.137	5014.08	156.257	290.836	231.735	337.492	250.825	286.322	254.399	296.329	Etv1
ENSMUSG00000004187	0.0520254	0.751087	0.911806	248.606	422.643	325.27	299.583	299.202	275.559	334.433	266.369	376.727	287.388	Kifc2
ENSMUSG00000004207	0.135392	0.232442	0.550386	68269.6	59082.4	70637.7	57647.9	71675.6	62177.5	67210.4	65176.6	53162.8	50268.7	Psap
ENSMUSG00000004221	0.0859865	0.367125	0.680194	1482.33	1398.8	1665.68	1218.01	1407.03	1368.82	1224.77	1417.64	1430.05	1317.52	Ikbkg
ENSMUSG00000004233	0.0317544	0.752149	0.91218	232.653	276.159	230.665	241.635	237.602	214.523	253.493	261.381	223.005	238.852	Wars2
ENSMUSG00000004263	0.168992	0.176183	0.482013	470.623	588.339	524.045	523.724	572.982	449.69	480.303	400.052	602.979	454.073	Atn1
ENSMUSG00000004264	0.120888	0.154047	0.451265	5129	6013.06	4927.94	5350.95	5239.95	4765.28	4858.18	4738.77	5638.99	4520.94	Phb2
ENSMUSG00000004266	0.780075	2.08058e-05	0.000771765	5470.66	3736.55	5890.99	3449.58	5081.55	2946.77	3214.47	3035.81	2404.34	2159.88	Ptpn6
ENSMUSG00000004267	-0.485529	0.010434	0.0899934	152.886	116.467	156.257	211.02	120.268	202.854	217.915	206.511	172.125	258.011	Eno2
ENSMUSG00000004268	0.132274	0.140187	0.428416	2180.29	2563.47	2288.58	2294.98	2258.68	1985.46	2036.84	2107.01	2507.18	1940.19	Emg1
ENSMUSG00000004270	0.260114	0.153159	0.449776	4314.05	6080.3	4834.4	4271.79	3057.53	3527.51	3636.07	3595.48	4782.7	3295.39	Lpcat3
ENSMUSG00000004285	0.0377615	0.755621	0.913949	2026.07	2204.47	2128.07	1864.19	2291.93	1905.57	1907.87	2000.26	2640.33	1794.58	Atp6v1f
ENSMUSG00000004296	2.35613	0.000282372	0.00646067	77.1078	84.0484	126.494	6.56021	78.2228	15.2589	16.0101	27.9338	10.8255	3.1932	Il12b
ENSMUSG00000004317	-0.246471	0.0637737	0.27812	689.982	535.508	623.965	781.759	533.871	696.526	668.866	833.027	729.637	824.485	Clcn5
ENSMUSG00000004319	0.0952075	0.435954	0.736308	1761.51	2347.35	1990.95	1626.93	1587.92	1683.87	1578.77	1762.82	1816.51	1875.69	Clcn3
ENSMUSG00000004328	-0.515601	0.155768	0.453233	29.2478	19.2111	38.267	61.2287	45.9559	62.8309	48.0303	87.792	29.2288	50.4526	Hif3a
ENSMUSG00000004347	0.0723492	0.886109	0.966209	11.965	97.256	34.0151	19.6806	24.4446	41.2889	46.2514	25.9386	29.2288	35.1252	Pde1c
ENSMUSG00000004356	0.0977064	0.383526	0.693759	1176.56	896.916	903.526	1141.48	844.806	923.615	893.008	907.849	981.871	929.222	Utp20
ENSMUSG00000004359	2.51674	1.01611e-08	1.24771e-06	836.221	440.654	433.693	83.096	439.025	69.114	72.0454	105.749	63.8703	79.1914	Spic
ENSMUSG00000004360	-0.835801	0.00133053	0.0212641	183.463	135.678	159.446	188.059	321.691	381.474	441.167	300.289	232.748	409.369	9330159F19Rik
ENSMUSG00000004364	-0.0712257	0.459365	0.751401	4064.11	4338.1	5172.42	4032.34	4530.08	5018.4	4512.18	4244.94	4357.25	5123.17	Cul3
ENSMUSG00000004371	0.0686059	0.862297	0.956217	34.5656	46.8269	31.8892	41.548	24.4446	17.0541	44.4725	20.9504	64.9529	24.2683	Il11
ENSMUSG00000004383	-0.254048	0.0464314	0.231767	582.297	435.851	508.101	553.245	592.538	640.876	704.444	714.308	507.715	618.843	Large1
ENSMUSG00000004393	0.171624	0.0425356	0.219266	1446.44	1375.99	1177.77	1211.45	1134.23	1174.94	1113.59	1077.45	1116.11	1145.08	Ddx56
ENSMUSG00000004394	0.0146383	0.880546	0.963826	1504.93	1862.27	1407.38	1402.79	1601.61	1709	1520.96	1495.46	1491.75	1482.28	Tmed4
ENSMUSG00000004415	-0.836147	0.0958137	0.349906	13.2944	7.20414	9.56675	6.56021	24.4446	22.4396	31.1307	13.9669	8.66038	32.5707	Col26a1
ENSMUSG00000004446	0.415707	0.0303031	0.177775	666.052	403.432	660.106	522.63	738.228	577.147	410.036	483.854	410.286	362.109	Bid
ENSMUSG00000004451	0.0775404	0.536188	0.799008	2091.22	1479.25	1818.75	2168.15	1917.44	1700.92	2057.3	1880.55	1798.11	1544.23	Ralb
ENSMUSG00000004455	-0.0444058	0.46305	0.753583	3630.71	3335.52	3702.33	3994.08	3450.6	3672.02	3838.87	3791.02	3751.03	3629.39	Ppp1cc
ENSMUSG00000004460	0.331644	2.94605e-09	4.3712e-07	4117.29	3611.68	3739.54	3623.42	3873.98	2963.83	2999.22	3060.75	3167.53	2882.82	Dnajb11
ENSMUSG00000004462	-0.00934575	0.90038	0.971728	408.139	429.847	456.015	473.429	449.781	438.919	426.046	484.851	442.762	443.855	Tbccd1
ENSMUSG00000004473	-0.88235	0.00150948	0.0231094	739.171	259.349	513.416	892.189	537.782	1031.33	1054.89	1322.87	892.019	1121.45	Clec11a
ENSMUSG00000004500	0.133491	0.0931891	0.344168	410.798	379.418	361.411	387.053	356.892	322.233	362.896	363.14	342.085	335.925	Zfp324
ENSMUSG00000004508	0.12445	0.286613	0.605571	1223.09	868.099	1137.38	990.592	1167.48	1033.12	1077.12	1027.57	848.717	954.129	Gab2
ENSMUSG00000004530	0.0147448	0.891445	0.968722	5445.4	4216.83	5613.56	6340.45	5849.11	5390	5189.94	5537.88	5397.58	5672.41	Coro1c
ENSMUSG00000004535	0.231928	0.0109661	0.0928887	8092.33	8117.87	9338.21	6783.26	8345.4	7042.45	6370.24	7109.16	7289.88	6827.07	Tax1bp1
ENSMUSG00000004552	0.331522	0.344295	0.661505	43.8717	18.0104	31.8892	27.3342	37.1558	22.4396	36.4674	20.9504	11.908	32.5707	Ctse
ENSMUSG00000004558	-0.290687	0.418661	0.723388	9053.52	6989.22	7440.81	3348.99	13707.6	12673.9	11811	4808.61	7642.79	12652.7	Ndrg2
ENSMUSG00000004561	0.0491016	0.561153	0.816418	643.451	811.667	664.358	733.651	709.872	700.116	661.751	697.348	742.628	646.304	Mettl17
ENSMUSG00000004562	-0.462372	0.018149	0.129507	1258.98	844.086	1095.92	1442.15	1269.17	2000.72	1563.65	1310.89	1215.7	2050.04	Arhgef40
ENSMUSG00000004565	-0.0398804	0.630847	0.854738	1232.39	1426.42	1358.48	1389.67	1159.65	1311.37	1497.83	1343.82	1271.99	1323.9	Pnpla6
ENSMUSG00000004567	-0.0433387	0.576174	0.824691	1772.15	2106.01	1905.91	1778.91	1768.81	1924.42	2099.99	1965.34	1852.24	1775.42	Mcoln1
ENSMUSG00000004568	-0.0623661	0.262136	0.580388	1737.58	1975.14	1956.93	1880.59	1761.97	1923.52	1924.77	1909.48	2015.7	1952.32	Arhgef18
ENSMUSG00000004591	0.0711141	0.293707	0.612278	2100.52	1855.07	1977.13	1808.43	1801.08	1720.67	1760.22	1957.36	1799.19	1841.84	Pkn2
ENSMUSG00000004609	-0.853304	0.0278354	0.168857	414.787	139.28	149.879	575.112	285.513	509.828	528.333	708.322	335.59	743.378	Cd33
ENSMUSG00000004610	-0.170573	0.108803	0.37355	894.716	1111.84	802.544	946.857	1057.96	1128.26	1118.04	1004.62	1166.99	1002.67	Etfb
ENSMUSG00000004612	1.19753	0.000241764	0.00577025	385.539	379.418	357.159	103.87	322.669	140.023	120.965	169.598	154.804	90.687	Nkg7
ENSMUSG00000004626	0.27028	0.0127593	0.102365	2985.93	4089.55	3349.43	2989.27	3085.89	2675.7	2703.93	2901.13	2948.86	2454.3	Stxbp2
ENSMUSG00000004631	-0.465168	0.00227095	0.0311272	654.087	505.491	510.227	732.557	750.939	901.175	909.018	849.987	700.408	991.17	Sgce
ENSMUSG00000004633	0.0444278	0.87417	0.960733	160.863	331.391	122.242	136.671	122.223	184.005	167.217	179.575	152.639	162.215	Chn2
ENSMUSG00000004637	0.15445	0.125119	0.403145	316.408	308.578	364.599	311.61	368.625	343.775	286.403	302.284	284.71	286.111	Wwox
ENSMUSG00000004642	0.0308535	0.710201	0.893333	1099.45	869.3	937.542	1067.13	958.229	952.338	1013.08	1003.62	952.642	905.592	Slbp
ENSMUSG00000004651	-0.417596	0.414719	NA	9.30611	8.40484	15.9446	13.1204	0.977785	10.771	9.78395	10.974	15.1557	16.6047	Tyr
ENSMUSG00000004655	-0.79367	1.20696e-07	1.03317e-05	6994.21	6608.6	6366.14	10154.1	6837.65	12088.7	13721.5	14073.7	13565.4	10624.4	Aqp1
ENSMUSG00000004661	0.156431	0.377571	0.688443	239.3	177.702	212.594	172.752	218.046	210.035	238.373	159.622	137.484	168.601	Arid3b
ENSMUSG00000004665	0.105776	0.42281	0.726825	4841.84	3824.2	5077.82	4921.25	5057.1	3453.91	4593.12	4823.57	5154.01	4024.71	Cnn2
ENSMUSG00000004667	0.0643224	0.545957	0.805689	1873.19	2270.51	1715.64	1888.25	1818.68	1664.12	1874.07	1782.78	2146.69	1683.46	Polr2e
ENSMUSG00000004677	0.115432	0.304117	0.622434	4742.13	3705.33	4373.07	4425.96	3885.72	4229.42	4143.95	3963.61	3088.51	4077.08	Myo9b
ENSMUSG00000004698	-0.377534	0.0241568	0.155807	251.265	212.522	157.32	228.514	251.291	258.504	314.865	355.159	243.573	258.011	Hdac9
ENSMUSG00000004707	0.621866	0.00526309	0.0565878	892.057	732.421	914.156	572.925	1031.56	473.027	662.64	739.249	415.698	402.982	Ly9
ENSMUSG00000004709	0.458055	0.00254724	0.0339728	445.364	268.955	374.166	343.318	337.336	274.661	252.604	263.376	290.123	208.835	Cd244
ENSMUSG00000004730	-0.0719891	0.755175	0.913577	4462.94	3599.67	4874.79	3923.01	4425.46	3836.28	6497.43	5733.42	2651.16	3656.86	Adgre1
ENSMUSG00000004748	-0.384946	0.228308	0.546742	172.828	183.706	97.7934	107.15	202.402	238.758	225.92	82.8039	190.528	258.011	Mtfp1
ENSMUSG00000004768	-0.235289	0.0106969	0.0913911	542.413	417.84	453.889	528.097	432.181	550.22	563.022	561.669	546.687	569.029	Rab23
ENSMUSG00000004771	0.0332026	0.744031	0.908565	5251.31	4652.68	5982.41	5425.3	5895.07	5123.42	4525.52	5466.05	5546.97	5927.22	Rab11a
ENSMUSG00000004788	0.170982	0.0299507	0.176536	1353.37	1362.78	1180.96	1146.94	1235.92	1051.97	1150.95	1113.36	1212.45	1049.93	Eif2b2
ENSMUSG00000004789	0.0111233	0.893673	0.969705	4684.96	4364.51	4191.3	4384.41	5003.33	4597.43	4997.82	3984.56	4263.07	4609.07	Dlst
ENSMUSG00000004791	0.390267	0.0769514	0.308169	127.627	150.086	112.675	137.764	95.8229	74.4996	86.2766	87.792	147.226	81.746	Pgf
ENSMUSG00000004798	-0.551681	4.75619e-06	0.000225824	1579.38	1229.51	1204.35	1374.36	1415.83	2078.81	2282.33	1999.26	1578.35	2028.96	Ulk2
ENSMUSG00000004814	-2.78879	8.62742e-06	0.000375578	83.755	58.8339	61.6524	62.322	64.5338	119.379	133.417	174.586	1541.55	319.32	Ccl24
ENSMUSG00000004815	-0.00318827	0.975336	0.994231	848.186	862.096	969.431	1006.99	913.251	1022.35	926.807	812.076	809.746	1035.88	Dgkq
ENSMUSG00000004837	-0.322243	0.0889291	0.335115	402.822	235.335	339.088	430.787	408.714	396.733	498.981	573.641	428.689	375.521	Grap
ENSMUSG00000004843	-0.0658246	0.528105	0.795777	2361.09	2380.97	2938.06	2537.71	2566.69	2637.1	2174.7	2861.22	2820.04	2890.49	Chmp2b
ENSMUSG00000004846	0.522797	0.000917563	0.0160012	4602.54	3174.63	4277.4	4056.4	5217.46	2543.76	3694.77	3019.85	3076.6	2512.41	Plod3
ENSMUSG00000004849	0.11115	0.210795	0.52483	2676.17	2350.95	2578.77	2773.88	2708.46	2180.23	2479.79	2436.23	2802.72	2225.02	Ap1s1
ENSMUSG00000004864	0.0815145	0.586453	0.82974	2362.42	3489.21	3851.15	3140.16	3903.32	3134.37	2695.03	3029.82	3595.14	3375.22	Mapk13
ENSMUSG00000004865	-0.0256405	0.793231	0.929796	4224.97	4282.86	5698.59	4802.08	5066.88	4728.48	4569.1	4984.19	4965.65	5263.04	Srpk1
ENSMUSG00000004872	-0.192462	0.514314	0.788341	43.8717	58.8339	48.8967	62.322	41.067	45.7768	56.9248	69.8346	89.8514	31.2934	Pax3
ENSMUSG00000004880	0.0222817	0.767822	0.918878	1664.46	1438.43	1611.47	1514.32	1359.12	1525	1514.73	1447.57	1396.49	1579.36	Lbr
ENSMUSG00000004885	0.319519	0.10161	0.360943	1625.91	1598.12	1488.16	2250.15	1122.5	1119.29	1006.86	1410.66	1345.61	1594.69	Crabp2
ENSMUSG00000004891	0.248174	0.362648	0.675625	1998.15	2056.78	1703.94	1325.16	1045.25	1113.9	2351.71	1080.44	1254.67	1042.9	Nes
ENSMUSG00000004892	0.0218354	0.952429	0.986963	14.6239	19.2111	10.6297	30.6143	10.7556	15.2589	20.4573	18.9551	15.1557	14.6887	Bcan
ENSMUSG00000004894	0.351474	0.377952	0.688504	13.2944	21.6124	24.4484	31.7077	8.80007	20.6445	18.6784	12.9693	16.2382	10.2182	Hapln2
ENSMUSG00000004895	0.0573898	0.585496	0.829696	1691.05	1891.09	1857.01	1616	1922.33	1453.19	1842.94	1702.97	2021.12	1611.93	Prcc
ENSMUSG00000004896	0.00962244	0.893397	0.969698	911.999	1101.03	1028.96	953.418	933.785	984.651	1019.31	999.632	967.798	927.306	Rrnad1
ENSMUSG00000004897	0.0505876	0.476024	0.762812	9703.61	10156.6	10867.8	9862.19	11385.3	9520.68	9539.35	9925.49	11046.3	10160.1	Hdgf
ENSMUSG00000004902	-0.259704	0.516301	0.788873	23.93	22.8131	27.6373	7.65358	28.3558	39.4937	22.2362	30.9267	27.0637	13.4115	Slc25a18
ENSMUSG00000004929	0.0779979	0.38914	0.698733	1750.88	1822.65	2064.29	1927.61	1855.84	1728.75	1681.06	1599.21	1826.26	2087.08	Thop1
ENSMUSG00000004931	0.10402	0.318857	0.638396	1756.2	1843.06	1802.8	1740.64	2024.02	1557.31	1931	1401.68	1857.65	1781.81	Apba3
ENSMUSG00000004933	-0.582643	0.00545909	0.0577225	135.603	122.47	147.753	184.779	98.7563	177.722	201.905	255.395	246.821	152.635	Matk
ENSMUSG00000004934	0.143272	0.214867	0.530317	1244.36	1323.16	1523.24	1360.15	1520.46	1085.18	1280.81	1209.14	1561.03	1182.12	Pias4
ENSMUSG00000004936	0.455015	5.81e-05	0.00178357	3338.23	2425.4	3123.01	2713.74	3517.09	2066.24	2389.95	2266.63	2151.02	2155.41	Map2k1
ENSMUSG00000004937	0.0622555	0.187538	0.496374	3201.3	3341.52	3184.66	3122.66	3359.67	3013.19	3111.3	2972.96	3277.95	3151.69	Sgta
ENSMUSG00000004939	-0.604893	0.270789	0.590074	204.734	301.373	117.99	42.6414	227.824	155.282	655.525	110.738	155.887	282.279	Nmrk2
ENSMUSG00000004945	-0.0315671	0.726765	0.901433	1344.07	1762.61	1474.34	1458.55	1635.83	1543.85	1569.88	1596.22	1698.52	1442.69	Tmem242
ENSMUSG00000004947	0.156692	0.208028	0.520915	1749.55	1816.65	2483.1	1928.7	2482.6	1979.17	1761.11	1789.76	2003.8	1854.61	Dtx2
ENSMUSG00000004951	0.282136	0.0426337	0.219392	16947.8	16268.2	20128.4	13453.9	19508.8	13349.8	13713.5	12182.1	17457.2	14276.2	Hspb1
ENSMUSG00000004952	0.588254	0.0169029	0.123393	3009.86	2057.98	3505.68	1806.25	4251.41	1945.07	2520.7	2086.06	1510.15	1670.68	Rasa4
ENSMUSG00000004980	0.0792486	0.183124	0.491264	23519.2	24838.7	23844.6	23844.2	24040.8	20668.7	22866	22752.1	25150.8	22237.5	Hnrnpa2b1
ENSMUSG00000004988	0.729603	0.0151017	0.115007	105.026	45.6263	69.0932	85.2828	74.3117	37.6986	24.0151	47.8866	62.7878	56.2004	Fxyd4
ENSMUSG00000004994	0.0905885	0.267684	0.586671	400.163	390.225	368.851	439.534	399.914	355.444	355.78	394.067	402.708	371.689	Ccdc130
ENSMUSG00000004996	-0.0742751	0.366285	0.67937	837.55	998.975	747.269	879.069	882.94	903.868	925.028	906.852	921.248	917.088	Mri1
ENSMUSG00000005034	-0.333881	0.00418802	0.0481393	2359.76	2370.16	1872.96	2501.63	1868.55	2876.76	2881.82	3071.72	2474.7	2522.63	Prkacb
ENSMUSG00000005043	-0.282995	0.0112816	0.0946601	616.862	589.539	574.005	721.623	538.76	727.941	775.6	789.131	611.639	791.276	Sgsh
ENSMUSG00000005045	-0.258272	0.14336	0.434398	70.4606	92.4532	115.864	104.963	89.9562	97.8368	101.397	102.757	140.731	125.812	Chd5
ENSMUSG00000005054	0.355077	0.00401505	0.0466061	4436.36	4166.4	5095.89	4045.46	4958.35	3413.52	3222.48	3959.62	4216.52	2943.49	Cstb
ENSMUSG00000005057	-0.0493463	0.810388	0.936784	515.824	255.747	408.181	486.549	387.203	473.925	498.981	306.274	446.01	399.15	Sh2b2
ENSMUSG00000005069	0.0497883	0.378958	0.689408	1790.76	1994.35	1809.18	1882.78	1721.88	1862.49	1766.45	1774.8	1720.17	1759.45	Pex5
ENSMUSG00000005078	-0.145418	0.0107318	0.0916009	850.844	832.079	872.7	853.921	813.517	876.941	920.581	937.779	989.448	947.104	Jkamp
ENSMUSG00000005087	0.378891	0.00797405	0.0746467	9786.04	8228.33	7435.49	8392.7	6978.45	4560.63	6808.74	7137.09	6486.62	6397.9	Cd44
ENSMUSG00000005089	-0.789504	0.0289623	0.172813	31.9067	30.0173	34.0151	21.8674	37.1558	70.9092	19.5679	45.8913	50.8797	79.8301	Slc1a2
ENSMUSG00000005102	-0.000621402	0.996077	0.999671	509.177	489.882	385.859	450.468	349.069	463.154	474.966	411.026	440.597	392.764	Eif2ak4
ENSMUSG00000005103	0.198937	0.0177195	0.12737	8370.18	6438.1	7104.91	7402.11	7552.41	6252.58	6740.25	6934.57	6108.82	6082.41	Wdr1
ENSMUSG00000005107	-0.120283	0.471085	0.758911	186.122	156.09	205.154	174.939	241.513	254.914	199.237	240.43	185.116	171.156	Slc2a9
ENSMUSG00000005124	-0.604296	0.0678599	0.288847	244.618	136.879	138.186	230.701	107.556	158.873	446.504	288.317	232.748	176.903	Wisp1
ENSMUSG00000005125	-0.152687	0.294726	0.613395	3967.06	2839.63	4150.91	4810.82	4561.37	4542.68	4112.82	4957.26	4912.6	4078.36	Ndrg1
ENSMUSG00000005131	0.343772	0.195713	0.506501	66.4722	93.6539	111.612	84.1894	116.356	51.1623	53.367	87.792	114.75	67.6959	4930550C14Rik
ENSMUSG00000005142	-0.139214	0.353946	0.668551	5458.7	4793.16	4751.49	5406.71	4885.01	5372.05	6302.64	6892.67	3834.38	5453.99	Man2b1
ENSMUSG00000005148	0.0391991	0.752451	0.912278	1633.89	1861.07	2114.25	1634.59	2106.15	1575.26	1734.43	1669.05	2146.69	1976.59	Klf5
ENSMUSG00000005150	-0.0110549	0.903832	0.971831	736.512	792.456	770.655	709.596	784.184	744.098	711.56	762.194	912.588	698.673	Wdr83
ENSMUSG00000005161	-0.0725971	0.345804	0.662475	5085.12	5490.76	6183.31	5654.9	6024.13	5685.3	5594.64	6187.34	6556.99	5890.82	Prdx2
ENSMUSG00000005198	0.0568875	0.606362	0.841459	4100.01	3395.55	3748.04	3714.17	3372.38	3736.65	3762.37	3496.72	2752.92	3866.33	Polr2a
ENSMUSG00000005204	0.0166737	0.77621	0.922095	2382.36	2069.99	2410.82	2258.9	2315.4	2191.9	2269.88	2375.37	2191.08	2278.03	Senp3
ENSMUSG00000005220	-5.03234	1.93882e-05	0.000736048	33.2361	33.6193	26.5743	26.2409	31.2891	2428.86	27.5729	32.922	38.9717	2410.87	Corin
ENSMUSG00000005225	-0.136021	0.255653	0.573866	477.271	386.622	353.97	447.188	339.291	387.757	460.735	455.92	427.606	465.569	Plekha8
ENSMUSG00000005233	-0.0617437	0.709864	0.893177	259.242	355.404	300.821	366.279	263.024	245.938	305.971	407.036	348.58	306.547	Spc25
ENSMUSG00000005237	-0.348889	0.193814	0.503847	109.014	66.038	78.6599	75.4425	64.5338	124.764	68.4876	90.7849	68.2005	145.61	Dnah2
ENSMUSG00000005251	0.128052	0.297539	0.61644	1381.29	1659.35	1842.13	1764.7	1390.41	1439.73	1201.65	1541.35	1642.22	1532.1	Ripk4
ENSMUSG00000005262	0.0373834	0.609139	0.843278	1758.85	1999.15	1969.69	1702.38	2028.9	1958.53	1732.65	1804.72	1876.05	1848.23	Ufd1
ENSMUSG00000005267	0.22259	0.246439	0.565443	160.863	105.661	161.572	98.4032	128.09	134.638	100.508	125.702	108.255	92.6029	Zfp287
ENSMUSG00000005268	-0.00527525	0.981433	0.995901	943.905	1667.76	1178.84	1048.54	860.451	867.965	981.063	1398.69	1529.64	944.549	Prlr
ENSMUSG00000005299	0.0935783	0.20454	0.517235	2498.03	2539.46	2414.01	2346.37	2303.66	2420.79	2267.21	1999.26	2181.33	2463.88	Letm1
ENSMUSG00000005312	0.0660198	0.383775	0.693933	5611.58	5894.19	6779.64	6328.42	5719.06	5843.28	5328.69	5573.8	6097.99	6133.5	Ubqln1
ENSMUSG00000005320	-0.17821	0.452368	0.746678	445.364	202.917	476.212	469.055	343.203	463.154	482.971	519.769	404.873	321.875	Fgfr4
ENSMUSG00000005338	-0.135999	0.675646	0.87642	3262.46	935.338	2012.21	3335.87	3204.2	2128.17	3174.45	3665.32	1986.47	3055.9	Cadm3
ENSMUSG00000005339	-0.672953	0.193884	0.503884	27.9183	2.40138	18.0705	36.0812	19.5557	42.1865	25.794	50.8795	30.3113	17.2433	Fcer1a
ENSMUSG00000005354	0.0270628	0.703166	0.88969	2977.96	2858.84	2868.96	2971.78	3402.69	2901.89	3097.06	2779.42	3153.46	2873.88	Txn2
ENSMUSG00000005355	0.1358	0.507036	0.783936	1732.27	2354.55	3707.65	2011.8	2382.86	1798.76	2374.83	2174.85	2079.57	2666.32	Casp14
ENSMUSG00000005360	-0.295026	0.144259	0.43564	1040.95	929.335	621.839	1063.85	1184.1	1492.68	1435.57	1050.51	1026.26	933.693	Slc1a3
ENSMUSG00000005362	-0.0352801	0.713907	0.895275	913.328	880.106	934.353	713.97	956.274	991.831	893.008	890.89	847.635	883.24	Crbn
ENSMUSG00000005370	0.00935024	0.894428	0.969989	1090.14	1015.78	1089.55	1181.93	956.274	1083.39	1031.76	1055.5	1087.96	1040.35	Msh6
ENSMUSG00000005371	-0.021287	0.718349	0.89737	2431.55	2251.3	2497.98	2251.25	2178.51	2347.18	2274.32	2367.39	2293.92	2492.61	Fbxo11
ENSMUSG00000005373	-0.445341	0.214729	0.530317	639.463	474.273	330.584	410.013	973.874	908.356	1137.61	370.123	501.22	933.054	Mlxipl
ENSMUSG00000005374	-0.0725502	0.532233	0.797543	1134.02	938.94	887.582	1114.14	829.162	1072.61	1131.38	1067.47	901.762	979.675	Tbl2
ENSMUSG00000005378	0.0933824	0.351218	0.666338	975.812	1035	897.149	1109.77	968.007	849.115	926.807	907.849	1118.27	874.938	Bud23
ENSMUSG00000005397	-0.391986	0.234834	0.553805	8738.44	2742.38	4238.07	7607.66	6451.43	7363.79	9800.85	7613.96	4007.59	10286.6	Nid1
ENSMUSG00000005410	0.153015	0.407711	0.713956	1625.91	1138.25	1038.52	1691.44	1038.41	1183.02	1441.8	1240.06	1012.18	996.918	Mcm5
ENSMUSG00000005413	0.237737	0.201313	0.513447	15924.1	9454.24	14334.2	9491.54	16625.3	11338.3	10401.2	10212.8	13273.1	10604	Hmox1
ENSMUSG00000005417	-0.0229053	0.645008	0.861643	9552.06	9998.15	10306.6	10743.4	10854.4	10812.3	10511.5	10250.7	10190	10519.7	Mprip
ENSMUSG00000005442	0.153923	0.108894	0.373721	5765.8	5045.3	6052.56	6019	5681.91	5329.86	5788.54	5039.06	4264.15	5249.63	Cic
ENSMUSG00000005447	0.142822	0.354183	0.668569	527.789	655.577	684.554	593.699	609.16	452.383	526.554	613.547	733.967	459.821	Pafah1b3
ENSMUSG00000005465	-0.220292	0.251793	0.570742	182.134	111.664	119.053	144.325	123.201	132.843	170.774	194.539	174.29	120.703	Il27ra
ENSMUSG00000005469	-0.0864506	0.390347	0.699631	2157.69	2254.9	2133.39	2075.21	2517.8	2535.68	2629.21	1966.34	2225.72	2468.35	Prkaca
ENSMUSG00000005470	-0.0684936	0.586259	0.829696	341.667	309.778	332.71	383.772	310.936	282.739	387.8	407.036	319.352	362.748	Asf1b
ENSMUSG00000005481	0.245994	0.00743156	0.0708725	2355.78	2094	1955.87	2478.67	2129.62	1619.24	1840.27	1964.35	1976.73	1886.54	Ddx39
ENSMUSG00000005483	0.131287	0.284586	0.603148	2389.01	2211.67	3350.49	2777.16	3064.38	2357.96	2462	2618.8	2683.64	2475.37	Dnajb1
ENSMUSG00000005501	0.0801783	0.155837	0.453233	929.282	907.722	992.816	949.044	938.674	895.79	885.003	899.868	840.057	937.524	Usp40
ENSMUSG00000005505	0.104179	0.392513	0.701423	296.466	210.121	283.814	264.595	265.958	237.86	251.714	227.461	225.17	282.918	Kbtbd4
ENSMUSG00000005506	0.0460534	0.381597	0.691655	4086.71	3873.43	3784.18	3776.5	3693.09	3705.23	3848.65	3524.65	3935.06	3594.91	Celf1
ENSMUSG00000005510	-0.147648	0.254817	0.573327	1866.54	2307.73	1813.43	1764.7	2474.77	2427.97	2319.69	1856.6	2444.39	2281.86	Ndufs3
ENSMUSG00000005514	0.0533089	0.668243	0.872548	5401.53	4016.31	4501.69	5493.09	4322.79	5425.9	4822.6	4262.9	4100.69	4260.37	Por
ENSMUSG00000005533	0.0426649	0.656895	0.865281	2412.94	2253.7	1956.93	2294.98	1795.21	1998.02	2029.72	2147.91	2228.97	1994.47	Igf1r
ENSMUSG00000005534	-0.0813405	0.452249	0.746619	1966.25	2130.03	1490.29	1683.79	1668.1	2007	1946.12	1879.55	1890.13	1731.35	Insr
ENSMUSG00000005540	-0.330494	0.404352	0.711687	27.9183	16.8097	10.6297	21.8674	19.5557	17.9517	9.78395	29.9291	33.559	30.0161	Fcer2a
ENSMUSG00000005547	1.0502	0.13887	0.4274	5.31778	34.82	46.7708	9.84032	2.93336	9.87343	5.3367	7.98109	16.2382	8.94097	Cyp2a5
ENSMUSG00000005553	-0.0838214	0.692316	0.884345	33.2361	44.4256	45.7078	37.1745	41.067	43.0841	31.1307	39.9055	53.0448	47.2594	Atp4a
ENSMUSG00000005566	0.00859621	0.9034	0.971786	4121.28	4300.87	4296.53	5084.17	4293.45	4439.46	4425.01	4296.82	4609.49	4199.7	Trim28
ENSMUSG00000005575	0.17445	0.0628259	0.276406	2831.72	3026.94	3133.64	3093.14	3564.03	2524.01	2982.33	2602.83	3141.55	2622.9	Ube2m
ENSMUSG00000005580	-0.260668	0.206937	0.519166	438.717	486.28	300.821	355.345	383.292	480.208	596.821	375.111	320.434	576.692	Adcy9
ENSMUSG00000005583	-0.519891	0.0847581	0.324821	2396.99	2062.79	1643.36	1114.14	3314.69	3602.01	3730.35	1878.55	2170.51	3718.8	Mef2c
ENSMUSG00000005609	-0.00679395	0.915231	0.975017	1746.89	1623.33	1579.58	1703.47	1472.54	1606.68	1674.83	1630.14	1550.21	1692.4	Ctr9
ENSMUSG00000005610	0.0101238	0.883358	0.965009	28205.5	23767.7	28058.2	26877.2	26016.9	26582.9	25369.8	26380.5	24924.6	28731.8	Eif4g2
ENSMUSG00000005611	-0.0731134	0.765704	0.917947	376.233	315.782	366.725	548.871	278.669	315.052	491.866	488.842	443.844	246.515	Mrvi1
ENSMUSG00000005615	-0.135261	0.273223	0.591242	2939.4	2186.46	2927.43	2676.57	2972.47	3177.45	2959.2	3090.68	2411.92	3407.15	Pcyt1a
ENSMUSG00000005621	0.0331079	0.678833	0.877839	1484.99	1416.82	1491.35	1485.89	1371.83	1560.9	1497.83	1396.69	1210.29	1415.87	Zfp592
ENSMUSG00000005625	0.170694	0.0224912	0.148813	4526.76	4521.8	4824.83	4126.37	4881.1	3935.01	4114.59	3801.99	4549.95	3931.47	Psmd4
ENSMUSG00000005628	-0.322076	0.41819	0.72311	1213.78	914.926	833.37	354.252	1918.41	1191.99	1912.32	624.521	1299.06	1516.13	Tmod4
ENSMUSG00000005640	1.70054	0.00550638	0.0581501	25.2594	20.4117	43.5819	13.1204	76.2672	22.4396	6.22615	5.98582	3.24764	16.6047	Insrr
ENSMUSG00000005656	-0.0907158	0.465617	0.754871	3261.13	2252.5	3185.73	3415.68	3080.02	2997.04	2904.94	3568.55	3349.4	3362.44	Snx6
ENSMUSG00000005667	0.715412	2.68254e-09	4.08227e-07	850.844	954.549	745.144	696.476	755.828	460.461	570.137	497.821	487.146	422.78	Mthfd2
ENSMUSG00000005672	-0.149747	0.483648	0.768048	441.376	766.041	398.615	497.483	424.359	636.388	618.168	515.778	391.882	639.279	Kit
ENSMUSG00000005674	-0.0968015	0.389097	0.698727	426.752	393.827	445.385	430.787	421.425	410.196	514.991	395.064	533.696	414.478	Tomm40l
ENSMUSG00000005677	0.298557	0.242924	0.562747	30.5772	39.6228	27.6373	29.521	34.2225	21.542	38.2463	20.9504	27.0637	23.6297	Nr1i3
ENSMUSG00000005682	0.0476581	0.644617	0.861537	1544.81	2073.59	1676.31	1505.57	1519.48	1717.98	1547.64	1600.21	1550.21	1631.09	Pan2
ENSMUSG00000005683	-0.0606585	0.564668	0.818235	11041	11041.6	12398.5	10119.1	12595.8	13050.9	12207.7	9932.47	11200	13258.8	Cs
ENSMUSG00000005686	0.415256	0.0226133	0.149454	2774.55	1562.1	2723.33	1931.98	1672.99	1664.12	1730.87	1583.25	1361.84	1655.36	Ampd3
ENSMUSG00000005687	0.0354549	0.702998	0.889641	1937	2433.8	1836.82	1966.97	1909.61	1929.81	1868.73	2034.18	2129.37	1878.24	Bcas2
ENSMUSG00000005696	0.926225	0.0850175	0.325535	25.2594	16.8097	21.2594	4.37348	13.689	10.771	7.1156	15.9622	5.41274	3.83184	Sh2d1a
ENSMUSG00000005698	0.017446	0.663481	0.869159	2688.14	2718.36	2755.22	2831.83	2738.78	2581.45	2717.27	2722.55	2777.82	2770.42	Ctcf
ENSMUSG00000005699	0.00519068	0.962789	0.990321	192.769	159.692	160.509	185.873	206.313	174.131	177.001	172.591	186.198	191.592	Pard6a
ENSMUSG00000005705	-0.136333	0.647291	0.862508	22.6006	38.4221	32.9521	19.6806	39.1114	43.0841	34.6885	27.9338	20.5684	40.873	Agrp
ENSMUSG00000005716	-1.18728	0.00850852	0.0779292	8876.7	9788.03	3366.43	2307.01	10911.1	14221.3	25992.4	6461.69	13305.6	20288.3	Pvalb
ENSMUSG00000005718	0.0433385	0.702765	0.889523	336.349	441.854	339.088	394.706	389.158	376.088	364.674	336.204	430.854	340.395	Tfap4
ENSMUSG00000005732	0.157105	0.220271	0.536573	2827.73	2404.98	2279.01	2944.44	2474.77	2108.43	2197.83	2336.47	2945.61	2011.72	Ranbp1
ENSMUSG00000005763	0.231557	0.240652	0.560033	199.417	146.484	184.957	119.177	155.468	139.126	103.176	148.648	179.703	116.871	Cd247
ENSMUSG00000005774	0.141872	0.123406	0.400151	850.844	842.885	972.62	734.744	822.317	756.664	702.665	794.119	740.463	831.51	Rfx5
ENSMUSG00000005779	0.213755	0.00616307	0.0627048	5729.91	5531.58	6082.33	5326.89	6358.54	5080.33	4698.96	4811.6	5632.49	4814.71	Psmb4
ENSMUSG00000005800	1.5741	9.04155e-07	5.77006e-05	227.335	64.8373	114.801	111.524	172.09	62.8309	40.9147	41.9007	43.3019	42.7889	Mmp8
ENSMUSG00000005802	-0.0810298	0.232235	0.550267	1535.51	1535.68	1695.44	1548.21	1467.66	1671.3	1538.75	1652.09	1569.69	1794.58	Slc30a4
ENSMUSG00000005803	-0.172991	0.348616	0.664733	951.882	571.529	630.343	961.071	1040.36	955.928	1053.11	983.67	793.507	898.567	Sqor
ENSMUSG00000005804	0.107283	0.291042	0.609845	939.917	905.321	1008.76	778.479	1078.5	901.175	941.927	892.885	838.974	801.494	Bloc1s6
ENSMUSG00000005813	0.0731943	0.252633	0.57162	1792.09	1716.99	1659.3	1783.28	1628.99	1574.36	1703.3	1499.45	1620.57	1749.24	Metap1
ENSMUSG00000005823	0.252493	0.00919981	0.0819832	2357.1	3020.94	2536.25	2168.15	2465	2049.19	2199.61	2109	2211.64	1965.1	Gpr108
ENSMUSG00000005824	0.373965	0.174846	0.480115	210.052	91.2525	125.431	135.578	96.8007	72.7044	119.186	128.695	114.75	73.4437	Tnfsf14
ENSMUSG00000005836	0.0616008	0.759229	0.915284	284.501	315.782	446.448	356.438	198.49	314.155	266.835	321.239	348.58	284.834	Gata6
ENSMUSG00000005846	0.0889414	0.254633	0.573281	2494.04	2240.49	2057.91	2311.38	1954.59	2106.63	1963.91	2101.02	2092.56	2126.67	Rsl1d1
ENSMUSG00000005871	-0.082461	0.24205	0.561989	1692.38	1802.24	1633.79	1559.14	1471.57	1764.65	1746.88	1810.71	1640.06	1671.96	Apc
ENSMUSG00000005873	-0.0522379	0.641455	0.859764	7113.86	10299.5	7904.26	7795.72	7502.54	9077.28	8021.06	8457.96	8822.76	7735.85	Reep5
ENSMUSG00000005881	0.0476482	0.544096	0.804294	3375.46	4192.81	3723.59	3865.06	3779.14	3391.08	3609.39	3880.81	3965.37	3480.59	Ergic3
ENSMUSG00000005882	0.0784046	0.574245	0.823753	1169.91	1068.61	1212.85	776.292	996.363	1001.7	1097.58	823.05	950.477	1071.64	Uqcc1
ENSMUSG00000005883	-0.468664	0.302426	0.62093	5.31778	10.8062	13.8186	8.74695	10.7556	9.87343	12.4523	19.9527	5.41274	20.4365	Spo11
ENSMUSG00000005886	-0.110716	0.156488	0.454131	1617.93	1498.46	1722.02	1558.05	1488.19	1774.53	1610.79	1771.8	1516.65	1834.18	Ncoa2
ENSMUSG00000005893	0.00421696	0.977846	0.994867	398.833	325.387	244.484	308.33	245.424	318.643	327.318	312.26	282.545	273.977	Nr2c2
ENSMUSG00000005897	-0.19212	0.0151625	0.115223	477.271	449.058	437.945	461.402	408.714	538.551	518.549	490.837	462.248	533.904	Nr2c1
ENSMUSG00000005899	0.0120751	0.838528	0.94773	1183.21	1197.09	1210.73	1253	1144.01	1279.96	1192.75	1192.18	1102.03	1168.71	Smpd4
ENSMUSG00000005907	-0.0703746	0.54265	0.803529	429.411	551.117	504.912	437.348	390.136	526.882	445.614	469.887	526.118	460.46	Pex1
ENSMUSG00000005917	0.281716	0.510449	0.785798	158.204	321.785	315.703	129.018	125.156	341.082	91.6133	124.705	95.2642	210.113	Otx1
ENSMUSG00000005936	-0.0747941	0.232356	0.550292	3077.66	2658.33	3116.63	3059.25	3051.67	3195.4	3273.18	3139.56	2941.28	3208.53	Kctd20
ENSMUSG00000005947	-0.286367	0.178481	0.485466	239.3	187.308	275.31	262.409	141.779	217.216	289.071	318.246	312.856	212.667	Itgae
ENSMUSG00000005949	-0.0510129	0.631517	0.855128	898.704	1197.09	1053.41	1020.11	902.496	1134.55	1054.89	1092.41	901.762	1068.45	Ctns
ENSMUSG00000005950	0.265603	0.296145	0.614981	208.723	186.107	226.413	94.0297	244.446	157.077	181.448	112.733	155.887	190.315	P2rx5
ENSMUSG00000005951	-0.218778	0.0851695	0.325946	308.431	390.225	301.884	371.745	267.913	411.992	360.227	407.036	390.8	339.118	Shpk
ENSMUSG00000005952	-0.480795	0.0967021	0.351169	41.2128	32.4187	26.5743	41.548	67.4672	77.1923	56.9248	46.8889	43.3019	67.6959	Trpv1
ENSMUSG00000005958	-0.184121	0.0702788	0.293736	1294.88	1349.58	1567.88	1801.87	1472.54	1604.88	1619.69	1813.7	1728.83	1742.85	Ephb3
ENSMUSG00000005968	-0.0823554	0.584507	0.829185	2377.05	2306.53	3419.58	2916.01	3309.8	3198.99	2413.97	2945.02	3080.93	3533.6	Tuft1
ENSMUSG00000005973	0.211831	0.195649	0.506501	5253.96	7414.27	5314.86	5641.78	3992.3	4022.98	4571.77	5635.65	4665.78	4948.19	Rcn1
ENSMUSG00000005980	8.21805	NA	NA	615.533	394531	619.713	494.203	682.494	42.1865	68.4876	43.896	592.154	586.272	Dnase1
ENSMUSG00000005981	-0.00395386	0.94957	0.9857	2722.7	2618.71	2525.62	2597.84	2685	2575.17	2919.17	2416.28	2664.15	2608.85	Trap1
ENSMUSG00000005982	-0.118056	0.169053	0.473619	1639.2	1571.7	1656.11	1707.84	1540.01	1717.08	1866.96	1841.64	1466.85	1908.26	Naa60
ENSMUSG00000005983	0.421869	0.0109586	0.0928851	119.65	90.0518	91.4156	92.9364	103.645	67.3189	86.2766	66.8417	89.8514	62.5868	1700037C18Rik
ENSMUSG00000005986	-0.112359	0.423139	0.726885	272.536	248.543	347.592	364.092	297.247	376.088	345.996	277.343	305.278	349.336	Ankrd13d
ENSMUSG00000005994	-0.296185	0.364836	0.677857	114.332	52.8304	63.7783	114.804	32.2669	99.6319	96.0606	104.752	86.6038	75.9982	Tyrp1
ENSMUSG00000006005	0.0578634	0.336167	0.653721	4222.32	3698.13	3961.7	3905.51	3781.09	3716	3841.53	4044.42	3521.53	3672.82	Tpr
ENSMUSG00000006010	0.08109	0.58551	0.829696	1185.86	1857.47	1178.84	1238.79	1178.23	1341.89	1250.57	1274.98	1080.38	1325.82	BC003331
ENSMUSG00000006014	-0.0050172	0.990242	0.998344	3267.77	621.958	2967.82	5197.88	3145.53	3689.97	3701.89	2868.21	1975.65	3018.22	Prg4
ENSMUSG00000006019	0.195568	0.0150106	0.114705	771.078	673.588	707.94	665.862	756.806	664.213	610.163	635.495	554.264	653.329	Dhx34
ENSMUSG00000006021	-0.0496969	0.606082	0.841296	469.294	554.719	485.778	478.896	490.848	476.618	547.012	473.877	593.236	478.98	Kptn
ENSMUSG00000006024	0.0965387	0.121337	0.3975	4150.53	4664.68	4102.01	4031.25	4325.72	3729.47	4210.66	4122.24	3965.37	3870.8	Napa
ENSMUSG00000006050	-0.0414107	0.588054	0.830705	2257.4	2286.12	2131.26	2292.79	2132.55	2156.9	2295.67	2467.16	2494.19	2015.55	Sra1
ENSMUSG00000006057	-0.0615486	0.731283	0.903197	2976.63	3809.79	2584.09	2791.37	4097.9	3393.77	3899.35	2422.26	4002.18	3251.96	Atp5g1
ENSMUSG00000006058	0.0796105	0.405316	0.712264	1512.91	1684.57	1706.07	1736.27	1757.08	1572.57	1432.9	1624.15	1892.29	1432.47	Snf8
ENSMUSG00000006095	0.145886	0.183677	0.49223	1994.17	1814.24	1931.42	1975.72	2238.15	1674	1727.31	1789.76	2230.05	1581.91	Tbcb
ENSMUSG00000006127	0.186923	0.319325	0.638902	1968.91	3485.61	2072.8	1754.86	2196.11	2326.54	1862.51	2159.88	1777.54	1956.16	Inpp5k
ENSMUSG00000006134	0.0142349	0.907003	0.972877	1243.03	865.698	1298.95	1131.64	1193.88	1208.15	1124.26	1185.19	980.788	1177.65	Crkl
ENSMUSG00000006154	-0.00174266	0.993039	0.998699	3061.71	2963.3	5674.15	4064.05	4885.99	4380.21	3716.12	4095.3	3456.57	5026.74	Eps8l1
ENSMUSG00000006169	0.0757386	0.146345	0.439065	4117.29	3843.41	4120.08	4036.72	3718.52	3777.94	3677.88	3785.03	3596.22	3974.26	Clint1
ENSMUSG00000006179	0.393083	0.043119	0.221312	66.4722	74.4428	94.6045	69.9756	72.3561	41.2889	49.8092	63.8488	66.0354	67.0573	Prss16
ENSMUSG00000006191	-0.018665	0.827397	0.942835	401.492	461.065	407.118	358.625	401.87	385.064	417.152	410.029	434.102	410.007	Cdkal1
ENSMUSG00000006204	0.219318	0.31181	0.630363	116.991	92.4532	130.746	134.484	88.9784	92.4513	72.9349	140.667	81.1911	97.0734	5430419D17Rik
ENSMUSG00000006205	-0.472174	0.00144378	0.0224707	4643.75	3821.8	5006.6	5706.29	4768.66	6196.03	5654.23	8680.44	5967	6723.61	Htra1
ENSMUSG00000006215	0.0830467	0.392524	0.701423	1217.77	1452.84	1604.03	1413.73	1526.32	1355.35	1338.62	1282.96	1565.36	1276	Zbtb17
ENSMUSG00000006216	3.9751	NA	NA	3.98833	145.284	1.06297	0	0.977785	2.69275	0	6.98346	0	0	Clcnkb
ENSMUSG00000006218	0.490155	0.239488	0.559151	22.6006	76.8442	59.5264	16.4005	41.067	34.1082	30.2413	18.9551	38.9717	31.932	Fam131c
ENSMUSG00000006219	0.214533	0.368744	0.681421	868.127	770.844	564.438	840.801	591.56	416.479	852.093	738.251	712.316	415.116	Fblim1
ENSMUSG00000006221	0.405975	0.438623	0.737786	8735.78	7688.02	6524.52	1245.35	8507.71	6726.5	6813.19	1126.33	3047.37	6966.29	Hspb7
ENSMUSG00000006235	-0.809332	0.0103954	0.089806	73.1194	32.4187	44.6448	111.524	52.8004	114.891	112.071	137.674	76.8609	109.208	Epor
ENSMUSG00000006241	-0.256397	0.255187	0.573542	43.8717	57.6332	45.7078	72.1623	40.0892	70.9092	75.6032	55.8677	46.5495	60.0322	Ccdc159
ENSMUSG00000006262	-0.0454764	0.568209	0.820716	1655.16	1722.99	1912.29	1564.61	1530.23	1739.52	1593	1814.7	1713.67	1791.39	Mob1b
ENSMUSG00000006269	0.765047	0.173117	0.47854	27.9183	163.294	59.5264	45.9215	24.4446	22.4396	37.3569	70.8322	42.2194	16.6047	Atp6v1b1
ENSMUSG00000006273	0.219599	0.074496	0.301886	5990.48	4575.83	6422.48	5439.51	7165.21	5441.16	4975.58	5293.46	4617.07	5089.33	Atp6v1b2
ENSMUSG00000006276	0.0179303	0.803407	0.934491	2560.51	2246.49	2718.02	2532.24	2471.84	2292.43	2629.21	2572.91	2348.05	2530.93	Eps15l1
ENSMUSG00000006281	0.156438	0.250536	0.569125	3352.86	2236.89	2602.16	2591.28	2958.78	2627.23	2673.69	2718.56	1968.07	2340.62	Tep1
ENSMUSG00000006288	-0.138901	0.10146	0.360681	902.693	954.549	973.683	945.764	1019.83	1103.13	1027.31	1083.43	1172.4	904.954	Ttc5
ENSMUSG00000006289	-0.108561	0.136979	0.423938	1136.67	1156.27	1151.2	1240.97	1247.65	1280.85	1214.1	1269.99	1447.37	1193.62	Osgep
ENSMUSG00000006299	0.0497655	0.475684	0.76268	4170.47	4902.42	4794	4764.9	5023.86	4521.14	4344.96	4522.29	4995.96	4478.15	Aamp
ENSMUSG00000006301	-0.0643125	0.310727	0.629479	4675.66	5281.84	5441.35	5318.15	5674.09	5607.21	5248.64	5414.17	5670.38	5660.91	Tmbim1
ENSMUSG00000006304	0.197355	0.040586	0.213797	12538	10217.9	13578.4	11285.8	13959.8	10522.4	10710.8	11269.3	10934.8	10273.8	Arpc2
ENSMUSG00000006307	0.0887456	0.194459	0.504782	3209.28	3334.32	3495.05	3424.43	3210.07	3304.01	3411.93	3008.87	2808.13	3142.11	Kmt2b
ENSMUSG00000006310	1.08865	0.00102049	0.0174476	105.026	84.0484	138.186	57.9486	126.134	77.1923	45.3619	38.9078	23.816	54.2844	Zbtb32
ENSMUSG00000006313	-0.693326	0.0765926	0.307285	10.6356	14.4083	7.44081	14.2138	13.689	34.1082	13.3417	13.9669	20.5684	15.966	Upk1a
ENSMUSG00000006315	0.106529	0.309561	0.628055	1695.04	2143.23	1533.87	1578.82	1734.59	1556.41	1619.69	1504.44	1762.39	1623.42	Tmem147
ENSMUSG00000006333	0.0641247	0.530291	0.796724	21615.4	23569.6	23405.6	24436.8	25355.9	20236.1	21721.3	23754.7	27426.3	20106.3	Rps9
ENSMUSG00000006335	0.0877611	0.272365	0.591147	569.002	543.913	550.62	569.645	555.382	552.912	483.861	523.759	588.906	480.258	Tfpt
ENSMUSG00000006342	-0.0319313	0.858039	0.954387	5679.39	6338.45	10923.1	8492.2	8555.62	8532.44	6814.08	8212.55	8321.54	9005.47	Susd2
ENSMUSG00000006344	-0.00292552	0.990936	0.99847	1266.96	523.501	809.985	1253	1193.88	810.519	1228.33	1293.93	840.057	885.156	Ggt5
ENSMUSG00000006356	0.00447823	0.970029	0.992438	5521.18	7546.34	6534.09	6531.79	7816.41	5874.69	6567.7	6919.61	7866.87	6620.79	Crip2
ENSMUSG00000006360	-0.190232	0.295578	0.614164	3460.54	2413.39	3579.03	3363.2	5253.64	4080.42	4200.87	4553.21	3983.77	3801.83	Crip1
ENSMUSG00000006362	-0.395593	0.0159416	0.119013	998.413	636.366	833.37	1006.99	1021.79	1148.01	1502.28	1175.22	982.953	1107.4	Cbfa2t3
ENSMUSG00000006369	-0.109727	0.607306	0.841616	3476.5	1801.04	2691.45	4311.15	3330.34	3054.48	3565.8	3897.77	2792.97	3532.96	Fbln1
ENSMUSG00000006373	-0.0601649	0.59228	0.83313	3864.69	4831.58	4739.79	4313.34	3566.96	4690.78	3942.93	4485.37	4986.21	4121.15	Pgrmc1
ENSMUSG00000006378	-0.0125542	0.933543	0.980588	1391.93	1503.26	1838.94	1689.25	2123.75	1910.06	1382.21	1520.4	1830.59	1980.42	Gcat
ENSMUSG00000006386	-0.472741	0.00577563	0.0601019	1025	715.612	788.725	1177.56	1023.74	983.753	1507.62	1488.47	1271.99	1313.68	Tek
ENSMUSG00000006390	-0.0345979	0.80666	0.935861	6212.49	5411.51	8440	8066.88	8148.86	7172.6	6916.36	7324.65	7154.56	8593.55	Elovl1
ENSMUSG00000006392	0.107042	0.128978	0.410765	1449.09	1524.88	1440.33	1447.62	1415.83	1316.76	1214.1	1368.76	1519.9	1341.15	Med8
ENSMUSG00000006395	-0.218193	0.0415212	0.216377	618.192	547.515	574.005	648.368	670.761	712.682	652.856	774.166	812.993	612.456	Hyi
ENSMUSG00000006398	0.0746813	0.569263	0.820848	1131.36	1183.88	1014.08	1390.77	1040.36	847.32	1065.56	1212.13	1190.8	1154.02	Cdc20
ENSMUSG00000006403	0.288674	0.348399	0.664733	1699.03	821.273	604.831	1225.67	827.206	661.52	1171.41	781.15	1095.54	529.433	Adamts4
ENSMUSG00000006411	0.145484	0.407093	0.713203	3879.32	3298.3	5899.5	4841.44	5268.31	4741.94	3263.39	4177.11	4126.67	4655.05	Nectin4
ENSMUSG00000006412	0.0971307	0.436047	0.736374	1203.15	1267.93	1183.09	1140.38	1391.39	1067.23	1109.14	1070.46	1511.24	1030.13	Pfdn2
ENSMUSG00000006418	0.95838	3.85839e-06	0.000189918	4153.18	3227.46	4570.78	2286.23	5409.11	2068.93	2076.87	2159.88	2015.7	1790.75	Rnf114
ENSMUSG00000006423	-0.0562405	0.294315	0.613185	1272.28	1156.27	1178.84	1150.22	1217.34	1206.35	1196.31	1252.03	1264.42	1288.78	C330007P06Rik
ENSMUSG00000006435	-0.242477	0.6279	0.852961	837.55	450.259	745.144	127.924	776.361	660.623	1235.45	215.49	470.908	891.542	Neurl1a
ENSMUSG00000006442	0.249635	0.174874	0.480115	1562.1	1844.26	1025.77	1852.17	1264.28	1108.52	1496.94	1157.26	1443.04	1143.17	Srm
ENSMUSG00000006445	0.240109	0.0160522	0.119586	1612.62	1570.5	1858.08	1771.26	1477.43	1300.6	1270.13	1334.84	1575.11	1537.85	Epha2
ENSMUSG00000006456	0.0895043	0.348577	0.664733	1039.63	952.148	987.501	1116.33	1080.45	850.013	1110.92	955.736	1050.07	901.76	Rbm14
ENSMUSG00000006457	-0.829728	0.0968758	0.351728	11273.7	10309.1	7113.41	1632.4	10204.2	9884.21	28688.3	5940.93	8945.09	18581.2	Actn3
ENSMUSG00000006462	-0.0774144	0.693157	0.884764	50.5189	73.2421	78.6599	69.9756	70.4005	86.1682	79.161	58.8606	54.1274	82.3846	A530013C23Rik
ENSMUSG00000006463	0.152049	0.153704	0.450929	429.411	509.093	468.771	435.161	408.714	438.021	418.931	350.171	365.901	447.687	Zdhhc24
ENSMUSG00000006464	-0.243456	0.0819993	0.319404	215.37	212.522	197.713	212.114	188.713	306.076	209.91	243.423	194.859	257.372	Bbs1
ENSMUSG00000006471	0.0220159	0.813757	0.937452	2367.74	3178.23	2982.7	2648.14	2599.93	2766.36	2464.67	2765.45	2776.73	2795.97	Ndor1
ENSMUSG00000006476	-0.308724	0.00824947	0.0763293	1032.98	1131.05	831.244	1123.98	960.185	1236.87	1353.74	1329.85	1036	1330.29	Nsmf
ENSMUSG00000006494	-0.068046	0.512184	0.786929	1357.36	1756.61	1722.02	1488.08	1571.3	1941.48	1538.75	1538.36	1668.21	1592.13	Pdk1
ENSMUSG00000006498	0.1335	0.0185886	0.131703	9444.37	8461.27	8754.64	9691.62	8404.06	8115.07	8327.03	8161.67	7898.27	8292.11	Ptbp1
ENSMUSG00000006517	0.114076	0.395073	0.703709	1758.85	1743.4	2149.33	1875.13	1492.1	1565.39	1547.64	1525.39	2132.62	1564.67	Mvd
ENSMUSG00000006519	0.661046	0.00019932	0.00495656	4857.79	3665.71	5000.22	3486.75	5207.68	2960.24	3371.9	3232.34	2458.47	2030.24	Cyba
ENSMUSG00000006522	-0.199917	0.639051	0.858929	10.6356	4.80276	8.50378	8.74695	20.5335	12.5662	9.78395	12.9693	16.2382	10.8569	Itih3
ENSMUSG00000006526	-0.146057	0.0705796	0.294301	680.676	815.269	753.647	830.96	673.694	855.398	827.188	797.112	847.635	827.04	Tmem110
ENSMUSG00000006527	0.0700805	0.492604	0.773849	674.028	816.47	623.965	651.648	640.449	730.634	624.394	649.462	583.493	653.329	Sfmbt1
ENSMUSG00000006542	-0.443979	0.271778	0.590843	265.889	208.92	186.02	66.6955	233.691	208.24	446.504	123.707	184.033	343.589	Prkag3
ENSMUSG00000006574	-2.58167	0.00531889	NA	0	2.40138	2.12594	3.28011	5.86671	7.18068	3.5578	3.99055	15.1557	53.0072	Slc4a1
ENSMUSG00000006575	0.322602	0.207395	0.520072	146.239	262.951	141.375	125.737	100.712	112.198	128.97	131.688	148.309	100.267	Rundc3a
ENSMUSG00000006576	-0.0912849	0.48374	0.768048	658.075	452.66	636.72	615.567	582.76	676.779	713.339	621.528	518.54	606.709	Slc4a3
ENSMUSG00000006585	0.299777	0.0400627	0.211945	594.262	564.325	492.156	596.979	520.182	520.599	568.358	386.085	405.955	367.218	Cdt1
ENSMUSG00000006586	-0.241724	0.161408	0.462706	253.924	150.086	181.768	241.635	153.512	207.342	219.694	247.414	242.491	240.767	Runx1t1
ENSMUSG00000006587	-1.0474	0.0992673	0.356054	27.9183	38.4221	10.6297	31.7077	54.756	66.4213	157.433	6.98346	37.8892	68.9732	Snai3
ENSMUSG00000006589	0.185028	0.0708139	0.294589	1651.17	1457.64	1538.12	1863.1	1517.52	1437.03	1383.98	1439.59	1601.09	1204.48	Aprt
ENSMUSG00000006599	0.0493051	0.357201	0.671132	1699.03	1726.59	1634.85	1622.56	1550.77	1572.57	1530.74	1583.25	1693.1	1576.16	Gtf2h1
ENSMUSG00000006611	-0.384365	0.0175483	0.126394	1439.79	851.29	999.194	1390.77	1070.67	1268.29	1586.78	1700.97	1434.38	1515.49	Hfe
ENSMUSG00000006638	-0.0640013	0.811319	0.936895	22.6006	25.2145	17.0076	21.8674	21.5113	17.9517	17.789	24.9409	28.1462	24.2683	Abhd1
ENSMUSG00000006641	-0.367613	0.0261207	0.163123	388.198	368.612	330.584	474.522	355.914	659.725	519.439	449.934	385.387	458.544	Slc5a6
ENSMUSG00000006642	0.8178	0.27433	0.592441	81.0961	9.60553	35.0781	132.298	7.82228	20.6445	28.4624	13.9669	14.0731	72.805	Tcf23
ENSMUSG00000006651	0.10554	0.597241	0.836391	178.146	166.896	171.139	178.219	117.334	132.843	161.88	155.631	201.354	104.737	Aplp1
ENSMUSG00000006673	0.0435513	0.39522	0.70376	2773.22	2586.29	2566.01	2466.64	2437.62	2457.59	2490.46	2575.9	2411.92	2503.47	Qrich1
ENSMUSG00000006675	-0.539468	0.049873	0.241564	57.1661	51.6297	45.7078	101.683	84.0895	138.228	99.6184	80.8086	71.4481	104.737	P4htm
ENSMUSG00000006676	0.0467037	0.44804	0.744089	5715.28	5764.52	6048.31	5510.58	5915.6	5741.85	6146.99	5291.47	5214.63	5634.09	Usp19
ENSMUSG00000006678	-0.0107364	0.939032	0.982128	465.306	372.214	420.937	511.697	339.291	411.992	428.715	494.828	355.076	432.36	Pola1
ENSMUSG00000006699	0.0846866	0.354885	0.668718	17940.9	14068.5	18791.2	16360.1	19075.6	15881.9	16260	16899	16249	16033.1	Cdc42
ENSMUSG00000006705	0.0654541	0.309161	0.627728	745.818	748.03	734.514	823.307	763.65	738.712	717.786	784.142	690.665	716.555	Pknox1
ENSMUSG00000006715	0.221769	0.0696954	0.292858	406.81	383.02	403.929	512.79	404.803	358.136	398.474	384.09	378.892	295.052	Gmnn
ENSMUSG00000006717	-0.17439	0.244234	0.563662	446.693	700.003	450.7	495.296	588.627	559.195	571.027	596.587	725.307	576.054	Acot13
ENSMUSG00000006720	-0.447158	0.379911	NA	5.31778	13.2076	8.50378	15.3072	1.95557	11.6686	9.78395	13.9669	7.57783	16.6047	Zfp184
ENSMUSG00000006724	0.662572	0.0311004	0.18049	26.5889	24.0138	29.7632	18.5873	16.6223	9.87343	14.2312	13.9669	16.2382	17.8819	Cyp27b1
ENSMUSG00000006728	0.0267997	0.801765	0.933808	3725.1	3474.8	3347.3	4014.85	3116.2	3049.1	3445.73	3802.99	3940.47	3117.2	Cdk4
ENSMUSG00000006731	0.363975	0.0126415	0.101663	2362.42	3076.17	2120.63	2316.85	1897.88	1779.91	1852.72	2018.22	2010.29	1488.67	B4galnt1
ENSMUSG00000006732	0.084406	0.624509	0.851539	806.973	1072.22	647.35	865.948	669.783	646.261	788.053	759.202	973.21	665.463	Mettl1
ENSMUSG00000006736	0.132557	0.00710793	0.0687808	1756.2	1683.37	1568.95	1704.56	1672.01	1488.2	1525.41	1520.4	1592.43	1521.24	Tspan31
ENSMUSG00000006740	0.045768	0.507859	0.784469	6072.9	6093.51	5916.5	5425.3	5980.13	5375.64	5363.38	5473.04	6185.68	6166.71	Kif5b
ENSMUSG00000006763	-0.0775723	0.41142	0.716855	364.268	340.996	401.804	394.706	362.758	414.684	405.589	373.116	433.019	346.782	Saal1
ENSMUSG00000006777	-0.0408789	0.839178	0.948121	2241.44	3744.95	4983.21	3568.76	4602.43	3628.04	3290.07	4104.28	4405.97	4265.48	Krt23
ENSMUSG00000006782	0.484956	0.00710374	0.0687777	2249.42	1726.59	2353.42	1876.22	3486.78	1678.48	1665.05	1752.85	1637.89	1622.15	Cnp
ENSMUSG00000006784	0.348981	0.46667	0.755612	35.895	148.886	37.204	39.3613	23.4668	38.5962	41.8041	44.8937	63.8703	34.4866	Ttc25
ENSMUSG00000006800	-0.464648	0.0195107	0.135946	3767.65	2086.8	3147.46	4138.4	2980.29	4320.97	4884.86	5616.69	3451.16	3972.34	Sulf2
ENSMUSG00000006818	0.580447	0.000129724	0.00351347	4482.89	3881.83	4965.14	3140.16	5319.15	2982.67	3112.19	2431.24	3143.72	2902.62	Sod2
ENSMUSG00000006850	-0.0466432	0.615602	0.846982	450.682	426.245	419.874	490.923	442.937	443.407	531.891	450.932	464.413	415.755	Tmco6
ENSMUSG00000006906	0.147757	0.111414	0.379129	872.115	835.681	909.904	795.973	822.317	867.965	652.856	772.171	719.894	807.88	Stambp
ENSMUSG00000006920	-0.104777	0.224299	0.540486	1855.9	1917.5	2215.23	1816.09	2083.66	2381.29	2130.23	2079.08	1915.03	2128.59	Ezh1
ENSMUSG00000006930	1.35805	3.16135e-08	3.21645e-06	243.288	332.591	274.247	189.153	473.248	96.9392	113.85	148.648	112.585	118.787	Hap1
ENSMUSG00000006931	-0.212864	0.00871136	0.0790549	1284.24	1199.49	1260.69	1454.18	1402.14	1420.88	1415.11	1595.22	1607.58	1614.48	P3h4
ENSMUSG00000006932	-0.135715	0.041867	0.21752	15059.9	13841.6	14928.4	16044.1	12952.7	15947.4	15577.8	15919.3	16440.6	16122.5	Ctnnb1
ENSMUSG00000006941	-0.0812547	0.447042	0.743596	888.069	872.902	910.967	952.324	1106.85	942.464	953.49	1060.49	1169.15	887.71	Eif1b
ENSMUSG00000006958	-0.10264	0.646161	0.862048	319.067	164.495	297.632	233.981	236.624	272.866	324.649	240.43	176.455	326.984	Chrd
ENSMUSG00000006998	0.157264	0.0189327	0.13306	10320.5	8602.95	10142.9	9127.44	9846.3	8536.93	8718.39	8112.78	8719.92	8987.59	Psmd2
ENSMUSG00000007021	0.222018	0.568687	0.820848	10.6356	16.8097	20.1965	21.8674	6.8445	8.97585	14.2312	16.9598	11.908	13.4115	Syngr3
ENSMUSG00000007029	0.256684	0.000738303	0.0135484	3320.95	3713.74	3017.78	3473.63	3242.34	2625.44	3080.16	2738.51	2847.1	2742.96	Vars
ENSMUSG00000007030	-0.462438	0.138927	0.4274	74.4489	122.47	87.1637	56.8552	151.557	148.999	157.433	74.8228	116.915	180.097	Vwa7
ENSMUSG00000007033	-0.0655325	0.861587	0.955857	102.367	102.059	91.4156	34.9878	180.89	119.379	112.071	56.8653	116.915	130.283	Hspa1l
ENSMUSG00000007034	1.30114	NA	NA	3.98833	64.8373	6.37783	6.56021	6.8445	4.48792	9.78395	6.98346	7.57783	7.02505	Slc44a4
ENSMUSG00000007035	-0.221001	0.243447	0.563308	85.0844	68.4394	75.471	65.6021	47.9115	86.1682	67.5982	86.7944	89.8514	68.3345	Msh5
ENSMUSG00000007036	0.163456	0.0805947	0.316077	2476.75	3094.18	2779.67	2317.94	2844.38	2602.1	2473.56	2267.63	2432.48	2291.44	Abhd16a
ENSMUSG00000007038	0.261617	0.00494883	0.0541227	1370.66	1342.37	1207.54	1263.93	1335.65	1050.17	1231	1195.17	1025.17	939.44	Neu1
ENSMUSG00000007039	-0.432261	0.0323976	0.185846	784.372	462.266	609.083	1011.37	865.34	827.573	1018.42	1125.33	1068.47	998.195	Ddah2
ENSMUSG00000007041	0.178549	0.0529136	0.251368	8566.94	7542.74	8941.72	8436.43	9045.49	6754.33	7331.74	8338.25	8355.1	6809.82	Clic1
ENSMUSG00000007050	0.0496154	0.652687	0.86415	571.661	597.944	498.534	636.341	561.249	488.286	556.796	579.627	651.694	496.224	Lsm2
ENSMUSG00000007080	0.137657	0.279236	0.597844	401.492	328.989	327.395	366.279	304.091	346.468	339.77	345.182	256.564	281.002	Pole
ENSMUSG00000007097	-0.489245	0.207067	0.519417	10985.2	8081.85	7193.13	4606.36	17646.1	18731.7	16975.2	5971.85	8982.98	17435.5	Atp1a2
ENSMUSG00000007122	-1.05785	0.034126	0.191375	5075.82	4198.82	2427.83	974.192	7509.39	7507.4	14329.9	3059.75	5571.87	11554.3	Casq1
ENSMUSG00000007207	-0.174608	0.244903	0.564028	206.064	142.882	208.343	223.047	182.846	193.878	236.594	226.464	247.903	185.206	Stx1a
ENSMUSG00000007216	-0.116617	0.476513	0.763165	162.192	194.512	124.368	159.632	145.69	205.547	183.227	146.653	137.484	176.265	Zfp775
ENSMUSG00000007279	0.227575	0.33023	0.649082	272.536	223.328	332.71	294.116	169.157	197.469	144.98	279.338	274.967	207.558	Scube2
ENSMUSG00000007338	-0.0321063	0.720123	0.898262	789.69	766.041	855.693	920.617	759.739	782.694	836.972	858.965	940.734	770.201	Mrpl49
ENSMUSG00000007379	-0.0486573	0.629439	0.853944	1005.06	977.362	1091.67	1102.12	945.518	1042.99	920.581	1202.15	958.055	1171.27	Dennd2c
ENSMUSG00000007411	0.00347142	0.943226	0.98347	2564.5	2413.39	2462.91	2690.78	2516.82	2395.65	2528.71	2580.89	2571.05	2543.07	Mark3
ENSMUSG00000007415	0.0359753	0.524944	0.794714	1926.36	2023.16	1953.74	1893.71	1896.9	1870.57	2080.42	1809.71	1855.49	1837.37	Gatad1
ENSMUSG00000007458	0.37988	4.39421e-05	0.00144086	6655.2	6110.32	6507.52	5074.33	6456.31	4801.18	5049.41	4983.2	4560.77	4279.53	M6pr
ENSMUSG00000007476	-0.0549687	0.616685	0.847304	595.591	505.491	484.715	638.527	631.649	521.497	603.047	635.495	630.043	579.247	Lrrc8a
ENSMUSG00000007480	0.158918	0.503614	0.781969	170.169	228.131	271.058	235.074	118.312	218.113	199.237	158.624	205.684	135.392	Mc5r
ENSMUSG00000007564	0.014032	0.756664	0.914385	6875.89	6702.26	7239.9	7153.91	7084.05	7046.04	6587.27	6765.97	7263.89	7058.89	Ppp2r1a
ENSMUSG00000007570	0.0766005	0.437129	0.73693	757.783	973.76	807.859	855.014	772.45	824.881	779.158	680.388	831.397	833.426	Fance
ENSMUSG00000007589	0.12016	0.215505	0.53123	755.124	654.377	617.587	680.075	590.582	649.852	651.077	593.594	607.309	531.349	Tinf2
ENSMUSG00000007591	0.0553284	0.789279	0.927187	35.895	54.0311	44.6448	49.2016	46.9337	45.7768	34.6885	37.9102	48.7146	54.2844	Tssk4
ENSMUSG00000007594	0.709542	0.175216	0.480623	75.7783	253.346	54.2116	57.9486	41.067	26.9275	69.3771	90.7849	70.3656	37.6798	Hapln4
ENSMUSG00000007603	0.00761557	0.90709	0.972877	1431.81	1688.17	1606.15	1541.65	1503.83	1533.97	1656.16	1482.49	1572.94	1488.03	Dus3l
ENSMUSG00000007610	0.0878539	0.3609	0.674203	866.798	792.456	694.121	855.014	793.961	706.399	823.631	701.339	836.809	698.673	Gtpbp3
ENSMUSG00000007613	-0.0282927	0.836167	0.946469	1366.67	1361.58	994.942	1158.97	927.918	1183.02	1330.62	1249.04	1021.92	1136.14	Tgfbr1
ENSMUSG00000007617	0.123793	0.213949	0.529667	630.157	530.705	562.312	605.726	610.138	527.78	563.911	503.807	470.908	624.59	Homer1
ENSMUSG00000007646	0.0497694	0.810769	0.936784	111.673	162.093	106.297	133.391	89.9562	86.1682	117.407	134.681	143.979	101.544	Rad51c
ENSMUSG00000007655	-0.369928	0.00172658	0.0253019	9930.95	8329.19	8789.72	11889.3	10750.7	13304	14506	12879.5	11442.5	12083.1	Cav1
ENSMUSG00000007656	-0.00268608	0.973103	0.993241	2601.72	2665.53	2526.68	2893.05	2610.69	2550.04	2414.86	2761.46	3041.96	2559.67	Arpp19
ENSMUSG00000007659	0.2703	0.0107578	0.0916918	2018.1	1810.64	2445.9	2233.75	2407.31	2024.95	1637.48	1725.91	1857.65	1807.99	Bcl2l1
ENSMUSG00000007670	0.132542	0.00813521	0.0756588	3961.74	3976.69	3903.23	3928.47	3844.65	3393.77	3784.61	3460.8	3793.25	3463.99	Khsrp
ENSMUSG00000007682	0.0679677	0.787224	0.926168	220.688	211.322	264.68	185.873	146.668	110.403	168.995	238.435	191.611	270.784	Dio2
ENSMUSG00000007721	0.0101659	0.933344	0.98054	1853.25	2067.59	1821.93	1976.81	2171.66	1604.88	2019.05	1915.46	2468.21	1818.85	Ccdc124
ENSMUSG00000007739	0.0174562	0.775162	0.921811	5430.78	5565.2	5308.48	5369.53	4773.55	5143.16	5017.39	5315.41	5608.68	5045.26	Cct4
ENSMUSG00000007777	-0.0441758	0.6321	0.8552	501.201	543.913	466.645	442.814	471.292	480.208	501.65	441.953	552.099	522.408	0610009B22Rik
ENSMUSG00000007783	-0.330016	0.0239721	0.155096	369.586	271.356	397.552	450.468	340.269	443.407	445.614	528.747	396.212	485.367	Cpt1c
ENSMUSG00000007805	-0.0725649	0.74676	0.910068	418.775	189.709	281.688	413.293	310.936	270.173	348.664	420.005	363.736	295.691	Twist2
ENSMUSG00000007812	0.0195122	0.813551	0.937452	1015.7	976.162	1023.64	987.312	866.318	917.332	942.817	1094.41	888.772	957.961	Zfp655
ENSMUSG00000007815	-0.0259555	0.724432	0.900133	11802.8	9744.81	11688.4	11793.1	11997.4	11237.8	11933.7	12210.1	10950	11731.2	Rhoa
ENSMUSG00000007817	-0.0455202	0.740082	0.906644	4884.38	3662.11	4700.46	5202.25	4015.76	5338.84	4747.88	4224.99	3730.46	5139.14	Zmiz1
ENSMUSG00000007827	-0.0402774	0.791222	0.928533	216.699	248.543	183.894	227.421	176.979	219.908	181.448	226.464	268.472	188.399	Ankrd26
ENSMUSG00000007833	0.0348604	0.536632	0.799358	1296.21	1318.36	1363.79	1442.15	1279.92	1285.34	1289.7	1370.75	1340.19	1260.68	Aldh16a1
ENSMUSG00000007836	0.0676121	0.477574	0.764004	7081.95	6972.41	7249.47	8531.56	7356.85	6590.07	7168.08	6946.54	8342.11	6448.99	Hnrnpa0
ENSMUSG00000007837	0.150508	0.248123	0.567143	981.13	1413.21	1493.48	1260.65	1337.61	1067.23	1089.58	1232.08	1365.09	1094.63	Prrg2
ENSMUSG00000007850	-0.0641835	0.431743	0.73351	9295.47	9298.15	9043.77	10225.2	8772.69	9059.33	10006.3	10045.2	10965.1	8686.79	Hnrnph1
ENSMUSG00000007867	0.0119485	0.926453	0.978509	481.259	483.878	521.919	553.245	454.67	438.919	480.303	563.665	594.319	402.344	Ift43
ENSMUSG00000007872	-0.153771	0.249268	0.56823	2302.6	1744.6	2365.11	2696.25	2679.13	2614.67	2779.53	2742.5	2779.98	2202.03	Id3
ENSMUSG00000007877	-0.814438	0.281741	0.600554	4393.81	3142.21	1577.45	786.132	9671.27	12605.7	9301.87	1202.15	3342.91	7965.13	Tcap
ENSMUSG00000007880	0.0886312	0.129901	0.412049	5097.09	4903.62	5048.06	4820.66	5059.06	4477.15	5245.09	4620.06	4583.51	4517.74	Arid1a
ENSMUSG00000007888	-0.34532	0.125121	0.403145	487.906	876.504	572.942	704.13	1112.72	932.591	909.907	753.216	1019.76	1155.3	Crlf1
ENSMUSG00000007891	0.0743924	0.437793	0.737385	25260.8	26275.9	25643.1	24072.7	22225.1	21061.8	27936.7	23369.6	23716.5	21187.5	Ctsd
ENSMUSG00000007892	0.0139445	0.908691	0.973656	26792.3	33671	28339.9	29443.3	30870.6	26390.8	26543.9	31457.5	37041.5	26254.5	Rplp1
ENSMUSG00000007908	-0.316696	0.253882	0.572872	13.2944	36.0207	43.5819	36.0812	44.9781	50.2648	43.583	38.9078	38.9717	46.6208	Hmgcll1
ENSMUSG00000007946	-0.759549	0.215528	NA	10.6356	3.60207	8.50378	14.2138	1.95557	8.97585	16.8995	15.9622	20.5684	3.83184	Phox2a
ENSMUSG00000007950	-0.32288	0.00231625	0.0316265	525.131	413.038	520.856	559.805	572.982	626.514	731.128	619.532	645.198	622.675	Abhd8
ENSMUSG00000007987	0.511975	8.6833e-05	0.00251802	745.818	590.74	689.869	525.91	800.806	442.509	506.097	495.825	481.734	427.251	Ift22
ENSMUSG00000007989	0.142554	0.319502	0.639087	97.0494	128.474	132.872	133.391	120.268	114.891	94.2817	128.695	117.998	102.182	Fzd3
ENSMUSG00000008035	0.164123	0.02948	0.174615	3889.95	3795.38	4146.65	3614.68	3640.29	3106.54	3556.91	3322.13	3801.91	3250.68	Mid1ip1
ENSMUSG00000008036	-0.0408217	0.749553	0.910975	3374.13	2842.04	3057.11	3748.07	3552.29	2977.29	3301.64	4003.52	3891.76	2880.27	Ap2s1
ENSMUSG00000008090	-0.59119	0.0963678	0.350661	499.871	549.916	372.04	558.712	982.674	1370.61	856.54	472.88	481.734	1281.75	Fgfrl1
ENSMUSG00000008129	-0.519395	0.162835	0.46423	7.97667	22.8131	24.4484	8.74695	12.7112	18.8493	30.2413	20.9504	20.5684	19.7979	4930432K21Rik
ENSMUSG00000008136	0.29091	0.34381	0.661002	328.373	157.29	125.431	275.529	188.713	119.379	226.81	230.454	119.08	182.013	Fhl2
ENSMUSG00000008140	0.00833879	0.916799	0.975243	3102.92	3435.18	3203.8	3506.43	3228.65	3004.22	3478.64	3214.39	3688.24	3002.89	Emc10
ENSMUSG00000008153	0.241136	0.142971	0.433588	999.742	1179.08	1234.11	972.005	732.361	876.043	798.726	780.152	1099.87	775.948	Clstn3
ENSMUSG00000008167	-0.0256687	0.830759	0.944542	643.451	768.442	732.388	765.358	669.783	666.008	650.188	770.176	910.422	652.052	Fbxw9
ENSMUSG00000008193	0.713881	0.0383751	0.206239	223.347	81.647	116.927	62.322	151.557	62.8309	109.402	62.8511	89.8514	62.5868	Spib
ENSMUSG00000008200	0.283172	0.00809036	0.0753394	3157.43	3281.49	3779.93	2926.95	4099.85	3085	2630.99	2886.16	2861.17	2712.95	Fnbp4
ENSMUSG00000008206	0.203213	0.303203	0.621562	10324.5	14547.6	14526.6	10732.5	8017.84	9522.48	8502.25	10709.6	13313.2	8463.26	Cers4
ENSMUSG00000008226	-0.32874	0.00188539	0.0269417	466.635	491.083	443.259	452.655	512.359	654.339	623.504	505.802	525.036	658.438	Scrn3
ENSMUSG00000008301	-0.0470913	0.533782	0.798252	1070.2	1090.23	1058.72	1110.86	1147.92	1028.63	1117.15	1181.2	1277.41	1063.34	Phax
ENSMUSG00000008305	-0.175864	0.110959	0.378587	892.057	1092.63	914.156	1014.65	769.517	1194.69	1052.22	964.715	1047.91	1028.21	Tle1
ENSMUSG00000008307	-0.356112	0.146225	0.438873	31.9067	34.82	40.3929	33.8944	42.0448	65.5237	45.3619	54.87	35.7241	34.4866	1700109H08Rik
ENSMUSG00000008318	0.165485	0.272205	0.591147	510.507	328.989	471.96	489.829	401.87	410.196	476.745	378.104	335.59	362.748	Relt
ENSMUSG00000008333	0.0418822	0.704571	0.890277	1301.53	1204.29	1277.69	1118.52	1421.7	1130.96	1185.64	1351.8	1426.8	1053.76	Snrpb2
ENSMUSG00000008348	0.543509	2.97924e-09	4.38391e-07	6022.38	6524.55	5896.31	5353.13	7243.43	4535.5	4127.05	4444.47	4021.66	4169.05	Ubc
ENSMUSG00000008373	0.202267	0.00449655	0.0506145	1579.38	1362.78	1448.83	1560.24	1440.28	1234.18	1326.17	1228.09	1410.56	1228.11	Prpf31
ENSMUSG00000008384	0.193847	0.173509	0.479029	1039.63	798.459	1274.5	1123.98	1315.12	1091.46	980.174	963.717	955.889	865.997	Sertad1
ENSMUSG00000008393	0.172392	0.214751	0.530317	4388.5	2803.61	4031.85	3651.85	4701.19	3586.75	3572.03	3610.45	3071.19	3531.68	Carhsp1
ENSMUSG00000008398	-0.146207	0.276324	0.594699	1746.89	1329.16	1239.43	1839.05	1407.03	1527.69	1900.75	1776.79	1625.99	1535.93	Elk3
ENSMUSG00000008429	0.00887947	0.885469	0.965921	1826.66	1852.67	1902.72	1636.77	1758.06	1718.88	1783.35	1896.51	1708.26	1811.82	Herpud2
ENSMUSG00000008435	-0.0188549	0.867349	0.958033	775.066	750.432	980.06	862.668	877.073	1027.73	790.721	831.031	771.856	880.685	Rdh13
ENSMUSG00000008450	0.00668565	0.958088	0.988813	784.372	695.2	679.239	629.78	773.428	572.659	836.083	637.49	802.168	697.396	Nutf2
ENSMUSG00000008461	-0.0353522	0.823223	0.941583	414.787	433.449	629.28	552.151	505.515	503.545	389.579	540.719	587.823	578.608	Fut1
ENSMUSG00000008475	0.169373	0.0862828	0.328695	9819.28	7737.25	10409.7	9050.91	10544.4	8255.99	8227.41	9333.89	8395.16	8084.55	Arpc5
ENSMUSG00000008496	1.08483	0.000583779	0.0113006	994.424	888.511	1165.02	508.417	1483.3	346.468	687.545	664.426	350.745	327.623	Pou2f2
ENSMUSG00000008540	-0.0897696	0.476506	0.763165	6796.12	5544.79	6550.03	7436	6002.62	7102.59	6633.52	7452.35	7870.12	5351.17	Mgst1
ENSMUSG00000008575	-0.0911225	0.488183	0.771005	8340.93	11794.4	8925.78	8802.71	8618.2	9430.93	8781.54	9765.87	12251.2	9285.2	Nfib
ENSMUSG00000008601	0.171864	0.115003	0.385837	2646.92	3259.88	3550.33	3272.45	3061.45	2695.45	2381.06	2773.43	3208.67	2962.01	Rab25
ENSMUSG00000008604	0.09768	0.28447	0.603047	2408.95	2998.12	2570.27	2372.61	2641	2269.09	2650.56	2184.82	2534.24	2500.92	Ubqln4
ENSMUSG00000008658	-0.382695	0.367705	0.680564	1023.67	812.868	738.766	203.367	1212.45	1136.34	1496.05	464.899	757.783	1347.53	Rbfox1
ENSMUSG00000008668	0.0857791	0.455838	0.74914	17571.3	20738.3	19266.4	19113.2	18680.6	16661	16059.9	19075.8	22519.2	15554.7	Rps18
ENSMUSG00000008682	0.0423382	0.682432	0.879107	23108.4	31252.8	24389.9	24329.6	22751.1	22798.7	23504.6	25741	26428.2	23721	Rpl10
ENSMUSG00000008683	0.0205645	0.83456	0.945726	10872.2	11397	11504.5	11096.6	11023.5	10314.1	9692.33	12027.5	13182.2	9893.18	Rps15a
ENSMUSG00000008690	-0.0581424	0.322225	0.641685	3644.01	4202.42	4114.77	4189.79	4120.39	4177.36	4151.06	4234.97	4501.23	4051.54	Ncaph2
ENSMUSG00000008730	-0.0309877	0.609169	0.843278	3640.02	3311.51	3277.14	3166.4	3060.47	3501.48	3404.81	3376	3203.26	3318.38	Hipk1
ENSMUSG00000008734	-0.0956617	0.650098	0.863292	1290.89	1460.04	932.227	1208.17	1425.61	1589.62	1654.38	1129.32	819.488	1554.45	Gprc5b
ENSMUSG00000008763	-0.135448	0.144089	0.435347	1939.66	1817.85	2026.03	2073.03	1615.3	2068.93	2035.06	2321.5	1871.72	2104.32	Man1a2
ENSMUSG00000008822	-0.162013	0.333605	0.651512	203.405	267.754	178.579	204.46	295.291	221.703	261.498	233.447	307.444	263.759	Acyp1
ENSMUSG00000008845	-0.873815	0.00244574	0.0329398	4167.81	1692.97	1821.93	4823.94	2484.55	4601.92	5139.24	6361.93	5617.34	5749.68	Cd163
ENSMUSG00000008855	-0.152251	0.159438	0.460157	3940.47	3909.45	5021.48	4981.39	5135.33	5500.4	5297.56	4824.57	4643.05	5284.11	Hdac5
ENSMUSG00000008859	0.12697	0.0684354	0.290111	2155.03	2223.68	2188.66	2210.79	2341.8	1902.88	1983.47	2028.2	2328.56	1948.49	Rala
ENSMUSG00000008874	-6.23541	0.000364585	0.00794545	1.32944	1.20069	0	1.09337	2.93336	244.143	0.88945	0	3.24764	247.793	Clec3a
ENSMUSG00000008892	-0.20043	0.153946	0.451251	2939.4	2818.02	2661.68	2413.07	3564.03	3433.26	3633.4	2563.93	3131.81	3777.56	Vdac3
ENSMUSG00000008932	-0.589882	0.244097	0.563662	26.5889	8.40484	34.0151	64.5088	11.7334	30.5179	64.9298	55.8677	35.7241	31.932	Slc1a7
ENSMUSG00000008958	0.0714192	0.342328	0.659719	1531.52	1508.07	1641.23	1454.18	1643.66	1384.08	1531.63	1510.42	1631.4	1353.92	Vps72
ENSMUSG00000008976	-0.13965	0.0383341	0.206143	1601.98	1524.88	1581.7	1537.28	1349.34	1646.17	1602.79	1742.87	1606.5	1760.73	Gabpa
ENSMUSG00000008999	0.267922	0.0382386	0.205856	1552.79	1472.05	1626.35	1823.74	1127.39	1168.66	1175.85	1345.81	1351.02	1272.17	Bmp7
ENSMUSG00000009013	0.100024	0.275194	0.59344	6792.13	6560.57	7354.7	7742.15	7731.35	5999.46	6411.15	6820.84	7859.3	6673.16	Dynll1
ENSMUSG00000009030	-0.124484	0.0644547	0.279975	1103.44	1277.54	1231.98	1272.68	1174.32	1354.46	1208.76	1341.82	1320.71	1380.74	Pdcl
ENSMUSG00000009035	0.464565	0.0232609	0.152546	3271.76	2106.01	3186.79	2461.17	4681.63	2091.37	2634.55	2458.18	2025.45	2174.57	Tmem184b
ENSMUSG00000009073	-0.00236749	0.964262	0.990769	3475.17	3327.11	3331.35	3484.57	3363.58	3435.06	3397.7	3146.55	3355.9	3663.88	Nf2
ENSMUSG00000009075	-1.42984	0.0406975	0.214194	10.6356	4.80276	9.56675	3.28011	17.6001	70.0116	10.6734	5.98582	16.2382	21.0751	Cabp7
ENSMUSG00000009076	-0.031571	0.789949	0.927651	255.253	333.792	293.38	301.77	321.691	307.872	310.418	324.232	349.663	253.54	Zmat5
ENSMUSG00000009079	0.12591	0.04311	0.221312	8929.88	9694.38	9544.43	9010.45	9293.85	8379.85	8192.72	8595.64	9489.61	7940.86	Ewsr1
ENSMUSG00000009090	-0.256335	0.00487237	0.0534519	5553.09	4586.64	5463.68	6192.84	5480.49	6452.74	6340.89	7045.31	5951.85	6789.39	Ap1b1
ENSMUSG00000009092	4.22278	NA	NA	19.9417	1694.17	23.3854	27.3342	30.3113	23.3372	12.4523	13.9669	19.4859	26.8229	Derl3
ENSMUSG00000009097	0.221128	0.093564	0.344922	901.363	1093.83	1165.02	1224.57	1106.85	1120.19	807.62	795.116	1060.9	929.861	Tbx1
ENSMUSG00000009112	0.0423062	0.653014	0.864327	2789.17	2515.45	2919.98	2546.46	2412.2	2629.92	2542.94	2385.35	2278.76	2957.54	Bcl2l13
ENSMUSG00000009145	-0.0581197	0.753164	0.912672	127.627	157.29	103.108	142.138	98.7563	123.867	105.845	128.695	169.96	126.451	Dqx1
ENSMUSG00000009185	-0.282151	0.24317	0.563021	7313.27	3871.03	8141.3	6748.27	8313.13	8439.99	5863.25	10402.4	10672.8	6439.41	Ccl8
ENSMUSG00000009207	-0.0457215	0.69478	0.885537	654.087	557.121	639.909	536.844	698.139	728.839	629.73	602.573	535.861	685.9	Lnpk
ENSMUSG00000009210	-0.658727	0.278289	0.597195	23.93	10.8062	20.1965	4.37348	43.0225	40.3913	48.9197	5.98582	34.6415	31.932	Prr29
ENSMUSG00000009214	0.721831	0.472403	0.759952	69.1311	36.0207	126.494	13.1204	0.977785	22.4396	104.955	4.98818	4.33019	12.1342	Mymk
ENSMUSG00000009246	-0.439666	0.230428	0.5485	19.9417	15.609	11.6927	10.9337	8.80007	22.4396	11.5628	21.948	11.908	21.0751	Trpm5
ENSMUSG00000009248	0.00626534	0.97618	0.99452	85.0844	168.097	130.746	122.457	175.024	164.258	128.97	119.716	152.639	115.594	Ascl2
ENSMUSG00000009281	0.521423	0.0152973	0.115737	8205.33	3478.4	6782.83	6984.44	5620.31	4794	4224	5166.76	3599.47	3862.5	Rarres2
ENSMUSG00000009291	-0.193889	0.0346694	0.193144	3626.72	3264.68	3285.65	4128.56	3627.58	4485.23	4049.67	4160.15	3597.31	4218.22	Pttg1ip
ENSMUSG00000009292	0.643141	0.00595443	0.0612212	152.886	103.259	120.116	162.912	94.8452	102.325	88.0555	76.818	88.7689	51.0912	Trpm2
ENSMUSG00000009293	-0.00911973	0.914769	0.975017	2984.6	2772.4	3145.33	3061.43	3382.16	2961.13	3258.94	2756.47	3454.41	3017.58	Ube2g2
ENSMUSG00000009350	-1.9927	0.0374499	NA	2.65889	7.20414	5.31486	1.09337	1.95557	17.0541	0.88945	14.9646	1.08255	37.6798	Mpo
ENSMUSG00000009356	6.49717	NA	NA	126.297	33167.9	145.627	69.9756	81.1562	45.7768	27.5729	23.9433	89.8514	184.567	Lpo
ENSMUSG00000009376	0.147413	0.0741287	0.301463	1048.93	928.134	899.275	979.659	1025.7	826.676	814.736	995.641	864.955	904.954	Met
ENSMUSG00000009378	-0.657237	0.10143	0.360681	102.367	36.0207	41.4559	165.099	71.3783	100.53	197.458	120.714	133.153	104.737	Slc16a12
ENSMUSG00000009394	0.144226	0.508406	0.784825	74.4489	97.256	68.0302	54.6684	57.6893	85.2706	55.1459	60.8558	53.0448	62.5868	Syn2
ENSMUSG00000009406	-0.11055	0.381702	0.691726	614.203	397.429	565.501	584.952	566.138	581.635	598.6	600.577	522.87	639.918	Elk1
ENSMUSG00000009418	-0.525549	0.0179715	0.12861	2185.61	1097.43	1348.91	2325.6	1672.01	2546.45	2702.15	2859.23	1775.38	2537.32	Nav1
ENSMUSG00000009470	-0.0198934	0.784038	0.925367	3235.87	2735.17	2999.71	2938.98	2593.09	2865.09	2885.38	3109.63	2854.68	2983.73	Tnpo1
ENSMUSG00000009471	1.03866	0.0727594	0.298567	421.434	235.335	836.559	68.8822	211.202	228.884	269.503	56.8653	90.934	216.499	Myod1
ENSMUSG00000009535	-0.00156601	0.982508	0.996316	1021.01	859.695	1008.76	907.496	877.073	935.284	951.711	959.727	940.734	891.542	Rnmt
ENSMUSG00000009545	-0.0172482	0.960079	0.989335	81.0961	144.083	37.204	89.6562	65.5116	61.0358	128.97	74.8228	70.3656	86.2165	Kcnq1
ENSMUSG00000009549	-0.0544322	0.57374	0.82343	1737.58	1909.1	1700.76	1795.31	2077.79	1820.3	1962.13	1904.49	2219.22	1676.43	Srp14
ENSMUSG00000009551	-0.311213	0.507062	0.783936	19.9417	7.20414	5.31486	12.0271	11.7334	19.7469	19.5679	6.98346	14.0731	8.94097	6330409D20Rik
ENSMUSG00000009555	0.0731921	0.286253	0.605168	2553.86	2687.15	2605.34	2778.25	2907.93	2550.94	2655.01	2623.78	2745.34	2299.11	Cdk9
ENSMUSG00000009563	0.212223	0.125351	0.40342	1046.27	1539.29	972.62	1049.63	1014.94	913.742	1006.86	1065.48	940.734	926.029	Tor2a
ENSMUSG00000009566	0.18239	0.270927	0.590074	900.034	1479.25	861.008	1021.21	865.34	991.831	830.746	819.06	980.788	894.735	Fpgs
ENSMUSG00000009569	-0.218431	0.0056002	0.0587185	1277.6	1342.37	1159.7	1294.55	1201.7	1341.89	1535.19	1620.16	1443.04	1362.22	Mkl2
ENSMUSG00000009575	-0.126839	0.268115	0.587255	2015.44	1539.29	1592.33	1982.28	1653.43	2164.97	1879.41	1882.54	1636.81	2021.3	Cbx5
ENSMUSG00000009580	8.12554	NA	NA	0	1032.59	4.25189	1.09337	0.977785	0	0	0	1.08255	2.55456	Odam
ENSMUSG00000009585	0.947763	0.000101135	0.00288114	3560.25	2789.2	3787.37	2024.92	4605.37	1559.11	2145.35	2296.56	1407.31	1285.58	Apobec3
ENSMUSG00000009614	-0.0261772	0.918692	0.975981	303.113	756.435	330.584	543.404	320.714	479.31	458.956	454.922	496.889	405.537	Sardh
ENSMUSG00000009621	-0.00866256	0.950256	0.986031	918.646	976.162	752.584	987.312	723.561	832.061	1064.67	943.764	756.701	785.528	Vav2
ENSMUSG00000009628	2.74445	NA	NA	10.6356	347	15.9446	8.74695	8.80007	9.87343	13.3417	12.9693	8.66038	13.4115	Tex15
ENSMUSG00000009630	0.0526772	0.438209	0.737603	1790.76	2126.42	2011.14	2083.96	2067.04	1925.32	1843.83	1892.52	2108.8	1953.6	Ppp2cb
ENSMUSG00000009633	-0.371566	0.445378	0.742546	426.752	1198.29	150.942	773.012	954.318	1465.76	718.675	400.052	684.17	1263.23	G0s2
ENSMUSG00000009640	0.0690109	0.402157	0.710217	639.463	639.968	632.468	654.928	681.516	608.563	580.811	660.436	698.243	556.895	Dmap1
ENSMUSG00000009647	-0.126203	0.277498	0.596145	1052.92	1007.38	1007.7	827.68	1131.3	1142.63	1178.52	1066.47	892.019	1203.2	Mcu
ENSMUSG00000009681	0.0636124	0.447643	0.743993	1870.53	1808.24	1718.83	2141.91	1794.24	1601.29	1782.46	1925.44	1863.06	1760.73	Bcr
ENSMUSG00000009687	0.543241	0.000299861	0.00679265	5389.57	3750.96	4668.57	4700.39	4435.23	3374.92	3673.43	3365.03	3101.5	2232.69	Fxyd5
ENSMUSG00000009731	-0.460413	0.154364	0.451678	115.662	38.4221	79.7229	127.924	90.934	119.379	118.297	156.629	70.3656	157.106	Kcnd1
ENSMUSG00000009733	-0.14023	0.137914	0.425575	362.938	386.622	392.237	407.827	359.825	418.275	441.167	351.168	456.835	436.192	Tfcp2
ENSMUSG00000009739	-0.218775	0.153132	0.449775	643.451	745.629	702.625	697.569	837.962	1106.72	750.696	741.244	675.51	945.827	Pou6f1
ENSMUSG00000009741	0.0580457	0.437177	0.73693	3503.09	4226.43	3726.78	3388.35	3719.49	3519.43	3588.93	3836.91	3486.89	3402.04	Ubp1
ENSMUSG00000009772	0.544174	0.000200629	0.00498215	1040.95	637.567	1048.09	788.319	936.718	674.984	591.484	567.655	625.712	593.297	Nuak2
ENSMUSG00000009828	-0.137837	0.242082	0.561989	639.463	785.252	592.076	741.304	611.116	739.61	727.57	875.925	649.529	713.362	Ick
ENSMUSG00000009863	-0.108303	0.432576	0.734434	3218.58	3447.18	2786.05	2545.36	3787.94	3855.13	3748.14	2762.46	3302.85	3346.48	Sdhb
ENSMUSG00000009876	-0.292154	0.231881	0.5499	128.956	86.4497	113.738	176.032	79.2006	180.415	102.287	140.667	143.979	147.526	Cox4i2
ENSMUSG00000009894	-0.184638	0.0202605	0.139247	644.781	710.809	660.106	676.795	573.96	786.284	720.454	684.379	753.453	763.175	Snap47
ENSMUSG00000009900	-0.159373	0.395636	0.704149	171.498	181.304	140.312	263.502	168.179	254.914	174.332	208.506	185.116	209.474	Wnt3a
ENSMUSG00000009905	-0.0330569	0.652674	0.86415	1465.05	1623.33	1703.94	1590.85	1528.28	1682.97	1448.02	1572.28	1653.05	1737.74	Kdsr
ENSMUSG00000009907	0.0246402	0.764855	0.917856	3798.22	3584.06	4189.17	3684.65	3610.96	3861.41	3186.01	3878.81	3639.52	3980.01	Vps4b
ENSMUSG00000009927	0.043602	0.641174	0.859716	13382.2	15691.8	13866.5	13634.3	12917.5	12875.9	12049.4	14761	15256.3	12484.8	Rps25
ENSMUSG00000009995	0.0685707	0.493324	0.774503	1887.81	2682.34	2088.74	1992.12	2102.24	2074.32	2028.84	2032.19	2107.72	2011.72	Taz
ENSMUSG00000010021	0.137879	0.558281	0.814402	106.356	136.879	74.4081	95.1231	175.024	99.6319	114.739	120.714	85.5213	113.678	Kif19a
ENSMUSG00000010025	0.019223	0.890785	0.968543	1784.11	2575.48	1832.56	1853.26	1527.3	1997.13	1832.27	2064.11	1833.84	1717.94	Aldh3a2
ENSMUSG00000010044	-0.0831357	0.814773	0.938088	10.6356	12.0069	15.9446	22.9607	13.689	11.6686	21.3468	11.9716	21.651	14.0501	Zmynd10
ENSMUSG00000010045	-0.00723349	0.909673	0.974102	1320.14	1330.37	1378.67	1457.46	1301.43	1436.14	1439.13	1279.97	1379.17	1290.69	Tmem115
ENSMUSG00000010047	0.0838425	0.46815	0.756595	1624.58	1586.11	1470.09	1843.42	1281.88	1286.24	1520.96	1519.4	1654.13	1385.21	Hyal2
ENSMUSG00000010048	0.228726	0.0964959	0.350706	1427.82	1852.67	1148.01	1479.33	1336.63	1218.02	1416	1093.41	1307.72	1146.36	Ifrd2
ENSMUSG00000010051	0.227057	0.140327	0.428416	764.431	1021.79	693.058	824.4	583.738	635.49	582.59	664.426	765.361	672.489	Hyal1
ENSMUSG00000010054	-0.0345841	0.741258	0.907211	685.993	902.92	694.121	639.621	746.05	767.435	797.837	715.306	768.609	708.891	Tusc2
ENSMUSG00000010057	0.0435381	0.664826	0.870066	521.142	589.539	656.917	658.208	630.671	546.629	559.464	579.627	691.748	593.936	Nprl2
ENSMUSG00000010064	-0.595992	0.222472	0.538894	352.303	256.948	281.688	112.617	673.694	646.261	694.66	168.601	257.646	767.646	Slc38a3
ENSMUSG00000010066	0.360908	0.12782	0.408567	248.606	369.813	305.073	194.62	174.046	179.517	177.001	208.506	276.05	166.047	Cacna2d2
ENSMUSG00000010067	0.221144	0.0311216	0.180554	805.643	613.553	706.877	604.633	742.139	550.22	644.851	608.558	606.227	569.667	Rassf1
ENSMUSG00000010080	-0.00295408	0.982245	0.996233	1571.4	1817.85	2265.19	2022.73	1824.55	2060.86	1689.95	1667.05	1800.28	2301.66	Epn3
ENSMUSG00000010086	-0.165428	0.644115	0.861319	13.2944	9.60553	27.6373	26.2409	22.4891	29.6203	13.3417	21.948	21.651	25.5456	Rnf112
ENSMUSG00000010095	0.578191	0.000188751	0.00474006	5966.55	8831.08	6269.41	5057.92	6604.94	4643.21	4136.83	4573.17	4915.85	3655.58	Slc3a2
ENSMUSG00000010097	0.0392801	0.443791	0.741178	5317.78	5618.03	5120.34	4991.23	5264.39	5018.4	5358.94	5306.43	4960.23	4959.68	Nxf1
ENSMUSG00000010110	0.0388061	0.677926	0.877839	2303.93	3002.93	2537.31	2422.91	2264.55	2347.18	2487.79	2659.7	2372.94	2331.68	Stx5a
ENSMUSG00000010122	-0.457675	0.330505	0.64931	115.662	85.249	62.7154	28.4276	185.779	173.234	123.634	48.8842	119.08	190.954	Slc47a1
ENSMUSG00000010142	-0.275128	0.141681	0.431027	396.174	255.747	356.096	449.375	404.803	497.262	498.981	535.731	326.929	395.319	Tnfrsf13b
ENSMUSG00000010154	0.485218	0.00265841	0.0350875	102.367	105.661	117.99	130.111	136.89	78.0899	88.945	65.844	105.007	87.4938	Spire2
ENSMUSG00000010175	-0.496494	0.0387961	0.207506	124.968	51.6297	112.675	108.244	112.445	190.288	127.191	134.681	114.75	151.996	Prox1
ENSMUSG00000010277	0.03114	0.769953	0.919822	8895.31	8491.29	7130.42	6765.77	7970.9	8179.69	8463.12	7676.81	6538.59	7552.56	2610507B11Rik
ENSMUSG00000010290	-0.107766	0.0800327	0.314566	683.334	685.594	719.632	682.262	638.494	741.405	725.791	701.339	727.472	771.478	AI597479
ENSMUSG00000010307	0.208329	0.035596	0.196547	1966.25	1736.2	2048.35	1824.83	1919.39	1815.81	1719.31	1637.12	1722.33	1329.01	Tmem86a
ENSMUSG00000010311	-0.156092	0.584515	0.829185	34.5656	32.4187	69.0932	71.069	44.0003	65.5237	43.583	42.8984	70.3656	58.7549	Optc
ENSMUSG00000010342	2.08983	1.42064e-05	0.000573505	66.4722	34.82	63.7783	10.9337	80.1784	10.771	16.8995	12.9693	10.8255	8.94097	Tex14
ENSMUSG00000010358	1.50569	1.58778e-08	1.78926e-06	3075	2449.41	3588.59	1613.81	5266.35	1098.64	1078.9	1224.1	1251.42	980.313	Ifi35
ENSMUSG00000010362	-0.296331	0.0278726	0.168857	386.868	498.287	401.804	427.507	494.759	514.316	514.102	476.87	698.243	513.467	Rdm1
ENSMUSG00000010376	0.0309373	0.787128	0.926168	2561.84	2533.46	2412.95	2608.78	2811.13	2207.16	2494.02	2588.87	3179.44	2190.54	Nedd8
ENSMUSG00000010392	0.100797	0.0262173	0.163331	1527.53	1516.47	1618.91	1579.92	1588.9	1526.79	1438.24	1443.58	1457.11	1442.69	Gosr1
ENSMUSG00000010406	0.18976	0.137436	0.424614	1648.51	1745.8	1453.08	1800.78	1565.43	1287.14	1327.95	1525.39	1834.92	1230.02	Mrpl52
ENSMUSG00000010453	0.159593	0.095919	0.349967	2463.46	2305.33	2608.53	2133.16	2841.44	2418.09	2239.63	2071.09	2039.52	2289.53	Kansl3
ENSMUSG00000010461	-0.327773	0.33139	0.649895	119.65	58.8339	85.0378	77.6292	116.356	101.427	175.222	76.818	57.375	161.576	Eya4
ENSMUSG00000010476	-0.544418	0.00557752	0.0585887	257.912	243.74	163.698	258.035	299.202	395.835	470.519	292.308	292.288	331.454	Ebf3
ENSMUSG00000010492	-0.800367	0.151365	0.44704	101.038	81.647	30.8262	40.4546	246.402	236.065	247.267	67.8393	86.6038	233.742	Uckl1os
ENSMUSG00000010517	0.062861	0.414325	0.719643	1708.34	1753.01	1857.01	1698	1681.79	1695.54	1608.13	1457.55	1705.01	1855.89	Faf1
ENSMUSG00000010529	-0.792391	0.00365354	0.0435416	37.2244	18.0104	23.3854	17.4939	20.5335	49.3672	40.0252	43.896	36.8066	30.6547	Gm266
ENSMUSG00000010538	0.0234989	0.903126	0.971728	67.8017	62.4359	56.3375	53.5751	40.0892	53.8551	64.0404	45.8913	58.4576	51.7299	Tsacc
ENSMUSG00000010554	0.0434038	0.661905	0.867927	1014.37	914.926	935.416	1134.92	916.185	813.212	958.827	957.731	1063.06	977.759	Mettl16
ENSMUSG00000010601	2.90579	1.35106e-10	3.04501e-08	360.279	708.408	644.161	221.954	1334.68	108.608	42.6936	65.844	141.814	77.9142	Apol7a
ENSMUSG00000010607	-0.0300665	0.777561	0.922842	381.551	465.868	342.277	400.173	406.759	414.684	362.896	405.041	459	398.512	Pigyl
ENSMUSG00000010608	0.123864	0.412174	0.717513	6139.37	7857.32	6097.21	5920.59	6592.23	4839.78	5617.77	6361.93	7931.83	5176.18	Rbm25
ENSMUSG00000010609	0.101214	0.31229	0.630779	1009.05	1008.58	861.008	914.056	1106.85	968.494	972.169	978.682	853.047	797.662	Psen2
ENSMUSG00000010651	0.0559583	0.865676	0.957432	106.356	256.948	196.65	211.02	96.8007	141.818	160.101	125.702	282.545	125.812	Acaa1b
ENSMUSG00000010660	-0.101087	0.47415	0.761595	1580.71	1301.55	1700.76	1798.59	1620.19	1922.63	1448.91	1458.54	1622.74	2127.31	Plcd1
ENSMUSG00000010663	-0.379016	0.0651393	0.281506	1515.57	923.331	925.849	1860.91	1355.21	2033.93	1724.64	1600.21	1483.09	1715.39	Fads1
ENSMUSG00000010721	-0.166068	0.0332203	0.188669	607.556	582.335	585.698	607.913	585.693	695.628	613.72	737.254	600.814	681.429	Lmbr1
ENSMUSG00000010751	0.0324479	0.864482	0.957098	273.866	224.529	197.713	321.45	234.668	205.547	334.433	195.537	251.151	236.936	Tnfrsf22
ENSMUSG00000010755	0.190655	0.00323921	0.0403763	2107.17	2235.69	2054.73	1898.09	2125.7	1675.79	1896.31	1840.64	1826.26	1889.1	Cars
ENSMUSG00000010760	0.703746	0.0734614	0.300409	19.9417	27.6159	44.6448	43.7348	18.5779	11.6686	20.4573	32.922	12.9906	17.2433	Phlda2
ENSMUSG00000010797	-0.871248	0.0929336	0.343378	49.1894	7.20414	30.8262	43.7348	18.5779	36.801	80.0505	71.8298	17.3208	66.4186	Wnt2
ENSMUSG00000010825	0.319975	0.0717919	0.296854	150.227	152.488	217.909	192.433	167.201	150.794	128.97	135.679	106.09	181.374	Grid2ip
ENSMUSG00000010830	-0.3748	0.0832844	0.322488	829.573	720.414	482.589	797.066	598.404	648.056	1001.52	1247.05	699.326	847.476	Kdelr3
ENSMUSG00000010911	-0.227011	0.00571297	0.0595547	321.726	322.986	282.751	319.264	334.402	396.733	378.906	366.133	350.745	357.639	Apip
ENSMUSG00000010914	-0.0656899	0.598345	0.837124	800.326	791.255	735.577	595.886	804.717	824.881	849.425	619.532	763.196	841.09	Pdhx
ENSMUSG00000010936	-0.0474972	0.673107	0.874794	1539.5	1111.84	1289.39	1480.42	1336.63	1523.2	1497.83	1402.68	1186.47	1371.16	Vac14
ENSMUSG00000011008	0.335964	0.0552156	0.256656	820.267	420.242	554.872	720.53	623.827	448.792	490.087	558.677	533.696	456.628	Mcoln2
ENSMUSG00000011034	0.309384	0.186635	0.495089	679.346	750.432	849.315	639.621	562.226	695.628	394.916	446.941	422.194	846.199	Slc5a1
ENSMUSG00000011096	-0.0815993	0.327862	0.646941	2262.71	2531.06	2300.27	2301.54	2563.75	2361.55	2823.11	2263.64	2712.86	2496.45	Akt1s1
ENSMUSG00000011114	0.22252	0.000203721	0.00501694	3231.88	3658.5	3523.75	3174.05	3292.2	2954.85	2715.49	2964.98	2968.35	2866.22	Tbrg1
ENSMUSG00000011118	0.0809737	0.757468	0.914725	712.582	1110.64	1246.87	739.117	481.07	825.778	610.163	858.965	1078.22	683.984	Panx3
ENSMUSG00000011148	-0.695031	0.139824	0.428128	2637.62	2150.44	1251.12	777.385	5325.02	3990.66	5797.43	1619.16	3157.79	5091.24	Adssl1
ENSMUSG00000011158	0.0791527	0.322604	0.641999	1712.32	2162.44	1690.13	1777.82	1838.24	1783.5	1757.55	1758.83	1669.29	1720.5	Brf1
ENSMUSG00000011171	-0.687636	0.0292346	0.173855	23.93	27.6159	24.4484	32.8011	51.8226	77.1923	62.2615	42.8984	35.7241	42.1503	Vipr2
ENSMUSG00000011179	0.803823	1.02807e-05	0.000435828	7113.86	5567.6	4568.65	7309.17	4137.01	2878.56	3555.13	2768.44	3599.47	3634.5	Odc1
ENSMUSG00000011254	-0.026451	0.718313	0.89737	360.279	359.007	376.292	400.173	369.603	370.703	386.021	400.052	360.488	383.184	Thg1l
ENSMUSG00000011256	-0.72789	0.00135104	0.021395	872.115	475.474	630.343	874.695	792.984	1154.29	1502.28	1349.8	728.554	1301.55	Adam19
ENSMUSG00000011257	-0.186976	0.28285	0.601742	3125.52	3926.26	2624.48	2791.37	3430.07	3496.99	4610.91	2495.09	3735.87	3757.12	Pabpc4
ENSMUSG00000011263	0.037362	0.854663	0.952926	802.984	787.653	681.365	1027.77	599.382	736.02	850.314	731.268	988.366	495.585	Exoc3l2
ENSMUSG00000011267	0.177433	0.146607	0.43916	264.559	268.955	279.562	332.384	325.602	293.51	237.483	240.43	297.701	236.297	Zfp296
ENSMUSG00000011305	-0.661086	0.145796	0.438051	51.8483	44.4256	39.33	30.6143	165.246	136.433	105.845	58.8606	96.3467	127.728	Plin5
ENSMUSG00000011306	0.18143	0.048718	0.238164	1223.09	1622.13	1280.88	1242.07	1263.3	1185.71	1120.71	1157.26	1174.56	1207.67	Sugp1
ENSMUSG00000011382	-0.539726	0.00684173	0.0675349	522.472	347	352.907	505.136	610.138	797.055	807.62	579.627	521.788	691.648	Dhdh
ENSMUSG00000011427	-0.100736	0.434657	0.735654	352.303	286.965	412.433	420.947	308.98	399.425	391.358	374.114	342.085	402.344	Zfp790
ENSMUSG00000011632	0.189584	0.327182	0.646353	212.711	165.695	280.625	286.463	192.624	195.674	185.895	178.577	175.373	260.565	Pinlyp
ENSMUSG00000011658	-0.140194	0.12191	0.39849	442.705	483.878	485.778	440.628	488.893	468.539	595.042	514.781	526.118	480.258	Fuz
ENSMUSG00000011751	0.445206	0.099047	0.355661	46.5306	49.2283	66.9673	41.548	42.0448	41.2889	29.3518	28.9315	56.2925	26.8229	Sptbn4
ENSMUSG00000011752	0.344582	0.00390212	0.0455888	2826.4	2047.18	2977.39	2808.86	2457.17	1793.37	2253.87	2021.21	2194.32	2067.92	Pgam1
ENSMUSG00000011831	-0.19853	0.00608476	0.0621924	1111.42	1053.01	1205.41	1247.53	1079.47	1311.37	1214.99	1373.75	1276.32	1360.94	Evi5
ENSMUSG00000011832	-0.117262	0.258208	0.57662	1046.27	979.764	1216.04	1313.14	1299.48	1237.77	1249.68	1198.16	1264.42	1402.45	Evi5l
ENSMUSG00000011837	0.0978278	0.25425	0.573021	506.518	633.965	502.786	546.684	526.048	510.726	502.539	494.828	543.439	487.921	Snapc2
ENSMUSG00000011877	0.0597125	0.33286	0.650843	3073.68	2828.83	3128.33	3261.52	3254.07	2804.06	3167.33	3072.72	2916.38	2959.46	Git1
ENSMUSG00000011884	-0.0209065	0.899802	0.971728	12179	10542.1	17970.6	16169.8	16292.8	15723.9	12778.7	14287.2	13602.2	17830.8	Gltp
ENSMUSG00000011958	-0.0564817	0.535558	0.798776	3972.38	2978.91	3621.55	3749.16	3961.01	3537.38	3872.66	3985.56	3893.92	3725.83	Bnip2
ENSMUSG00000011960	0.0798464	0.346216	0.662837	1613.95	1481.65	1572.14	1426.85	1468.63	1327.53	1435.57	1546.34	1589.18	1262.59	Ccnt1
ENSMUSG00000012017	-0.697179	0.00254679	0.0339728	1251.01	706.006	1128.88	1626.93	1172.36	2168.57	1943.45	2103.02	1196.22	2129.87	Scarf2
ENSMUSG00000012076	-0.0343099	0.706768	0.891493	707.264	567.927	575.068	701.943	657.072	672.291	699.108	649.462	602.979	659.716	Brms1l
ENSMUSG00000012114	0.255567	0.0105363	0.090584	2596.4	2078.4	2461.84	2120.04	2631.22	1842.74	2204.95	2051.14	1812.18	2045.57	Med15
ENSMUSG00000012117	0.0635118	0.372724	0.684796	1494.3	1772.22	1474.34	1506.66	1450.06	1437.93	1480.93	1487.48	1535.05	1424.81	Dhdds
ENSMUSG00000012123	0.0218774	0.845506	0.95011	1631.23	1802.24	2253.5	2061	2089.53	1665.02	1899.86	2162.88	2025.45	1941.47	Crybg2
ENSMUSG00000012126	-0.0714556	0.733308	0.904166	73.1194	61.2352	79.7229	65.6021	38.1336	71.8068	73.8243	66.8417	57.375	62.5868	Ubxn11
ENSMUSG00000012187	-2.34571	0.000677044	0.0126228	18.6122	4.80276	5.31486	9.84032	22.4891	133.74	18.6784	14.9646	31.3939	111.123	Mogat1
ENSMUSG00000012296	0.0246719	0.750568	0.91165	1312.16	1448.03	1487.1	1307.67	1451.03	1341.89	1564.54	1284.96	1361.84	1336.04	Tjap1
ENSMUSG00000012350	1.12624	0.0443118	0.225228	832.232	4428.15	885.456	676.795	446.848	583.43	362.006	616.54	630.043	1137.42	Ehf
ENSMUSG00000012405	0.0117161	0.87298	0.96018	9589.28	10551.7	10401.2	10467.9	10012.5	8999.19	10041	10581.9	11306.1	9688.82	Rpl15
ENSMUSG00000012422	0.0497918	0.33405	0.652024	2093.87	1933.11	1957.99	2023.83	1937.97	1842.74	1882.08	2046.15	1961.58	1878.24	Tmem167
ENSMUSG00000012428	-0.115962	0.533539	0.798146	3810.19	2444.61	2566.01	4690.55	3846.61	4131.58	3948.27	3914.73	3506.37	3310.71	Steap4
ENSMUSG00000012429	-0.0448087	0.595499	0.834805	459.988	530.705	501.723	483.269	492.804	449.69	495.424	526.752	567.255	510.912	Mplkip
ENSMUSG00000012443	-0.0143266	0.927794	0.978809	896.045	803.262	733.451	947.951	606.227	614.846	853.872	935.783	745.875	873.66	Kif11
ENSMUSG00000012483	-0.000253693	0.998091	0.999757	430.74	431.048	397.552	460.308	380.358	401.22	444.725	452.927	455.753	349.336	Rpa3
ENSMUSG00000012519	1.58245	6.23395e-08	5.84187e-06	1567.41	812.868	1803.86	829.867	2395.57	552.912	488.308	571.646	454.67	407.453	Mlkl
ENSMUSG00000012535	-0.0120656	0.809954	0.936565	2830.39	2739.98	2954	2743.26	2714.33	2739.43	2712.82	2786.4	3010.56	2852.17	Tnpo3
ENSMUSG00000012609	0.0166163	0.883711	0.965009	348.314	414.238	386.922	415.48	328.536	378.781	366.453	343.187	338.837	439.385	Ttll5
ENSMUSG00000012640	-0.0574586	0.403576	0.711241	579.638	547.515	611.209	557.618	510.404	591.509	579.921	581.622	571.585	592.02	Zfp715
ENSMUSG00000012705	-0.754419	0.0989992	0.355655	1185.86	277.36	407.118	1563.52	1894.95	2532.98	2108	1353.79	1634.65	1360.94	Retn
ENSMUSG00000012819	-0.235439	0.486481	0.769732	46.5306	28.8166	35.0781	40.4546	59.6449	79.8851	47.1408	27.9338	31.3939	60.6709	Cdh23
ENSMUSG00000012848	0.0559221	0.610425	0.844042	17815.9	21016.9	20229.4	20426.3	21841.8	18145.6	18120.8	20263	23967.6	16988.5	Rps5
ENSMUSG00000012889	0.483124	0.17594	0.48157	38.5539	34.82	22.3224	16.4005	17.6001	15.2589	16.0101	29.9291	15.1557	15.966	Podnl1
ENSMUSG00000013033	-0.189475	0.0356003	0.196547	1179.22	1275.13	1144.82	1300.02	1152.81	1332.91	1525.41	1266	1236.27	1534.01	Adgrl1
ENSMUSG00000013076	-0.254125	0.038356	0.206198	7159.06	7178.93	6774.32	6113.03	7589.57	8824.16	9278.74	6644.26	7217.34	9551.51	Amotl1
ENSMUSG00000013089	-0.0257175	0.887097	0.966557	806.973	632.764	495.345	846.268	661.96	858.091	608.384	575.636	635.455	824.485	Etv5
ENSMUSG00000013091	-0.0485678	0.860486	0.955415	22.6006	27.6159	32.9521	25.1475	14.6668	20.6445	26.6835	25.9386	22.7335	30.0161	Tmem190
ENSMUSG00000013150	-0.0781388	0.552332	0.809835	398.833	447.858	545.305	469.055	570.049	451.485	553.238	465.896	600.814	500.056	Gfod2
ENSMUSG00000013155	0.0909405	0.561316	0.816589	208.723	243.74	182.831	242.728	185.779	183.107	201.905	197.532	256.564	162.215	Enkd1
ENSMUSG00000013160	-0.0140362	0.827921	0.943101	3673.25	3418.37	3992.52	3925.19	4010.87	3873.08	3764.15	4098.29	3656.85	3819.07	Atp6v0d1
ENSMUSG00000013236	-0.0259872	0.769856	0.919822	4202.37	5389.9	5327.62	5088.54	4388.3	4730.27	5140.13	4802.62	5177.82	4990.98	Ptprs
ENSMUSG00000013275	0.0838852	0.61993	0.848935	2099.19	1990.75	1929.29	1631.31	2151.13	2242.17	1916.76	1466.53	1345.61	2272.92	Slc41a1
ENSMUSG00000013338	1.1042	0.0430353	NA	9.30611	7.20414	25.5113	18.5873	10.7556	8.07826	9.78395	2.99291	2.1651	9.57961	Fer1l4
ENSMUSG00000013367	-0.513863	0.0658705	0.283428	113.003	58.8339	81.8489	119.177	72.3561	148.999	112.96	148.648	67.1179	155.828	Iglon5
ENSMUSG00000013415	1.00212	0.0491827	0.239852	37.2244	14.4083	13.8186	10.9337	12.7112	7.18068	6.22615	3.99055	17.3208	9.57961	Igf2bp1
ENSMUSG00000013418	0.267142	0.561635	0.816777	49.1894	160.893	46.7708	66.6955	33.2447	70.0116	39.1358	47.8866	35.7241	102.182	B4galnt2
ENSMUSG00000013419	-0.385996	0.025323	0.160442	1648.51	967.757	1193.72	1324.07	1771.75	1980.07	1980.8	1614.18	1556.7	1891.65	Zfp651
ENSMUSG00000013465	0.0461415	0.423668	0.727173	2252.08	2224.88	2345.98	2425.09	2299.75	2174.85	2107.11	2186.82	2438.98	2281.22	Nelfb
ENSMUSG00000013483	0.179979	0.377301	0.688301	1043.61	804.463	1751.78	1146.94	1329.79	1037.61	949.932	1013.6	995.944	1366.69	Card14
ENSMUSG00000013495	-0.079917	0.314028	0.632926	525.131	613.553	580.383	572.925	528.004	617.538	628.841	610.554	531.531	590.104	Tmem175
ENSMUSG00000013523	-0.122557	0.633032	0.855754	73.1194	81.647	95.6675	125.737	182.846	120.276	97.8395	119.716	145.061	128.367	Bcas1
ENSMUSG00000013539	-0.0725734	0.456646	0.749639	732.524	734.823	609.083	640.714	763.65	827.573	723.123	654.45	719.894	733.159	Tango2
ENSMUSG00000013584	-0.30489	0.424628	0.727605	94.3905	40.8235	25.5113	73.2557	80.1784	49.3672	100.508	78.8133	48.7146	109.208	Aldh1a2
ENSMUSG00000013593	-0.116522	0.373876	0.685709	6176.6	6603.8	5904.81	5373.91	7678.55	7150.16	7804.92	5368.28	6809.22	7274.12	Ndufs2
ENSMUSG00000013622	-0.155092	0.0724717	0.298499	1293.55	1595.72	1192.65	1422.47	1381.61	1603.98	1506.73	1575.27	1514.48	1467.6	Atraid
ENSMUSG00000013629	0.11246	0.487802	0.77088	1822.67	1317.16	1240.49	1912.3	1129.34	1268.29	1506.73	1376.74	1300.14	1410.76	Cad
ENSMUSG00000013646	-0.0687813	0.476873	0.763349	1422.51	1404.81	1786.86	1543.84	1608.46	1615.65	1445.36	1559.31	1816.51	1712.83	Sh3bp5l
ENSMUSG00000013662	-0.00749932	0.920739	0.976721	2253.41	2205.67	2262	1965.88	2364.28	2415.4	2131.12	2103.02	2103.39	2352.11	Atad1
ENSMUSG00000013663	-0.137203	0.0779648	0.310283	3757.01	3367.94	3838.39	3970.02	3213	4175.57	3794.39	4187.08	3807.32	3990.23	Pten
ENSMUSG00000013698	-0.250589	0.0135702	0.106629	3745.04	2957.3	3674.69	4312.25	3820.21	4144.15	4569.99	4622.05	4245.75	4440.47	Pea15a
ENSMUSG00000013701	0.0175762	0.851291	0.95143	2250.75	2023.16	2260.94	2004.15	2430.77	2175.75	2169.37	1832.66	2384.85	2274.84	Timm23
ENSMUSG00000013707	0.0344832	0.875762	0.9614	991.765	504.29	847.189	753.331	996.363	733.327	978.395	1018.59	652.776	614.372	Tnfaip8l2
ENSMUSG00000013736	0.0628463	0.324989	0.644044	1324.13	1194.69	1278.76	1128.36	1256.45	1223.41	1107.37	1190.18	1187.55	1207.67	Trnt1
ENSMUSG00000013766	-0.0629936	0.735984	0.905111	442.705	557.121	846.126	615.567	670.761	718.966	476.745	666.421	682.005	729.966	Ly6g6e
ENSMUSG00000013787	0.103248	0.0552937	0.256783	5234.02	5643.25	5289.35	5449.35	5730.8	5091.1	5364.27	5309.42	4787.03	4909.87	Ehmt2
ENSMUSG00000013822	0.0403159	0.690505	0.883301	1309.5	1539.29	1245.8	1349.22	1366.94	1301.5	1318.16	1333.84	1550.21	1124.65	Elof1
ENSMUSG00000013833	-0.147822	0.0739018	0.301103	1096.79	1012.18	1054.47	1125.08	1137.16	1339.2	1204.32	1156.26	1043.58	1263.87	Med16
ENSMUSG00000013846	0.0552807	0.795413	0.931096	3100.26	1757.81	2015.4	2434.93	2601.89	2051.88	3064.15	2672.67	1524.23	2148.39	St3gal1
ENSMUSG00000013858	0.0536748	0.51217	0.786929	4554.68	5728.5	5467.93	5381.56	5534.26	5002.24	5423.87	4747.75	5549.14	4975.65	Tmem259
ENSMUSG00000013878	-0.27017	0.0086182	0.078551	620.851	732.421	740.892	612.287	626.76	864.374	731.128	805.093	716.646	898.567	Rnf170
ENSMUSG00000013921	-0.538183	0.0399435	0.211728	360.279	214.924	258.302	417.667	329.514	500.852	441.167	479.863	240.326	630.977	Clip3
ENSMUSG00000013928	-0.662105	0.10426	0.365712	9.30611	15.609	4.25189	10.9337	5.86671	11.6686	16.8995	17.9575	11.908	13.4115	Thap8
ENSMUSG00000013936	-1.91774	0.0950038	0.34811	35.895	16.8097	42.5189	7.65358	197.513	557.4	279.287	8.97873	9.74293	280.363	Myl2
ENSMUSG00000013973	0.181784	0.0643539	0.279673	586.285	583.536	577.194	555.431	705.961	482.003	571.027	501.811	584.576	516.66	Dedd
ENSMUSG00000013974	1.03999	0.00018323	0.00462206	281.842	120.069	231.728	211.02	134.934	96.0416	127.191	97.7684	95.2642	60.6709	Mcemp1
ENSMUSG00000013997	0.041982	0.642444	0.860377	978.471	1158.67	1189.47	1063.85	1108.81	1007.99	1027.31	1076.45	1242.76	994.363	Nit1
ENSMUSG00000014039	-0.0803079	0.423042	0.726842	402.822	497.086	419.874	428.601	372.536	411.094	485.64	460.908	465.495	419.587	Prdm15
ENSMUSG00000014074	-0.023717	0.728878	0.902536	1163.26	1087.83	1098.05	1193.96	1049.16	1130.06	1086.02	1187.19	1224.36	1061.42	Rnf168
ENSMUSG00000014075	0.243191	0.0297479	0.17585	303.113	258.149	241.295	236.168	289.424	230.679	249.046	209.504	229.5	203.726	Tctex1d2
ENSMUSG00000014077	-0.109989	0.155489	0.453032	5277.89	4864	5647.57	5511.67	5398.35	6326.18	5607.98	5554.84	5146.43	6175.65	Chp1
ENSMUSG00000014104	4.31442	NA	NA	1.32944	255.747	6.37783	6.56021	6.8445	0	2.66835	2.99291	6.49529	1.91592	Sval2
ENSMUSG00000014158	-0.390723	0.023972	0.155096	934.599	919.729	973.683	1193.96	1011.03	1537.56	1044.21	1161.25	1063.06	1789.47	Trpv4
ENSMUSG00000014164	-0.335605	0.262997	0.581697	47.86	42.0242	26.5743	51.3883	35.2003	45.7768	64.9298	74.8228	38.9717	31.932	Klhl3
ENSMUSG00000014177	-0.0533194	0.590909	0.832764	1007.72	1218.7	939.667	1064.94	938.674	1080.69	939.259	1167.24	1087.96	1087.6	Tvp23b
ENSMUSG00000014195	0.114481	0.103086	0.363413	3735.74	4066.74	3935.12	3440.83	4332.57	3637.01	3590.71	3654.34	3654.68	3490.81	Dnajc7
ENSMUSG00000014198	-2.57144	0.00449223	0.0506145	15.9533	9.60553	5.31486	7.65358	42.0448	252.221	14.2312	10.974	11.908	190.315	Zfp385c
ENSMUSG00000014226	0.234451	0.00522581	0.0563229	2426.24	2002.75	2428.89	2182.36	2451.31	1775.42	2007.49	1906.48	2134.78	1946.58	Cacybp
ENSMUSG00000014232	0.0635372	0.555261	0.81196	449.352	518.698	408.181	476.709	426.314	403.913	377.127	438.96	482.816	476.426	Cluap1
ENSMUSG00000014243	-6.01947e-05	0.999716	0.999996	172.828	158.491	127.557	115.897	169.157	173.234	176.111	132.686	134.236	127.089	Zswim7
ENSMUSG00000014245	-0.112808	0.26006	0.578158	219.358	220.927	221.098	226.327	227.824	239.655	228.589	225.466	227.335	280.363	Pigl
ENSMUSG00000014294	-0.0601408	0.620929	0.849324	1479.67	1750.61	1285.13	1504.48	1801.08	1695.54	1666.83	1536.36	1866.31	1392.88	Ndufa2
ENSMUSG00000014301	0.0702612	0.493204	0.774451	463.976	553.518	488.967	477.802	586.671	470.335	514.991	428.984	541.274	495.585	Pam16
ENSMUSG00000014303	-0.483768	0.0387423	0.207461	572.991	279.761	357.159	606.82	449.781	617.538	676.871	612.549	451.422	808.519	Glis2
ENSMUSG00000014313	-0.155071	0.0567676	0.261374	4166.48	4477.38	4130.71	4390.97	4886.97	5078.54	4916.88	4551.22	5512.33	4503.69	Cox6c
ENSMUSG00000014329	-0.85594	0.0055274	0.0582704	1563.43	547.515	981.123	1570.08	1265.25	2766.36	1908.76	1929.43	1238.43	2883.46	Bicc1
ENSMUSG00000014349	0.211251	0.00191991	0.0272485	4195.73	4906.02	4471.92	4088.11	4298.34	3605.6	3681.43	3936.67	4028.16	3720.08	Ube2z
ENSMUSG00000014353	-0.130575	0.124835	0.402954	1849.26	1468.44	1632.73	1730.8	1546.86	1854.41	1819.81	1965.34	1687.69	1678.99	Tmem87b
ENSMUSG00000014355	-0.00677343	0.931374	0.980032	2664.21	2220.08	2309.84	2545.36	2245.97	2357.96	2440.65	2564.92	2178.09	2493.89	Anapc1
ENSMUSG00000014361	0.0447776	0.712274	0.894424	1149.97	1022.99	1235.17	1163.34	1193.88	1126.47	1126.04	1398.69	1031.67	910.701	Mertk
ENSMUSG00000014402	-0.00283464	0.960669	0.989415	2174.97	2490.23	2506.49	2379.17	2445.44	2406.43	2271.65	2394.33	2485.53	2467.07	Tsg101
ENSMUSG00000014418	-0.0889811	0.233801	0.552158	1237.71	1059.01	1174.58	1116.33	1103.92	1238.67	1215.88	1316.88	1082.55	1196.17	Hps5
ENSMUSG00000014426	-0.0164241	0.807228	0.935949	1524.87	1545.29	1695.44	1593.04	1431.48	1598.6	1617.02	1456.55	1668.21	1540.4	Map3k4
ENSMUSG00000014444	-0.0633626	0.738189	0.905841	4141.22	2809.62	3248.44	4126.37	3386.07	3444.93	5196.17	3406.93	2610.02	3846.53	Piezo1
ENSMUSG00000014453	-0.337129	0.548069	0.806823	25.2594	32.4187	30.8262	21.8674	20.5335	5.38551	29.3518	27.9338	84.4387	19.1592	Blk
ENSMUSG00000014470	-0.220866	0.0279811	0.169342	860.15	1150.26	906.715	952.324	1070.67	1135.45	1292.37	1131.32	1103.12	1097.18	Rnf166
ENSMUSG00000014496	-0.171961	0.257918	0.576334	931.94	780.449	711.128	822.213	704.005	1055.56	853.872	795.116	671.179	1067.81	Ankrd28
ENSMUSG00000014498	-0.020741	0.889386	0.968048	2968.65	2575.48	2803.06	2794.65	2933.36	3336.32	3241.16	2476.13	1995.14	3226.41	Ankrd52
ENSMUSG00000014503	-0.0997658	0.256372	0.574644	312.419	304.975	301.884	283.183	290.402	280.047	347.775	320.241	329.094	321.236	Pkd2l2
ENSMUSG00000014504	0.106762	0.273946	0.59223	1399.9	1544.09	1398.87	1216.92	1407.03	1164.17	1292.37	1281.96	1519.9	1214.69	Srp19
ENSMUSG00000014543	0.900417	0.0100808	0.0875708	49.1894	27.6159	45.7078	32.8011	27.378	16.1565	26.6835	28.9315	17.3208	9.57961	Klra17
ENSMUSG00000014547	0.0386282	0.868507	0.958934	180.804	136.879	103.108	176.032	111.467	132.843	166.327	170.596	87.6864	130.283	Wdfy2
ENSMUSG00000014550	-0.0518478	0.543826	0.80422	1453.08	1185.08	1298.95	1453.09	1299.48	1389.46	1325.28	1411.66	1269.83	1532.1	Rbsn
ENSMUSG00000014551	0.0274068	0.797254	0.931831	818.938	806.864	673.924	859.388	830.14	704.604	718.675	776.161	933.156	783.612	Mrps25
ENSMUSG00000014554	-0.15051	0.0294351	0.174465	745.818	802.061	770.655	715.063	775.384	822.188	845.867	860.961	924.496	781.696	Dguok
ENSMUSG00000014592	0.0183431	0.884439	0.96552	1933.01	2182.86	2682.94	2277.49	2488.46	2227.81	1994.15	2022.21	2758.33	2419.81	Camta1
ENSMUSG00000014599	0.0722861	0.664377	0.869733	4290.12	2540.66	3273.95	3741.51	4229.9	3176.55	3795.28	3908.74	2711.78	3599.38	Csf1
ENSMUSG00000014601	0.0672274	0.322962	0.642424	2169.65	1945.12	2314.09	2245.78	2318.33	2143.43	1948.78	2191.81	2107.72	2105.6	Strip1
ENSMUSG00000014602	-0.109335	0.601536	0.839303	259.242	154.889	194.524	311.61	327.558	245.938	250.825	280.336	254.399	314.85	Kif1a
ENSMUSG00000014606	-0.0746666	0.48261	0.767906	2728.02	3137.41	2732.9	2555.2	3374.34	3309.4	3108.63	2572.91	3123.15	3185.54	Slc25a11
ENSMUSG00000014609	-0.860545	0.308529	0.627024	15.9533	9.60553	27.6373	6.56021	86.0451	157.077	16.0101	4.98818	49.7972	37.6798	Chrne
ENSMUSG00000014633	-0.133875	0.352016	0.666859	288.489	330.19	271.058	330.197	309.958	285.432	367.343	341.192	420.028	268.868	Cmc2
ENSMUSG00000014668	-0.00806819	0.911543	0.974349	1835.96	1710.98	2165.27	1917.77	1959.48	1979.17	1834.05	1946.39	1950.75	1937.64	Chfr
ENSMUSG00000014686	1.37187	0.00195911	0.027706	31.9067	15.609	35.0781	15.3072	26.4002	4.48792	18.6784	9.97637	6.49529	8.30233	Ceacam16
ENSMUSG00000014704	0.0571761	0.771457	0.920118	164.851	260.55	269.995	191.34	231.735	236.962	174.332	165.608	218.675	278.447	Hoxa2
ENSMUSG00000014748	-0.0686906	0.331133	0.649756	3342.22	3863.82	3247.38	3427.71	3184.65	3580.47	3650.3	3611.45	3746.7	3310.71	Tex261
ENSMUSG00000014763	-0.0655002	0.267331	0.58633	918.646	868.099	983.249	918.43	875.118	972.085	951.711	980.677	903.927	964.986	Fam120b
ENSMUSG00000014767	0.06167	0.347253	0.664059	751.136	811.667	741.955	770.825	781.25	690.243	734.686	771.173	795.672	709.53	Tbp
ENSMUSG00000014769	0.112878	0.183849	0.492469	4925.59	5083.72	5229.82	4547.32	5205.73	4472.67	4329.84	4807.61	5339.12	4169.68	Psmb1
ENSMUSG00000014773	-0.00399345	0.972813	0.993116	828.244	1044.6	1009.82	1050.73	909.34	1060.05	888.56	883.906	1158.33	869.828	Dll1
ENSMUSG00000014776	-0.0579405	0.793167	0.929796	600.909	541.512	466.645	342.224	642.405	578.942	668.866	358.152	449.257	642.472	Nol3
ENSMUSG00000014778	-0.000814179	0.995278	0.999642	1386.61	1217.5	1123.56	1317.51	1219.3	1189.3	1683.73	1058.49	1201.63	1133.59	Fhod1
ENSMUSG00000014782	1.18624	0.00108512	0.0181078	38.5539	21.6124	35.0781	13.1204	26.4002	8.07826	11.5628	14.9646	10.8255	13.4115	Plekhg4
ENSMUSG00000014786	0.0745856	0.756873	0.914385	167.51	166.896	131.809	179.312	101.69	96.9392	191.232	177.579	107.172	135.392	Slc9a5
ENSMUSG00000014791	0.224326	0.0784029	0.311201	1080.84	1498.46	1292.57	1187.4	1151.83	1086.08	843.198	1080.44	1226.53	1081.86	Elmo3
ENSMUSG00000014813	0.0996091	0.605342	0.841009	934.599	519.899	473.023	649.461	546.582	552.912	548.791	499.816	646.281	664.186	Stc1
ENSMUSG00000014837	0.00183809	0.989081	0.997879	105.026	118.868	123.305	126.831	113.423	111.301	127.191	134.681	119.08	98.3506	4931428F04Rik
ENSMUSG00000014846	-0.060735	0.844105	0.949598	2531.26	2670.34	2408.7	1867.47	5834.44	2624.54	3529.34	2922.08	2323.15	4571.39	Tppp3
ENSMUSG00000014850	0.0798417	0.450089	0.745265	603.568	591.941	566.564	501.856	567.115	569.069	453.619	506.799	627.878	522.408	Msh3
ENSMUSG00000014856	0.0753004	0.501701	0.780478	994.424	1155.06	907.778	1070.41	948.452	818.598	986.4	1037.54	1106.36	871.744	Tmem208
ENSMUSG00000014859	0.290066	0.000281147	0.0064425	2307.92	1951.12	2348.11	1977.9	2098.33	1643.48	1919.43	1716.93	1739.65	1717.3	E2f4
ENSMUSG00000014867	0.139307	0.10503	0.366854	9073.46	8634.17	7733.12	8599.35	7674.64	7305.44	8430.21	7980.1	6651.17	7502.75	Surf4
ENSMUSG00000014873	0.0666712	0.40494	0.712082	715.241	779.248	642.035	789.412	687.383	653.442	664.419	726.28	709.069	696.118	Surf2
ENSMUSG00000014905	0.00958957	0.925535	0.978509	1370.66	1439.63	1156.51	1376.55	1213.43	1254.82	1544.97	1248.04	1169.15	1291.97	Dnajb9
ENSMUSG00000014907	0.00870872	0.917969	0.975787	489.236	492.283	492.156	555.431	456.626	513.419	467.851	545.707	473.073	471.955	Naf1
ENSMUSG00000014932	-0.0658852	0.523011	0.793407	849.515	1032.59	1002.38	1050.73	832.095	950.543	881.445	1107.38	1047.91	1004.58	Yes1
ENSMUSG00000014956	-0.0730394	0.247215	0.566275	7974.01	8538.11	8160.44	7672.17	8010.99	8338.56	8103.78	7965.13	8593.26	9442.94	Ppp1cb
ENSMUSG00000014959	0.0874954	0.301254	0.619666	3754.35	4519.4	3498.24	3947.06	3578.69	3565.21	3802.4	3751.11	3374.3	3665.16	Gorasp2
ENSMUSG00000014980	-0.223855	0.0399829	0.211811	380.221	355.404	348.655	423.134	321.691	388.654	422.489	430.979	497.972	397.873	Tsen15
ENSMUSG00000015002	-0.0450229	0.483434	0.768048	3073.68	3282.69	3271.83	2976.15	2901.09	3089.49	2969.87	3393.96	3351.57	3193.2	Efr3a
ENSMUSG00000015013	0.0900242	0.442459	0.740411	684.664	794.857	785.536	739.117	812.539	732.429	679.54	711.315	883.359	586.272	Trappc2l
ENSMUSG00000015016	0.0747653	0.392078	0.70104	471.953	561.923	503.849	493.109	529.96	525.087	533.67	449.934	459	464.292	Acsf3
ENSMUSG00000015023	-0.0169265	0.818375	0.939658	1326.79	1666.56	1516.86	1395.14	1414.86	1414.59	1496.05	1483.49	1489.59	1522.52	Ddx19a
ENSMUSG00000015027	0.343028	0.0425962	0.219392	592.932	627.961	525.108	543.404	536.804	438.919	542.564	562.667	313.939	369.773	Galns
ENSMUSG00000015053	-0.390249	0.0388493	0.207534	446.693	243.74	352.907	426.414	476.181	589.713	423.378	463.901	495.807	577.331	Gata2
ENSMUSG00000015083	0.293155	0.132184	0.415158	78.4372	112.865	92.4786	76.5358	88.0007	70.0116	68.4876	61.8535	62.7878	99.6279	C8g
ENSMUSG00000015085	-0.378146	0.0267235	0.165117	787.031	950.947	815.3	1129.45	1160.63	1228.79	1186.53	1603.2	939.651	1337.95	Entpd2
ENSMUSG00000015087	0.00196929	0.973307	0.993302	3122.86	3349.93	3117.7	3166.4	3368.47	3088.59	3290.07	2980.94	3456.57	3289	Rabl6
ENSMUSG00000015090	-0.0691645	0.818183	0.939612	83.755	70.8408	126.494	94.0297	93.8674	72.7044	90.7239	112.733	164.547	54.2844	Ptgds
ENSMUSG00000015092	0.0948723	0.375437	0.686837	3957.76	4297.27	4081.81	4269.61	4272.92	3292.34	3922.47	3996.53	4824.91	3520.19	Edf1
ENSMUSG00000015093	-0.0131175	0.938983	0.982128	1195.17	1544.09	2016.46	1725.34	2272.37	1708.1	1501.39	1794.75	2001.63	1831.62	Clic3
ENSMUSG00000015094	0.081673	0.674588	0.876004	2155.03	4036.72	1884.65	2732.33	2288.02	2328.34	2519.81	2619.79	2581.88	2325.93	Npdc1
ENSMUSG00000015095	-0.0446305	0.596001	0.835312	1687.06	1984.74	1720.95	1597.41	1952.64	1831.07	2003.04	1725.91	1780.79	1882.07	Fbxw5
ENSMUSG00000015112	0.27984	0.047542	0.235233	519.813	569.127	483.652	537.937	372.536	428.148	331.765	409.031	405.955	466.846	Slc25a13
ENSMUSG00000015120	0.0195161	0.729693	0.902737	3996.31	3609.28	4265.71	3953.62	3828.03	3968.22	3861.1	3983.56	3729.38	3847.17	Ube2i
ENSMUSG00000015126	0.150404	0.0971646	0.352095	525.131	685.594	594.201	657.115	657.072	548.424	556.796	562.667	611.639	536.458	Tsr3
ENSMUSG00000015127	-0.115996	0.330273	0.649082	332.361	357.806	369.914	349.878	368.625	482.901	371.79	336.204	336.672	398.512	Unkl
ENSMUSG00000015133	0.0176027	0.901686	0.971728	2532.59	1590.92	2592.59	2337.62	2234.24	2487.21	2262.76	2276.61	1889.05	2234.6	Lrrk1
ENSMUSG00000015134	0.170273	0.638557	0.858635	491.894	242.54	424.126	428.601	173.068	173.234	290.85	261.381	256.564	579.886	Aldh1a3
ENSMUSG00000015143	0.188241	0.232457	0.550386	7198.94	6755.09	7125.1	9009.36	5738.62	5139.57	7006.2	6643.26	7539.94	5118.07	Actn1
ENSMUSG00000015149	0.0147707	0.804468	0.934896	3259.8	3229.86	3502.49	3040.66	3506.34	3105.64	3317.65	3407.93	3190.27	3350.95	Sirt2
ENSMUSG00000015165	0.0640838	0.294662	0.613333	9522.81	11017.5	10343.8	10625.4	10514.1	9830.35	9483.31	10043.2	10834.1	9581.52	Hnrnpl
ENSMUSG00000015176	0.165026	0.175464	0.481002	2373.06	1891.09	1784.73	2421.81	1750.24	1673.1	1932.77	1713.94	2005.96	1788.83	Nolc1
ENSMUSG00000015189	-0.0597095	0.606273	0.841429	771.078	1098.63	757.899	872.508	821.339	939.771	960.606	831.031	867.121	903.676	Casd1
ENSMUSG00000015202	-0.213077	0.0747326	0.30255	470.623	498.287	528.297	612.287	465.426	695.628	509.655	565.66	571.585	641.195	Magi1
ENSMUSG00000015214	-0.091046	0.451288	0.74612	1438.46	1369.99	1714.57	1313.14	1407.03	1733.24	1407.11	1519.4	1276.32	1775.42	Mtmr1
ENSMUSG00000015217	0.0218771	0.838612	0.94773	410.798	583.536	491.093	505.136	449.781	488.286	462.514	445.944	527.201	480.896	Hmgb3
ENSMUSG00000015222	-0.152354	0.443703	0.741178	1316.15	1333.97	1999.45	1492.45	1643.66	2038.42	1216.77	1600.21	1450.61	2345.73	Map2
ENSMUSG00000015224	-0.404869	0.0243391	0.156503	241.959	290.567	365.662	279.902	329.514	479.31	318.423	458.913	295.535	444.494	Cyp2j9
ENSMUSG00000015243	-0.309111	0.0633167	0.277177	3957.76	2958.5	3567.33	4164.64	3014.51	3948.48	4634.92	5912	3596.22	3791.61	Abca1
ENSMUSG00000015247	0.18003	0.0532029	0.251847	921.305	793.657	865.259	773.012	887.829	665.11	800.505	794.119	808.663	678.875	Nipsnap3b
ENSMUSG00000015289	0.0533628	0.640572	0.859292	628.827	880.106	655.854	747.864	702.05	647.159	679.54	698.346	805.415	655.884	Lage3
ENSMUSG00000015290	0.0238278	0.643196	0.860931	1809.37	1952.32	1875.08	1747.2	1791.3	1765.55	1831.38	1773.8	1895.54	1761.37	Ubl4a
ENSMUSG00000015291	0.0054677	0.910428	0.974194	4131.91	4413.74	4488.93	4502.49	4454.79	4176.46	4628.7	4457.44	4407.05	4248.24	Gdi1
ENSMUSG00000015305	-0.194482	0.135728	0.421605	3110.9	2362.96	3191.04	3410.22	3537.63	3724.98	3141.54	4094.3	3171.86	3734.77	Sash1
ENSMUSG00000015312	0.606178	6.34989e-10	1.2157e-07	1316.15	1205.49	1165.02	1402.79	1554.68	928.103	925.028	816.067	866.038	831.51	Gadd45b
ENSMUSG00000015314	1.35209	9.08581e-05	0.00260504	178.146	114.066	231.728	55.7618	153.512	73.602	52.4775	68.8369	51.9623	40.873	Slamf6
ENSMUSG00000015316	0.0305774	0.943581	0.983542	33.2361	7.20414	23.3854	10.9337	24.4446	25.1324	13.3417	17.9575	27.0637	14.0501	Slamf1
ENSMUSG00000015335	0.259399	0.0206855	0.141113	315.078	297.771	305.073	264.595	281.602	271.071	281.956	231.452	214.344	222.886	Zdhhc12
ENSMUSG00000015337	-0.205247	0.187973	0.496714	237.971	319.384	228.539	235.074	319.736	338.39	336.212	234.445	322.599	314.211	Endog
ENSMUSG00000015340	1.00412	0.00321487	0.0401971	5211.42	3355.93	6741.37	2651.42	6546.27	2629.03	3100.62	3529.64	1119.35	1839.92	Cybb
ENSMUSG00000015341	-0.000906624	0.991583	0.998537	2720.04	2489.03	3293.09	2830.73	3171.93	2885.74	2870.25	2959.99	2846.02	2956.27	Golga7
ENSMUSG00000015342	0.37317	0.210977	0.524938	89.0728	127.273	61.6524	39.3613	82.1339	62.8309	80.9399	49.8818	53.0448	60.6709	Xk
ENSMUSG00000015354	-1.15663	0.000112723	0.00312622	1874.52	663.982	1388.24	2169.24	1552.72	3890.13	3082.83	4034.44	2009.21	4034.29	Pcolce2
ENSMUSG00000015355	0.167784	0.350147	0.66551	890.728	608.75	882.267	765.358	969.963	797.055	838.751	843.003	495.807	690.37	Cd48
ENSMUSG00000015357	0.0387213	0.706491	0.891493	2038.04	2433.8	2356.61	1834.67	2318.33	2104.84	1986.14	1957.36	2289.59	2352.11	Clpx
ENSMUSG00000015363	0.344323	0.066776	0.286011	2456.81	4904.82	2715.89	2694.06	2773.98	2381.29	2486.01	2300.55	2571.05	2505.39	Trabd
ENSMUSG00000015377	0.302175	0.074182	0.301463	517.154	583.536	526.171	360.812	648.272	475.72	407.368	335.206	463.33	455.989	Dennd6b
ENSMUSG00000015396	0.241696	0.335275	0.653126	440.046	307.377	393.3	217.58	395.025	183.107	411.815	347.178	283.627	257.372	Cd83
ENSMUSG00000015405	-0.161021	0.517991	0.789882	712.582	692.799	1495.6	873.602	790.05	1189.3	709.781	932.79	937.486	1334.12	Ace2
ENSMUSG00000015437	4.41774	3.5665e-15	2.88644e-12	1583.37	1676.16	2200.35	116.99	2241.08	109.505	49.8092	105.749	59.5401	41.5116	Gzmb
ENSMUSG00000015451	0.0650962	0.794987	0.930859	78.4372	54.0311	79.7229	102.777	76.2672	86.1682	53.367	81.8062	50.8797	100.267	C4a
ENSMUSG00000015452	-0.135627	0.542475	0.803529	81.0961	75.6435	71.2191	90.7496	52.8004	94.2464	63.1509	111.735	67.1179	71.5277	Ager
ENSMUSG00000015461	0.241872	1.09681e-06	6.71092e-05	2539.24	2478.23	2612.79	2385.73	2563.75	2033.03	2204.95	2093.04	2224.64	2087.08	Atf6b
ENSMUSG00000015467	-0.219753	0.213937	0.529667	200.746	236.536	254.05	278.809	269.869	265.685	254.383	293.305	408.12	227.995	Egfl8
ENSMUSG00000015468	-0.0887984	0.716019	0.896173	760.442	787.653	606.957	1099.93	703.027	749.483	1311.94	747.23	867.121	534.542	Notch4
ENSMUSG00000015474	0.224373	0.0451351	0.228045	896.045	1105.84	1138.44	858.295	1001.25	774.616	996.184	834.024	853.047	823.208	Ppt2
ENSMUSG00000015476	0.0228428	0.870503	0.959538	105.026	103.259	109.486	118.084	97.7785	121.174	91.6133	102.757	90.934	116.233	Prrt1
ENSMUSG00000015478	0.0731112	0.690559	0.883301	1042.28	1596.92	1298.95	1244.25	1325.88	999.91	1250.57	1046.52	1791.62	1101.02	Rnf5
ENSMUSG00000015488	0.0563778	0.655977	0.864968	1260.31	1839.46	1197.97	1371.08	1226.14	1326.63	1370.64	1262.01	1354.27	1315.6	Cacfd1
ENSMUSG00000015501	-0.0497673	0.768272	0.918937	1276.27	1708.58	1064.04	1050.73	1370.85	1201.87	1416.89	1329.85	1084.71	1660.47	Hivep2
ENSMUSG00000015519	8.53507	NA	NA	854.833	553825	786.599	624.314	980.718	0	0	0	790.26	711.446	2310057J18Rik
ENSMUSG00000015522	-0.0454782	0.543751	0.80422	2603.05	2078.4	2337.48	2372.61	2273.35	2544.65	2388.17	2488.11	2213.81	2399.37	Arnt
ENSMUSG00000015533	0.132505	0.538632	0.800796	179.475	123.671	100.982	142.138	81.1562	111.301	116.518	135.679	102.842	104.098	Itga2
ENSMUSG00000015536	-0.0557991	0.555401	0.812031	1716.31	1916.3	2131.26	1986.65	2152.1	2261.02	1774.45	2079.08	2170.51	2014.27	Mocs2
ENSMUSG00000015542	0.0421578	0.670992	0.87405	518.483	614.754	530.423	481.082	541.693	515.214	501.65	531.74	598.649	466.208	Nat9
ENSMUSG00000015568	-0.850204	0.000902073	0.0158241	11864	7881.33	6579.8	14855.6	14723.5	27043.3	21959.6	16142.8	15554	20082.1	Lpl
ENSMUSG00000015575	0.0549876	0.496532	0.776518	3283.73	3169.82	3490.8	3105.17	3395.85	2898.3	3045.48	3265.27	3659.01	2969.68	Atp6v0e
ENSMUSG00000015597	-0.0837438	0.382298	0.692453	684.664	728.819	774.907	689.916	603.293	744.996	710.67	846.994	696.078	691.648	Zfp318
ENSMUSG00000015599	1.00928	0.0616427	0.274418	29.2478	38.4221	35.0781	8.74695	45.9559	25.1324	17.789	3.99055	7.57783	22.9911	Ttbk1
ENSMUSG00000015605	0.0845394	0.313355	0.63207	2361.09	2169.65	2328.97	2360.58	2549.09	2025.85	2574.96	2080.07	2228.97	2191.18	Srf
ENSMUSG00000015619	-0.0306124	0.872562	0.960047	5008.02	6757.49	6772.2	6196.12	7770.46	4812.85	5987.78	6461.69	9646.58	6296.36	Gata3
ENSMUSG00000015647	0.0965261	0.235233	0.554364	4151.85	5004.48	4627.12	4681.81	4050.96	4333.54	4514.85	3878.81	4323.69	4008.75	Lama5
ENSMUSG00000015652	0.706783	0.0697312	0.292858	98.3789	24.0138	66.9673	98.4032	54.756	44.8792	55.1459	30.9267	55.2099	24.2683	Steap1
ENSMUSG00000015653	-0.0219862	0.930513	0.979806	357.621	159.692	272.121	247.101	150.579	289.92	228.589	282.331	213.262	190.315	Steap2
ENSMUSG00000015656	0.34916	0.00601362	0.0616422	46394.9	31881.9	38491.3	35032.6	38699.8	26644.8	36612.4	28243.1	28622.6	29426	Hspa8
ENSMUSG00000015659	-0.0372242	0.763856	0.917214	179.475	183.706	162.635	186.966	162.312	188.493	179.669	169.598	146.144	208.197	Serac1
ENSMUSG00000015665	0.131697	0.59735	0.836478	1189.85	1270.33	1644.42	1119.61	592.538	1243.16	736.464	1019.58	1205.96	1103.57	Awat1
ENSMUSG00000015668	0.0882279	0.348479	0.664733	991.765	928.134	1090.61	1052.91	1093.16	971.187	841.42	1024.57	1105.28	915.172	Pdzd11
ENSMUSG00000015671	0.247648	0.0132033	0.104901	3885.97	3554.04	4310.35	3512.99	4275.85	3380.31	3002.78	3308.16	3791.08	2981.17	Psma2
ENSMUSG00000015672	0.0982289	0.23726	0.556577	733.853	710.809	729.199	591.513	754.85	637.285	634.178	663.428	697.161	657.8	Mrpl32
ENSMUSG00000015697	-0.0139921	0.871814	0.95988	2053.99	1658.15	1827.25	1940.73	1649.52	1878.65	1845.61	1977.32	1656.3	1855.89	Setdb1
ENSMUSG00000015702	-0.0598183	0.734885	0.904447	1431.81	1512.87	2697.82	2032.57	2319.31	2024.95	1929.22	2115.99	2136.95	2213.53	Anxa9
ENSMUSG00000015709	-0.345011	0.0330754	0.18839	138.262	140.481	166.887	162.912	152.534	257.607	177.89	195.537	189.446	149.442	Arnt2
ENSMUSG00000015711	-0.0825802	0.536999	0.79964	1123.38	791.255	953.486	738.024	931.829	972.982	1072.68	848.989	866.038	1040.35	Prune1
ENSMUSG00000015714	0.107059	0.329448	0.648727	3210.61	2849.24	2577.71	3026.45	3070.25	3091.28	3013.46	2723.55	2208.4	2640.78	Cers2
ENSMUSG00000015733	0.267077	0.0534904	0.252541	9307.44	6848.74	9629.47	7023.8	10580.6	7592.67	7314.84	7336.62	6355.64	7457.41	Capza2
ENSMUSG00000015745	0.293926	0.0644418	0.279975	2434.21	1785.43	2364.05	2046.79	2730.95	1768.24	2317.91	1947.39	1831.67	1405.01	Plekho1
ENSMUSG00000015747	0.0363422	0.694787	0.885537	594.262	510.294	542.116	507.323	524.093	445.202	581.7	529.745	517.458	534.542	Vps45
ENSMUSG00000015748	0.094572	0.194458	0.504782	1055.58	887.311	909.904	917.337	962.141	827.573	908.128	905.854	942.899	848.753	Prpf3
ENSMUSG00000015749	-0.0903391	0.204675	0.517428	2979.28	2801.21	2593.65	3204.66	2846.33	3087.69	2956.53	2913.1	3256.3	3142.11	Anp32e
ENSMUSG00000015750	0.0426066	0.548145	0.806823	2084.57	1996.75	2290.71	2029.29	2180.46	2168.57	2103.55	1899.5	1911.78	2186.71	Aph1a
ENSMUSG00000015755	0.0670816	0.415575	0.720548	4363.24	4722.32	4819.52	3980.96	4758.88	4457.41	4179.52	4166.13	3984.86	4823.65	Tab2
ENSMUSG00000015757	-0.0487506	0.421149	0.725631	1244.36	1205.49	1329.78	1291.27	1165.52	1262.9	1282.59	1333.84	1352.1	1224.91	Ppil4
ENSMUSG00000015759	-0.138319	0.0760444	0.305706	2124.45	2066.39	1876.15	2337.62	2011.3	2234.09	2120.45	2389.34	2472.54	2249.29	Cnih1
ENSMUSG00000015766	-0.163285	0.254814	0.573327	1620.59	1277.54	1185.21	1712.22	1270.14	1519.61	1668.61	1794.75	1251.42	1674.52	Eps8
ENSMUSG00000015776	0.00410749	0.959127	0.989123	1842.61	2258.5	1904.85	2054.44	1757.08	1994.43	1850.06	2012.23	1958.33	1972.76	Med22
ENSMUSG00000015790	-0.0319595	0.670905	0.874045	1007.72	1146.66	1032.15	965.445	1096.1	1111.21	975.726	1150.28	1079.3	1051.84	Surf1
ENSMUSG00000015804	0.0757393	0.427348	0.730153	1572.73	1616.13	1568.95	1530.72	1946.77	1463.06	1489.83	1567.29	1791.62	1508.47	Med28
ENSMUSG00000015806	-0.149358	0.107584	0.371532	1506.26	1678.57	1531.74	1671.76	1563.48	1782.6	1600.12	1678.03	2118.55	1645.14	Qdpr
ENSMUSG00000015812	-0.344329	0.0610221	0.273539	59.825	51.6297	74.4081	66.6955	71.3783	61.9334	94.2817	96.7708	74.6958	84.9392	Gnrh1
ENSMUSG00000015837	0.242992	0.12765	0.408468	11970.3	10012.6	11586.4	7105.8	11116.4	9021.63	10544.4	7574.06	7696.91	8924.36	Sqstm1
ENSMUSG00000015839	0.255096	0.0466801	0.232292	3826.14	2753.18	3753.35	3366.48	3106.42	2703.53	3057.93	3213.39	2276.6	2828.54	Nfe2l2
ENSMUSG00000015843	-0.459735	0.0740772	0.301463	187.452	153.688	160.509	131.204	308.98	236.065	294.408	171.594	306.361	288.027	Rxrg
ENSMUSG00000015846	0.00643945	0.953874	0.987473	8286.43	7964.18	10840.2	9580.1	10523.9	10052.1	8454.22	8759.25	9662.82	10059.2	Rxra
ENSMUSG00000015850	-0.302203	0.00611275	0.0624068	1378.63	1361.58	1307.46	1516.5	1527.3	1893.01	1934.55	1670.04	1374.84	1868.66	Adamtsl4
ENSMUSG00000015852	-1.32543	0.00502046	0.0545722	1104.77	546.314	302.947	1389.67	309.958	808.724	2630.99	2709.58	1105.28	1899.96	Fcrls
ENSMUSG00000015854	1.10841	0.168979	0.473619	199.417	48.0276	79.7229	130.111	982.674	94.2464	233.036	183.565	94.1816	63.2254	Cd5l
ENSMUSG00000015869	0.0553044	0.324378	0.643724	1655.16	1595.72	1768.79	1785.47	1760.99	1634.5	1593.89	1609.19	1754.81	1658.55	Prpsap1
ENSMUSG00000015879	-0.233261	0.624924	0.851581	9.30611	6.00345	12.7557	7.65358	20.5335	24.2348	8.8945	14.9646	8.66038	10.2182	Fam184b
ENSMUSG00000015880	-0.0196535	0.900749	0.971728	308.431	289.366	271.058	329.104	224.891	216.318	326.428	335.206	260.894	301.438	Ncapg
ENSMUSG00000015882	-0.0726094	0.560479	0.815942	369.586	509.093	376.292	377.212	340.269	387.757	442.946	448.937	383.222	409.369	Lcorl
ENSMUSG00000015889	-0.147385	0.0598405	0.270128	1859.89	1757.81	1987.76	2070.84	1685.7	1940.58	2039.51	2256.65	2081.74	2051.95	Lta4h
ENSMUSG00000015890	-0.321941	0.508222	0.784825	7.97667	22.8131	5.31486	10.9337	10.7556	20.6445	14.2312	4.98818	17.3208	14.6887	Amdhd1
ENSMUSG00000015932	0.0308482	0.767642	0.918724	13443.3	14487.5	15382.3	15774	13369.3	13108.3	11815.5	15109.2	14478	16411.1	Dstn
ENSMUSG00000015937	0.234705	0.049555	0.240547	5594.3	4680.29	5794.26	5051.36	7054.72	4583.97	4919.55	4779.68	5293.66	4372.77	H2afy
ENSMUSG00000015942	-0.0467893	0.650024	0.863292	394.845	445.456	365.662	379.399	415.559	392.245	453.619	369.126	468.743	385.1	Gtf2ird2
ENSMUSG00000015943	-0.0712252	0.586707	0.829843	323.055	404.633	312.514	360.812	354.936	385.962	341.549	327.225	464.413	328.9	Bola1
ENSMUSG00000015944	-0.188143	0.363571	0.676396	1657.82	1263.13	1716.7	973.098	1566.41	1709	2071.53	1264.01	1217.87	1912.09	Gatsl2
ENSMUSG00000015947	2.22336	1.31535e-10	3.00255e-08	7088.6	4796.76	9383.92	3394.91	11233.8	2072.52	1734.43	1967.34	919.083	994.363	Fcgr1
ENSMUSG00000015950	0.244643	0.261295	0.579831	2557.85	1532.08	2594.72	2298.26	3220.82	1934.3	2652.34	2475.14	1662.79	1577.44	Ncf1
ENSMUSG00000015957	-0.490779	0.0198917	0.137542	219.358	122.47	166.887	219.767	161.335	265.685	321.091	194.539	193.776	272.7	Wnt11
ENSMUSG00000015961	-0.0801469	0.129451	0.411341	2137.75	2334.14	2176.97	2244.69	2140.37	2355.26	2180.93	2361.41	2462.8	2307.41	Adss
ENSMUSG00000015966	-0.431766	0.0044506	0.0504291	128.956	123.671	102.045	94.0297	131.023	187.595	140.533	145.655	168.877	139.862	Il17rb
ENSMUSG00000015968	-0.0164995	0.929904	0.979411	215.37	225.73	156.257	172.752	176.979	180.415	233.036	242.426	151.557	150.081	Cacna1d
ENSMUSG00000015970	0.0121624	0.926308	0.978509	1579.38	2538.26	2115.31	1837.95	1761.97	1963.02	1897.2	1935.42	2132.62	1823.96	Chdh
ENSMUSG00000015971	-0.0258466	0.703445	0.88969	781.713	881.307	785.536	722.717	832.095	797.055	804.952	819.06	819.488	834.065	Actr8
ENSMUSG00000015980	-0.49228	0.0264126	0.163916	57.1661	44.4256	47.8338	74.3491	76.2672	110.403	87.1661	76.818	63.8703	84.3006	Lrrc27
ENSMUSG00000015981	0.0786266	0.603421	0.839761	122.309	97.256	130.746	99.4966	120.268	101.427	105.845	111.735	89.8514	128.367	Stk32c
ENSMUSG00000015994	-0.167234	0.00626371	0.0633307	2400.98	2495.04	2444.84	2585.82	2591.13	2880.35	2582.07	2792.39	3072.27	2737.85	Fnta
ENSMUSG00000016018	-0.00601828	0.916722	0.975243	1742.9	1509.27	1632.73	1696.91	1552.72	1642.58	1575.22	1680.02	1609.75	1656.63	Skiv2l2
ENSMUSG00000016024	0.0293679	0.91811	0.975878	4291.45	2587.49	2061.1	4480.63	2961.71	2945.87	3437.72	4848.51	1767.8	3051.42	Lbp
ENSMUSG00000016028	0.162706	0.107257	0.371264	2561.84	2986.12	3446.16	3046.13	3110.33	2881.25	2401.51	2496.09	2775.65	2981.17	Celsr1
ENSMUSG00000016087	-0.258946	0.0587135	0.267364	828.244	624.359	713.254	822.213	749.961	793.465	1124.26	951.745	856.295	748.487	Fli1
ENSMUSG00000016128	-0.401217	0.0047187	0.0523719	624.839	623.159	643.098	640.714	628.716	1084.28	719.565	720.294	691.748	954.768	Stard13
ENSMUSG00000016179	-0.0817471	0.829441	0.943776	23.93	22.8131	13.8186	10.9337	13.689	16.1565	16.0101	29.9291	17.3208	10.8569	Camk1g
ENSMUSG00000016181	0.0986859	0.252925	0.571689	551.719	595.543	527.234	648.368	515.293	490.081	539.007	544.71	545.604	530.71	Diexf
ENSMUSG00000016194	0.0775376	0.792022	0.929227	755.124	381.82	572.942	463.588	598.404	856.296	331.765	400.052	366.984	669.934	Hsd11b1
ENSMUSG00000016206	0.845639	8.72518e-05	0.00252605	1169.91	877.705	1357.42	783.945	1521.43	712.682	628.841	802.1	560.76	475.149	H2-M3
ENSMUSG00000016239	0.23954	0.197894	0.508868	49.1894	57.6332	57.4005	44.8281	66.4894	53.8551	41.8041	43.896	43.3019	50.4526	Lonrf3
ENSMUSG00000016252	-0.0723213	0.535174	0.798776	3465.86	3955.08	3075.18	3181.7	3858.34	3737.54	3853.1	3266.26	4356.17	3227.69	Atp5e
ENSMUSG00000016253	-0.000647328	0.991007	0.99847	1130.03	1174.28	1100.18	1240.97	1178.23	1230.59	1149.17	1126.33	1190.8	1132.95	Nelfcd
ENSMUSG00000016256	0.735923	1.03183e-05	0.000436382	11446.5	9322.16	11627.9	8305.23	13231.4	6371.96	7342.41	7587.03	6333.99	4750.85	Ctsz
ENSMUSG00000016257	0.0646893	0.354884	0.668718	1853.25	1952.32	2200.35	1962.6	2139.39	1877.75	1909.65	1816.7	2011.37	2051.95	Prelid3b
ENSMUSG00000016262	-0.252402	0.219975	0.536233	995.754	1233.11	1157.58	1203.8	913.251	1746.7	941.038	1092.41	1031.67	1740.93	Sertad4
ENSMUSG00000016283	-0.213883	0.279931	0.598652	303.113	407.034	327.395	326.917	277.691	291.715	279.287	473.877	502.302	358.916	H2-M2
ENSMUSG00000016308	0.0242315	0.731087	0.903163	1022.34	1253.52	1216.04	1199.43	1176.28	1165.07	1100.25	1126.33	1216.78	1166.16	Ube2a
ENSMUSG00000016319	0.163543	0.0870573	0.330643	11030.4	12462	11160.1	10984	8870.47	9850.1	9063.49	10320.6	10053.6	9376.52	Slc25a5
ENSMUSG00000016327	-0.928411	0.213074	0.528535	11.965	36.0207	15.9446	1.09337	71.3783	55.6503	48.0303	14.9646	38.9717	102.182	Atp1b4
ENSMUSG00000016344	0.0749387	0.439225	0.737982	853.503	1018.19	849.315	902.029	962.141	823.983	900.123	796.114	1020.84	816.183	Ppdpf
ENSMUSG00000016349	-0.579157	0.267438	0.58633	4100.01	3522.83	2552.2	650.554	7069.39	5413.34	8987.89	1811.71	3739.12	6782.36	Eef1a2
ENSMUSG00000016356	0.224955	0.178149	0.484738	176.816	304.975	215.783	193.526	250.313	209.137	185.006	163.612	217.592	201.81	Col20a1
ENSMUSG00000016382	-0.0663363	0.626981	0.852623	5892.1	4698.3	5692.22	6623.63	4392.21	5774.16	4973.8	6098.55	5169.16	6563.95	Pls3
ENSMUSG00000016386	0.619244	0.323903	0.643075	11.965	172.899	35.0781	24.0541	24.4446	37.6986	40.0252	26.9362	24.8986	44.7048	Mpped2
ENSMUSG00000016409	-0.0700999	0.382878	0.693152	717.9	674.788	655.854	699.756	709.872	687.55	653.746	740.246	827.066	724.857	Nkap
ENSMUSG00000016427	0.0318835	0.81372	0.937452	1316.15	1659.35	1267.06	1254.09	1659.3	1285.34	1440.02	1273.98	1735.32	1268.34	Ndufa1
ENSMUSG00000016477	-0.0403314	0.743562	0.908532	526.46	383.02	420.937	440.628	445.87	444.305	544.343	409.031	399.46	478.342	E2f3
ENSMUSG00000016481	0.0292493	0.703839	0.889919	2198.9	2442.21	2004.77	2264.37	1994.68	2196.39	2150.69	2267.63	2069.83	2000.22	Cr1l
ENSMUSG00000016487	-0.2629	0.00369228	0.0438566	2666.87	1999.15	2476.73	2604.4	2334.95	3000.63	2918.28	2924.07	2655.49	2995.22	Ppfibp1
ENSMUSG00000016493	-0.0327809	0.857259	0.954176	97.0494	110.464	66.9673	80.9093	83.1117	113.993	81.8294	84.7991	76.8609	88.771	Cd46
ENSMUSG00000016494	-0.216873	0.201779	0.514342	8641.39	5824.55	7172.94	9605.25	7557.3	7201.32	10122.8	11263.3	7744.55	8763.43	Cd34
ENSMUSG00000016495	0.173274	0.0665608	0.285639	1356.03	1444.43	1720.95	1284.71	1580.1	1309.58	1215.88	1392.7	1332.62	1303.47	Plgrkt
ENSMUSG00000016496	2.61464	2.70581e-09	4.08279e-07	5692.68	2970.51	7450.37	825.494	6683.16	994.524	709.781	791.126	699.326	662.27	Cd274
ENSMUSG00000016498	0.167577	0.725384	0.900483	101.038	102.059	194.524	54.6684	94.8452	55.6503	63.1509	83.8015	238.16	47.898	Pdcd1lg2
ENSMUSG00000016503	-0.106704	0.361094	0.674424	549.061	513.896	502.786	518.257	520.182	436.226	618.168	554.686	660.354	536.458	Gtf3a
ENSMUSG00000016510	0.0815117	0.339838	0.657376	591.603	569.127	625.028	566.365	543.649	598.689	506.097	506.799	601.896	524.963	Mtif3
ENSMUSG00000016520	0.110821	0.0707591	0.294589	1031.65	941.342	1001.32	998.246	985.607	866.17	961.495	975.689	918	873.66	Lnx2
ENSMUSG00000016524	1.65841	0.00134756	0.0213654	186.122	74.4428	54.2116	126.831	20.5335	14.3614	32.0202	21.948	43.3019	34.4866	Il19
ENSMUSG00000016526	1.42488	0.00148037	0.0228559	71.79	282.162	62.7154	61.2287	87.0229	39.4937	30.2413	53.8724	51.9623	35.1252	Dyrk3
ENSMUSG00000016528	0.247945	0.0483328	0.237537	6885.19	5253.02	6834.91	6021.18	7841.84	6109.86	6120.3	5199.68	4782.7	5438.66	Mapkapk2
ENSMUSG00000016529	1.4313	0.00318229	0.0399338	70.4606	80.4463	171.139	77.6292	326.58	44.8792	48.0303	105.749	35.7241	35.7639	Il10
ENSMUSG00000016534	0.230955	0.040323	0.212915	17088.7	13135.6	17550.7	13894.5	17247.2	13429.7	12575	15014.4	12048.8	14174	Lamp2
ENSMUSG00000016541	-0.193367	0.0292243	0.173852	2385.02	2172.05	2397	2542.08	2317.35	3066.15	2430.87	2711.58	2418.41	2877.71	Atxn10
ENSMUSG00000016552	0.0754849	0.787586	0.926184	362.938	869.3	366.725	402.36	313.869	500.852	398.474	513.783	337.755	445.132	Foxred2
ENSMUSG00000016554	0.201035	0.0120582	0.0987563	3451.24	3598.47	3369.62	3323.84	3415.4	2539.27	3072.16	3126.59	3315.84	2876.44	Eif3d
ENSMUSG00000016559	0.580567	4.23671e-05	0.00140213	22917	22561	26743.3	17237	29184	15684.4	14009.7	17303	16712.4	15628.8	H3f3b
ENSMUSG00000016619	0.111977	0.0722894	0.29815	1874.52	1641.34	1842.13	1875.13	1693.52	1621.94	1717.53	1716.93	1571.86	1629.81	Nup50
ENSMUSG00000016624	0.176809	0.273148	0.591152	97.0494	120.069	115.864	135.578	111.467	102.325	111.181	78.8133	127.741	95.1574	Phf21b
ENSMUSG00000016637	-0.211806	0.0050435	0.0547558	362.938	390.225	368.851	365.185	326.58	438.919	411.815	418.01	418.946	410.646	Ift27
ENSMUSG00000016664	0.0215438	0.826452	0.942503	3326.27	2768.79	3421.71	3418.96	3450.6	3565.21	3334.55	3047.78	2765.91	3427.58	Pacsin2
ENSMUSG00000016756	-0.403975	0.223135	0.539358	623.509	232.934	285.94	718.343	562.226	406.606	728.459	872.932	492.559	705.059	Cmah
ENSMUSG00000016757	0.133653	0.161763	0.463222	1223.09	1093.83	1144.82	1371.08	1012.99	1020.55	1161.62	1060.49	1073.89	1011.61	Ttll12
ENSMUSG00000016758	0.0737308	0.715329	0.896173	59.825	91.2525	62.7154	76.5358	74.3117	53.8551	81.8294	74.8228	83.3562	54.9231	Bik
ENSMUSG00000016763	-2.36312	0.00137343	0.0216025	29.2478	80.4463	32.9521	38.2679	43.0225	576.25	40.9147	72.8275	23.816	437.469	Scube1
ENSMUSG00000016831	0.275272	0.006144	0.0625466	3094.95	2531.06	3231.44	2441.49	3082.96	2348.98	2428.2	2467.16	2161.85	2476.01	Tox4
ENSMUSG00000016833	0.251481	0.0162617	0.120503	810.961	811.667	798.292	674.609	856.54	660.623	632.399	618.535	797.838	614.372	Mrps18c
ENSMUSG00000016918	-0.241879	0.4016	0.709796	998.413	318.183	585.698	835.334	855.562	587.918	1138.5	885.901	790.26	846.199	Sulf1
ENSMUSG00000016921	-0.00598651	0.932119	0.980352	7609.74	8910.33	7626.83	8338.03	7610.1	7850.28	7657.27	8595.64	8447.12	7714.78	Srsf6
ENSMUSG00000016933	-0.12114	0.159631	0.460204	3043.1	2720.77	3450.41	3591.72	3088.82	3598.42	3348.78	3400.94	3341.82	3598.1	Plcg1
ENSMUSG00000016940	-0.0908349	0.228366	0.546794	957.2	1133.45	1082.11	1125.08	1188.99	1231.49	1084.24	1194.17	1192.97	1147.64	Kctd2
ENSMUSG00000016942	0.1731	0.745967	NA	18.6122	10.8062	13.8186	3.28011	7.82228	8.07826	5.3367	17.9575	5.41274	10.8569	Tmprss6
ENSMUSG00000016946	0.0215557	0.849095	0.950565	1413.2	1365.19	1978.19	1624.75	1781.52	1658.74	1586.78	1502.44	1633.56	1663.66	Kctd5
ENSMUSG00000016984	-0.0232833	0.805236	0.935182	365.597	366.211	415.622	414.387	354.936	417.377	396.695	354.161	424.359	358.916	Etaa1
ENSMUSG00000016995	-1.35871	0.0135911	0.106698	33.2361	70.8408	31.8892	67.7889	46.9337	148.999	56.9248	51.8771	47.6321	335.925	Matn4
ENSMUSG00000017002	2.3101	6.86972e-10	1.30123e-07	1609.96	570.328	1331.9	1297.83	559.293	109.505	137.865	274.35	309.609	251.624	Slpi
ENSMUSG00000017009	0.122751	0.37767	0.688445	8645.38	9849.27	10054.7	9004.99	8947.71	7194.14	6758.04	8510.84	11049.6	9198.34	Sdc4
ENSMUSG00000017057	0.256229	0.0308189	0.179382	5465.35	4157.99	5689.03	5223.02	5646.71	3908.98	3909.13	4908.37	4255.49	4939.25	Il13ra1
ENSMUSG00000017119	0.0389803	0.70471	0.890352	4098.68	5074.12	4392.2	3810.39	3605.09	4280.58	4097.7	4199.05	3722.88	4117.32	Nbr1
ENSMUSG00000017132	0.174394	0.0173413	0.125564	2367.74	2157.64	2448.03	2137.54	2532.46	2001.61	2062.63	2069.1	2244.12	1947.22	Cyth1
ENSMUSG00000017144	-0.082693	0.505184	0.782829	2124.45	1463.64	2120.63	2266.55	1975.13	2243.06	1972.8	2296.56	2000.55	2025.77	Rnd3
ENSMUSG00000017146	0.137851	0.4782	0.764312	231.323	164.495	175.39	266.782	155.468	140.023	212.579	205.513	181.868	162.853	Brca1
ENSMUSG00000017167	-0.205882	0.154953	0.452269	235.312	270.155	282.751	345.505	356.892	317.745	410.036	303.282	346.415	344.866	Cntnap1
ENSMUSG00000017176	-0.0162337	0.86127	0.955645	798.996	984.566	871.637	964.351	807.65	866.17	859.209	886.899	1018.68	850.031	Nt5c3b
ENSMUSG00000017188	0.099546	0.366019	0.679266	1181.88	1378.39	1174.58	1274.87	1411.92	1035.81	1254.12	1208.14	1426.8	1074.19	Coa3
ENSMUSG00000017204	0.0436401	0.836439	0.946643	1859.89	1566.9	2959.31	2054.44	2117.88	2247.55	1535.19	1811.71	1795.95	2852.17	Gsdma
ENSMUSG00000017210	0.0383533	0.607683	0.842007	2137.75	2005.15	2130.2	1997.58	2238.15	2054.57	2067.08	1832.66	1982.14	2290.8	Med24
ENSMUSG00000017211	-1.0105	0.175612	0.48119	11.965	7.20414	28.7003	6.56021	5.86671	35.9034	7.1156	16.9598	3.24764	57.4777	Gsdma2
ENSMUSG00000017221	0.218124	7.00427e-05	0.00208547	5567.71	5170.17	5516.83	5393.59	5627.15	4890.94	4624.25	4273.88	4795.69	4860.69	Psmd3
ENSMUSG00000017264	0.0473842	0.45934	0.751401	2065.96	1879.08	1808.12	1964.78	1701.35	1868.77	1792.24	1812.71	1840.33	1795.22	Exosc10
ENSMUSG00000017286	-0.0287201	0.635708	0.857093	1595.33	1593.32	1616.78	1572.26	1561.52	1560.9	1465.81	1682.02	1737.49	1654.72	Glod4
ENSMUSG00000017288	0.0585428	0.262189	0.580388	1532.85	1473.25	1484.97	1477.14	1350.32	1420.88	1364.42	1379.73	1417.05	1437.58	Vps53
ENSMUSG00000017291	-0.0559474	0.444154	0.74131	2976.63	2822.82	3339.86	2990.36	3399.76	3290.55	3078.39	3334.1	3052.78	3389.9	Taok1
ENSMUSG00000017299	0.0871438	0.330189	0.649082	1001.07	1119.04	1202.22	1073.69	1254.5	1034.02	1016.64	1068.47	1209.21	999.473	Dnttip1
ENSMUSG00000017300	-0.706489	0.169589	0.474308	6741.61	6665.03	4155.16	1079.16	11873.2	8133.92	15892.7	3403.94	10192.2	12171.2	Tnnc2
ENSMUSG00000017307	0.189201	0.0475182	0.235213	724.547	691.598	806.796	677.889	712.805	620.231	609.273	606.563	755.618	583.079	Acot8
ENSMUSG00000017309	-0.373831	0.01558	0.117146	842.868	781.65	770.655	1169.9	881.962	1233.28	1351.07	1207.14	1074.97	898.567	Cd300lg
ENSMUSG00000017311	-0.190065	0.849675	0.950782	14.6239	7.20414	114.801	27.3342	27.378	43.0841	0	21.948	16.2382	136.669	Pyy
ENSMUSG00000017314	-0.0824797	0.560896	0.816245	228.664	187.308	293.38	278.809	232.713	262.992	281.066	283.329	238.16	229.911	Mpp2
ENSMUSG00000017344	-0.153277	0.518002	0.789882	353.632	178.903	196.65	347.691	406.759	304.281	358.448	293.305	312.856	380.63	Vtn
ENSMUSG00000017376	-0.077748	0.327283	0.646412	566.343	573.93	474.086	541.218	488.893	583.43	534.559	565.66	556.429	546.676	Nlk
ENSMUSG00000017386	0.186722	0.148064	0.44124	462.647	639.968	457.078	470.149	396.003	442.509	418.931	416.015	435.184	417.032	Traf4
ENSMUSG00000017390	0.0747298	0.68157	0.878853	192.769	272.557	362.474	299.583	271.824	304.281	206.352	260.383	309.609	250.986	Aldoc
ENSMUSG00000017400	0.245638	0.337284	0.654961	249.936	123.671	232.791	276.622	127.112	140.921	155.654	215.49	164.547	174.988	Stac2
ENSMUSG00000017404	0.0698679	0.371781	0.684351	15722	18352.6	16791.8	16793.1	16646.8	15121.6	15299.4	17040.6	18074.2	14792.2	Rpl19
ENSMUSG00000017405	-0.273128	0.0263613	0.16377	247.277	254.546	294.443	284.276	259.113	392.245	275.729	294.303	308.526	347.42	Nek8
ENSMUSG00000017412	-0.39332	0.274276	0.592441	59.825	56.4325	32.9521	34.9878	23.4668	75.3971	37.3569	42.8984	33.559	80.4687	Cacnb4
ENSMUSG00000017417	-0.0973568	0.437854	0.737419	458.658	429.847	622.902	486.549	567.115	543.937	476.745	543.712	578.08	604.154	Plxdc1
ENSMUSG00000017418	0.0253972	0.845094	0.95011	1034.31	876.504	1264.94	1078.06	1005.16	1042.99	872.55	1187.19	916.918	1147	Arl5b
ENSMUSG00000017421	0.06371	0.225425	0.54217	5745.86	5529.18	6052.56	5465.75	5377.82	5268.82	5229.97	5607.72	5225.46	5616.84	Zfp207
ENSMUSG00000017428	0.251554	0.0035046	0.0425563	4256.88	4007.91	4466.61	3574.22	4321.81	3263.62	3577.37	3180.47	3856.03	3451.21	Psmd11
ENSMUSG00000017446	-0.613581	0.0287619	0.172368	1309.5	582.335	813.174	1465.11	928.896	1365.23	1555.65	1893.51	935.321	2050.04	C1qtnf1
ENSMUSG00000017453	-0.301996	0.453337	0.747277	7.97667	8.40484	5.31486	13.1204	16.6223	13.4638	12.4523	15.9622	14.0731	8.94097	Pipox
ENSMUSG00000017466	-0.908958	0.000332123	0.00739181	14893.8	7347.03	10893.3	17359.4	12268.3	24583.1	22799.3	29746.5	14041.7	26675.4	Timp2
ENSMUSG00000017478	0.0725586	0.247769	0.56667	2583.11	2328.14	2318.34	2492.88	2325.17	2282.56	2503.8	2250.67	2147.77	2265.9	Zc3h18
ENSMUSG00000017485	-0.16636	0.0137809	0.107807	3998.97	3950.27	4301.85	4247.74	3876.92	4555.24	4061.23	4794.64	4580.26	4873.47	Top2b
ENSMUSG00000017491	-0.608938	0.00103409	0.0175854	71.79	61.2352	48.8967	61.2287	88.0007	95.144	107.623	106.747	82.2736	112.401	Rarb
ENSMUSG00000017493	-0.295056	0.271471	0.590601	6616.64	3977.89	4925.81	10225.2	10915	9886.9	8504.03	9188.23	7507.47	9894.46	Igfbp4
ENSMUSG00000017499	0.0549007	0.75128	0.911851	268.548	171.699	203.028	264.595	161.335	215.42	228.589	212.497	178.62	192.231	Cdc6
ENSMUSG00000017548	0.0981109	0.104125	0.365497	1677.76	1682.17	1723.08	1610.53	1523.39	1552.82	1420.45	1584.25	1607.58	1512.3	Suz12
ENSMUSG00000017550	0.12888	0.282119	0.600996	296.466	242.54	244.484	283.183	219.024	246.836	257.051	238.435	199.189	230.549	Atad5
ENSMUSG00000017561	0.223498	0.190246	0.499766	1531.52	1063.81	1696.5	1163.34	1701.35	1501.66	1161.62	1165.24	1001.36	1298.99	Crlf3
ENSMUSG00000017607	0.0776403	0.21591	0.531677	7129.81	7256.98	7488.64	7894.12	6532.58	6618.79	6769.6	6967.5	7250.9	6795.14	Tns4
ENSMUSG00000017615	-0.029158	0.720951	0.898524	3573.55	2964.51	3704.46	3798.36	3440.83	3270.8	3612.06	3592.49	3739.12	3626.2	Tnfaip1
ENSMUSG00000017631	0.201457	0.026858	0.165572	4049.49	3623.68	4406.02	3632.17	3406.6	3347.99	3564.91	3402.94	3348.32	2963.93	Abr
ENSMUSG00000017639	-0.0460788	0.721292	0.898524	1741.57	2454.21	2336.41	2185.64	2061.17	2648.77	1931	2006.25	2091.48	2450.46	Rab11fip4
ENSMUSG00000017652	1.93006	7.77006e-08	7.02264e-06	1608.63	1009.78	2105.75	478.896	2394.6	437.124	416.263	471.882	370.231	298.884	Cd40
ENSMUSG00000017664	0.34721	0.0444	0.225483	1483.66	2296.92	1300.02	1369.99	1304.37	1298.81	1242.56	1347.81	1109.61	1096.55	Slc35c2
ENSMUSG00000017667	-0.202118	0.170213	0.475052	154.216	115.266	133.935	181.499	155.468	178.619	160.101	153.636	160.217	197.34	Zfp334
ENSMUSG00000017670	0.134025	0.31098	0.629633	3305	2071.19	2901.91	2884.31	3026.24	2646.98	2795.54	2738.51	2202.98	2544.98	Elmo2
ENSMUSG00000017677	0.115511	0.25223	0.57144	2984.6	2872.05	3583.28	2842.76	3227.67	2845.34	2556.28	3207.4	2607.86	3099.96	Wsb1
ENSMUSG00000017679	-0.0311514	0.823271	0.941583	1628.57	1425.22	2149.33	1853.26	1677.88	1976.48	1447.13	1776.79	1668.21	2055.78	Ttpal
ENSMUSG00000017686	-0.0372669	0.518501	0.790207	1649.84	1546.49	1614.65	1614.91	1730.68	1735.03	1724.64	1572.28	1597.84	1736.46	Rhot1
ENSMUSG00000017692	-0.084659	0.437382	0.736942	591.603	647.172	779.159	744.584	643.383	698.321	683.987	668.417	713.399	846.199	Rhbdl3
ENSMUSG00000017697	0.397916	0.0285381	0.171605	305.772	363.809	275.31	286.463	227.824	194.776	237.483	275.348	242.491	159.022	Ada
ENSMUSG00000017707	-0.152271	0.241051	0.560661	14981.5	15779.5	15278.1	15342.2	15755.1	18108.8	18120.8	20002.6	11980.6	17508.3	Serinc3
ENSMUSG00000017713	0.141116	0.519246	0.790747	206.064	296.571	137.123	197.9	193.601	151.692	228.589	224.468	176.455	153.912	Tha1
ENSMUSG00000017715	0.290329	0.00049123	0.00992775	3420.66	3066.56	3374.94	3106.26	3656.92	2616.46	2516.25	2648.73	3117.74	2700.17	Pgs1
ENSMUSG00000017716	-0.0869399	0.5873	0.830174	607.556	599.145	538.927	729.277	556.36	485.593	677.761	852.979	624.63	579.886	Birc5
ENSMUSG00000017718	-0.0366221	0.84188	0.948774	85.0844	90.0518	106.297	94.0297	137.868	109.505	129.86	95.7731	84.4387	107.93	Afmid
ENSMUSG00000017721	0.0973813	0.123115	0.400085	2849	3301.9	2898.73	3123.75	3124.02	2920.74	2962.76	2919.09	2626.26	2868.77	Pigt
ENSMUSG00000017723	-0.321538	0.860186	0.955415	0	325.387	1.06297	3.28011	6.8445	167.848	3.5578	5.98582	2.1651	240.767	Wfdc2
ENSMUSG00000017724	0.421803	0.033144	0.188545	576.979	461.065	384.796	656.021	340.269	285.432	376.237	421.003	377.809	344.866	Etv4
ENSMUSG00000017734	-0.117445	0.379041	0.689408	281.842	217.325	197.713	240.541	253.246	234.27	281.956	239.433	303.113	233.742	Dbndd2
ENSMUSG00000017737	0.0070891	0.981892	0.996022	1199.16	623.159	790.851	1559.14	484.004	728.839	1292.37	908.847	719.894	982.229	Mmp9
ENSMUSG00000017740	-0.367756	0.179745	0.487028	55.8367	88.8511	44.6448	63.4154	43.0225	48.4696	92.5028	62.8511	77.9434	97.712	Slc12a5
ENSMUSG00000017747	0.0960111	0.257273	0.575471	659.404	612.352	561.249	603.54	559.293	597.792	592.374	532.738	576.998	502.61	Ghdc
ENSMUSG00000017754	-0.593119	0.0268338	0.165492	4219.66	2765.19	2984.83	4119.81	3910.16	4119.02	7361.09	7889.31	2913.14	4869.63	Pltp
ENSMUSG00000017756	0.0698723	0.546367	0.805689	2105.84	1582.51	1870.83	2095.99	1930.15	1910.06	2146.24	1837.65	1616.24	1622.15	Slc12a7
ENSMUSG00000017760	0.00357866	0.965062	0.990769	9606.56	8759.04	10213	9605.25	9653.67	9324.11	10365.6	10590.9	8527.23	8913.51	Ctsa
ENSMUSG00000017764	-0.0375896	0.695255	0.885671	502.53	494.685	640.972	545.591	563.204	598.689	525.665	543.712	543.439	608.624	Zswim1
ENSMUSG00000017765	-0.0103418	0.913537	0.974735	2875.59	2277.71	2930.61	2828.55	2929.44	3059.87	2871.14	2679.65	2483.36	2846.42	Slc12a4
ENSMUSG00000017774	0.131217	0.190621	0.499926	9383.22	11574.7	8399.61	9467.48	8658.29	8883.4	9308.09	8723.34	7913.42	8523.3	Myo1c
ENSMUSG00000017776	0.069353	0.0999374	0.357685	4937.56	5227.81	4879.04	4850.18	4740.3	4574.09	4839.5	4717.82	4744.81	4600.77	Crk
ENSMUSG00000017778	-0.0377644	0.734803	0.904447	3192	3923.86	3268.64	2998.02	3893.54	3593.03	3625.4	3023.84	4017.33	3476.76	Cox7c
ENSMUSG00000017781	0.139701	0.0972543	0.352168	8923.23	7265.38	8366.65	9173.37	8855.8	7203.12	7697.3	8137.72	8360.51	7260.7	Pitpna
ENSMUSG00000017801	0.228722	1.85651e-05	0.000709339	1157.95	1050.6	1082.11	1130.54	1118.59	907.458	978.395	930.795	943.981	963.709	Mlx
ENSMUSG00000017802	0.0515987	0.335368	0.653161	3354.19	3213.05	3757.61	3478.01	3448.65	3402.74	3276.73	3343.08	3240.06	3384.8	Retreg3
ENSMUSG00000017817	-0.77527	0.0741832	0.301463	2343.81	1977.54	1397.81	725.997	3909.18	3005.11	5875.71	1425.62	3030.05	4384.91	Jph2
ENSMUSG00000017830	2.02381	2.30302e-11	6.45167e-09	3097.61	2050.78	3540.76	1581.01	4932.93	825.778	770.264	1027.57	540.191	575.415	Dhx58
ENSMUSG00000017831	-0.055724	0.637792	0.858149	2934.08	2989.72	3892.6	3054.87	3590.43	3605.6	3046.37	3359.04	3092.84	4005.55	Rab5a
ENSMUSG00000017832	0.202641	0.452356	0.746678	18.6122	26.4152	22.3224	20.774	19.5557	19.7469	16.8995	14.9646	19.4859	21.7138	Hspb9
ENSMUSG00000017837	0.173193	0.167967	0.472131	1786.77	1470.85	2118.5	1670.67	2243.04	1733.24	1641.03	1565.29	1535.05	1765.2	Nkiras2
ENSMUSG00000017843	-0.104398	0.00578312	0.06011	3880.65	3708.93	3870.28	3871.62	3937.54	4118.12	4048.78	4295.82	4037.9	4214.39	Ppp2r5c
ENSMUSG00000017858	0.0362166	0.595308	0.834697	995.754	1151.46	1101.24	1021.21	1009.07	1060.05	996.184	1074.45	958.055	1056.31	Ift52
ENSMUSG00000017861	0.210122	0.220325	0.536573	332.361	288.166	252.987	360.812	215.113	223.499	302.413	265.371	253.316	208.197	Mybl2
ENSMUSG00000017897	1.12775	NA	NA	143.58	679.591	126.494	138.858	86.0451	87.9633	99.6184	111.735	125.576	112.401	Eya2
ENSMUSG00000017929	0.90359	0.000203234	0.00501694	2738.66	1428.82	2607.47	1479.33	2918.69	1034.02	1610.79	1284.96	993.779	1049.29	B4galt5
ENSMUSG00000017969	-0.969158	0.0371319	0.201811	378.892	73.2421	194.524	377.212	204.357	714.478	423.378	339.196	172.125	753.596	Ptgis
ENSMUSG00000017978	1.57807	NA	NA	74.4489	669.985	36.1411	71.069	76.2672	64.6261	43.583	72.8275	57.375	72.1664	Cadps2
ENSMUSG00000017999	0.117936	0.103493	0.364378	1877.18	1827.45	1651.86	1974.62	1698.41	1700.03	1518.29	1654.08	1738.57	1707.09	Ddx27
ENSMUSG00000018001	-0.138671	0.345168	0.661948	2422.25	1533.28	2016.46	2468.83	1877.35	2432.46	2164.92	2331.48	1912.86	2514.33	Cyth3
ENSMUSG00000018008	0.282899	0.202741	0.515111	4536.06	2654.73	3521.63	3675.91	4423.5	2971.01	4215.99	3710.21	1985.39	2579.47	Cyth4
ENSMUSG00000018012	-0.084114	0.664152	0.869565	253.924	443.055	341.214	369.559	334.402	358.136	310.418	386.085	507.715	288.027	Rac3
ENSMUSG00000018040	0.184703	0.00491046	0.0537705	2298.61	2328.14	2356.61	2355.12	2579.4	1978.28	2168.48	2084.06	2295	1969.57	Rrp7a
ENSMUSG00000018042	-0.160814	0.0675453	0.288206	8128.22	8385.62	8567.56	9318.78	8094.1	9278.34	9179.12	9886.58	10937	8232.08	Cyb5r3
ENSMUSG00000018068	0.123067	0.25295	0.571689	648.769	578.733	530.423	626.5	531.915	438.021	552.348	556.681	592.154	537.735	Ints2
ENSMUSG00000018076	0.0816735	0.295744	0.614432	3384.77	2831.23	3256.95	3002.39	2868.82	3093.08	2700.37	3042.79	2702.04	2956.91	Med13l
ENSMUSG00000018102	-0.17521	0.15668	0.454455	947.894	1283.54	984.312	942.484	1058.94	961.314	1280.81	1127.33	1295.81	1225.55	Hist1h2bc
ENSMUSG00000018126	-0.0623697	0.813462	0.937452	34.5656	52.8304	68.0302	59.0419	88.9784	80.7826	48.9197	51.8771	63.8703	72.805	Baiap2l2
ENSMUSG00000018143	0.368399	0.0203752	0.139746	2166.99	1667.76	2525.62	1659.73	2774.95	1729.65	1705.96	1525.39	1792.7	1610.65	Mafk
ENSMUSG00000018160	0.184326	0.00630983	0.0636164	1853.25	1526.08	1583.83	1544.93	1621.17	1439.73	1463.14	1380.73	1447.37	1419.06	Med1
ENSMUSG00000018166	0.197898	0.166281	0.469792	3657.3	5142.56	5582.73	4013.76	4179.05	3900.9	3211.8	3900.76	4279.31	4389.38	Erbb3
ENSMUSG00000018167	0.705374	3.11063e-05	0.00108173	1845.27	1539.29	2070.67	1331.72	2372.11	1136.34	1314.61	1195.17	1002.44	970.095	Stard3
ENSMUSG00000018168	0.463966	0.117358	0.39028	120.979	60.0345	113.738	48.1082	113.423	71.8068	50.6986	81.8062	75.7783	51.7299	Ikzf3
ENSMUSG00000018169	-0.474308	0.032503	0.186237	557.037	298.972	367.788	638.527	489.87	761.152	814.736	574.639	576.998	540.29	Mfng
ENSMUSG00000018171	0.455431	0.000137815	0.00367335	5979.84	5230.21	5845.28	4652.28	4275.85	3567	4020.31	4165.13	3917.74	3280.06	Vmp1
ENSMUSG00000018189	0.11795	0.144816	0.436875	1138	1341.17	1081.04	1105.4	1061.87	1027.73	1009.53	1054.5	1116.11	1067.81	Uchl5
ENSMUSG00000018196	-0.0270109	0.671279	0.874165	986.448	1080.62	1013.01	996.059	1056.01	1053.76	975.726	1009.61	1139.92	1053.76	Glrx2
ENSMUSG00000018199	-0.275301	0.000992663	0.0170767	812.291	860.895	912.03	896.562	763.65	1021.45	917.023	1120.35	1001.36	1076.75	Trove2
ENSMUSG00000018209	0.0784351	0.472334	0.759952	2342.48	1757.81	2320.47	2020.55	2159.93	2122.79	2077.75	2161.88	1671.45	2004.69	Stk4
ENSMUSG00000018217	-0.410475	0.0672471	0.287234	5291.19	3364.34	3903.23	6080.22	7507.43	7481.37	6385.36	7423.42	5250.36	8211.64	Pmp22
ENSMUSG00000018238	-0.332813	0.202951	0.515265	18.6122	20.4117	29.7632	25.1475	30.3113	21.542	35.578	38.9078	32.4764	30.0161	Gdf9
ENSMUSG00000018239	0.0668775	0.506351	0.78382	305.772	357.806	298.695	278.809	328.536	274.661	282.845	308.27	333.425	300.8	Zcchc10
ENSMUSG00000018263	-1.76542	0.178939	0.485894	13.2944	4.80276	0	7.65358	0	1.79517	20.4573	61.8535	2.1651	0.638641	Tbx5
ENSMUSG00000018286	0.196281	0.0188918	0.132847	3856.72	4053.53	4005.28	3841	4233.81	3243.87	3570.25	3391.96	4093.11	3156.16	Psmb6
ENSMUSG00000018287	-0.0286725	0.707575	0.891544	1492.97	1462.44	1446.71	1415.91	1639.75	1433.44	1586.78	1459.54	1701.76	1432.47	Spag7
ENSMUSG00000018293	0.271876	0.0168282	0.123124	22551.4	18046.4	20640.8	20681.1	21907.3	15495	18296	18096.1	20026	14085.9	Pfn1
ENSMUSG00000018322	-0.0317883	0.637052	0.857608	1243.03	1156.27	1170.33	1231.13	1348.37	1201.87	1228.33	1296.93	1351.02	1215.33	Tomm34
ENSMUSG00000018326	-0.0752684	0.391698	0.70057	9076.12	7330.22	8580.31	9811.89	9739.72	9723.54	9433.51	9341.87	9256.86	9170.88	Ywhab
ENSMUSG00000018334	-0.0668724	0.669226	0.873097	2299.94	1741	1953.74	1806.25	2278.24	1961.22	2617.65	1639.12	1844.66	2491.34	Ksr1
ENSMUSG00000018339	-0.722751	0.0640314	0.278914	19787.4	5178.58	9535.92	20201.1	12234	14370.3	29037.9	36621.3	14934.8	15503.6	Gpx3
ENSMUSG00000018340	-0.0243845	0.874532	0.96082	7547.26	5992.65	5945.2	5434.04	8920.33	7167.22	7834.27	6430.77	5825.19	7157.88	Anxa6
ENSMUSG00000018341	0.398098	0.190541	0.499864	336.349	333.792	593.139	213.207	246.402	214.523	161.88	283.329	280.38	366.58	Il12rb2
ENSMUSG00000018347	0.241429	0.00136106	0.0214674	549.061	542.712	587.824	557.618	606.227	461.359	442.057	480.861	518.54	505.165	Zkscan6
ENSMUSG00000018362	-0.00775142	0.947437	0.98495	2426.24	2094	2044.1	2573.79	1840.19	1930.71	2288.55	2493.09	2042.77	2279.31	Kpna2
ENSMUSG00000018363	-0.0451555	0.605562	0.841061	1769.49	1518.87	1770.91	1625.84	1448.1	1587.83	1782.46	1587.24	1589.18	1838.01	Smurf2
ENSMUSG00000018372	-0.0428043	0.667443	0.872068	446.693	422.643	483.652	463.588	432.181	444.305	446.504	478.866	547.769	405.537	Cep95
ENSMUSG00000018377	-0.102691	0.218728	0.534845	1943.65	1997.95	1834.69	1723.15	2098.33	2178.44	2012.83	1888.53	1945.34	2275.48	Vezf1
ENSMUSG00000018378	-0.28569	0.0584672	0.266583	1616.6	1674.96	1531.74	1462.93	2274.33	2333.72	2211.17	1691.99	1876.05	2322.1	Cuedc1
ENSMUSG00000018379	0.0799355	0.174455	0.480088	8056.43	8101.06	7735.25	8468.14	7381.3	6996.68	7617.25	7697.77	7958.89	7330.96	Srsf1
ENSMUSG00000018381	0.301499	0.121066	0.397123	325.714	313.38	220.035	237.261	252.269	203.752	295.297	199.527	240.326	155.828	Abi3
ENSMUSG00000018387	0.352675	0.448926	0.744555	35.895	105.661	21.2594	41.548	33.2447	49.3672	24.9046	25.9386	23.816	60.6709	Shroom1
ENSMUSG00000018395	-0.233903	0.00863186	0.0785738	553.049	547.515	538.927	532.471	501.604	568.171	607.494	728.275	657.106	585.633	Kif3a
ENSMUSG00000018398	-0.151948	0.308109	0.626837	5937.3	4244.44	6991.17	6964.76	6683.16	6841.39	6683.33	7296.72	5811.12	7611.96	2022-09-08
ENSMUSG00000018401	0.0360265	0.665725	0.870827	1619.26	1289.54	1455.21	1438.87	1313.17	1438.83	1456.92	1310.89	1286.07	1440.77	Mtmr4
ENSMUSG00000018405	-0.0314835	0.733172	0.904151	381.551	416.64	426.252	448.281	442.937	440.714	376.237	428.984	489.311	432.36	Mrm1
ENSMUSG00000018411	0.123818	0.705009	0.890514	494.553	668.785	496.408	191.34	637.516	383.269	604.826	281.334	409.203	604.154	Mapt
ENSMUSG00000018412	-0.00197083	0.97333	0.993302	2085.9	2029.17	2003.7	2044.6	2004.46	2095.86	2064.41	1941.4	1867.39	2200.76	Kansl1
ENSMUSG00000018415	-0.133957	0.0499372	0.241612	1580.71	1674.96	1658.24	1611.63	1476.46	1709	1831.38	1579.26	1795.95	1859.08	Gid4
ENSMUSG00000018417	0.0549271	0.724718	0.900154	1494.3	1003.78	1052.34	1623.65	1036.45	1112.11	1222.99	1275.98	1189.72	1176.38	Myo1b
ENSMUSG00000018425	-0.088976	0.21464	0.530317	1293.55	1212.7	1182.03	1301.11	1189.96	1357.15	1271.02	1462.54	1211.37	1268.98	Dhx40
ENSMUSG00000018427	-0.307136	0.00238735	0.0322999	942.576	950.947	1238.36	1104.3	1219.3	1331.12	1335.95	1415.65	1252.51	1419.06	Ypel2
ENSMUSG00000018428	-0.119865	0.36142	0.674755	1393.26	1347.18	1190.53	1377.64	1615.3	1621.94	1608.13	1155.26	1402.98	1732.63	Akap1
ENSMUSG00000018433	0.034901	0.678417	0.877839	908.01	768.442	836.559	777.385	706.939	805.134	778.269	770.176	720.977	819.376	Nol11
ENSMUSG00000018442	0.150916	0.014277	0.110571	1944.98	1911.5	1996.26	1966.97	1827.48	1674	1758.44	1798.74	1870.64	1594.69	Derl2
ENSMUSG00000018446	0.120749	0.142573	0.432677	2085.9	2043.58	1914.41	2091.61	1871.48	1769.14	1836.71	1720.92	2153.19	1726.25	C1qbp
ENSMUSG00000018449	-0.0760171	0.517321	0.789661	441.376	379.418	402.866	447.188	454.67	374.293	465.182	531.74	470.908	402.344	Rpain
ENSMUSG00000018451	-0.576758	0.123444	0.400151	13.2944	9.60553	11.6927	16.4005	21.5113	31.4155	20.4573	9.97637	23.816	22.9911	6330403K07Rik
ENSMUSG00000018459	-0.437514	0.199466	0.511154	441.376	332.591	259.365	651.648	646.316	486.491	1029.09	809.083	362.653	470.678	Slc13a3
ENSMUSG00000018470	0.815748	NA	NA	46.5306	238.937	35.0781	47.0149	28.3558	50.2648	43.583	44.8937	44.3844	41.5116	Kcnab3
ENSMUSG00000018474	0.0742837	0.675706	0.87642	3348.87	5582.01	3126.2	3658.41	3082.96	3015.89	3916.25	3797.01	3337.49	3786.5	Chd3
ENSMUSG00000018476	0.274675	0.00389946	0.0455876	2947.38	2562.27	3332.42	2758.57	2815.04	2506.06	2463.78	2339.46	2053.59	2550.09	Kdm6b
ENSMUSG00000018481	0.0256876	0.661826	0.867927	1804.06	1533.28	1723.08	1716.59	1620.19	1697.33	1652.6	1623.16	1594.59	1675.79	Appbp2
ENSMUSG00000018486	-0.155386	0.787334	0.926168	9.30611	19.2111	8.50378	12.0271	5.86671	21.542	17.789	1.99527	11.908	7.66369	Wnt9b
ENSMUSG00000018500	0.262258	0.0806621	0.316202	699.288	673.588	964.116	852.828	836.006	509.828	614.61	717.301	769.691	747.209	Adora2b
ENSMUSG00000018501	-0.0390203	0.477271	0.763711	4783.34	4763.14	4517.63	4518.89	4621.01	4502.29	4721.2	4743.76	5242.78	4633.98	Ncor1
ENSMUSG00000018507	0.295108	0.0239706	0.155096	1126.04	788.854	1064.04	1006.99	1000.27	823.983	903.681	857.968	846.552	634.809	Trpv2
ENSMUSG00000018509	-0.0490281	0.731204	0.903163	241.959	330.19	200.902	250.381	276.713	271.071	277.508	264.374	298.783	235.02	Cenpv
ENSMUSG00000018537	0.0483986	0.649199	0.86301	785.702	1176.68	942.856	984.032	987.563	981.958	905.46	971.698	958.055	901.76	Pcgf2
ENSMUSG00000018541	0.0729727	0.194818	0.50541	935.929	994.172	950.297	976.378	936.718	975.675	865.435	913.835	895.267	906.231	Cwc25
ENSMUSG00000018547	-0.146533	0.233679	0.551957	1846.6	1478.05	1425.45	1692.54	1783.48	1785.3	2262.76	1636.12	1627.07	1792.03	Pip4k2b
ENSMUSG00000018548	-0.244039	0.0224527	0.148785	691.311	633.965	618.65	723.81	494.759	779.104	728.459	743.239	763.196	728.05	Trim37
ENSMUSG00000018554	-0.137668	0.705271	0.890719	54.5072	238.937	65.9043	82.0027	131.023	129.252	118.297	126.7	121.245	134.115	Ybx2
ENSMUSG00000018559	0.0889883	0.349672	0.665303	2662.88	2675.14	2604.28	2569.42	3311.76	2399.24	2807.1	2427.25	2786.48	2580.11	Ctdnep1
ENSMUSG00000018565	0.0060505	0.93495	0.98078	1187.19	1055.41	1141.63	1133.82	1189.96	1041.2	1066.45	1154.27	1262.25	1162.96	Elp5
ENSMUSG00000018566	-0.785266	0.0911987	0.339706	927.952	835.681	476.212	505.136	2411.22	2415.4	2036.84	696.35	1288.23	2449.83	Slc2a4
ENSMUSG00000018567	0.050759	0.47962	0.764925	9161.2	9186.49	9137.31	8697.75	9833.58	8267.66	8759.3	9800.78	9460.38	8145.86	Gabarap
ENSMUSG00000018569	1.94679	NA	NA	17.2828	355.404	26.5743	16.4005	15.6446	20.6445	29.3518	22.9456	18.4033	20.4365	Cldn7
ENSMUSG00000018570	-0.203584	0.426766	0.73	21.2711	57.6332	40.3929	42.6414	36.178	47.572	43.583	57.8629	42.2194	38.3184	2810408A11Rik
ENSMUSG00000018572	0.206844	0.0159694	0.119118	1982.2	1604.12	2018.58	1999.77	2097.35	1683.87	1692.62	1716.93	1763.47	1555.09	Phf23
ENSMUSG00000018574	-0.123301	0.189552	0.499035	2943.39	3112.19	2746.72	2663.45	3204.2	3320.17	3383.47	2646.73	3367.81	3259.62	Acadvl
ENSMUSG00000018581	3.27686	NA	NA	1.32944	170.498	2.12594	3.28011	3.91114	1.79517	7.1156	3.99055	3.24764	2.55456	Dnah11
ENSMUSG00000018583	0.035279	0.613063	0.845538	6248.39	5775.32	5612.49	6185.19	6118.98	5382.82	6056.26	5639.64	6516.94	5625.15	G3bp1
ENSMUSG00000018585	0.0496441	0.641406	0.859764	2520.63	2325.74	2896.6	2640.49	2811.13	2258.32	2439.76	2867.21	2904.48	2285.69	Atox1
ENSMUSG00000018593	-0.968629	0.00207185	0.0290468	128466	40735.8	64504.3	126372	74878.8	173197	185513	222145	104005	166339	Sparc
ENSMUSG00000018599	-0.0370981	0.891989	0.968828	777.725	703.605	666.484	379.399	1010.05	815.905	953.49	426.989	636.538	795.746	Mief2
ENSMUSG00000018604	-0.0675337	0.716969	0.896904	291.148	180.104	214.72	200.087	272.802	235.167	316.644	225.466	186.198	249.07	Tbx3
ENSMUSG00000018648	-0.0223704	0.88606	0.966209	534.437	659.179	828.055	669.142	813.517	767.435	585.258	641.48	698.243	867.274	Dusp14
ENSMUSG00000018651	0.0390405	0.696835	0.886482	561.026	704.806	519.793	556.525	525.071	579.84	574.585	528.747	565.09	540.29	Tada2a
ENSMUSG00000018654	0.563435	0.017771	0.127555	1631.23	800.861	1435.01	978.565	1876.37	974.777	1080.68	981.675	698.243	813.628	Ikzf1
ENSMUSG00000018659	0.067573	0.481561	0.766717	622.18	834.48	715.38	689.916	675.649	704.604	694.66	614.544	719.894	643.75	Pnpo
ENSMUSG00000018661	0.105054	0.156147	0.453603	1358.69	1201.89	1358.48	1234.41	1225.16	1215.33	1294.15	1109.37	1096.62	1209.59	Cog1
ENSMUSG00000018666	0.00636278	0.942986	0.983438	2305.26	2782	2390.62	2383.54	2259.66	2151.51	2450.43	2435.23	2720.44	2312.52	Cbx1
ENSMUSG00000018669	0.0398945	0.715676	0.896173	1499.61	2134.83	1518.99	1636.77	1544.9	1648.86	1599.23	1686.01	1624.9	1548.7	Cdk5rap3
ENSMUSG00000018672	-0.00616501	0.981718	0.995925	1636.55	3552.84	1395.68	1729.71	1347.39	1653.35	2003.04	2214.75	2251.7	1580.64	Copz2
ENSMUSG00000018677	0.209373	0.22498	0.541466	2920.79	4900.02	2807.31	3383.98	2861.98	2673.91	2937.85	3007.87	3425.18	2550.73	Slc25a39
ENSMUSG00000018678	0.204995	0.0103472	0.0894764	842.868	722.816	814.237	800.346	804.717	692.936	746.248	670.412	609.474	732.521	Sp2
ENSMUSG00000018697	0.152805	0.102995	0.363348	842.868	713.21	792.977	733.651	699.116	672.291	630.62	684.379	789.177	627.784	Aatf
ENSMUSG00000018707	0.137858	0.0794541	0.313121	12956.8	10530.1	12563.3	10961	12071.7	11037.6	11460.6	10678.7	9872.83	10646.1	Dync1h1
ENSMUSG00000018727	-0.00225591	0.990086	0.998329	81.0961	91.2525	91.4156	68.8822	57.6893	67.3189	76.4927	76.818	96.3467	74.0823	Cpsf4l
ENSMUSG00000018733	0.0379626	0.65779	0.8655	405.481	369.813	365.662	373.932	333.425	394.937	348.664	335.206	364.819	353.168	Pex12
ENSMUSG00000018736	-0.0415191	0.704781	0.890352	4361.91	3549.24	5142.66	4627.14	4663.06	4530.11	4293.37	5009.13	4230.6	4934.14	Ndel1
ENSMUSG00000018740	0.0685321	0.821771	0.941361	256.583	594.342	198.776	244.915	310.936	412.889	296.187	214.492	258.729	347.42	Slc25a35
ENSMUSG00000018750	-0.24113	2.63883e-05	0.000935944	2283.99	2236.89	2281.14	2477.57	2337.88	2954.85	2607.87	2634.76	2704.2	2827.9	Zbtb4
ENSMUSG00000018752	-0.438504	0.0205529	0.140478	120.979	111.664	107.36	144.325	138.845	160.668	195.679	224.468	128.823	136.669	Tnfsfm13
ENSMUSG00000018761	0.124476	0.182479	0.490614	1938.33	2238.09	2019.65	1890.43	1918.41	1849.92	1737.99	1984.3	2042.77	1568.5	Mpdu1
ENSMUSG00000018765	0.0397194	0.633808	0.856135	2960.67	3204.64	3296.28	2989.27	3386.07	2965.62	3316.76	2671.67	3376.47	3079.52	Fxr2
ENSMUSG00000018770	-0.0014346	0.989008	0.997879	7109.87	8503.29	6534.09	7486.3	8281.84	7833.22	7627.92	6565.45	8624.66	7304.13	Atp5g3
ENSMUSG00000018774	0.299614	0.129122	0.41102	6074.23	3791.78	5341.44	4693.83	5625.2	4540.88	5010.27	5061.01	2834.11	3293.47	Cd68
ENSMUSG00000018796	-0.343729	0.14227	0.432164	7043.4	4931.24	6709.48	7210.77	9748.52	11952.2	10403.9	6545.49	6039.53	10291.1	Acsl1
ENSMUSG00000018800	-0.315139	0.0737243	0.300724	608.886	591.941	1032.15	867.042	880.984	1174.94	865.435	1022.58	881.194	1011.61	Abca5
ENSMUSG00000018809	-0.167364	0.264219	0.583149	175.487	303.775	203.028	218.674	212.179	256.709	257.94	221.475	266.307	247.793	Smyd4
ENSMUSG00000018819	0.210148	0.34121	0.658759	5409.51	2523.85	4389.01	3646.39	5740.58	3778.83	4344.07	4262.9	2930.46	3450.58	Lsp1
ENSMUSG00000018820	0.0652031	0.244616	0.563886	1405.22	1480.45	1539.18	1443.25	1542.94	1525.89	1402.66	1407.67	1382.41	1370.52	Zfyve27
ENSMUSG00000018821	0.183598	0.0611547	0.273756	2168.32	2214.07	1980.32	2175.8	2073.88	1674	1567.21	1982.3	2086.07	2034.07	Avpi1
ENSMUSG00000018822	-0.521697	0.177659	0.484339	192.769	118.868	107.36	184.779	429.248	414.684	234.815	224.468	201.354	408.091	Sfrp5
ENSMUSG00000018830	-0.0345627	0.913682	0.974735	4270.18	3552.84	3454.66	5949.02	2820.91	2268.2	5214.84	5453.08	5475.53	2123.48	Myh11
ENSMUSG00000018841	-0.00389557	0.979709	0.995237	455.999	707.207	463.456	514.977	439.025	614.846	506.986	467.892	483.899	512.19	Rad51d
ENSMUSG00000018844	-0.599739	0.155136	NA	6.64722	6.00345	11.6927	8.74695	4.88893	12.5662	7.1156	10.974	11.908	14.6887	Fndc8
ENSMUSG00000018845	0.0202603	0.955923	0.987805	2084.57	1176.68	1715.64	548.871	2227.39	1416.39	2238.75	785.14	1423.55	1780.53	Unc45b
ENSMUSG00000018846	-0.448447	0.027463	0.167803	1948.97	1330.37	1461.59	2266.55	1810.86	3337.22	2389.95	1935.42	1820.84	2548.18	Pank3
ENSMUSG00000018848	0.165167	0.028125	0.169866	2576.46	2326.94	2790.3	2418.53	2511.93	2223.32	2060.86	2167.86	2398.93	2407.04	Rars
ENSMUSG00000018849	0.61204	0.0671815	0.287174	1106.1	4340.5	1657.17	1584.29	1348.37	1313.17	1088.69	1359.78	1449.53	1355.2	Wwc1
ENSMUSG00000018858	0.0391613	0.701772	0.889071	876.104	1038.6	745.144	880.162	943.563	816.802	855.651	882.909	975.375	834.703	Mrpl58
ENSMUSG00000018861	0.0591469	0.505919	0.783431	490.565	410.636	412.433	453.748	433.159	402.118	461.624	431.977	435.184	382.546	Fdxr
ENSMUSG00000018862	0.0485849	0.841858	0.948774	164.851	174.1	373.103	229.607	288.447	260.3	201.016	208.506	215.427	304.632	Otop3
ENSMUSG00000018865	0.351299	0.402777	0.710716	13.2944	13.2076	18.0705	8.74695	11.7334	6.28309	6.22615	16.9598	14.0731	8.30233	Sult4a1
ENSMUSG00000018868	0.100529	0.682286	0.879107	1078.18	989.369	1242.61	949.044	445.87	952.338	684.876	861.958	1059.81	828.955	Pnpla5
ENSMUSG00000018882	0.0113937	0.866762	0.957601	995.754	991.771	950.297	1021.21	1053.07	976.572	1056.67	913.835	1071.72	957.961	Mrpl45
ENSMUSG00000018893	-0.773314	0.348479	0.664733	4048.16	2164.85	3973.39	778.479	12497.1	14203.4	10863.7	914.833	3268.21	10851.1	Mb
ENSMUSG00000018899	1.52121	1.93623e-05	0.000736048	6979.58	4263.65	9917.53	2528.96	11094.9	3453.91	2172.04	2282.59	1890.13	2320.18	Irf1
ENSMUSG00000018900	-0.346013	6.04603e-05	0.00184965	525.131	527.103	518.73	535.751	485.959	731.532	680.429	636.492	564.007	676.959	Slc22a5
ENSMUSG00000018906	-0.532017	0.010339	0.0894582	1511.58	755.235	1257.5	1705.66	1333.7	1603.98	2089.32	2280.6	1643.31	1873.77	P4ha2
ENSMUSG00000018907	0.0429453	0.900829	0.971728	3495.11	4143.58	13285	5731.44	5483.42	6695.98	3891.34	5874.09	7811.66	6924.14	Alox12e
ENSMUSG00000018909	-0.310072	0.0109887	0.0930353	3745.04	2715.96	3522.69	3950.34	3316.65	4616.28	4460.59	4590.13	3556.17	4162.66	Arrb1
ENSMUSG00000018920	0.436339	0.00154102	0.0234512	2170.98	2282.51	2352.36	1994.3	1942.86	1298.81	1778.01	1806.72	1810.02	1249.18	Cxcl16
ENSMUSG00000018921	0.115171	0.0953615	0.348576	1371.99	1289.54	1304.27	1438.87	1435.39	1291.62	1317.28	1130.32	1329.37	1248.54	Pelp1
ENSMUSG00000018923	0.241442	0.00401755	0.0466061	595.591	605.148	680.302	649.461	623.827	545.732	504.318	554.686	593.236	478.342	Med11
ENSMUSG00000018924	-0.327873	0.435884	0.736278	59.825	26.4152	115.864	29.521	49.867	64.6261	43.583	74.8228	57.375	112.401	Alox15
ENSMUSG00000018925	2.67049	4.08795e-05	0.00135866	19.9417	20.4117	14.8816	6.56021	42.0448	5.38551	0.88945	5.98582	3.24764	1.27728	Heatr9
ENSMUSG00000018927	0.171932	0.506742	0.783936	11193.9	5373.09	7023.06	11844.5	13892.4	9444.39	10204.7	10019.3	7843.06	6275.28	Ccl6
ENSMUSG00000018930	4.10188	2.34735e-23	1.39315e-19	783.043	524.702	1197.97	484.362	1723.84	40.3913	33.7991	70.8322	96.3467	34.4866	Ccl4
ENSMUSG00000018931	-0.257883	0.0246873	0.157812	836.221	833.279	946.045	972.005	912.273	1206.35	1126.04	1057.49	828.149	1160.41	Natd1
ENSMUSG00000018932	-0.122174	0.365424	0.678595	3327.6	2822.82	2959.31	3178.42	3953.19	3832.69	3759.7	2876.19	3096.09	4109.65	Map2k3
ENSMUSG00000018965	0.0900024	0.458917	0.751401	5405.52	4326.09	4951.32	5182.57	5098.17	3670.23	5421.2	5059.02	5037.09	4268.67	Ywhah
ENSMUSG00000018974	0.132429	0.0265674	0.164436	1596.66	1644.95	1686.94	1870.75	1709.17	1566.29	1549.42	1590.23	1590.26	1474.62	Sart3
ENSMUSG00000018983	0.261873	0.0690732	0.291562	894.716	905.321	1251.12	938.111	1238.85	867.965	718.675	850.984	901.762	1021.82	E2f2
ENSMUSG00000018986	0.787116	0.00174635	0.0255496	118.321	69.6401	96.7305	64.5088	123.201	59.2406	53.367	71.8298	36.8066	52.3685	Slfn3
ENSMUSG00000018995	-0.124704	0.370086	0.682766	206.064	259.349	197.713	229.607	175.024	279.149	210.8	212.497	235.995	224.163	Nars2
ENSMUSG00000018999	-0.203404	0.134899	0.420318	1337.42	912.525	1092.74	1326.26	1029.61	1379.59	1481.82	1367.76	1098.79	1231.3	Slc35b4
ENSMUSG00000019027	-0.0654516	0.776243	0.922095	55.8367	62.4359	62.7154	106.057	47.9115	81.6802	64.0404	71.8298	70.3656	63.2254	Dnah1
ENSMUSG00000019039	0.137541	0.244027	0.563662	1114.07	1505.67	1098.05	1236.6	1117.61	962.211	1155.4	1149.28	1230.86	1023.74	Dalrd3
ENSMUSG00000019054	0.0668584	0.429027	0.731017	2576.46	2743.58	2779.67	2562.86	3110.33	2694.55	2464.67	2649.72	2941.28	2407.67	Fis1
ENSMUSG00000019055	-0.15639	0.369284	0.681923	3646.67	2371.36	2868.96	3862.87	3475.05	3303.11	4387.66	4324.76	2978.09	3089.74	Plod1
ENSMUSG00000019066	0.125965	0.367095	0.680194	3985.67	6441.71	5745.36	4807.54	5499.06	5288.57	4056.78	4725.81	5109.62	5086.13	Rab3d
ENSMUSG00000019080	-0.196478	0.101469	0.360681	159.533	177.702	150.942	188.059	196.535	225.294	208.131	184.563	204.601	180.735	Mfsd3
ENSMUSG00000019082	0.897983	0.000238227	0.00570879	2233.47	1703.78	2410.82	1445.43	3965.9	1356.25	1344.85	1226.1	1139.92	1244.07	Slc25a22
ENSMUSG00000019087	0.0502621	0.191711	0.501308	7208.25	6662.63	7327.07	7165.94	7165.21	6862.93	6863.88	7014.38	6750.77	6823.87	Atp6ap1
ENSMUSG00000019088	-0.120746	0.268259	0.587279	1241.7	1119.04	1290.45	989.499	1358.14	1339.2	1449.8	1308.9	1132.34	1291.97	Dnase1l1
ENSMUSG00000019102	0.0819373	0.715071	0.896167	2022.08	2966.91	2844.51	1788.75	1415.83	2088.68	1624.14	2357.42	2585.12	1774.14	Aldh3a1
ENSMUSG00000019122	0.185678	0.424537	0.727585	6011.75	3166.22	4637.75	6309.83	8454.91	4803.87	5745.85	5565.82	4841.15	4174.15	Ccl9
ENSMUSG00000019124	-0.649255	0.0019199	0.0272485	402.822	224.529	364.599	492.016	279.647	546.629	539.896	660.436	447.092	570.945	Scrn1
ENSMUSG00000019132	0.379247	0.00197047	0.0278225	11211.2	8857.5	11473.7	9066.21	11852.7	9260.38	8126.9	8470.93	6790.82	7685.4	BC005537
ENSMUSG00000019139	0.248154	0.0432199	0.221595	1802.73	1467.24	1540.25	1963.69	1382.59	1303.29	1419.56	1445.58	1518.81	1182.12	Isyna1
ENSMUSG00000019143	-0.0450695	0.346013	0.66259	1156.62	1133.45	1109.74	1150.22	1105.87	1187.5	1146.5	1209.14	1166.99	1127.2	Hars2
ENSMUSG00000019158	0.275356	0.0542314	0.254351	713.912	1013.38	704.751	744.584	954.318	786.284	702.665	605.566	724.224	596.49	Tmem160
ENSMUSG00000019173	0.299076	0.0141451	0.109884	9944.24	7827.3	10741.3	8458.3	11701.2	7311.73	7948.12	8451.98	8380	7471.46	Rab5c
ENSMUSG00000019179	-0.121977	0.327385	0.646412	6232.44	6270.01	5665.64	5785.01	7314.81	7253.38	7554.99	5144.81	6776.75	7295.19	Mdh2
ENSMUSG00000019188	0.29503	0.0362205	0.198555	4381.85	6498.14	3920.24	4151.52	4367.77	3930.52	3906.46	3869.83	3668.75	3630.03	H13
ENSMUSG00000019189	0.00200117	0.977676	0.994867	2289.3	2121.62	2202.48	2202.04	2433.71	2159.59	2421.08	2428.25	2136.95	2092.19	Rnf145
ENSMUSG00000019194	-0.470181	0.14032	0.428416	2527.27	2138.43	1943.11	1208.17	4380.48	3182.84	4690.07	2124.97	3095	3804.38	Scn1b
ENSMUSG00000019210	0.00601884	0.941459	0.98313	3891.28	3694.53	4686.64	4017.04	4593.63	4183.64	3960.72	4271.88	4141.83	4243.13	Atp6v1e1
ENSMUSG00000019214	0.0297714	0.866736	0.957601	289.819	206.519	188.146	259.128	192.624	217.216	282.845	230.454	206.767	174.988	Chtf18
ENSMUSG00000019235	-0.198528	0.361586	0.674777	34.5656	32.4187	27.6373	26.2409	36.178	35.0058	33.7991	44.8937	31.3939	35.1252	Rps6kl1
ENSMUSG00000019254	0.130514	0.127709	0.408526	3888.62	3651.3	4070.12	4006.1	4343.32	3567.9	4188.42	3786.03	3379.71	3315.18	Ppp1r12c
ENSMUSG00000019256	-0.0490088	0.738458	0.905868	2456.81	2586.29	2961.44	2540.99	1926.24	2304.1	2128.45	3021.84	3008.4	2441.52	Ahr
ENSMUSG00000019261	-0.0489685	0.758786	0.91509	1043.61	766.041	907.778	973.098	990.496	1052.87	1268.36	890.89	717.729	911.34	Map1s
ENSMUSG00000019278	-0.654102	0.061806	0.274478	1498.28	620.757	1016.2	1190.68	1618.23	2128.17	1786.02	2491.1	646.281	2301.66	Dpep1
ENSMUSG00000019295	-0.0259637	0.70054	0.888717	592.932	651.975	614.398	628.687	571.026	602.28	666.198	626.516	620.3	599.684	Tmem129
ENSMUSG00000019297	0.145547	0.0524897	0.250557	989.107	914.926	922.66	980.752	792.006	830.266	857.43	822.053	820.571	823.208	Nop9
ENSMUSG00000019302	-0.183642	0.141528	0.430782	3412.68	2551.47	2891.28	3708.71	3202.25	3563.41	3931.37	3518.66	2972.68	3917.42	Atp6v0a1
ENSMUSG00000019303	0.00399453	0.982777	0.996316	139.592	104.46	108.423	158.538	110.49	117.584	141.423	121.712	148.309	92.6029	Psmc3ip
ENSMUSG00000019312	0.27259	0.172026	0.476868	731.194	1499.66	1195.84	972.005	872.184	873.35	689.324	841.008	1028.42	931.777	Grb7
ENSMUSG00000019320	-0.388226	0.177274	0.48377	13.2944	36.0207	18.0705	19.6806	20.5335	25.1324	31.1307	31.9244	25.9811	26.8229	Noxo1
ENSMUSG00000019326	-0.673754	0.116271	0.388041	1652.5	782.85	881.204	2503.81	3567.94	5027.37	3147.76	1962.35	1689.86	3149.78	Aoc3
ENSMUSG00000019338	0.163328	0.129549	0.411382	866.798	1101.03	951.36	811.28	868.273	926.308	844.088	752.218	750.205	830.871	Zfp687
ENSMUSG00000019359	-0.0525476	0.753409	0.912672	1691.05	2011.16	2774.36	2133.16	2822.87	2603.89	1974.58	2151.9	2344.8	2783.2	Gdpd2
ENSMUSG00000019362	0.060853	0.483466	0.768048	2648.25	2776	2713.77	2809.96	3150.42	2454.89	2759.07	2838.28	3031.13	2441.52	D8Ertd738e
ENSMUSG00000019368	-0.00155154	0.993838	0.998911	2361.09	1835.86	2798.81	2296.07	1331.74	2607.48	1687.29	2038.17	2027.61	2272.92	Sec14l4
ENSMUSG00000019370	-0.154906	0.169125	0.473619	6847.97	5045.3	5769.81	7069.72	6449.47	6248.09	7708.86	7028.35	7299.62	6433.67	Calm3
ENSMUSG00000019373	-0.014513	0.807841	0.935949	1451.75	1564.5	1466.9	1341.56	1534.14	1489.09	1489.83	1421.63	1477.68	1551.26	Cops3
ENSMUSG00000019428	0.0392404	0.565145	0.818614	5892.1	6351.65	6187.56	6384.18	6820.05	6072.16	6170.11	6119.5	6808.14	5628.34	Fkbp8
ENSMUSG00000019432	0.0762883	0.225326	0.542005	6386.65	6980.82	6126.97	6626.91	6609.83	5869.31	6448.51	6398.84	6586.22	5749.04	Ddx39b
ENSMUSG00000019433	0.0315955	0.649305	0.863074	2061.97	2240.49	2322.59	2461.17	2508.02	2253.84	2150.69	2234.71	2340.47	2368.72	Gipc1
ENSMUSG00000019437	-0.074262	0.551402	0.809374	1084.83	1433.62	1516.86	1397.33	1336.63	1709.9	1200.76	1360.78	1477.68	1380.74	Tlcd1
ENSMUSG00000019461	-0.0155407	0.887258	0.966571	2212.2	2095.21	2414.01	2732.33	2767.13	2347.18	2334.81	2643.74	2794.06	2240.99	Plscr3
ENSMUSG00000019464	0.291783	0.0997984	0.357312	151.557	157.29	174.327	110.43	103.645	120.276	126.302	113.731	96.3467	111.123	Ptger1
ENSMUSG00000019467	-0.515649	0.000115329	0.00318361	982.459	888.511	741.955	1158.97	814.495	1249.44	1407.11	1458.54	1158.33	1281.11	Arhgef25
ENSMUSG00000019470	0.127874	0.0791389	0.312501	1802.73	2025.57	1815.56	2018.36	1953.61	1705.41	1749.55	1743.87	1976.73	1632.37	Xab2
ENSMUSG00000019471	-0.0109918	0.869697	0.959474	5364.31	5613.23	5574.23	6031.02	5693.64	5326.27	5707.6	5793.28	6345.89	5329.46	Cdc37
ENSMUSG00000019478	0.873179	NA	NA	116.991	844.086	124.368	188.059	143.734	172.336	153.875	129.693	159.134	158.383	Rab4a
ENSMUSG00000019487	-0.122895	0.325519	0.64463	2052.66	1899.49	1818.75	1840.14	2530.51	2410.02	2449.54	1876.55	2008.13	2298.47	Trip10
ENSMUSG00000019494	0.0227275	0.810571	0.936784	2854.32	2894.87	2653.18	2625.18	2958.78	2445.02	2829.34	2612.81	3300.69	2583.94	Cops6
ENSMUSG00000019505	0.136837	0.0874958	0.331989	20607.7	20827.2	20243.2	17868.9	22861.6	18046.8	18756.7	19082.8	20136.5	17125.1	Ubb
ENSMUSG00000019518	0.0171162	0.821276	0.941256	1244.36	1557.3	1311.71	1335	1290.68	1294.32	1375.98	1393.7	1319.63	1277.28	Ap4m1
ENSMUSG00000019528	-0.287302	0.324754	0.64387	1910.41	1472.05	1445.64	834.24	2647.84	2106.63	2630.99	1411.66	1552.37	2438.97	Gyg
ENSMUSG00000019539	-0.67785	0.0180843	0.129158	3227.89	1297.95	2419.32	4230.24	2528.55	3396.46	5321.58	5760.35	3489.05	3955.74	Rcn3
ENSMUSG00000019558	0.0523802	0.654696	0.86469	5413.5	5891.79	7564.11	6221.27	6851.34	6809.98	5593.75	5618.69	5816.53	6964.38	Slc6a8
ENSMUSG00000019564	0.216893	0.111076	0.378653	632.816	429.847	582.509	509.51	456.626	455.973	426.046	533.736	430.854	400.428	Arid3a
ENSMUSG00000019577	-0.24857	0.59959	0.83799	4247.57	4117.17	3175.1	650.554	4093.01	2228.7	6307.09	1560.3	4564.02	4684.43	Pdk4
ENSMUSG00000019578	-0.0834171	0.206466	0.518694	1962.26	2304.13	2233.3	2105.83	2186.33	2310.38	2238.75	2221.74	2492.02	2179.68	Ubxn6
ENSMUSG00000019579	0.220542	0.056622	0.260977	1875.85	2026.77	1649.73	2056.63	1622.15	1480.12	1582.33	1681.02	1843.58	1338.59	Mydgf
ENSMUSG00000019590	0.239225	0.195616	0.506501	1680.42	3208.25	1820.87	1905.74	1742.41	1648.86	1601.9	1855.6	1751.56	1915.92	Cyb561
ENSMUSG00000019647	-0.275592	0.0110327	0.0933196	551.719	439.453	487.904	580.579	465.426	610.358	699.997	583.618	548.852	610.54	Sema6a
ENSMUSG00000019659	0.140839	0.119078	0.3935	1365.34	1469.65	1397.81	1328.44	1571.3	1209.94	1278.14	1341.82	1491.75	1155.3	Ccdc12
ENSMUSG00000019689	-0.208985	0.29081	0.609845	261.901	404.633	242.358	240.541	354.936	410.196	346.885	254.397	401.625	326.345	Fmc1
ENSMUSG00000019699	0.274014	0.149477	0.443923	866.798	519.899	806.796	525.91	949.429	603.177	697.329	622.525	567.255	544.76	Akt3
ENSMUSG00000019710	0.0286552	0.768928	0.919152	1911.74	2442.21	2166.34	2070.84	1970.24	1887.62	2126.67	2033.18	2380.52	1929.33	Mrpl24
ENSMUSG00000019715	-0.104867	0.0410637	0.215167	1375.97	1451.64	1336.16	1442.15	1363.03	1469.35	1440.91	1542.35	1477.68	1558.92	Gle1
ENSMUSG00000019718	-0.494301	2.60185e-05	0.000926517	219.358	234.135	225.35	317.077	254.224	333.902	365.564	364.137	366.984	334.648	L3hypdh
ENSMUSG00000019726	0.0763634	0.620677	0.849244	584.956	397.429	565.501	483.269	405.781	525.985	475.856	422	371.314	512.19	Lyst
ENSMUSG00000019731	0.109625	0.342225	0.659665	1956.94	1919.9	2033.47	1960.41	1781.52	1930.71	1938.11	1773.8	1333.7	1964.46	Slc35e1
ENSMUSG00000019732	-0.0924987	0.618931	0.848285	54.5072	72.0414	62.7154	56.8552	45.9559	61.9334	61.372	48.8842	74.6958	63.8641	Calr3
ENSMUSG00000019734	0.457379	0.0704451	0.293994	317.737	621.958	267.869	319.264	264.98	227.089	287.292	289.315	296.618	205.004	Tmc4
ENSMUSG00000019737	3.78349	NA	NA	23.93	1628.14	26.5743	36.0812	19.5557	24.2348	27.5729	31.9244	10.8255	31.2934	Syne4
ENSMUSG00000019738	0.0392564	0.732296	0.903903	549.061	626.761	532.549	546.684	616.005	578.942	554.127	507.797	680.922	477.065	Polr2i
ENSMUSG00000019761	-0.213051	0.438693	0.737786	137025	132182	284993	197114	322541	269968	185024	212650	244057	333047	Krt10
ENSMUSG00000019763	-0.0652288	0.323187	0.642641	603.568	603.947	562.312	542.311	572.982	567.274	624.394	586.61	621.382	615.011	Rmnd1
ENSMUSG00000019767	-0.818449	0.00865714	0.0786431	29.2478	15.609	34.0151	30.6143	39.1114	51.1623	57.8142	71.8298	27.0637	54.9231	Ccdc170
ENSMUSG00000019768	-0.636036	0.022732	0.14999	541.084	196.913	267.869	524.817	443.914	510.726	719.565	643.476	476.321	717.193	Esr1
ENSMUSG00000019773	0.0961057	0.35397	0.668551	376.233	427.446	366.725	416.574	362.758	307.872	375.348	401.05	395.13	346.782	Fbxo5
ENSMUSG00000019774	0.0559348	0.578364	0.825605	218.029	224.529	264.68	231.794	268.891	228.884	253.493	235.442	228.418	220.331	Mtrf1l
ENSMUSG00000019777	-0.0890818	0.186957	0.495542	2523.29	2426.6	2770.11	2832.92	2710.42	2738.53	2690.59	2817.33	3083.1	2787.03	Hdac2
ENSMUSG00000019779	0.0183256	0.934803	0.980688	166.181	334.993	205.154	172.752	169.157	172.336	175.222	236.44	207.849	242.045	Frk
ENSMUSG00000019782	0.0173987	0.792998	0.929796	1383.95	1309.95	1284.07	1296.74	1441.26	1351.76	1251.46	1268.99	1453.86	1313.05	Rwdd1
ENSMUSG00000019787	-0.686034	0.168163	0.47241	2962	3306.7	1638.04	488.736	4351.14	4380.21	5736.95	1456.55	3107.99	5825.04	Trdn
ENSMUSG00000019789	-0.311654	0.182459	0.490614	39.8833	39.6228	48.8967	67.7889	60.6227	49.3672	79.161	77.8157	62.7878	52.3685	Hey2
ENSMUSG00000019790	-0.0802966	0.306635	0.625317	1639.2	1461.24	1648.67	1657.55	1381.61	1676.69	1593	1755.84	1515.57	1688.57	Stxbp5
ENSMUSG00000019791	-0.0652719	0.59483	0.834591	288.489	374.616	266.806	261.315	342.225	347.365	315.755	300.289	319.352	321.236	Hint3
ENSMUSG00000019792	0.0949412	0.347704	0.664435	328.373	301.373	318.892	354.252	272.802	301.589	260.609	294.303	317.186	300.8	Trmt11
ENSMUSG00000019794	0.181749	0.129099	0.41102	1434.47	1509.27	1933.55	1423.57	1740.46	1432.55	1217.66	1393.7	1642.22	1407.56	Katna1
ENSMUSG00000019795	-0.122111	0.0700356	0.293275	2052.66	2037.57	2050.47	1944.01	2226.42	2191	2317.02	2014.23	2376.19	2324.01	Pcmt1
ENSMUSG00000019796	0.145544	0.35113	0.666298	160.863	109.263	150.942	143.231	171.112	149.897	144.091	129.693	105.007	135.392	Lrp11
ENSMUSG00000019797	-0.12035	0.184948	0.493259	578.308	602.747	600.579	514.977	667.827	608.563	663.53	606.563	713.399	634.17	1700021F05Rik
ENSMUSG00000019802	0.149086	0.205931	0.518285	3305	4315.28	3376	3058.15	2797.44	3121.8	2943.19	3087.69	2867.67	3173.41	Sec63
ENSMUSG00000019804	-0.0843075	0.331476	0.649921	4746.12	4340.5	4459.17	5262.38	5117.73	4554.35	5161.48	5429.14	5482.02	4745.1	Snx3
ENSMUSG00000019806	0.239182	0.0282409	0.170284	756.454	997.774	858.882	682.262	768.539	688.448	670.645	691.362	663.602	726.773	Aig1
ENSMUSG00000019808	-0.0139671	0.911339	0.97433	158.204	181.304	143.501	171.659	148.623	181.312	142.312	156.629	148.309	178.819	Adat2
ENSMUSG00000019809	-0.092317	0.359151	0.672558	1173.9	1272.73	1463.71	1278.15	1124.45	1483.71	1175.85	1430.61	1370.51	1272.17	Pex3
ENSMUSG00000019810	0.134148	0.243056	0.562905	1768.16	2533.46	2072.8	1810.62	1804.01	1895.7	1665.05	1900.5	1790.53	1849.5	Fuca2
ENSMUSG00000019813	-0.121781	0.386959	0.696643	160.863	214.924	144.564	166.192	171.112	160.668	173.443	210.501	208.932	180.735	Cep57l1
ENSMUSG00000019814	0.049483	0.554719	0.811433	1138	937.74	1031.08	1054.01	1025.7	1087.87	876.998	986.663	1002.44	1054.4	Ltv1
ENSMUSG00000019817	-0.528309	0.00768098	0.0725902	477.271	296.571	423.063	610.1	507.47	797.055	683.097	624.521	502.302	730.605	Plagl1
ENSMUSG00000019818	0.218895	0.0494655	0.240309	9825.92	12959.1	10247.1	9106.67	9006.38	8886.99	8299.46	9142.34	8311.8	9301.16	Cd164
ENSMUSG00000019820	-0.157043	0.0093068	0.0826299	2519.3	2499.84	2482.04	2416.35	2740.73	3023.07	2748.4	2903.12	2631.67	2808.74	Utrn
ENSMUSG00000019822	-0.12202	0.222275	0.538894	743.159	1049.4	863.133	856.108	841.873	904.766	920.581	934.786	1044.66	935.608	Smpd2
ENSMUSG00000019823	-0.290733	0.0470214	0.233338	1066.21	715.612	874.826	1146.94	1006.14	1114.8	1166.96	1355.79	982.953	1261.95	Mical1
ENSMUSG00000019826	0.0686826	0.389604	0.699144	529.119	549.916	609.083	536.844	532.893	520.599	536.338	531.74	572.668	475.149	Zbtb24
ENSMUSG00000019831	-0.336833	0.185187	0.493454	66.4722	48.0276	60.5894	104.963	50.8448	80.7826	80.9399	114.728	67.1179	74.7209	Wasf1
ENSMUSG00000019832	0.287643	0.0748919	0.30285	1535.51	940.141	1556.19	1089	1258.41	1108.52	1086.91	1195.17	907.175	928.583	Rab32
ENSMUSG00000019837	0.119332	0.120546	0.396294	965.177	966.556	935.416	945.764	972.896	839.242	879.666	825.046	1028.42	838.535	Gtf3c6
ENSMUSG00000019838	0.164131	0.235296	0.554364	1021.01	845.286	1176.71	812.373	1100.01	906.561	1066.45	844.001	771.856	834.065	Slc16a10
ENSMUSG00000019841	-0.277484	0.00618184	0.062824	849.515	888.511	846.126	890.002	842.851	1020.55	1017.53	1267	872.533	1053.76	Rev3l
ENSMUSG00000019842	0.198885	0.125083	0.403145	994.424	1451.64	1142.7	1071.5	947.474	925.41	900.123	1098.4	1017.59	944.549	Traf3ip2
ENSMUSG00000019843	-0.044543	0.768859	0.919152	2341.15	1401.21	2041.97	2163.78	2295.84	1950.45	2335.7	2379.36	1843.58	2056.42	Fyn
ENSMUSG00000019845	0.158615	0.433381	0.734773	110.344	140.481	87.1637	123.551	101.69	68.2165	98.7289	127.698	114.75	95.7961	Tube1
ENSMUSG00000019846	-0.196956	0.44275	0.74062	3525.69	1482.85	2029.21	3449.58	2389.71	2866.89	3715.23	3202.41	1951.83	3022.69	Lama4
ENSMUSG00000019848	0.0557945	0.822152	0.941377	563.684	470.671	560.186	282.089	674.672	431.738	651.077	330.218	487.146	553.701	Popdc3
ENSMUSG00000019849	0.13011	0.202501	0.515111	2471.44	1952.32	1983.51	2384.64	1876.37	1932.5	2012.83	1858.6	1811.1	2126.67	Prep
ENSMUSG00000019850	1.02853	4.94189e-05	0.00158901	1672.44	1225.91	2542.63	881.255	2045.53	750.381	830.746	946.757	795.672	779.142	Tnfaip3
ENSMUSG00000019851	0.0154931	0.910104	0.974194	49148.2	48679.6	66627.1	61124.8	56278.4	58422.9	42134.1	55553.4	59801	62937.4	Perp
ENSMUSG00000019852	1.85948	NA	NA	61.1544	1180.28	30.8262	59.0419	37.1558	61.0358	80.0505	105.749	77.9434	52.3685	Arfgef3
ENSMUSG00000019853	-0.114557	0.526112	0.794937	1389.27	1401.21	2357.67	1687.07	2063.13	1982.77	1460.48	1894.51	2076.33	2221.83	Hebp2
ENSMUSG00000019854	0.130363	0.215654	0.531374	1431.81	1822.65	1528.55	1341.56	1300.45	1414.59	1232.78	1399.68	1354.27	1380.1	Reps1
ENSMUSG00000019856	-0.225099	0.447438	0.743918	22.6006	39.6228	20.1965	26.2409	21.5113	43.9817	29.3518	26.9362	30.3113	21.7138	Fam184a
ENSMUSG00000019857	0.049423	0.585871	0.829696	563.684	559.522	593.139	539.031	620.894	580.737	471.408	540.719	582.411	604.154	Asf1a
ENSMUSG00000019861	-0.0618391	0.278712	0.597646	1342.74	1209.1	1318.09	1332.82	1203.65	1341.89	1302.15	1377.74	1292.56	1367.33	Gopc
ENSMUSG00000019863	0.0918544	0.367427	0.680366	276.524	353.003	294.443	298.49	300.18	292.613	299.745	245.419	285.793	302.716	Qrsl1
ENSMUSG00000019864	0.0191175	0.871055	0.95965	440.046	480.276	410.307	388.146	440.981	396.733	492.755	348.175	474.156	418.948	Rtn4ip1
ENSMUSG00000019866	0.248302	0.0182248	0.129901	5856.2	5496.76	7380.22	5344.39	6261.74	5187.14	4487.27	5260.54	5300.15	5309.02	Crybg1
ENSMUSG00000019868	0.241282	0.000788841	0.0142447	1106.1	1308.75	1330.84	1204.89	1317.08	1037.61	1002.41	1070.46	1089.04	1106.13	Vta1
ENSMUSG00000019872	0.364968	0.175114	0.480417	2099.19	5495.56	2627.67	1887.15	2712.38	2489.9	2293.89	2422.26	1929.1	2373.19	Smpdl3a
ENSMUSG00000019873	-0.0619769	0.53081	0.797058	4335.32	3859.02	4974.71	4565.91	4498.79	4444.84	4171.52	5009.13	4302.04	5280.92	Reep3
ENSMUSG00000019874	0.227169	0.574345	0.823753	11.965	37.2214	13.8186	17.4939	30.3113	10.771	16.0101	25.9386	24.8986	17.8819	Fabp7
ENSMUSG00000019876	0.0663985	0.628351	0.853183	842.868	890.913	1023.64	837.521	1045.25	740.508	741.801	1059.49	1024.09	869.828	Pkib
ENSMUSG00000019877	-0.207908	0.0135765	0.106629	5793.72	4939.64	5333.99	5500.74	5511.77	6788.44	6085.62	6295.09	5343.45	6758.73	Serinc1
ENSMUSG00000019878	-0.0805804	0.45358	0.74757	814.949	953.349	1140.57	962.165	1163.56	1079.79	1006.86	1076.45	1046.82	1118.26	Hsf2
ENSMUSG00000019880	-0.613849	0.000922237	0.0160356	85.0844	115.266	117.99	109.337	116.356	200.161	142.312	132.686	142.896	213.306	Rspo3
ENSMUSG00000019883	-0.0926869	0.576126	0.824691	1552.79	1697.78	1983.51	1718.78	1030.59	1717.08	1708.63	1614.18	1948.59	1525.07	Echdc1
ENSMUSG00000019889	0.284715	0.168037	0.472131	1164.59	2068.79	1248.99	1265.03	867.295	1146.22	1023.76	1126.33	1165.9	967.54	Ptprk
ENSMUSG00000019890	-0.629371	0.113151	0.382156	101.038	36.0207	60.5894	30.6143	54.756	46.6744	56.9248	94.7755	151.557	87.4938	Nts
ENSMUSG00000019891	0.159012	0.321103	0.64108	382.88	384.221	372.04	495.296	318.758	326.721	352.222	326.227	456.835	289.943	Dcbld1
ENSMUSG00000019894	-0.137398	0.711374	0.893693	26.5889	9.60553	19.1335	13.1204	24.4446	28.7227	12.4523	20.9504	15.1557	24.2683	Slc6a15
ENSMUSG00000019897	0.132563	0.00604558	0.0619341	1256.32	1282.34	1298.95	1294.55	1299.48	1165.96	1123.38	1145.29	1227.61	1206.39	Ccdc59
ENSMUSG00000019899	-0.853184	0.00106315	0.0179256	1317.48	620.757	840.811	1259.56	1020.81	1853.51	1978.14	2160.88	974.293	2170.74	Lama2
ENSMUSG00000019906	-0.433174	0.00100076	0.0171828	102.367	90.0518	79.7229	79.8159	88.0007	121.174	128.081	105.749	114.75	120.703	Lin7a
ENSMUSG00000019907	0.0359731	0.690658	0.883301	1867.87	1730.2	1961.18	1808.43	1880.28	1605.78	1816.26	1996.27	2009.21	1599.79	Ppp1r12a
ENSMUSG00000019913	-0.262975	0.756078	NA	5.31778	0	4.25189	13.1204	25.4224	21.542	8.8945	4.98818	3.24764	19.1592	Sim1
ENSMUSG00000019916	0.172569	0.183021	0.491136	2665.54	2051.98	2774.36	2475.39	2724.11	1828.38	2552.72	2503.07	2389.18	1990.64	P4ha1
ENSMUSG00000019917	-0.20656	0.00359634	0.0430618	765.76	641.169	728.136	773.012	739.206	809.622	838.751	873.93	876.864	813.628	2022-09-10
ENSMUSG00000019920	0.0857956	0.384464	0.694323	3067.03	2454.21	3195.29	2628.46	3040.91	2727.76	2974.32	2785.4	2397.84	2669.52	Lims1
ENSMUSG00000019923	0.115255	0.101051	0.360203	1845.27	1666.56	1640.17	1576.64	1681.79	1577.06	1632.14	1590.23	1578.35	1389.04	Zwint
ENSMUSG00000019927	-0.122311	0.400004	0.70817	1340.08	1189.88	1403.12	1063.85	1688.63	1328.43	1668.61	1208.14	1528.56	1544.23	Ube2d1
ENSMUSG00000019929	-0.518766	0.0413288	0.215893	48484.8	20367.3	37690.9	51620.1	37608.5	59885.1	48788.1	73521.8	38288.6	60003.5	Dcn
ENSMUSG00000019932	-0.277065	0.165735	0.468697	58.4956	79.2456	83.9748	84.1894	53.7782	99.6319	62.2615	89.7873	88.7689	95.1574	Kera
ENSMUSG00000019933	-0.672765	0.124209	0.401661	50.5189	69.6401	36.1411	13.1204	76.2672	84.373	88.945	31.9244	94.1816	91.9642	Mrln
ENSMUSG00000019936	-1.85261	0.0191713	0.134071	22.6006	7.20414	38.267	49.2016	42.0448	139.126	19.5679	33.9196	17.3208	365.302	Epyc
ENSMUSG00000019942	-0.0255416	0.890482	0.968458	908.01	751.632	715.38	1046.35	652.183	572.659	913.465	992.649	916.918	751.041	Cdk1
ENSMUSG00000019943	0.00651604	0.911043	0.97433	4574.62	4251.65	4071.18	4163.55	4294.43	4144.15	4426.79	4527.28	3949.13	4206.73	Atp2b1
ENSMUSG00000019944	-0.233862	0.0775347	0.309658	583.626	506.692	591.013	634.154	671.738	759.357	699.108	750.223	521.788	781.057	Rhobtb1
ENSMUSG00000019947	0.196174	0.101091	0.360272	1078.18	820.072	1131	816.747	922.051	898.483	838.751	855.972	727.472	839.174	Arid5b
ENSMUSG00000019948	-0.109073	0.377353	0.688301	264.559	202.917	256.176	197.9	240.535	230.679	231.257	246.416	292.288	253.54	Actr6
ENSMUSG00000019951	-0.0356045	0.681769	0.87893	1655.16	1593.32	1268.13	1435.59	1500.9	1404.72	1530.74	1603.2	1592.43	1505.91	Uhrf1bp1l
ENSMUSG00000019952	-0.0546263	0.48584	0.769196	563.684	525.903	464.519	510.603	490.848	498.16	563.911	548.7	508.797	529.433	Poc1b
ENSMUSG00000019960	0.405863	0.0124578	0.100941	2155.03	2091.6	1648.67	2155.03	1308.28	1366.12	1716.64	1434.6	1263.33	1281.11	Dusp6
ENSMUSG00000019961	0.178139	0.000573845	0.0111543	4533.41	4372.92	4698.34	4183.23	4533.01	3770.75	3989.18	4182.09	3856.03	3931.47	Tmpo
ENSMUSG00000019966	-0.233409	0.0566787	0.261103	1138	1043.4	881.204	1406.07	1115.65	1252.13	1364.42	1408.66	1282.82	1257.48	Kitl
ENSMUSG00000019969	0.101763	0.295268	0.614093	3798.22	3346.33	4545.27	3694.49	3793.81	3822.81	3306.97	3675.29	3272.54	3793.53	Psen1
ENSMUSG00000019970	-0.170202	0.187755	0.496624	4122.61	3970.68	4306.1	4599.8	3096.65	4653.08	4575.33	4589.13	5122.61	3674.1	Sgk1
ENSMUSG00000019971	0.0592505	0.652292	0.86415	223.347	231.733	173.264	171.659	179.912	188.493	163.659	191.546	212.179	183.29	Cep290
ENSMUSG00000019975	-0.454798	0.00803575	0.0750271	1036.97	633.965	747.269	1082.44	824.273	1078.9	1166.07	1472.51	1012.18	1196.81	Ikbip
ENSMUSG00000019977	0.0396864	0.647519	0.862508	1671.11	2126.42	1762.41	1796.41	1731.66	1671.3	1746.88	1649.09	1920.44	1852.7	Hbs1l
ENSMUSG00000019978	-0.219832	0.126566	0.406184	3644.01	2398.98	2763.73	3668.25	3037	3671.12	3930.48	3702.23	2903.39	3854.83	Epb41l2
ENSMUSG00000019979	0.515252	0.00780143	0.0734131	1386.61	894.515	1570.01	1016.83	1466.68	848.218	963.274	1140.3	757.783	724.218	Apaf1
ENSMUSG00000019982	0.066485	0.734497	0.90437	99.7083	116.467	86.1008	71.069	110.49	92.4513	73.8243	83.8015	88.7689	120.703	Myb
ENSMUSG00000019984	-0.0219719	0.729075	0.902536	949.223	924.532	884.393	934.83	886.851	995.422	849.425	918.823	925.578	956.045	Med23
ENSMUSG00000019986	-0.0877332	0.382495	0.692669	325.714	256.948	271.058	305.05	244.446	306.974	305.081	286.322	294.453	294.413	Ahi1
ENSMUSG00000019987	-0.654169	0.226604	0.544198	1141.99	2209.27	1297.89	939.204	863.384	593.304	1552.09	1369.76	5834.93	804.048	Arg1
ENSMUSG00000019988	-0.201932	0.0737034	0.300724	716.571	548.716	617.587	621.034	562.226	713.58	792.5	688.369	580.245	745.932	Nedd1
ENSMUSG00000019989	0.954786	NA	NA	163.522	1456.44	176.453	232.888	233.691	201.059	299.745	264.374	172.125	229.911	Enpp3
ENSMUSG00000019990	0.41623	0.0459322	0.230308	518.483	361.408	515.542	404.546	723.561	418.275	438.499	378.104	268.472	387.655	Pde7b
ENSMUSG00000019992	0.429417	0.0361578	0.198358	183.463	85.249	114.801	119.177	104.623	79.8851	93.3922	98.766	90.934	86.8551	Mtfr2
ENSMUSG00000019996	0.125279	0.342272	0.659683	1833.3	2599.5	2468.22	2145.19	2031.84	2109.32	1637.48	1918.46	2311.24	2180.96	Map7
ENSMUSG00000019997	-1.64029	4.90368e-06	0.000231592	2107.17	1584.91	2017.52	2206.42	1900.81	11052.9	3467.96	2767.44	4070.38	9241.77	Ctgf
ENSMUSG00000019998	0.184476	0.0466426	0.232235	3073.68	2426.6	2993.33	2536.62	3024.29	2497.08	2538.49	2684.64	2350.21	2299.11	Stx7
[truncated: 16,371 more rows]
