# Supplementary material for: Anaplasma phagocytophilum Transmission Activates Immune Pathways While Repressing Wound Healing in the Skin
Source: Life (Basel). 2022 Nov 24;12(12):1965. doi: 10.3390/life12121965 (PMC9781593; doi:10.3390/life12121965)
Supplement: Supplementary file 1 [file life-12-01965-s001.zip › Supplementary file S2. Differential_expression_analysis_table baseline anaplasma.xlsx]

## Sheet: Supplementary file 2. Different
ID	log2FoldChange	pvalue	padj	Anaplasma1	Anaplasma2	Anaplasma3	Anaplasma4	Anaplasma5	Baseline1	Baseline2	Baseline3	Baseline4	Baseline5	Gene.name
ENSMUSG00000000001	-0.15437	0.164643	0.253453	5937.66	4826.44	7106.28	6637.16	5918.73	6214.02	6643.84	6645.8	6889.17	7469.27	Gnai3
ENSMUSG00000000028	0.559454	3.00635e-05	0.00014396	328.791	318.315	322.734	369.5	243.573	199.527	192.613	248.466	225.874	205.671	Cdc45
ENSMUSG00000000031	-1.64919	0.00294931	0.00843168	6634.08	2830.36	5797.93	696.407	6640.92	27939.8	11490.8	4778.33	16676.8	10000.9	H19
ENSMUSG00000000037	-0.584782	7.76591e-08	6.37764e-07	120.384	150.539	159.83	153.337	126.999	217.449	218.999	199.834	215.529	216.788	Scml2
ENSMUSG00000000056	-0.374163	6.20554e-05	0.000275497	1623.25	1554.8	1858.54	1579.16	1809.26	2550.84	2115.23	2081.46	2207.88	1973.33	Narf
ENSMUSG00000000058	-0.396852	7.83951e-13	1.40365e-11	2935.82	2724.64	2908.7	3183.88	3060.3	4065.82	3711.54	3954.23	3888.14	3891.87	Cav2
ENSMUSG00000000078	0.26824	0.131487	0.211128	6341.53	5114.88	8232.27	4725.77	8200.92	5469.68	5690.44	4471.5	5621	5830.26	Klf6
ENSMUSG00000000085	-0.388266	6.12408e-08	5.1432e-07	846.573	991.718	817.592	823.123	907.949	1187.61	1145.12	1191.05	1125.06	1095.06	Scmh1
ENSMUSG00000000088	0.168171	0.415783	0.525522	2506.06	2668.33	2500.93	2259.59	3467.83	3446.93	1961.31	2690.68	2155.29	1677.93	Cox5a
ENSMUSG00000000093	0.152166	0.367832	0.478563	308.08	373.474	276.629	389.732	289.065	262.85	230.432	335.12	374.158	269.199	Tbx2
ENSMUSG00000000094	-1.23127	0.0057106	0.014976	20.7113	31.0271	10.2455	9.58358	28.4326	77.6604	34.301	58.3586	21.5529	43.6753	Tbx4
ENSMUSG00000000120	-0.191529	0.181279	0.274267	692.533	658.464	767.389	877.43	650.16	689.385	817.067	1064.6	853.495	737.716	Ngfr
ENSMUSG00000000125	0.27309	0.0550089	0.102849	1001.91	1195.12	1287.86	1091.46	1433.95	839.927	980.656	1270.62	907.808	975.151	Wnt3
ENSMUSG00000000126	-0.978999	6.01959e-10	7.09148e-09	124.268	144.793	146.511	96.9006	143.111	295.109	261.215	201.602	249.152	287.463	Wnt9a
ENSMUSG00000000127	-0.150559	0.107627	0.179176	846.573	757.291	949.759	990.303	962.919	1038.26	1005.28	896.6	1015.57	1051.38	Fer
ENSMUSG00000000131	0.0840709	0.174357	0.265485	2929.35	2531.58	2840.06	2617.38	2818.62	2493.5	2571.69	2804.75	2530.31	2556.2	Xpo6
ENSMUSG00000000134	0.403794	0.000333745	0.00124125	2346.85	1799.57	2381.06	2156.31	2500.18	1683.44	1777.49	1414.75	1794.93	1783.54	Tfe3
ENSMUSG00000000142	-0.674419	1.46208e-12	2.52998e-11	1137.83	1231.89	1469.21	1462.03	1467.12	1961.82	2275.3	2223.81	2111.32	2234.59	Axin2
ENSMUSG00000000148	-0.137764	0.088376	0.152399	702.889	650.42	607.559	765.621	645.421	707.307	700.092	775.461	758.662	763.921	Brat1
ENSMUSG00000000149	-0.153483	0.192757	0.287654	2197.98	1691.55	1861.61	2483.21	1949.53	2370.43	2343.9	1952.36	2361.34	2298.91	Gna12
ENSMUSG00000000154	-0.220187	0.23044	0.331684	134.623	182.715	116.799	133.105	123.208	150.542	181.18	205.139	134.49	131.82	Slc22a18
ENSMUSG00000000159	7.86381	NA	NA	2.58891	251.664	1.02455	0	0	1.19477	0	0	0	0	Igsf5
ENSMUSG00000000167	0.131422	0.681191	0.763332	20.7113	47.1152	19.4665	37.2695	19.9029	25.0903	25.5059	28.2951	20.6908	31.7639	Pih1d2
ENSMUSG00000000168	-0.242401	0.0504954	0.0957733	2150.09	2169.6	2103.4	2047.69	2495.44	3322.67	2268.26	2558.93	2603.59	2225.85	Dlat
ENSMUSG00000000171	0.129894	0.249831	0.354116	2421.92	2578.7	2362.61	2380.99	2871.7	2855.51	2192.62	2265.37	2266.5	1956.65	Sdhd
ENSMUSG00000000182	5.93079	5.55172e-30	6.30173e-28	455.648	95.3796	146.511	281.118	206.611	7.16865	4.39756	2.65266	2.58635	3.17639	Fgf23
ENSMUSG00000000183	-0.340804	0.497553	0.603038	16.8279	12.6407	8.19641	2.12968	18.0073	14.3373	14.0722	22.9897	13.7939	7.94097	Fgf6
ENSMUSG00000000184	-0.647238	4.65991e-06	2.66483e-05	5792.68	3831.27	4751.87	4421.22	5770.88	6528.25	8173.31	8828.06	7095.21	7850.44	Ccnd2
ENSMUSG00000000194	-0.0521581	0.427029	0.536778	3060.09	2616.62	3243.73	3004.98	2951.31	2951.09	3032.56	3123.95	3154.48	3160.51	Gpr107
ENSMUSG00000000197	-1.8385	0.000513376	0.00181675	15.5335	21.8339	9.22096	22.3617	6.63428	21.5059	112.578	23.874	62.0724	48.4399	Nalcn
ENSMUSG00000000204	7.78106	1.03342e-88	3.10853e-85	23082.7	13557.7	31879.9	6772.4	34868.8	123.062	63.3249	104.338	100.868	109.585	Slfn4
ENSMUSG00000000214	-0.347317	0.489957	0.595831	67.3116	17.2373	33.8102	14.9078	66.3428	72.8813	47.4937	22.9897	77.5904	33.3521	Th
ENSMUSG00000000216	-0.0565414	0.776326	0.83914	116.501	207.997	175.198	139.494	110.887	148.152	159.192	126.444	172.423	173.113	Scnn1g
ENSMUSG00000000223	-0.918699	0.00101705	0.00331571	327.497	299.929	301.218	343.944	672.906	605.751	578.719	1059.3	862.116	574.132	Drp2
ENSMUSG00000000244	0.290737	0.287727	0.395891	256.302	155.136	218.229	283.248	236.939	217.449	225.155	83.1167	213.805	200.907	Tspan32
ENSMUSG00000000247	-0.336821	0.0270372	0.05653	1008.38	1328.42	1478.43	1361.93	1276.63	1733.62	1532.99	1202.54	1971.66	1712.87	Lhx2
ENSMUSG00000000248	0.0616309	0.639879	0.729627	269.247	237.874	310.439	287.507	272.006	246.124	245.384	335.12	229.323	263.64	Clec2g
ENSMUSG00000000253	-1.80718	3.13472e-05	0.000149552	207.113	197.654	120.897	136.3	574.339	1346.51	752.863	1032.77	734.523	463.753	Gmpr
ENSMUSG00000000266	-0.312213	0.0009385	0.00308976	867.285	769.932	1046.07	866.781	827.39	1001.22	1152.16	1141.53	1070.75	1068.85	Mid2
ENSMUSG00000000275	1.38283	3.26344e-14	7.15658e-13	4789.48	3953.08	5322.54	3216.89	6687.36	1804.11	1967.47	1719.81	1923.38	1777.19	Trim25
ENSMUSG00000000276	-0.069898	0.36098	0.471484	453.059	491.837	499.981	481.309	526.952	517.338	494.286	560.596	532.788	474.87	Dgke
ENSMUSG00000000278	-0.054679	0.785148	0.846203	5195.94	3288.87	5910.63	5017.54	5213.6	4601.08	5840.84	3453.77	5250.29	6431.39	Scpep1
ENSMUSG00000000282	-0.280041	0.00621592	0.0161278	1501.57	1177.88	1456.91	1459.9	1482.29	1546.04	1810.04	1511.13	1852.69	1872.48	Mnt
ENSMUSG00000000290	2.13163	4.75145e-14	1.02577e-12	6226.33	4073.74	7051.98	3959.08	5615.45	1234.2	1474.06	529.648	1491.46	1415.08	Itgb2
ENSMUSG00000000295	-0.0445791	0.773581	0.837227	267.952	262.007	229.499	275.794	252.103	265.24	234.83	359.878	207.77	259.67	Hddc2
ENSMUSG00000000296	0.183375	0.733433	0.805906	183.813	933.112	149.584	95.8358	281.483	395.47	239.227	384.636	206.908	221.553	Tpd52l1
ENSMUSG00000000301	0.161907	0.404582	0.51498	62.1338	39.0712	40.982	57.5015	54.9698	39.4276	50.1322	44.211	43.9679	48.4399	Pemt
ENSMUSG00000000303	0.0253522	0.786272	0.846977	8878.66	9898.8	11302.8	10642	8909.84	8786.37	9555.02	10813.1	9843.64	9768.19	Cdh1
ENSMUSG00000000305	-1.46397	3.88972e-08	3.37996e-07	796.09	579.173	855.5	855.068	758.204	1837.56	2642.93	956.727	2300.13	2866.69	Cdh4
ENSMUSG00000000308	0.604799	0.00179853	0.005472	3835.47	6842.05	5461.88	4763.04	4727.4	2750.37	3160.97	4758.88	3093.27	3089.04	Ckmt1
ENSMUSG00000000317	0.884831	1.38991e-05	7.17948e-05	401.281	265.454	277.653	480.244	330.766	242.539	169.746	183.918	206.046	150.084	Bcl6b
ENSMUSG00000000318	-0.216724	0.55581	0.655595	3197.3	1481.26	2752.97	4514.93	4085.77	4276.1	4665.81	1252.06	4201.95	4235.71	Clec10a
ENSMUSG00000000320	-0.641138	0.00587522	0.0153519	283.486	412.546	554.282	383.343	528.847	593.803	551.454	1013.32	561.238	655.13	Alox12
ENSMUSG00000000325	-0.64499	1.07782e-10	1.43666e-09	1360.47	1381.28	1827.8	1721.85	1596.02	2280.83	2524.2	2404.2	2612.21	2516.49	Arvcf
ENSMUSG00000000326	-0.0417736	0.641862	0.731241	2981.13	2322.44	2495.81	3000.72	2710.58	2937.95	2934.93	2603.15	2692.39	2739.63	Comt
ENSMUSG00000000339	0.234806	0.0482561	0.09222	643.344	565.383	565.552	445.104	577.183	477.91	430.082	557.943	456.059	453.429	Rtca
ENSMUSG00000000340	-0.0983115	0.42891	0.53824	819.39	1203.16	864.721	925.348	918.374	1167.3	992.969	1002.71	887.117	1017.24	Dbt
ENSMUSG00000000346	0.325598	9.71913e-06	5.1989e-05	7656.7	7289.07	8363.41	6598.83	8208.5	6184.15	5895.37	6096.7	6123.61	6118.52	Dazap2
ENSMUSG00000000355	0.262084	9.04959e-06	4.86748e-05	1102.88	1081.35	1128.03	1049.93	1056.75	896.081	959.548	905.442	826.769	929.093	Mcts1
ENSMUSG00000000359	-0.774413	0.00149481	0.00465786	126.857	56.3085	90.1605	91.5764	108.992	192.359	170.625	99.9169	170.699	177.084	Rem1
ENSMUSG00000000365	0.852897	0.0606115	0.111727	24.5946	17.2373	19.4665	11.7133	9.47755	10.753	13.1927	4.4211	4.31058	12.7055	Rnf17
ENSMUSG00000000374	-0.0542372	0.403072	0.513492	2766.25	2591.34	2953.78	2610.99	2476.48	2622.53	2770.46	2957.72	2732.05	2823.81	Trappc10
ENSMUSG00000000378	0.141052	0.275107	0.382156	1104.17	890.593	956.931	1047.8	1068.12	1053.79	991.21	686.155	991.433	875.095	Ccm2
ENSMUSG00000000384	0.38678	2.29716e-07	1.72387e-06	1576.65	1596.17	1690.51	1566.38	1486.08	1371.6	1118.74	1238.79	1209.55	1122.06	Tbrg4
ENSMUSG00000000385	2.45015	NA	NA	75.0784	1642.14	93.2341	75.6038	72.0294	64.5178	63.3249	79.5799	59.486	91.3211	Tmprss2
ENSMUSG00000000386	5.46113	5.47609e-27	5.09446e-25	6450.27	2844.15	7860.35	1229.89	12256.4	193.554	172.384	63.6639	135.352	131.026	Mx1
ENSMUSG00000000392	-1.03833	4.28893e-08	3.70012e-07	341.736	190.759	221.303	374.824	267.267	569.908	510.117	661.397	544.857	578.897	Fap
ENSMUSG00000000399	0.10831	0.432364	0.541557	2807.67	3127.99	2660.76	2537.52	3263.12	3356.12	2378.2	2963.91	2477.72	2184.56	Ndufa9
ENSMUSG00000000402	-0.887394	1.67338e-05	8.49061e-05	169.574	244.769	201.837	216.163	151.641	383.523	393.142	220.171	404.332	418.489	Egfl6
ENSMUSG00000000409	1.46785	1.16326e-06	7.51952e-06	398.692	287.288	338.102	132.04	400.9	101.556	125.77	71.6219	138.801	124.673	Lck
ENSMUSG00000000416	-0.999138	2.22475e-11	3.2512e-10	447.881	602.156	746.898	534.551	701.339	1115.92	1182.94	1428.02	1154.37	1186.38	Cttnbp2
ENSMUSG00000000420	0.200774	0.065945	0.119917	3355.23	4393.21	3086.97	3383	3239.43	2967.82	3163.61	2719.86	3170	3166.06	Galnt1
ENSMUSG00000000435	-0.853815	0.131477	0.211128	15.5335	11.4915	22.5401	4.25937	21.7984	63.3231	14.9517	30.9477	16.3802	12.7055	Myf5
ENSMUSG00000000439	-0.439039	4.20306e-06	2.43053e-05	649.816	630.885	627.025	545.199	734.51	957.015	825.862	896.6	848.322	798.861	Mkrn2
ENSMUSG00000000440	0.0608045	0.694084	0.774695	1030.39	687.193	789.929	1142.58	1040.63	940.288	932.283	802.872	810.389	1011.68	Pparg
ENSMUSG00000000441	0.0152857	0.893787	0.924734	1942.98	1478.96	2179.22	1652.63	2062.31	1963.02	1816.19	1752.53	1859.58	1829.6	Raf1
ENSMUSG00000000486	0.521365	0.000353827	0.00130778	437.526	372.325	388.305	290.702	393.318	254.487	289.36	200.718	291.395	273.963	2022-09-01
ENSMUSG00000000489	0.269959	0.00944286	0.023121	1365.65	1404.26	1362.65	1763.38	1578.96	1163.71	1141.61	1405.03	1308.69	1180.82	Pdgfb
ENSMUSG00000000530	-0.044356	0.822035	0.873173	1994.75	1406.56	1526.58	2103.06	1614.03	1971.38	2005.29	1063.72	1880.27	1993.98	Acvrl1
ENSMUSG00000000531	-0.198616	0.158162	0.245253	409.048	320.613	426.213	430.196	368.677	424.145	493.406	338.656	510.373	475.664	Grasp
ENSMUSG00000000532	-0.140249	0.0993246	0.167737	3126.11	3395.74	4014.19	3306.33	3490.58	3466.04	3738.81	4081.56	4052.81	3764.02	Acvr1b
ENSMUSG00000000538	-0.315567	0.00110198	0.00355891	3157.17	2983.2	3636.13	3194.53	3538.92	4031.17	3694.83	4873.82	4041.6	3908.54	Tom1l2
ENSMUSG00000000552	-0.295958	0.0223451	0.0481079	3619.29	3106.16	3844.11	3824.91	4905.58	5527.03	4454.73	4716.43	4657.15	4346.09	Zfp385a
ENSMUSG00000000555	1.07125	6.4975e-17	1.98421e-15	3955.85	2763.71	3408.68	3096.56	3845.99	1726.45	1574.33	1345.78	1832	1646.16	Itga5
ENSMUSG00000000561	0.179328	0.0903194	0.155039	1137.83	1227.29	940.538	974.331	896.576	894.886	872.476	1012.43	887.117	900.506	Wdr77
ENSMUSG00000000562	0.375974	0.0411125	0.080416	148.862	93.0813	141.388	172.504	174.387	114.698	113.457	97.2643	107.765	130.232	Adora3
ENSMUSG00000000563	0.15838	0.251581	0.356036	6303.99	6983.4	6205.7	5570.19	7555.5	7485.26	5393.17	5940.19	5690.83	4723.29	Atp5f1
ENSMUSG00000000567	-0.415047	0.00441582	0.0119664	2207.04	3101.56	2529.62	2653.59	1886.03	3135.09	3101.16	3866.7	3501.05	2898.45	Sox9
ENSMUSG00000000568	0.540168	3.61204e-18	1.31167e-16	4943.52	5253.92	5657.57	5260.32	5787.94	3408.69	3831.16	3774.74	3741.58	3744.17	Hnrnpd
ENSMUSG00000000579	-0.40936	0.0172928	0.0386885	84.1395	103.424	86.0623	67.0851	103.305	125.451	117.855	97.2643	143.973	106.409	Dynlt1c
ENSMUSG00000000581	0.124329	0.127593	0.205901	1409.66	1172.14	1230.49	1339.57	1406.47	1309.47	1243.63	1195.47	1085.4	1186.38	C1d
ENSMUSG00000000594	0.334888	0.040632	0.0796142	4867.15	3589.95	4215	4731.09	4254.47	3333.42	3830.28	2262.72	3757.96	3985.57	Gm2a
ENSMUSG00000000600	-0.101687	0.262433	0.368076	1232.32	1141.11	1268.39	1115.95	1138.25	1334.56	1310.47	1035.42	1302.66	1343.61	Krit1
ENSMUSG00000000605	-0.150692	5.03994e-05	0.000228487	3105.4	3039.51	3168.94	3138.09	3044.19	3438.56	3541.8	3323.79	3360.53	3536.11	Clcn4
ENSMUSG00000000627	0.511204	0.0570367	0.106156	210.996	148.241	276.629	244.914	129.842	172.048	131.927	83.1167	172.423	150.084	Sema4f
ENSMUSG00000000628	0.00706015	0.972433	0.981461	3726.73	3546.28	3410.73	2241.49	4429.81	4463.68	2928.78	3388.33	3898.49	2593.52	Hk2
ENSMUSG00000000631	0.0912193	0.297322	0.405823	9160.85	7705.07	10320.3	8393.09	9346.76	8411.22	7950.79	8916.48	8728.06	8168.87	Myo18a
ENSMUSG00000000673	0.303059	0.352499	0.462886	91.9063	37.922	56.3503	50.0476	62.5518	39.4276	59.8068	22.9897	55.1754	63.5277	Haao
ENSMUSG00000000682	2.42672	1.37797e-19	5.94967e-18	3069.15	2040.89	3407.66	1677.13	3078.31	459.988	583.996	259.077	565.548	599.543	Cd52
ENSMUSG00000000686	-0.287304	0.202386	0.299006	174.751	116.064	108.602	183.153	120.365	179.216	204.047	112.296	156.043	204.877	Abhd15
ENSMUSG00000000690	-1.60048	0.00307874	0.00875316	187.696	41.3695	12.2946	158.661	80.5592	280.772	407.214	275.877	262.083	229.494	Hoxb6
ENSMUSG00000000693	0.891254	0.00127604	0.00404958	1062.75	389.563	778.659	791.178	883.307	413.392	349.166	645.481	377.607	320.021	Loxl3
ENSMUSG00000000708	0.0837886	0.542314	0.643927	2212.22	2387.94	2363.64	1502.49	2375.07	2292.77	2097.64	1894.88	1967.35	1978.89	Kat2b
ENSMUSG00000000711	-0.282686	1.37631e-07	1.07858e-06	3456.19	3418.73	3833.87	3508.65	3751.21	4540.14	4246.29	4170.87	4376.96	4533.5	Rab5b
ENSMUSG00000000730	1.60691	7.54959e-07	5.08984e-06	71.195	50.5627	43.0311	63.8905	43.5967	21.5059	18.4698	6.18954	25.0014	18.2642	Dnmt3l
ENSMUSG00000000732	0.13924	0.628296	0.719191	1124.88	513.671	687.474	869.976	820.756	719.254	797.718	331.583	935.396	862.389	Icosl
ENSMUSG00000000738	-0.0301246	0.719257	0.795413	1725.51	1816.81	1764.28	1778.29	2058.52	2063.38	1729.12	2028.4	1759.58	1763.69	Spg7
ENSMUSG00000000739	-0.812309	4.19055e-05	0.000194274	1442.02	1669.72	2679.2	1744.21	1423.53	3039.51	3028.16	2478.47	3938.15	3248.65	Sult5a1
ENSMUSG00000000740	0.211843	0.0408244	0.079913	26427.6	30264.1	29152.6	28732.6	30371.8	23699.6	24426.7	31235.1	22069.3	23723.6	Rpl13
ENSMUSG00000000743	0.145051	0.0733876	0.131009	4232.87	3940.44	4758.01	4552.2	4374.84	3844.79	3724.73	4534.28	3751.07	3914.1	Chmp1a
ENSMUSG00000000751	-0.106786	0.103735	0.17411	1993.46	1817.96	1737.64	1939.08	1951.43	2181.66	1925.25	2133.62	2006.14	1921.71	Rpa1
ENSMUSG00000000753	-1.82515	2.53953e-07	1.89551e-06	4310.53	1198.57	2209.96	4571.37	3745.53	12410.1	13380.9	6018.01	11158.4	13854.6	Serpinf1
ENSMUSG00000000759	0.00379081	0.938347	0.957067	1381.18	1323.82	1345.24	1284.2	1289.89	1313.06	1255.06	1302.46	1375.94	1354.73	Tubgcp3
ENSMUSG00000000776	0.067715	0.376271	0.486841	781.851	722.817	696.695	817.799	707.025	738.371	744.947	639.291	704.349	727.393	Polr3d
ENSMUSG00000000782	0.131354	0.381664	0.492512	570.854	468.854	521.496	439.78	361.095	422.95	458.226	336.888	452.611	482.811	Tcf7
ENSMUSG00000000787	0.0712526	0.258508	0.363999	9669.57	8799.06	9373.62	9949.88	8363.94	8674.07	9200.58	8338.2	8679.78	9034.44	Ddx3x
ENSMUSG00000000791	3.41941	3.51621e-15	8.64585e-14	381.864	265.454	587.068	86.2522	420.803	21.5059	26.3854	27.4108	44.83	42.0871	Il12rb1
ENSMUSG00000000792	0.154655	0.828567	0.878096	3.88336	48.2644	11.2701	17.0375	5.68653	15.5321	16.7107	2.65266	23.2771	19.0583	Slc5a5
ENSMUSG00000000794	0.761793	0.0889155	0.153155	322.319	124.108	446.704	72.4093	174.387	195.943	81.7946	154.739	127.593	112.762	Kcnn3
ENSMUSG00000000804	-0.103636	0.274285	0.381261	1422.61	1304.29	1743.79	1320.4	1524.94	1443.29	1600.71	1648.19	1577.67	1591.37	Usp32
ENSMUSG00000000805	2.02832	2.20054e-23	1.42349e-21	309.375	345.895	310.439	364.176	259.685	71.6865	102.903	50.4006	99.1433	65.1159	Car4
ENSMUSG00000000811	0.122722	0.299349	0.407856	794.795	753.844	732.554	950.904	714.607	696.554	703.61	878.031	704.349	641.63	Txnrd3
ENSMUSG00000000817	4.65305	1.04891e-06	6.854e-06	62.1338	49.4135	57.3748	2.12968	48.3355	1.19477	1.75902	0	0	5.55868	Fasl
ENSMUSG00000000823	-0.35115	0.000351144	0.00129892	1796.7	2105.25	1760.18	1770.83	1776.09	2219.89	2196.14	2837.46	2259.61	2231.41	Zfp512b
ENSMUSG00000000826	0.138416	0.026678	0.0559024	4715.7	4128.9	4545.93	4282.79	4000.47	3763.54	4066.86	3788.89	3957.97	4105.48	Dnajc5
ENSMUSG00000000827	0.0276065	0.524807	0.627306	2509.95	2266.13	2417.94	2451.27	2363.7	2344.15	2325.43	2327.27	2332.02	2447.41	Tpd52l2
ENSMUSG00000000838	-0.076906	0.17378	0.264863	1709.97	1511.14	1726.37	1687.77	1617.82	1812.47	1808.28	1705.66	1669.92	1712.07	Fmr1
ENSMUSG00000000861	0.165746	0.0373594	0.074046	942.363	1034.24	1023.53	869.976	930.695	789.746	883.91	801.104	937.982	863.183	Bcl11a
ENSMUSG00000000869	-0.531867	0.00573447	0.0150313	29.7725	36.7729	44.0557	40.464	30.3282	57.3492	51.8912	53.0532	44.83	56.3809	Il4
ENSMUSG00000000876	0.104012	0.483027	0.589311	3023.85	3577.31	3854.36	3078.46	2412.98	2947.51	2843.46	2558.93	2819.98	3666.35	Pxmp4
ENSMUSG00000000881	-0.304193	0.00261139	0.00758211	783.145	941.156	1101.39	856.133	975.24	1074.1	1102.03	1225.53	1200.93	1150.65	Dlg3
ENSMUSG00000000884	0.0255173	0.845408	0.890298	216.174	224.085	219.254	241.719	170.596	248.513	190.854	224.592	203.459	187.407	Gnb1l
ENSMUSG00000000901	-0.0950447	0.736464	0.808359	525.549	274.647	477.441	587.793	361.095	378.744	615.659	264.382	472.44	645.601	Mmp11
ENSMUSG00000000902	0.203603	0.00121227	0.0038683	1882.14	1746.71	2010.17	2079.64	1862.34	1635.65	1673.71	1759.6	1614.74	1637.43	Smarcb1
ENSMUSG00000000915	-0.183095	0.135929	0.217045	3241.31	3378.51	4333.85	3947.37	3425.19	3579.55	3803.01	5021.49	4289.89	4111.83	Hip1r
ENSMUSG00000000916	-0.12514	0.179298	0.271794	506.132	484.942	452.851	563.301	462.504	487.468	513.635	585.354	582.79	520.133	Nsun5
ENSMUSG00000000934	-0.159313	0.179542	0.272071	445.292	413.695	395.477	407.835	393.318	454.014	449.431	576.512	433.644	381.166	Top1mt
ENSMUSG00000000938	-3.39047	6.90042e-05	0.000302132	24.5946	0	5.12275	1.06484	8.52979	121.867	68.602	91.9589	10.3454	115.144	Hoxa10
ENSMUSG00000000942	0.157219	0.560576	0.65988	60.8394	75.844	107.578	84.1225	71.0816	117.088	59.8068	45.0953	71.5556	67.4982	Hoxa4
ENSMUSG00000000957	-0.323655	0.173676	0.264738	12636.5	7987.76	10163.5	14258.2	10648	12871.3	18181.3	7652.05	14465.4	16529.9	Mmp14
ENSMUSG00000000958	1.54549	4.02094e-10	4.84122e-09	818.095	458.512	640.344	643.165	766.734	237.76	260.336	115.833	293.119	232.67	Slc7a7
ENSMUSG00000000959	0.106163	0.166369	0.255608	1689.26	1959.3	1697.68	1680.32	1739.13	1719.28	1601.59	1781.7	1569.05	1475.43	Oxa1l
ENSMUSG00000000976	-0.120235	0.0574764	0.106865	889.29	866.461	913.899	820.993	929.747	897.276	959.548	947	962.121	1034.71	Heatr6
ENSMUSG00000000982	5.58133	2.80773e-49	1.43637e-46	365.036	264.305	493.834	507.93	674.801	10.753	7.91561	16.8002	2.58635	10.3233	Ccl3
ENSMUSG00000000983	5.04157	NA	NA	23.3002	2462.63	21.5156	19.1672	33.1714	10.753	18.4698	7.95799	19.8287	20.6465	Wfdc18
ENSMUSG00000001016	0.0901275	0.185391	0.27934	1968.87	1839.79	1763.25	1901.81	1781.78	1657.15	1708.01	1960.32	1653.54	1710.48	Ilf2
ENSMUSG00000001017	0.0836805	0.0103897	0.0250955	4719.58	4629.93	4758.01	4816.28	4958.65	4567.62	4471.44	4593.53	4445.07	4469.97	Chtop
ENSMUSG00000001018	-0.374906	3.26822e-07	2.38323e-06	1697.03	1493.9	1719.2	1556.8	1778.94	2233.03	2165.36	2279.52	1970.8	2049.56	Snapin
ENSMUSG00000001020	0.824039	2.45056e-05	0.000119437	2970.77	2262.68	3120.78	3435.18	3037.55	1481.52	1350.93	2548.32	1444.04	1550.08	S100a4
ENSMUSG00000001021	0.138156	0.815791	0.868532	62.1338	50.5627	53.2766	85.1874	91.9322	31.0641	30.7829	198.065	22.415	29.3816	S100a3
ENSMUSG00000001025	0.773946	6.86247e-13	1.24227e-11	11744.6	10521.6	12245.4	13781.2	12743.5	7598.77	6693.97	8437.23	6490.87	6477.45	S100a6
ENSMUSG00000001027	-0.890501	0.0670545	0.121628	1757.87	1141.11	1082.95	288.572	2812.94	4273.71	2228.68	3164.63	2167.36	1298.35	Scn4a
ENSMUSG00000001029	1.23735	1.36469e-16	3.98542e-15	506.132	424.037	401.624	494.087	411.326	255.682	182.939	179.497	183.631	150.878	Icam2
ENSMUSG00000001034	0.0628013	0.477355	0.583534	1087.34	895.19	1169.01	1154.29	1156.26	1065.74	1060.69	965.569	1059.54	1080.77	Mapk7
ENSMUSG00000001036	-0.536749	1.06745e-12	1.87588e-11	1799.29	1826	2242.74	2067.92	1942.9	2915.25	2751.99	2783.53	3029.48	2857.95	Epn2
ENSMUSG00000001039	0.244918	0.0650182	0.118536	168.279	191.908	156.756	173.569	145.006	148.152	124.011	169.77	131.904	131.026	B9d1
ENSMUSG00000001052	0.129216	0.115811	0.190275	2604.44	2086.86	2567.52	2351.17	2434.78	2252.15	2216.37	1955.01	2286.33	2302.88	Sec24b
ENSMUSG00000001053	-0.219209	0.0997349	0.168336	790.912	817.047	1074.75	1122.34	908.897	1069.32	921.729	1269.74	1137.13	1091.88	N4bp3
ENSMUSG00000001054	-0.0257303	0.743662	0.813875	1291.87	1190.52	1360.6	1533.37	1395.1	1384.74	1362.36	1477.53	1334.56	1338.05	Rmnd5b
ENSMUSG00000001056	0.801791	3.3525e-10	4.11515e-09	2428.4	2283.37	2351.34	2490.67	2290.72	1231.81	1221.64	1832.11	1205.24	1302.32	Nhp2
ENSMUSG00000001062	-0.0334299	0.494643	0.600156	1342.35	1389.32	1427.2	1421.56	1429.21	1383.55	1372.04	1498.75	1432.84	1486.55	Vps9d1
ENSMUSG00000001065	0.0619951	0.345647	0.455746	1118.41	1119.27	1242.78	1213.92	1148.68	1033.48	1117.86	1088.48	1223.34	1131.59	Zfp276
ENSMUSG00000001082	0.250049	0.00613052	0.0159268	1221.97	1462.87	1089.1	1323.6	1230.19	984.495	1092.35	1028.35	1141.44	1070.44	Mfsd10
ENSMUSG00000001089	-0.0934151	0.310357	0.419324	2240.7	1890.36	2060.37	2202.09	1777.99	2170.91	2417.78	1936.44	2180.29	2143.27	Luzp1
ENSMUSG00000001098	-0.0324422	0.813884	0.867476	2820.62	1897.25	2510.15	2902.76	2304.94	2587.88	2639.42	2048.74	2701.87	2739.63	Kctd10
ENSMUSG00000001100	-0.0541421	0.496741	0.602256	1870.49	2163.85	1802.19	1924.17	1886.98	2182.85	1880.4	2155.73	1960.45	1840.72	Poldip2
ENSMUSG00000001103	0.0629206	0.813546	0.867198	49.1893	49.4135	85.0377	87.3171	115.626	74.076	56.2888	91.0747	76.7283	73.851	Sebox
ENSMUSG00000001105	-0.0859379	0.424977	0.534643	1820	2517.79	2048.08	2133.94	2074.64	2096.83	2298.17	2534.18	1969.94	2344.97	Ift20
ENSMUSG00000001119	-1.39482	1.57765e-09	1.75221e-08	12628.7	5437.79	8898.22	12632.2	9328.75	23490.5	28145.3	19115.1	28045.5	29854.1	Col6a1
ENSMUSG00000001120	0.188681	0.0734677	0.131087	239.474	222.936	211.057	247.043	194.29	187.58	177.661	193.644	204.321	211.23	Pcbp3
ENSMUSG00000001123	2.05278	2.94324e-14	6.50178e-13	6386.84	3770.37	6481.31	4165.66	9052.95	1670.3	1558.5	831.167	1562.15	1574.69	Lgals9
ENSMUSG00000001127	-0.200794	0.0104875	0.0253012	2916.41	3296.92	3299.05	2899.56	3396.75	3781.46	3481.99	4030.28	3499.33	3382.85	Araf
ENSMUSG00000001128	1.1872	3.45055e-06	2.03515e-05	4873.62	3140.63	3904.56	5493.52	4690.44	2499.47	2250.67	925.779	2054.42	1977.3	Cfp
ENSMUSG00000001131	4.16587	2.82603e-74	3.64315e-71	3535.16	1654.78	3304.18	2952.81	1845.28	161.295	142.481	166.233	133.628	137.379	Timp1
ENSMUSG00000001134	0.374816	0.00104015	0.00338246	337.853	407.949	342.2	298.156	380.05	302.278	255.938	291.793	240.53	273.963	Uxt
ENSMUSG00000001138	-0.378251	2.64474e-10	3.30099e-09	934.596	1015.85	930.292	1025.44	909.845	1185.22	1240.99	1232.6	1310.42	1284.05	Cnnm3
ENSMUSG00000001143	-0.131967	0.0731995	0.130751	906.118	919.322	818.616	859.328	945.859	994.053	982.415	1051.34	978.502	871.124	Lman2l
ENSMUSG00000001150	-0.21434	0.00017088	0.000683067	1135.24	1108.93	1130.08	1203.27	1066.22	1328.59	1386.11	1294.5	1230.24	1307.88	Mcm3ap
ENSMUSG00000001151	-0.523144	1.2261e-10	1.61523e-09	1650.43	1469.77	1478.43	1391.75	1645.3	2440.93	2122.26	2224.7	2212.19	1977.3	Pcnt
ENSMUSG00000001156	1.30587	2.85947e-07	2.10902e-06	3898.9	2599.38	5718.02	2175.47	5043	1390.72	1521.56	1542.96	1615.61	1789.89	Mxd1
ENSMUSG00000001157	-0.0872562	0.272091	0.378912	692.533	599.857	717.186	745.389	649.212	665.49	751.103	726.829	711.246	758.362	Gmcl1
ENSMUSG00000001158	0.382206	8.53814e-05	0.000364984	961.78	1046.88	994.839	872.106	1102.24	859.043	767.814	803.757	731.936	662.277	Snrnp27
ENSMUSG00000001166	0.55831	0.0177496	0.0396026	230.413	245.919	353.47	223.617	377.206	158.905	150.397	289.14	172.423	200.907	Oas1c
ENSMUSG00000001173	-0.0220395	0.754682	0.821799	1155.95	1025.04	1040.94	1145.77	1102.24	1076.49	1171.51	1206.96	1058.68	1038.68	Ocrl
ENSMUSG00000001175	0.58222	2.24396e-14	5.03092e-13	21497	17154.5	21389.5	19379.1	21584.2	13897.6	13203.2	13150.1	13374.9	13840.3	Calm1
ENSMUSG00000001211	0.185543	0.00100221	0.00327502	3995.98	3763.47	4404.54	4091.12	4310.39	3794.61	3627.99	3582.86	3538.12	3549.61	Agpat3
ENSMUSG00000001227	0.511403	0.0218441	0.0472169	793.501	442.424	450.802	861.457	562.019	522.117	416.009	344.846	498.303	401.019	Sema6b
ENSMUSG00000001228	0.87426	8.20584e-07	5.48515e-06	1396.72	1003.21	1038.89	1491.84	806.539	542.428	577.84	662.281	649.173	695.629	Uhrf1
ENSMUSG00000001229	0.0638931	0.463052	0.569987	1999.93	1696.15	1777.6	1978.48	1830.11	1838.76	1860.17	1490.8	1845.79	1843.89	Dpp9
ENSMUSG00000001240	-0.608794	0.00222826	0.00659596	790.912	569.979	727.431	1120.21	1079.49	1373.99	1021.11	1514.67	1353.52	1278.5	Ramp2
ENSMUSG00000001247	0.0284135	0.842663	0.888399	1321.64	1857.03	2142.34	2028.52	2147.61	1595.02	1813.55	1993.03	1965.62	1946.33	Lsr
ENSMUSG00000001248	0.144232	0.135695	0.216758	2852.98	3306.11	2723.26	2953.87	2757.97	2788.6	2678.99	2158.38	2810.5	2769.02	Gramd1a
ENSMUSG00000001249	-0.102393	0.790799	0.850152	121.679	257.41	126.02	57.5015	126.999	224.618	119.614	175.96	143.111	77.8215	Hpn
ENSMUSG00000001270	0.220264	0.175237	0.266555	2103.49	1474.36	1774.52	2551.36	2556.09	2012	1712.41	1609.28	1823.38	1824.04	Ckb
ENSMUSG00000001280	-0.168812	0.0203968	0.0445992	2546.19	2521.24	2519.37	2408.67	2285.98	2616.56	2937.57	2454.6	2794.98	2995.33	Sp1
ENSMUSG00000001281	1.36731	3.48824e-07	2.52631e-06	1633.6	1099.74	1989.68	974.331	1705.01	524.506	648.201	306.825	658.657	730.569	Itgb7
ENSMUSG00000001285	0.150569	0.0292266	0.0604425	730.072	754.993	650.59	781.594	702.286	660.711	622.695	649.018	647.449	678.953	Myg1
ENSMUSG00000001288	-0.116702	0.261108	0.366672	5527.32	6014.66	7581.68	6728.74	6857.01	6601.13	6833.81	8125.1	6798.65	7109.55	Rarg
ENSMUSG00000001289	-0.0304148	0.728894	0.802286	2570.79	3090.07	2741.7	2767.52	3148.44	2992.91	2936.69	3291.07	2745.84	2661.81	Pfdn5
ENSMUSG00000001300	-0.357744	0.0262832	0.0552223	4134.49	4333.45	4955.75	4691.69	3286.81	5666.82	5300.82	3886.15	6342.59	6228.1	Efnb2
ENSMUSG00000001305	0.422212	0.000909754	0.00300639	665.35	582.62	472.318	638.905	483.355	409.808	398.419	492.511	411.229	406.578	Rrp15
ENSMUSG00000001313	-0.112977	0.492968	0.598552	277.013	321.763	345.274	412.094	277.692	345.29	274.408	451.837	345.709	350.197	Rnd2
ENSMUSG00000001323	-0.461654	7.64665e-07	5.14951e-06	432.348	467.705	402.648	400.381	399.005	612.92	613.02	487.206	597.446	582.867	Srr
ENSMUSG00000001333	-0.0316373	0.940778	0.958456	366.331	212.593	350.396	57.5015	372.468	390.691	233.95	353.688	206.908	204.877	Sync
ENSMUSG00000001334	0.091367	0.920341	0.944734	159.218	1372.09	101.431	33.0101	226.513	704.917	188.216	478.363	280.188	124.673	Fndc5
ENSMUSG00000001348	0.499557	0.000311834	0.00116933	1773.4	1893.8	1706.9	2404.41	2541.88	1448.07	1547.94	1267.09	1417.32	1620.75	Acp5
ENSMUSG00000001349	-0.260758	0.353642	0.464117	433.642	494.135	302.243	608.025	245.468	634.425	495.165	285.603	554.341	526.486	Cnn1
ENSMUSG00000001366	-0.116542	0.0908434	0.155806	1342.35	1609.96	1407.73	1402.4	1382.77	1608.17	1452.95	1569.49	1490.6	1626.31	Fbxo9
ENSMUSG00000001376	0.0574144	0.220837	0.320391	991.552	1019.3	989.716	977.525	962.919	940.288	956.03	980.601	925.05	943.387	Vps50
ENSMUSG00000001380	0.347096	4.17163e-05	0.000193497	2429.69	2297.16	2416.92	2623.77	2535.24	1798.14	1795.96	2267.14	1820.79	1988.42	Hars
ENSMUSG00000001383	0.410187	4.77063e-09	4.88929e-08	2349.43	2310.94	2218.15	2205.29	2530.51	1776.63	1766.94	1916.99	1590.6	1691.43	Zmat2
ENSMUSG00000001403	-0.352141	0.179033	0.271528	1249.15	1365.19	1014.31	1047.8	1748.61	2286.8	1585.76	2115.06	1327.66	888.594	Ube2c
ENSMUSG00000001415	0.113761	0.00432635	0.0117611	3057.5	2802.78	2875.91	2838.87	2825.26	2703.78	2680.75	2631.44	2696.7	2592.73	Smg5
ENSMUSG00000001416	0.719816	4.02327e-20	1.84294e-18	5639.94	4443.77	5205.74	5525.47	5129.25	3133.89	3051.91	3414.86	3032.06	3119.21	Cct3
ENSMUSG00000001418	0.379531	0.000430262	0.00155494	3031.61	3352.08	3226.31	3073.13	3048.93	2390.74	2647.33	1854.21	2505.31	2694.37	Glmp
ENSMUSG00000001419	-0.192773	0.0145922	0.033451	4072.35	3794.5	4371.76	3657.73	4431.7	5129.17	4458.25	4540.47	4733.02	4381.03	Mef2d
ENSMUSG00000001420	0.131856	0.249409	0.353665	1149.48	1033.09	1431.3	1310.82	1153.42	977.326	1001.76	1220.22	1158.68	1187.97	Tmem79
ENSMUSG00000001424	0.519034	7.5332e-08	6.20252e-07	4383.02	5229.79	4153.53	4345.62	3966.35	3102.83	3041.35	2731.36	3089.82	3439.23	Snd1
ENSMUSG00000001435	0.488041	0.0118863	0.0281047	6869.67	5171.18	5504.91	9092.69	5278.99	4468.46	4766.96	3253.05	5111.49	5156.07	Col18a1
ENSMUSG00000001436	0.162251	0.348492	0.458626	387.042	361.983	248.966	392.927	272.006	283.162	255.938	376.678	297.43	270.787	Slc19a1
ENSMUSG00000001440	0.333622	0.000968186	0.00317533	7931.12	6162.9	6860.39	7787.19	6600.16	5728.95	5880.42	4721.74	5801.18	5911.26	Kpnb1
ENSMUSG00000001441	0.0843831	0.0322396	0.0655822	6240.57	6383.54	6408.57	6320.9	6786.87	5975.07	6051.04	6345.17	5921.87	6026.4	Npepps
ENSMUSG00000001444	2.0627	5.59252e-07	3.88656e-06	120.384	109.169	106.553	22.3617	103.305	19.1164	26.3854	23.874	26.7256	14.2937	Tbx21
ENSMUSG00000001445	0.188603	0.000102602	0.000430441	1360.47	1293.95	1332.94	1343.83	1289.89	1242.57	1119.62	1160.98	1153.51	1138.73	Mrpl10
ENSMUSG00000001467	0.525429	0.00069228	0.00236321	7822.39	7880.89	10153.3	7749.92	6387.87	5662.04	4319.28	6543.23	4995.96	6265.42	Cyp51
ENSMUSG00000001472	-0.0662942	0.124637	0.20198	8512.33	9464.42	8801.92	8540.03	8448.29	9089.85	9147.81	8999.6	9253.95	9329.84	Tcf25
ENSMUSG00000001473	1.37813	2.29968e-09	2.47937e-08	4012.81	2559.16	2287.82	3281.84	2216.8	1383.55	1151.28	655.207	1173.34	1160.97	Tubb6
ENSMUSG00000001482	-0.0795763	0.505307	0.610141	1961.1	1657.08	2059.35	1974.22	1886.98	1900.89	1817.07	2592.53	1894.93	1874.07	Def8
ENSMUSG00000001493	0.642723	0.000519725	0.00183454	218.763	140.197	181.346	220.422	235.991	135.01	107.3	165.349	119.834	111.968	Meox1
ENSMUSG00000001497	7.71921	NA	NA	18.1224	6688.07	13.3192	17.0375	25.5894	0	1.75902	8.84221	19.8287	1.58819	Pax9
ENSMUSG00000001504	-0.34223	0.0804269	0.141146	2440.05	3460.1	2690.47	2877.2	2332.42	2982.16	4420.43	2239.73	3838.14	4012.57	Irx2
ENSMUSG00000001506	-2.66241	1.011e-08	9.76795e-08	210234	45007.7	100342	208171	102846	753886	1.26745e+06	241268	832383	1.12519e+06	Col1a1
ENSMUSG00000001507	0.494749	0.00612244	0.0159081	3531.27	3676.14	2808.29	4068.76	3086.84	2160.15	2325.43	3565.18	2047.53	2086.89	Itga3
ENSMUSG00000001508	-1.09688	0.0146593	0.0335835	506.132	391.861	423.14	94.7709	757.256	1390.72	831.139	1199.89	766.421	461.37	Sgca
ENSMUSG00000001510	-0.563613	0.0263491	0.0553478	377.981	335.552	641.369	531.356	580.026	532.87	548.816	1122.08	708.659	733.745	Dlx3
ENSMUSG00000001517	1.24971	1.3695e-17	4.6373e-16	629.105	601.007	624.976	743.26	580.026	235.371	249.781	366.067	241.392	242.994	Foxm1
ENSMUSG00000001518	-0.0139923	0.894169	0.924917	605.805	704.43	574.773	555.848	555.384	599.777	569.044	712.682	555.203	586.838	Itfg2
ENSMUSG00000001520	-0.584282	5.18018e-05	0.000234374	95.7896	88.4847	121.922	99.0303	122.26	173.242	157.433	160.044	174.147	131.026	Nrip2
ENSMUSG00000001521	-0.221447	0.0828087	0.144539	788.323	581.471	764.315	864.652	848.241	887.718	934.922	748.935	936.258	978.327	Tulp3
ENSMUSG00000001524	0.383319	8.4544e-06	4.57663e-05	539.788	492.986	449.778	548.394	523.161	422.95	403.696	403.205	363.813	366.873	Gtf2h4
ENSMUSG00000001525	0.747661	1.84518e-09	2.02197e-08	14075.9	10603.2	10911.5	14782.1	10377	6854.42	7437.16	6658.18	7402.99	7825.03	Tubb5
ENSMUSG00000001542	0.641429	8.97296e-09	8.75847e-08	1908.03	2400.58	1954.84	1708.01	1694.59	1158.93	1292	1153.91	1246.62	1342.02	Ell2
ENSMUSG00000001552	0.0230422	0.852905	0.89558	23755.8	21999.4	30713	28804	28510.4	23152.3	24202.4	31282	26836.8	26190.1	Jup
ENSMUSG00000001555	-0.625507	0.0124004	0.029137	2112.55	863.013	1384.17	2153.11	1440.59	2365.65	2722.97	1781.7	2386.34	3012.01	Fkbp10
ENSMUSG00000001558	-1.0786	0.0210451	0.0457701	0	5.74576	10.2455	8.51874	5.68653	13.1425	10.5541	15.916	14.656	11.1174	Klhl10
ENSMUSG00000001569	0.0381147	0.600752	0.695024	1101.58	1004.36	969.225	1210.73	1074.75	1050.21	1051.9	1065.49	998.33	1054.56	Nom1
ENSMUSG00000001576	0.167945	0.0421604	0.082154	2204.46	2098.35	1803.21	2302.19	2213.01	1904.47	1892.71	1763.14	1835.44	2056.71	Ergic1
ENSMUSG00000001583	0.0132453	0.923322	0.947133	607.099	987.122	805.297	720.898	705.13	681.022	788.043	795.799	832.804	692.452	Tnk1
ENSMUSG00000001588	0.682043	8.97766e-05	0.000381244	508.721	386.115	426.213	404.64	384.788	236.565	245.384	183.918	332.777	314.462	Acap1
ENSMUSG00000001604	-1.42063	6.17971e-05	0.00027464	481.537	375.773	310.439	271.535	919.322	1823.23	1070.37	1548.27	1132.82	742.481	Tcea3
ENSMUSG00000001622	8.12388	NA	NA	2.58891	482.644	2.0491	0	0	0	0	0	1.72423	0	Csn3
ENSMUSG00000001627	0.434106	0.00404012	0.0110563	1984.4	3155.57	1970.21	1973.15	2446.16	1669.1	1583.12	1946.17	1618.19	1716.84	Ifrd1
ENSMUSG00000001630	0.0943992	0.167268	0.256793	939.774	869.908	1003.04	1024.38	1046.32	930.73	888.307	960.264	887.979	912.417	Stk38l
ENSMUSG00000001632	0.345684	5.38177e-08	4.55747e-07	2130.67	1797.27	2072.67	1938.01	2102.12	1513.78	1570.81	1589.83	1658.71	1565.96	Brpf1
ENSMUSG00000001642	0.140498	0.265468	0.371386	2534.54	2112.14	2043.98	2063.66	2745.65	2501.86	2163.6	1802.93	1971.66	1996.36	Akr1b3
ENSMUSG00000001655	-0.102251	0.403414	0.513867	271.835	301.078	361.666	320.517	290.961	285.551	330.697	296.214	384.504	361.314	Hoxc13
ENSMUSG00000001657	-1.92752	0.00141661	0.00443948	489.304	56.3085	45.0802	200.19	66.3428	635.62	912.934	827.63	292.257	588.426	Hoxc8
ENSMUSG00000001661	-1.61715	3.75266e-05	0.000176146	310.669	89.6339	76.8413	276.859	121.313	612.92	714.164	403.205	431.058	520.928	Hoxc6
ENSMUSG00000001663	-0.900607	6.72e-05	0.000295379	383.159	360.834	308.39	396.121	479.564	769.435	803.874	372.257	812.975	841.743	Gstt1
ENSMUSG00000001665	-0.433118	0.031192	0.0638448	398.692	841.179	488.711	471.725	522.213	667.879	691.297	904.558	702.625	709.128	Gstt3
ENSMUSG00000001666	0.123951	0.144116	0.22744	582.505	735.457	641.369	631.451	585.712	617.699	542.659	572.975	581.066	601.925	Ddt
ENSMUSG00000001672	0.177295	0.561316	0.660363	275.719	900.935	353.47	340.749	334.557	381.133	363.239	392.594	390.539	422.46	Marveld3
ENSMUSG00000001674	0.373587	2.19089e-05	0.000107859	1435.55	1188.22	1152.62	1436.47	1212.18	1049.01	934.922	1000.94	958.673	1014.86	Ddx18
ENSMUSG00000001687	-0.132922	0.153496	0.239078	3537.74	3386.55	4118.69	3410.69	4285.75	3927.23	4067.74	4571.42	3897.63	4087.22	Ubl3
ENSMUSG00000001700	0.23975	0.0135849	0.0314453	1808.35	2098.35	2208.93	1795.32	2206.37	1479.13	1678.99	1809.12	1757.85	1841.51	Gramd3
ENSMUSG00000001707	0.861678	1.20373e-17	4.09903e-16	555.321	504.478	621.902	559.042	566.757	296.304	318.383	364.299	287.947	278.728	Eef1e1
ENSMUSG00000001729	0.233037	0.000128906	0.000528387	6122.77	5671.07	5512.08	6551.97	5950	5038.37	5123.16	4788.94	5247.7	5161.63	Akt1
ENSMUSG00000001739	0.380335	0.197972	0.294001	164.396	101.125	84.0132	209.774	112.783	115.893	114.337	59.2428	125.869	100.85	Cldn15
ENSMUSG00000001741	-0.62435	0.00130473	0.00413047	743.017	403.352	434.41	655.943	531.69	790.941	883.03	660.513	938.844	991.033	Il16
ENSMUSG00000001750	1.46033	7.63534e-23	4.65549e-21	5733.14	4718.42	5841.99	4026.17	6973.58	1990.49	2054.54	1745.45	2144.94	1983.65	Tcirg1
ENSMUSG00000001751	0.119007	0.436448	0.545273	872.462	797.512	817.592	1017.99	851.084	882.939	794.2	545.564	840.563	948.946	Naglu
ENSMUSG00000001755	0.117766	0.0842851	0.146662	1108.05	1296.24	1225.36	1285.26	1141.1	1105.17	1111.7	1156.56	1041.44	1166.53	Ppat
ENSMUSG00000001761	-0.345649	0.000191271	0.000755538	2412.86	2262.68	2487.61	2817.57	2252.81	2645.23	3199.67	3199.99	3167.41	3328.06	Smo
ENSMUSG00000001763	0.343327	0.146818	0.230695	66.0172	60.9051	84.0132	80.928	71.0816	56.1544	70.361	30.0635	62.0724	67.4982	Tspan33
ENSMUSG00000001767	0.232196	0.000232724	0.000903268	1062.75	1026.19	1070.66	1111.7	1112.66	980.91	830.26	927.547	898.325	952.122	Crnkl1
ENSMUSG00000001768	0.620976	6.2985e-05	0.00027889	4856.79	3878.39	5915.76	4227.42	6748.96	3381.21	3402.83	3105.38	3239.83	3536.11	Rin2
ENSMUSG00000001773	-1.47425	0.0329436	0.0668051	7.76673	14.939	1.02455	2.12968	18.0073	28.6746	29.0239	8.84221	42.2437	13.4996	Folh1
ENSMUSG00000001774	0.165423	0.0370605	0.0735504	2160.44	1777.74	1920.01	1900.74	1915.41	1875.8	1693.94	1542.96	1681.99	1831.98	Chordc1
ENSMUSG00000001783	0.174613	6.20222e-06	3.46235e-05	3262.03	3353.23	3247.83	3225.41	3243.22	2936.76	2952.52	2992.2	2755.32	2835.72	Rtcb
ENSMUSG00000001785	0.196085	0.0296103	0.061103	948.835	1034.24	785.831	916.829	852.032	849.485	768.694	824.094	733.661	784.568	Pwp1
ENSMUSG00000001786	0.031769	0.625567	0.716977	811.623	845.776	873.942	748.584	866.248	804.084	772.212	851.504	828.493	801.244	Fbxo7
ENSMUSG00000001794	0.332731	0.00185542	0.0056245	8465.73	6546.72	6985.39	8694.44	7968.72	6883.1	6077.43	5321.24	6214.13	6204.28	Capns1
ENSMUSG00000001802	-0.802806	0.00898075	0.0221609	504.837	191.908	206.959	503.67	435.967	628.452	730.875	422.657	678.485	754.392	Lrp3
ENSMUSG00000001804	0.319315	0.56603	0.664782	49.1893	26.4305	38.9329	61.7608	23.6939	28.6746	47.4937	2.65266	42.2437	38.9107	Dsg4
ENSMUSG00000001827	3.35691	NA	NA	7.76673	889.444	9.22096	13.8429	9.47755	4.7791	11.4337	61.0112	9.48328	3.97048	Folr1
ENSMUSG00000001829	0.0276782	0.805949	0.861614	961.78	1164.09	894.433	997.757	996.09	1186.41	914.693	1037.19	902.635	882.242	Clpb
ENSMUSG00000001833	0.105773	0.225376	0.325787	5708.54	4395.51	5486.47	5688.39	5638.19	5209.22	5127.56	4629.78	4885.61	5164.01	2022-09-07
ENSMUSG00000001844	-0.238564	0.0103086	0.0249196	833.629	833.135	874.966	791.178	962.919	1071.71	922.608	1159.21	929.361	990.239	Zdhhc4
ENSMUSG00000001847	0.328162	1.07515e-05	5.69207e-05	9514.24	8431.33	9638.97	9642.15	9570.43	7675.23	7510.16	6441.55	7830.6	7820.27	Rac1
ENSMUSG00000001855	-0.110705	0.145385	0.228922	1649.14	1310.03	1612.64	1573.84	1494.61	1568.74	1629.74	1753.41	1671.64	1623.13	Nup214
ENSMUSG00000001864	-0.292288	0.211562	0.309949	1313.87	1283.6	2566.5	1486.52	2045.25	1685.83	1801.24	2958.6	2107.01	2097.21	Aif1l
ENSMUSG00000001865	-0.343919	0.421963	0.531774	765.023	190.759	699.768	1204.34	829.285	733.592	990.331	444.763	977.64	1535.78	Cpa3
ENSMUSG00000001870	-0.407776	0.188934	0.28333	3564.93	1423.8	2857.47	3084.85	2386.45	3311.92	4055.43	1554.46	4007.12	4737.58	Ltbp1
ENSMUSG00000001891	-0.311172	0.105055	0.175738	4067.18	3926.65	3790.84	2732.38	5315.96	6505.55	4337.75	4657.19	5127	3983.19	Ugp2
ENSMUSG00000001909	0.0729038	0.435505	0.544359	1746.22	2074.22	1867.76	1798.52	1702.17	1689.41	1707.13	2064.66	1681.13	1592.96	Trmt1
ENSMUSG00000001910	0.289283	0.000495719	0.00176325	3171.41	2710.85	3340.04	3383	3305.77	2350.12	2552.34	2612.87	2822.57	2680.08	Nacc1
ENSMUSG00000001911	-0.418078	1.5242e-06	9.59833e-06	11092.2	13121	12353	11501.4	14808.7	15981.3	17234.9	17230.8	16969	16600.6	Nfix
ENSMUSG00000001918	-0.72129	0.00829855	0.0207269	5520.85	3947.34	2679.2	6722.35	7399.12	8758.89	10015.9	5699.69	9341.03	9493.43	Slc1a5
ENSMUSG00000001924	0.429006	9.86208e-09	9.55398e-08	12580.8	10237.8	12362.2	11695.2	11184.5	8745.75	8728.28	7833.31	8725.48	9091.61	Uba1
ENSMUSG00000001930	-0.516754	0.0039636	0.0108865	1641.37	1381.28	2130.04	2316.03	2331.48	3344.17	2481.1	2269.79	3181.21	2749.96	Vwf
ENSMUSG00000001942	-0.167256	0.117949	0.192943	520.371	545.847	509.202	521.773	467.243	583.05	630.61	456.258	572.445	635.277	Siae
ENSMUSG00000001943	0.0053454	0.975251	0.983538	147.568	152.837	102.455	182.088	171.544	183.995	135.445	153.854	140.525	142.143	Vsig2
ENSMUSG00000001946	0.752649	5.05146e-07	3.53778e-06	1675.02	1505.39	1436.42	2062.6	1808.32	1280.8	927.006	884.221	1095.75	853.654	Esam
ENSMUSG00000001948	-0.252755	0.295511	0.403921	40.1281	50.5627	33.8102	44.7234	59.7086	45.4014	47.4937	76.043	61.2102	42.8812	Spa17
ENSMUSG00000001962	0.111902	0.16061	0.248455	1277.63	1274.41	1160.82	1301.24	1142.04	1106.36	1201.41	991.211	1181.96	1211	Fam50a
ENSMUSG00000001964	0.421474	6.32402e-14	1.33962e-12	1748.81	1637.54	1790.91	1629.21	1548.63	1227.03	1288.49	1242.33	1247.48	1229.26	Emd
ENSMUSG00000001983	-0.267763	0.108805	0.180738	407.753	303.376	348.347	282.183	361.095	565.129	350.046	376.678	406.919	354.167	Taco1
ENSMUSG00000001985	-0.637741	0.0143651	0.0330058	63.4283	105.722	55.3257	75.6038	55.9175	117.088	94.9873	87.5378	165.526	88.1447	Grik3
ENSMUSG00000001986	-1.93316	6.18138e-14	1.31403e-12	124.268	76.9932	96.3078	118.197	85.2979	320.2	437.997	225.476	355.192	570.956	Gria3
ENSMUSG00000001988	-0.536124	0.0277743	0.0577834	34.9503	37.922	34.8347	30.8804	24.6416	39.4276	43.0961	33.6004	61.2102	57.175	Npas1
ENSMUSG00000001995	-0.250052	0.00353923	0.00988947	1351.41	1257.17	1407.73	1570.64	1351.5	1512.59	1559.38	1642	1857	1678.72	Sipa1l2
ENSMUSG00000001998	-0.133051	0.231125	0.332298	484.126	399.905	435.434	391.862	344.035	491.052	450.31	392.594	471.577	446.282	Ap4e1
ENSMUSG00000001999	0.671553	7.01228e-11	9.60954e-10	934.596	725.115	814.518	934.931	922.165	587.829	601.586	504.89	522.442	505.046	Blvra
ENSMUSG00000002006	-0.389413	0.000292664	0.00110572	463.415	434.38	484.613	557.977	382.893	589.024	635.008	564.133	631.069	621.778	Pdzd4
ENSMUSG00000002007	-0.886224	0.0262438	0.0551462	220.057	204.549	179.296	61.7608	353.513	597.387	261.215	446.531	320.707	259.67	Srpk3
ENSMUSG00000002010	-0.174106	0.288452	0.396647	2837.44	3641.66	2607.48	2395.89	3275.44	4394.38	2982.43	3365.34	3213.11	2699.14	Idh3g
ENSMUSG00000002012	-1.01687	0.00039168	0.0014304	32.3614	81.5898	45.0802	28.7507	47.3877	127.841	87.9512	97.2643	78.4526	85.7625	Pnck
ENSMUSG00000002014	0.607269	0.00142002	0.00444863	2929.35	5120.62	2775.51	2901.69	2654.66	2007.22	2157.44	2478.47	1991.49	2117.86	Ssr4
ENSMUSG00000002015	0.389638	3.73446e-11	5.29038e-10	4943.52	5163.14	5529.5	5827.88	5232.55	4067.01	3910.31	4159.37	3979.53	4264.3	Bcap31
ENSMUSG00000002017	0.160335	0.12071	0.196693	1486.03	1614.56	1223.31	1394.94	1229.24	1333.37	1285.85	1099.09	1193.17	1303.91	Fam98a
ENSMUSG00000002020	-0.101764	0.715738	0.79264	1791.53	1604.22	2068.57	2390.57	1284.21	1630.87	2489.9	904.558	2398.41	2382.29	Ltbp2
ENSMUSG00000002028	-0.445146	1.08131e-10	1.44026e-09	2443.93	2549.97	2359.54	2232.97	2107.81	2970.21	3380.85	3119.53	3237.25	3202.59	Kmt2a
ENSMUSG00000002031	-0.178149	0.202739	0.29943	825.862	1284.75	836.034	874.235	817.912	1022.73	1141.61	988.559	1036.26	1057.74	Ift46
ENSMUSG00000002032	-1.85652	0.000529921	0.00186579	18.1224	26.4305	14.3437	25.5562	111.835	201.917	97.6259	195.413	118.972	100.85	Tmem25
ENSMUSG00000002033	-0.174725	0.192127	0.286879	362.447	390.712	296.095	269.405	302.334	342.9	364.118	314.783	380.193	423.254	Cd3g
ENSMUSG00000002043	0.0557533	0.69869	0.778536	568.266	929.664	783.781	733.676	753.465	653.542	692.176	888.642	715.556	676.571	Trappc6a
ENSMUSG00000002052	0.0196906	0.710373	0.788149	4166.85	3717.51	3855.38	4062.37	3861.15	3644.06	4060.71	3767.66	3920.9	3993.51	Supt6
ENSMUSG00000002055	1.52353	1.91295e-16	5.42844e-15	365.036	381.519	344.249	499.411	301.386	120.672	134.565	168.886	96.557	136.585	Spag5
ENSMUSG00000002057	-0.0142999	0.937928	0.956801	271.835	220.637	338.102	309.869	328.871	207.891	300.793	386.404	275.877	312.08	Foxn1
ENSMUSG00000002058	0.507445	7.5857e-05	0.000328629	375.392	388.413	314.537	445.104	341.192	270.019	285.841	211.329	271.567	272.375	Unc119
ENSMUSG00000002059	-0.49808	8.04868e-07	5.39809e-06	1139.12	1057.22	946.685	1359.8	1062.43	1579.49	1620.06	1487.26	1529.39	1642.19	Rab34
ENSMUSG00000002064	0.112854	0.035898	0.0717323	1517.1	1562.85	1700.75	1602.59	1605.5	1464.79	1511	1542.96	1383.7	1488.93	Sdf2
ENSMUSG00000002068	1.4223	1.20977e-15	3.18743e-14	235.591	159.732	226.426	231.071	162.066	72.8813	74.7585	61.8954	75.8662	92.1152	Ccne1
ENSMUSG00000002076	0.622657	0.186167	0.280133	31.0669	35.6237	33.8102	6.38905	17.0596	8.36342	20.2288	23.874	13.7939	13.4996	Hsf2bp
ENSMUSG00000002083	0.422968	0.00371196	0.0103083	410.342	507.925	489.735	504.735	654.899	320.2	403.696	442.995	403.47	345.432	Bbc3
ENSMUSG00000002100	2.19525	1.70695e-06	1.06673e-05	31.0669	16.0881	25.6138	18.1023	36.9624	10.753	4.39756	6.18954	6.03481	1.58819	Mybpc3
ENSMUSG00000002102	0.407108	4.81097e-13	8.94217e-12	5650.29	5515.93	5711.87	5291.2	5641.98	4473.24	4106.44	4473.27	3932.97	3994.31	Psmc3
ENSMUSG00000002103	0.872873	4.71202e-11	6.59245e-10	2772.72	2338.52	3072.63	2010.42	2601.59	1442.09	1511.88	1144.18	1486.29	1403.17	Acp2
ENSMUSG00000002104	-0.57999	0.00850957	0.0211835	212.291	141.346	220.278	119.262	270.11	310.641	328.938	257.308	284.498	260.464	Rapsn
ENSMUSG00000002105	-0.200242	0.0902682	0.155001	1548.17	1295.09	1304.25	1650.51	1378.98	1535.29	1883.04	1344.02	1728.54	1751.78	Slc39a13
ENSMUSG00000002107	-0.245555	0.160407	0.248223	3240.02	2244.29	2806.24	2651.46	3532.28	3641.67	3951.65	2306.05	3514.85	3746.55	Celf2
ENSMUSG00000002108	0.548416	0.00233205	0.00686155	871.168	604.454	749.971	606.96	1000.83	555.57	570.803	381.983	555.203	558.25	Nr1h3
ENSMUSG00000002109	-0.509183	2.07805e-05	0.00010312	354.681	453.915	336.053	362.046	294.752	488.663	529.466	552.638	510.373	478.84	Ddb2
ENSMUSG00000002111	1.99242	3.68757e-15	9.03029e-14	4120.25	2464.93	4099.23	2802.66	4693.28	1066.93	1038.7	479.248	950.052	1034.71	Spi1
ENSMUSG00000002129	0.27526	4.93736e-06	2.80748e-05	2181.16	1898.4	2030.66	2193.57	1975.12	1623.7	1673.71	1670.29	1773.37	1746.22	Sf3a1
ENSMUSG00000002147	0.0887561	0.424705	0.534338	5568.74	4466.75	5561.26	5091.01	5196.54	4879.46	5002.67	3827.79	5245.11	5383.98	Stat6
ENSMUSG00000002204	1.82016	9.41441e-14	1.93081e-12	1179.25	768.783	1081.93	1010.54	1237.77	265.24	324.54	151.202	374.158	378.784	Napsa
ENSMUSG00000002205	0.610365	2.97266e-22	1.74698e-20	871.168	838.881	828.862	838.031	885.203	566.323	576.081	509.311	547.444	592.396	Vrk3
ENSMUSG00000002210	0.492198	3.87105e-09	4.01983e-08	907.413	1075.61	911.85	892.338	888.046	640.399	661.393	724.177	688.831	607.484	Smg9
ENSMUSG00000002221	-0.0513719	0.398647	0.509113	1053.69	1092.84	1013.28	1049.93	972.396	1023.92	1033.43	1067.25	1074.2	1162.56	Paxip1
ENSMUSG00000002222	-0.475611	4.09376e-11	5.7722e-10	3577.87	3848.51	4408.64	3894.13	4021.32	5446.98	5485.52	5995.02	5143.38	5399.06	Rmnd5a
ENSMUSG00000002227	1.93725	4.86206e-12	7.87706e-11	1662.08	1041.13	1870.83	849.744	2674.56	399.055	435.359	376.678	461.232	442.312	Mov10
ENSMUSG00000002228	-0.62579	0.0481895	0.0921318	172.162	243.62	130.118	101.16	281.483	371.575	243.625	398.783	225.012	195.348	Ppm1j
ENSMUSG00000002233	0.953375	1.78195e-13	3.52252e-12	2547.49	2313.24	2308.31	2414	3131.38	1567.54	1365	1084.94	1353.52	1199.09	Rhoc
ENSMUSG00000002249	-0.123097	0.34627	0.456267	1739.75	2142.02	2526.54	2182.93	2521.03	2231.84	2242.76	2961.25	2353.58	2315.59	Tead3
ENSMUSG00000002250	0.246891	0.0379952	0.0751411	2113.84	1531.82	1889.27	2345.85	1703.12	1598.61	1535.63	1653.49	1669.92	1617.58	Ppard
ENSMUSG00000002257	0.332901	1.36492e-05	7.0585e-05	1350.12	1339.91	1407.73	1518.46	1401.73	1023.92	1144.25	1243.21	1140.58	1018.83	Def6
ENSMUSG00000002265	-0.0734101	0.58284	0.679002	1658.2	1145.7	1690.51	1366.19	1740.08	1454.04	1594.56	1847.14	1506.98	1594.55	Peg3
ENSMUSG00000002266	-0.101201	0.683146	0.76497	128.151	82.739	146.511	85.1874	172.491	126.646	154.794	90.1905	149.146	139.761	Zim1
ENSMUSG00000002274	-0.185953	0.5977	0.692336	29.7725	75.844	24.5892	52.1773	30.3282	48.9858	32.542	57.4743	63.7966	38.9107	Metrn
ENSMUSG00000002279	0.335355	0.172563	0.26342	559.204	1167.54	514.325	539.875	537.377	573.492	501.322	417.352	588.825	548.721	Lmf1
ENSMUSG00000002280	0.157717	0.0356313	0.0712477	889.29	983.674	908.777	915.764	865.3	893.692	754.622	865.652	829.356	751.216	Narfl
ENSMUSG00000002289	1.68269	2.16418e-14	4.86415e-13	3014.78	1892.65	1885.17	2699.37	2222.48	732.397	979.777	461.563	625.896	848.89	Angptl4
ENSMUSG00000002297	1.01789	2.95167e-13	5.63126e-12	506.132	430.932	470.269	626.127	390.475	240.15	248.902	220.171	259.497	227.906	Dbf4
ENSMUSG00000002307	2.13167	4.51216e-10	5.39308e-09	5098.86	3325.65	6706.71	1927.36	9283.26	1164.91	1250.67	1200.77	1175.93	1218.94	Daxx
ENSMUSG00000002308	0.511779	0.00376209	0.0104234	375.392	541.251	320.684	385.473	300.438	301.083	226.914	299.751	274.153	246.964	Cd320
ENSMUSG00000002319	0.0568067	0.517272	0.620715	2556.55	2086.86	2159.75	2465.11	2053.78	2271.27	2128.42	1959.43	2242.36	2280.65	Ipo4
ENSMUSG00000002320	0.134499	0.0972861	0.164881	2207.04	2529.28	2141.31	2506.64	2078.43	1983.33	2067.73	1983.31	2135.46	2267.94	Tm9sf1
ENSMUSG00000002324	-0.311604	0.06872	0.124173	330.086	412.546	384.207	441.909	642.578	573.492	540.9	583.586	506.062	544.75	Rec8
ENSMUSG00000002325	1.41974	4.48239e-17	1.41054e-15	4106.01	3842.76	4782.6	2771.78	5211.7	1553.21	1574.33	1283	1656.99	1675.54	Irf9
ENSMUSG00000002326	0.302043	0.00015593	0.000627054	741.722	673.403	632.148	756.038	635.943	579.466	548.816	527.88	590.549	541.574	Gmpr2
ENSMUSG00000002329	0.206161	0.00863065	0.0214347	1152.06	1283.6	1187.45	1223.5	1312.64	1041.84	1019.35	1233.49	1012.12	1033.91	Mdp1
ENSMUSG00000002332	0.341224	4.73812e-06	2.70356e-05	2142.32	2338.52	2450.73	2347.98	2498.28	1819.64	1730.88	2069.08	1739.75	1939.98	Dhrs1
ENSMUSG00000002342	-0.0917357	0.356756	0.467318	1105.46	1146.85	949.759	1024.38	1157.21	1287.97	1000.88	1257.36	1137.13	1056.94	Tmem161a
ENSMUSG00000002343	0.31725	0.0251145	0.0531503	352.092	240.173	322.734	339.685	316.55	314.226	246.263	220.171	227.599	255.699	Armc6
ENSMUSG00000002345	0.0591044	0.346212	0.456223	697.711	714.773	747.922	690.018	761.995	658.321	717.682	659.629	702.625	728.187	Borcs8
ENSMUSG00000002346	-0.704732	0.000248509	0.000958761	478.948	741.203	347.323	464.271	533.586	1015.56	810.031	764.851	844.012	747.245	Slc25a42
ENSMUSG00000002365	-0.223018	0.136561	0.217898	2183.74	1535.27	1831.9	2403.35	1724.91	2118.34	2516.28	1810.88	2344.09	2505.38	Snx9
ENSMUSG00000002372	0.191244	0.000581885	0.00202284	2284.71	2374.15	2313.44	2521.55	2634.76	2206.75	2089.72	2128.32	2078.56	2128.18	Ranbp3
ENSMUSG00000002379	0.145496	0.304992	0.413778	1467.91	1838.64	1392.36	1471.61	1765.67	1767.07	1293.76	1602.21	1363.01	1153.03	Ndufa11
ENSMUSG00000002393	0.172099	0.0121935	0.0286995	1281.51	1565.15	1444.62	1415.18	1475.65	1193.58	1307.83	1231.72	1318.18	1322.17	Nr2f6
ENSMUSG00000002395	-0.233255	0.0075796	0.0191861	2485.35	2725.79	2630.02	2488.54	2793.98	3191.24	2941.97	3597.89	2720.84	2978.66	Use1
ENSMUSG00000002396	0.00169072	0.978778	0.985715	759.845	756.142	753.045	838.031	777.159	731.202	776.609	801.988	741.42	825.067	Ocel1
ENSMUSG00000002409	-0.666866	0.000524112	0.00184822	612.277	748.098	816.567	581.404	1111.72	1538.87	1179.43	1144.18	1244.03	1043.44	Dyrk1b
ENSMUSG00000002413	-0.244718	0.000476062	0.00170475	1036.86	969.884	1025.58	1054.19	865.3	1135.04	1213.73	1127.38	1186.27	1198.29	Braf
ENSMUSG00000002416	-0.0402308	0.738915	0.810302	1202.55	1480.11	1046.07	1132.99	1246.3	1450.46	1189.98	1366.12	1176.79	1099.82	Ndufb2
ENSMUSG00000002428	-0.094346	0.20348	0.300157	1018.74	1019.3	1005.08	1032.9	931.643	1084.86	1138.09	955.842	1007.81	1157	Hltf
ENSMUSG00000002455	0.0552601	0.186493	0.280468	2227.76	2186.84	2329.83	2205.29	2175.1	2084.88	2140.73	2204.36	2075.11	2197.27	Prpf6
ENSMUSG00000002458	0.687432	4.37028e-07	3.10042e-06	1106.76	775.678	974.348	963.682	974.292	578.271	703.61	463.332	584.515	646.395	Rgs19
ENSMUSG00000002459	0.618742	2.88871e-05	0.000138806	327.497	268.902	367.814	319.453	261.58	175.632	164.469	236.087	225.012	203.289	Rgs20
ENSMUSG00000002475	-0.00655501	0.971103	0.980337	510.015	393.01	635.222	569.691	420.803	555.57	544.418	372.257	458.646	609.866	Abhd3
ENSMUSG00000002477	0.921884	2.50988e-34	4.39789e-32	1319.05	1206.61	1195.65	1321.47	1282.31	665.49	640.285	743.63	598.309	690.07	Snrpd1
ENSMUSG00000002486	-0.22612	0.0294883	0.060892	434.937	484.942	394.452	527.097	425.542	514.948	535.623	469.521	578.48	551.103	Tchp
ENSMUSG00000002489	-0.217538	0.117162	0.191865	5771.97	5022.94	8119.57	7137.64	6759.39	6472.1	7503.12	7996.01	8148.72	8032.29	Tiam1
ENSMUSG00000002496	-0.32488	1.71851e-10	2.22016e-09	2732.59	2532.73	2697.64	2750.49	2644.24	3581.94	3194.39	3211.49	3434.67	3315.35	Tsc2
ENSMUSG00000002500	-1.56078	0.00326019	0.00920525	973.43	868.759	482.563	156.532	2162.78	4376.46	2308.72	3092.12	2404.44	1520.7	Rpl3l
ENSMUSG00000002504	-0.316794	0.12805	0.206491	873.757	1569.74	769.438	1176.65	885.203	1415.81	1185.58	1041.61	1524.22	1402.38	Slc9a3r2
ENSMUSG00000002524	0.22965	2.46529e-05	0.000120091	3668.48	4262.21	3645.35	3861.12	3852.62	3243.81	3337.75	3326.44	3220.87	3320.91	Puf60
ENSMUSG00000002546	-0.307014	4.70614e-08	4.02925e-07	3810.87	3857.7	4213.98	4144.37	3853.57	4659.62	4785.43	5292.94	4834.75	5021.07	Golga2
ENSMUSG00000002550	0.121885	0.0822283	0.143818	1205.14	1133.06	1199.75	1337.44	1348.66	1133.84	1189.1	1107.93	1093.16	1198.29	Uck1
ENSMUSG00000002565	-0.30415	0.0364057	0.0725926	1699.62	2110.99	2292.94	1896.48	1833.91	1904.47	2108.19	3049.68	2490.65	2587.17	Scin
ENSMUSG00000002578	-0.41729	0.118428	0.193621	104.851	102.275	76.8413	78.7983	72.0294	106.335	89.7103	199.834	90.5222	92.9093	Ikzf4
ENSMUSG00000002580	0.451734	1.26676e-05	6.60928e-05	986.374	1287.05	1153.64	1166	1100.34	856.654	807.392	963.8	719.005	817.92	Mien1
ENSMUSG00000002588	-0.816836	0.0258518	0.0544935	166.985	124.108	221.303	230.006	378.154	590.219	496.924	392.594	162.078	335.109	Pon1
ENSMUSG00000002602	-0.341679	0.0694391	0.125183	7834.04	4842.53	6659.58	6368.82	8147.85	9255.92	8808.32	5627.18	9572.94	9635.57	Axl
ENSMUSG00000002603	1.00842	2.34854e-08	2.12038e-07	2676.93	1998.38	2285.77	2886.79	2596.85	1170.88	1413.38	784.304	1410.42	1406.35	Tgfb1
ENSMUSG00000002608	0.283148	3.51086e-07	2.5382e-06	1821.3	1695	1787.84	1795.32	1938.16	1579.49	1518.92	1458.08	1435.42	1443.67	Ccdc97
ENSMUSG00000002617	-0.244654	0.0142743	0.0328208	176.046	181.566	173.149	200.19	175.335	188.774	236.589	213.981	211.218	219.965	Zfp40
ENSMUSG00000002625	-0.463535	2.02663e-10	2.57945e-09	1309.99	1646.73	1425.15	1416.24	1310.74	1941.51	1978.02	1944.4	1993.21	1943.95	Akap8l
ENSMUSG00000002635	0.23869	0.0546263	0.102261	468.593	721.668	554.282	544.134	584.765	526.896	510.997	458.91	506.062	435.165	Pdcd2l
ENSMUSG00000002658	0.754533	5.48921e-17	1.70515e-15	2770.13	2227.06	2501.95	2304.32	2790.19	1451.65	1469.67	1670.29	1434.56	1438.11	Gtf2f1
ENSMUSG00000002660	0.275907	0.0316957	0.0647055	840.101	1100.89	734.603	860.392	856.77	807.668	695.694	809.946	691.417	624.954	Clpp
ENSMUSG00000002661	0.0927084	0.620234	0.712403	213.585	341.298	295.071	308.804	376.259	354.848	250.661	347.499	237.082	253.317	Alkbh7
ENSMUSG00000002668	0.968754	3.46415e-06	2.0425e-05	1065.34	709.027	977.422	690.018	1035.9	461.183	503.961	277.645	499.165	545.545	Dennd1c
ENSMUSG00000002679	0.397708	1.73964e-05	8.78721e-05	547.554	511.373	588.092	550.523	551.593	382.328	387.865	489.858	390.539	434.371	Med6
ENSMUSG00000002688	-0.528285	0.0243864	0.0518406	242.063	110.319	144.462	193.801	218.931	194.748	336.853	231.666	265.532	281.11	Prkd1
ENSMUSG00000002699	2.57288	2.07574e-16	5.87193e-15	1977.93	1245.68	2498.88	1319.34	2505.86	354.848	371.154	131.749	401.746	345.432	Lcp2
ENSMUSG00000002718	0.0376505	0.695148	0.775692	2119.02	1705.34	1754.03	1936.95	1733.44	2001.25	1794.21	1550.04	1769.06	1895.51	Cse1l
ENSMUSG00000002728	0.620581	1.99894e-06	1.23466e-05	2023.23	1578.94	1895.42	1545.09	2373.18	1346.51	1183.82	1262.67	1145.75	1187.97	Naa20
ENSMUSG00000002731	0.0600313	0.409197	0.51928	542.376	628.586	587.068	635.711	586.66	571.102	565.526	528.764	582.79	611.455	Prkra
ENSMUSG00000002732	-1.08675	0.000270513	0.00103349	511.31	218.339	423.14	686.823	493.78	978.521	1215.49	567.67	952.638	1241.97	Fkbp7
ENSMUSG00000002733	0.147696	0.0371887	0.0737575	803.856	686.044	756.119	783.724	817.912	728.813	723.839	656.092	669.002	698.805	Plekha3
ENSMUSG00000002741	0.00575328	0.92424	0.94782	4438.68	3763.47	4133.04	4454.23	4103.78	4083.74	4146.9	4307.92	3993.32	4274.62	Ykt6
ENSMUSG00000002748	-0.0593817	0.501519	0.60652	4036.11	3417.58	3486.55	3725.88	3475.42	3755.18	4051.03	3169.05	4001.94	3922.84	Baz1b
ENSMUSG00000002763	-0.0512039	0.522589	0.625319	2019.35	2221.31	1986.6	2574.79	2183.63	2219.89	2283.21	2232.66	2338.06	2309.23	Pex6
ENSMUSG00000002767	0.238588	0.0649777	0.118533	1262.09	1416.9	1191.55	1214.98	1453.86	1272.44	993.849	1332.52	1040.57	906.859	Mrpl2
ENSMUSG00000002768	0.349425	0.000246325	0.00095176	1032.97	1314.63	963.078	1177.72	1154.37	946.262	843.452	901.905	883.669	856.036	Mea1
ENSMUSG00000002769	1.19077	NA	NA	32.3614	460.81	45.0802	59.6312	30.3282	62.1283	52.7707	42.4426	63.7966	53.9986	Gnmt
ENSMUSG00000002771	-0.969887	6.60601e-07	4.51782e-06	177.34	139.047	146.511	270.47	162.066	284.356	384.347	344.846	346.571	392.284	Grin2d
ENSMUSG00000002778	0.00936537	0.926969	0.949647	3365.58	4238.07	3362.58	3624.72	3371.16	3523.39	3798.61	3010.77	3570.88	3940.31	Kdelr1
ENSMUSG00000002781	-0.529225	9.78704e-05	0.000412799	453.059	437.827	404.698	351.398	460.609	758.682	563.767	655.207	567.272	500.281	Tmem143
ENSMUSG00000002797	0.554841	0.0236229	0.0504432	3438.07	3065.94	4487.53	4034.69	4081.98	1824.42	2191.74	4516.6	2147.53	2326.7	Ggct
ENSMUSG00000002799	-0.254035	0.0240743	0.0512737	4874.92	6000.87	5924.98	6089.83	5473.28	6270.18	6226.07	8469.06	6443.45	6417.1	Jag2
ENSMUSG00000002803	-0.157972	0.15608	0.242547	565.677	637.779	496.907	599.506	524.108	640.399	644.683	740.093	559.513	565.397	Btbd6
ENSMUSG00000002804	0.011709	0.940574	0.958456	317.141	440.125	395.477	351.398	311.811	317.81	345.648	480.132	332.777	323.992	Nudt14
ENSMUSG00000002808	-1.01811	5.09609e-06	2.89046e-05	604.51	396.457	444.655	479.179	755.361	1512.59	882.151	1076.98	1137.99	821.89	Epdr1
ENSMUSG00000002812	0.2302	0.0228684	0.0490759	6456.74	4771.28	6241.56	5340.18	6276.98	5112.44	5036.09	4429.95	5162.35	5056.81	Flii
ENSMUSG00000002814	0.366251	0.00237684	0.00697403	574.738	465.407	507.153	462.141	654.899	384.718	448.551	385.52	438.817	408.96	Top3a
ENSMUSG00000002820	0.111079	0.210575	0.308654	1297.04	1683.51	1499.94	1377.91	1611.18	1449.26	1298.16	1467.81	1380.25	1325.35	Atg4d
ENSMUSG00000002825	0.81715	0.0235762	0.0503673	383.159	1123.87	281.751	368.435	306.125	272.409	280.564	296.214	268.118	280.316	Qtrt1
ENSMUSG00000002831	-0.974645	0.0109539	0.026251	4898.22	1599.62	1845.22	5187.91	7845.51	9426.77	8713.33	7224.97	8274.59	8369.78	Plin4
ENSMUSG00000002833	-0.0406045	0.462317	0.569278	1597.36	1598.47	1519.41	1761.25	1610.24	1755.12	1618.3	1651.72	1668.19	1629.49	Hdgfl2
ENSMUSG00000002835	0.572289	0.000892471	0.00295847	581.21	432.081	433.385	664.461	392.37	291.525	314.865	366.952	315.534	392.284	Chaf1a
ENSMUSG00000002844	0.510536	4.22815e-08	3.64943e-07	2077.6	1689.25	1966.11	1929.49	2097.38	1534.09	1414.26	1185.74	1319.9	1400.79	Adprh
ENSMUSG00000002845	0.17986	0.0545671	0.102171	1180.54	1237.64	1059.39	1109.57	1031.16	946.262	1067.73	847.968	1001.78	1091.09	Tmem39a
ENSMUSG00000002846	0.166599	0.0435976	0.0844259	616.16	636.63	635.222	646.359	728.823	651.152	596.309	582.701	528.477	556.662	Timmdc1
ENSMUSG00000002847	-0.402138	0.146383	0.230192	546.26	289.586	386.256	357.787	286.222	719.254	305.191	339.541	487.096	614.631	Pla1a
ENSMUSG00000002870	0.489303	0.000712756	0.00242485	1341.05	1083.65	1047.09	1478	955.337	793.331	837.296	734.787	846.598	991.827	Mcm2
ENSMUSG00000002871	-0.159016	0.0118673	0.0280673	1377.3	1513.43	1630.06	1682.45	1597.91	1781.41	1723.84	1741.91	1747.51	1724.78	Tpra1
ENSMUSG00000002881	0.392057	1.67059e-07	1.28575e-06	3109.28	2962.51	3473.23	2823.96	3437.51	2261.71	2480.22	2416.57	2449.27	2437.08	Nab1
ENSMUSG00000002885	0.485417	0.000376945	0.00138246	1684.09	1287.05	1374.95	1409.85	1904.99	1162.52	1068.61	889.526	1181.96	1170.5	Adgre5
ENSMUSG00000002897	0.643501	9.1658e-07	6.06617e-06	2393.45	1560.55	1773.5	2241.49	1904.04	1228.23	1292.88	1110.58	1288.86	1397.61	Il17ra
ENSMUSG00000002900	-0.255078	0.337101	0.44724	2922.88	1559.4	1700.75	3502.27	2396.87	2842.37	2930.53	1707.43	3438.98	3498.79	Lamb1
ENSMUSG00000002908	-1.18629	2.60808e-08	2.32907e-07	99.673	149.39	80.9395	74.5389	139.32	292.72	222.517	250.234	259.497	214.406	Kcnn1
ENSMUSG00000002910	-0.18372	0.0972473	0.164846	665.35	954.945	929.268	899.792	914.583	985.689	911.175	1073.44	1043.16	947.358	Arrdc2
ENSMUSG00000002944	-0.198151	0.274716	0.381764	7991.96	5660.72	6255.91	9411.07	9457.65	10825.9	9186.51	6818.23	8697.89	8960.59	Cd36
ENSMUSG00000002948	-0.137592	0.0828397	0.144579	1567.58	1791.53	1788.87	1620.69	1841.49	1822.03	1804.76	2154.85	1888.03	1804.98	Map2k7
ENSMUSG00000002949	0.108599	0.167492	0.257048	1761.75	1866.22	1740.71	1621.75	1777.04	1702.55	1495.17	1802.93	1671.64	1461.93	Timm44
ENSMUSG00000002957	0.102366	0.637715	0.727619	6648.32	3863.45	4629.95	7089.72	5104.61	5646.51	5910.32	3152.25	5383.91	5370.48	Ap2a2
ENSMUSG00000002963	0.351719	4.43145e-13	8.27938e-12	1188.31	1168.69	1170.04	1164.94	1204.6	965.378	877.753	931.969	901.773	948.152	Pnkp
ENSMUSG00000002968	-0.138675	0.0483974	0.0924395	2064.65	2154.66	2302.17	2095.61	2295.46	2326.23	2306.96	2713.67	2403.58	2266.35	Med25
ENSMUSG00000002980	0.200817	0.0061438	0.015959	7579.03	8484.19	8096	8685.92	9236.82	7554.56	6988.6	7270.95	7973.71	6832.41	Bcam
ENSMUSG00000002981	0.228587	1.47352e-08	1.38872e-07	4386.91	4517.32	4683.22	4473.4	4694.23	3909.3	3702.75	3887.92	3897.63	4028.45	Clptm1
ENSMUSG00000002983	0.858174	2.88688e-15	7.16676e-14	1766.93	1381.28	1800.14	1302.3	1620.66	876.965	807.392	909.863	887.117	860.801	Relb
ENSMUSG00000002984	0.632761	2.32452e-12	3.90546e-11	2227.76	2001.82	1950.74	2370.34	2037.67	1250.93	1325.43	1581.87	1306.11	1361.08	Tomm40
ENSMUSG00000002985	-0.282233	0.0074374	0.0188685	75100.4	100596	93138.8	99803.4	88122.2	110837	118036	93784	117772	115029	Apoe
ENSMUSG00000002996	-0.200783	0.0049262	0.0131638	3691.78	3581.91	4286.72	3525.69	3650.75	4282.07	4338.63	4169.1	4107.12	4638.32	Hbp1
ENSMUSG00000002997	-0.445345	0.0464266	0.0891541	919.063	1026.19	547.11	1092.53	1129.72	1308.28	1543.54	836.473	1375.08	1356.32	Prkar2b
ENSMUSG00000003031	-0.4504	2.43529e-12	4.07719e-11	2922.88	3146.38	3294.96	3155.13	3044.19	4231.89	4456.49	3779.16	4409.72	4391.36	Cdkn1b
ENSMUSG00000003032	-0.518201	0.000857894	0.00285564	9651.45	8583.02	14253.6	11141.4	13112.2	14017.1	15161.9	18982.4	16602.6	16502.1	Klf4
ENSMUSG00000003033	0.14697	0.121201	0.197333	1783.76	1288.2	1490.72	1580.23	1636.77	1506.61	1441.52	1313.07	1369.9	1396.02	Ap1m1
ENSMUSG00000003037	0.600843	1.63529e-26	1.43969e-24	3104.1	2825.77	3027.55	2784.56	2989.22	1876.99	1974.51	1814.42	2008.73	2033.68	Rab8a
ENSMUSG00000003038	0.303478	7.27245e-05	0.000316425	3853.59	3647.41	3415.85	3685.42	3234.69	2807.72	2704.5	3259.24	2776.01	2900.84	Hmgn2
ENSMUSG00000003039	0.16806	0.00107552	0.00348118	2497	2460.33	2416.92	2395.89	2425.3	2120.73	2073.01	2118.59	2156.15	2379.11	Fam32a
ENSMUSG00000003051	4.23598	3.97387e-09	4.1195e-08	99.673	869.908	132.167	95.8358	45.4922	10.753	7.91561	22.9897	15.5181	8.73507	Elf3
ENSMUSG00000003062	0.725687	4.97021e-05	0.000226007	1043.33	791.766	1145.45	908.31	1306.01	696.554	701.851	430.615	650.035	663.865	Stard3nl
ENSMUSG00000003068	0.053405	0.544411	0.64561	3932.55	4948.25	4179.14	3838.76	4553.96	4224.72	4086.21	4491.84	4020.05	3852.96	Stk11
ENSMUSG00000003070	-0.24096	0.0867172	0.150098	122.973	131.003	140.363	157.597	156.38	135.01	186.457	151.202	168.113	195.348	Efna2
ENSMUSG00000003072	0.157261	0.0868955	0.150378	5388.81	6206.57	5451.64	5669.22	6141.45	5873.51	4746.73	5695.26	4925.27	4643.08	Atp5d
ENSMUSG00000003099	0.212095	0.00130646	0.00413448	2175.98	2318.99	2032.71	2267.05	2339.06	2062.18	1873.36	2029.29	1842.34	1810.54	Ppp5c
ENSMUSG00000003119	-0.0685823	0.522136	0.625039	1218.08	915.874	1108.56	1020.12	1022.63	1013.17	1182.94	954.074	1209.55	1178.44	Cdk12
ENSMUSG00000003123	-0.217957	0.460916	0.568094	3262.03	1703.04	1788.87	4022.97	5248.67	3737.26	4213.74	3184.08	3663.99	3841.05	Lipe
ENSMUSG00000003131	0.133524	0.11209	0.185291	2665.28	2322.44	2455.85	2790.95	2511.55	2356.1	2445.92	1984.19	2367.37	2464.88	Pafah1b2
ENSMUSG00000003134	0.200195	0.121498	0.197674	1272.45	1951.26	1452.81	1296.98	1379.93	1283.19	1255.06	1376.73	1323.35	1162.56	Tbc1d8
ENSMUSG00000003135	0.0188491	0.732305	0.805058	979.902	934.261	925.169	955.163	936.382	915.198	962.186	996.517	892.29	900.506	Cnot11
ENSMUSG00000003153	0.0863317	0.797367	0.855023	225.235	148.241	162.904	467.466	163.962	247.318	250.661	137.054	218.115	246.964	Slc2a3
ENSMUSG00000003154	-0.307901	4.82084e-07	3.39471e-06	1601.24	1512.28	1637.23	1621.75	1826.32	1953.46	2074.77	1994.8	2063.04	2067.03	Foxj2
ENSMUSG00000003161	0.112851	0.27512	0.382156	2805.08	2145.47	2704.81	2809.05	2774.08	2537.7	2509.25	2063.77	2532.03	2600.67	Sri
ENSMUSG00000003166	-0.00623117	0.913077	0.939361	1994.75	2248.89	2140.29	2112.65	1958.06	2039.48	2088.84	2234.43	2038.04	2096.42	Dgcr2
ENSMUSG00000003184	0.0607491	0.390996	0.501863	2124.2	2632.71	2198.69	2429.97	2259.45	2179.27	2169.76	2277.75	2323.4	2213.94	Irf3
ENSMUSG00000003190	-0.0550563	0.523382	0.625977	459.531	418.291	397.526	429.131	451.131	467.157	392.262	485.437	430.196	464.547	Bcl2l12
ENSMUSG00000003198	-0.147112	0.220141	0.319627	213.585	217.19	230.524	215.098	165.857	222.228	256.818	219.287	206.908	246.17	Zfp959
ENSMUSG00000003199	0.189099	0.0650373	0.118553	1685.38	2194.88	1661.82	1863.47	1724.91	1679.85	1620.94	1374.96	1665.61	1667.6	Mpnd
ENSMUSG00000003200	-0.0780955	0.492548	0.598338	3008.31	2294.86	2825.71	3365.97	2640.44	2945.12	2914.7	2641.17	3177.76	3241.5	Sh3gl1
ENSMUSG00000003206	1.11406	0.0036908	0.010259	213.585	176.969	274.58	128.846	268.215	88.4133	140.722	26.5266	118.972	115.938	Ebi3
ENSMUSG00000003208	0.174163	0.0958292	0.162733	368.92	398.756	342.2	340.749	397.109	304.668	313.106	392.594	304.327	321.609	Ccdc94
ENSMUSG00000003226	0.296576	2.77113e-05	0.00013369	3228.37	2798.19	3066.48	2666.36	3097.26	2454.07	2481.1	2285.71	2323.4	2550.64	Ranbp2
ENSMUSG00000003227	-0.61495	0.00925202	0.0227123	41.4225	35.6237	45.0802	27.6859	36.0147	56.1544	41.3371	72.5061	45.6921	68.2923	Edar
ENSMUSG00000003228	0.321474	0.0439291	0.085004	697.711	430.932	634.197	813.539	748.726	511.364	509.238	550.869	547.444	542.368	Grk5
ENSMUSG00000003233	-0.349312	6.22788e-06	3.47452e-05	1272.45	1308.88	1399.54	1336.38	1312.64	1455.24	1652.6	1687.98	1867.34	1777.98	Dvl3
ENSMUSG00000003234	0.236091	4.26793e-05	0.000197406	1835.54	1744.41	1603.42	1630.27	1674.68	1538.87	1420.41	1395.3	1444.04	1408.73	Abcf3
ENSMUSG00000003235	0.251579	2.45624e-06	1.49512e-05	2036.18	1929.43	1834.97	1980.61	1828.22	1567.54	1605.99	1706.55	1625.95	1558.81	Eif2b5
ENSMUSG00000003269	0.069194	0.348961	0.459081	1706.09	1882.31	2025.54	1946.53	2116.34	1751.54	1767.82	1985.08	1841.48	1881.22	Cyth2
ENSMUSG00000003271	0.519557	0.00100747	0.00328749	1247.85	1398.52	1705.88	1645.18	1551.47	936.704	855.765	1397.95	923.326	1152.23	Sult2b1
ENSMUSG00000003273	-1.14718	1.79731e-10	2.3071e-09	126.857	134.451	137.29	166.115	125.104	301.083	326.299	202.487	382.78	315.256	Car11
ENSMUSG00000003279	-0.194475	0.567917	0.666262	47.8948	56.3085	70.694	86.2522	73.9249	50.1805	56.2888	152.97	63.7966	60.3514	Dlgap1
ENSMUSG00000003282	-0.400265	0.035353	0.0707923	50.4837	50.5627	51.2275	38.3343	35.0669	63.3231	64.2044	46.8637	58.6239	63.5277	Plag1
ENSMUSG00000003283	4.00898	8.37275e-30	9.44446e-28	2742.95	1724.88	3155.62	1088.27	3254.59	163.684	174.143	60.127	181.044	164.378	Hck
ENSMUSG00000003299	0.117229	0.150755	0.23561	1489.92	1665.12	1603.42	1648.38	1806.42	1665.52	1485.5	1628.73	1400.94	1399.99	Mrpl4
ENSMUSG00000003308	0.395394	0.000433913	0.00156688	3003.13	2699.36	2953.78	2469.37	3745.53	2267.68	2286.73	2267.14	2337.2	2149.62	Keap1
ENSMUSG00000003309	0.325057	0.0356042	0.0712163	1130.06	1900.7	1617.77	1405.59	1220.71	1057.38	1087.08	1360.82	1127.65	1173.68	Ap1m2
ENSMUSG00000003316	-0.131337	0.117008	0.19163	5927.31	5093.04	5343.03	5522.27	5033.53	5673.99	6559.4	5121.41	6003.78	6120.9	Glg1
ENSMUSG00000003344	-0.437286	2.98133e-22	1.74698e-20	1197.37	1188.22	1203.85	1203.27	1272.83	1681.05	1664.92	1569.49	1658.71	1646.96	Btbd2
ENSMUSG00000003345	0.0452814	0.538609	0.640412	4016.69	4649.47	4035.71	4276.41	4524.58	4094.49	3996.5	4641.27	4241.61	3866.46	Csnk1g2
ENSMUSG00000003346	0.140634	0.0894287	0.153818	1847.19	2034	1989.68	2297.93	2158.99	1811.28	1846.98	2112.4	1854.41	1746.22	Abhd17a
ENSMUSG00000003348	0.274192	0.139999	0.222186	418.109	270.051	335.028	409.964	312.759	305.862	301.673	192.76	348.295	294.61	Mob3a
ENSMUSG00000003352	-0.0875909	0.288179	0.396362	1429.08	1424.95	1507.11	1281.01	1374.24	1307.08	1583.12	1633.16	1525.95	1401.58	Cacnb3
ENSMUSG00000003355	0.895356	0.0888836	0.153155	183.813	944.603	119.872	247.043	126.999	151.736	213.721	133.517	165.526	207.259	Fkbp11
ENSMUSG00000003360	0.0571781	0.116621	0.191151	3505.38	3514.11	3376.92	3309.53	3337.99	3246.2	3270.03	3322.9	3347.6	3187.5	Ddx23
ENSMUSG00000003363	0.289259	9.61608e-07	6.32705e-06	4010.22	4084.09	4663.76	4159.27	4331.24	3237.84	3565.54	3498.86	3497.6	3586.94	Pld3
ENSMUSG00000003378	-0.836914	9.19628e-13	1.6304e-11	383.159	442.424	353.47	376.954	369.624	590.219	649.96	840.01	707.797	647.189	Grik5
ENSMUSG00000003379	-0.387526	0.321396	0.430969	10.3556	8.04406	13.3192	10.6484	18.0073	10.753	13.1927	13.2633	14.656	26.9993	Cd79a
ENSMUSG00000003380	-0.0533433	0.76547	0.830541	3764.27	7061.54	3729.37	4297.7	4411.8	4730.11	4923.51	5299.13	4611.46	4576.38	Rabac1
ENSMUSG00000003382	-0.0307188	0.769363	0.833862	3676.25	2817.72	3725.27	2990.08	3231.84	2991.72	3404.59	3670.4	3171.72	3552.79	Etv3
ENSMUSG00000003402	0.411133	3.73153e-06	2.18374e-05	2691.17	3150.98	2602.36	3125.31	2530.51	2174.49	2200.54	1902.84	2121.67	2203.62	Prkcsh
ENSMUSG00000003411	-1.30478	1.57746e-13	3.14585e-12	46.6004	40.2203	49.1784	68.1499	70.1339	131.425	121.373	154.739	137.076	137.379	Rab3b
ENSMUSG00000003418	0.0337177	0.87465	0.910569	91.9063	91.9322	73.7677	86.2522	45.4922	88.4133	80.9151	74.2745	74.142	61.9396	St8sia6
ENSMUSG00000003420	-0.673748	0.0223098	0.0480543	4530.59	2196.03	3032.67	6080.25	3954.03	6766.01	7536.54	3285.76	6907.27	7079.37	Fcgrt
ENSMUSG00000003421	0.276901	0.00091729	0.00302821	1563.7	1403.11	1631.09	1511.01	1735.34	1308.28	1157.44	1430.67	1309.55	1271.35	Nosip
ENSMUSG00000003423	0.180596	0.0299294	0.061705	1027.8	1090.55	1103.44	1102.11	1138.25	1109.95	940.199	988.559	954.362	835.39	Pih1d1
ENSMUSG00000003429	0.248114	0.000981652	0.00321598	14952.2	16635.1	15851.9	14096.4	16383.8	12437.6	13174.2	14763.8	12298.1	12933.5	Rps11
ENSMUSG00000003435	0.0361394	0.363457	0.473896	5155.81	5325.17	5386.06	5163.42	4855.35	4969.07	5133.71	5029.45	5014.07	5092.54	Supt5
ENSMUSG00000003437	0.0917164	0.0585305	0.1085	2313.19	2250.04	2252.99	2407.61	2415.83	2156.57	2085.32	2306.05	2142.36	2233	Paf1
ENSMUSG00000003438	0.305253	1.7073e-05	8.63359e-05	1319.05	1208.91	1221.26	1392.81	1252.93	1087.25	956.03	1117.65	1024.19	992.621	Timm50
ENSMUSG00000003444	0.24889	0.0180843	0.0402597	376.686	345.895	284.825	323.712	315.602	311.836	280.564	280.298	245.703	267.611	Med29
ENSMUSG00000003452	-0.832557	0.00162053	0.00499572	24.5946	33.3254	19.4665	43.6585	38.8579	54.9596	42.2166	64.5481	72.4177	51.6163	Bicd1
ENSMUSG00000003458	0.180033	0.00321119	0.00909107	4304.06	3889.88	4510.07	4189.09	4501.84	3774.29	3772.23	3508.59	3856.24	3975.25	Ncstn
ENSMUSG00000003464	-0.0597815	0.314804	0.423809	2878.87	3042.95	2985.54	2986.88	2722.9	3341.79	2922.62	2934.73	2938.95	3102.54	Pex19
ENSMUSG00000003469	-0.535561	3.32718e-05	0.000157899	2091.84	2298.3	3185.33	2993.27	2835.68	3697.83	3631.51	3737.6	4184.71	4182.51	Phyhip
ENSMUSG00000003476	-0.814989	0.149013	0.233373	339.147	171.224	183.395	46.8531	658.69	753.903	343.01	771.925	333.639	260.464	Crhr2
ENSMUSG00000003477	-3.88113	3.24958e-14	7.13484e-13	112.618	111.468	16.3928	99.0303	288.117	2174.49	2248.03	1179.55	2164.77	1488.14	Inmt
ENSMUSG00000003484	1.75922	9.66509e-17	2.888e-15	377.981	298.78	288.923	387.603	399.005	129.036	130.168	60.127	106.04	93.7034	Cyp4f18
ENSMUSG00000003500	0.191914	0.175917	0.267432	1289.28	1477.81	1062.46	1333.18	1024.52	1187.61	1102.03	837.357	1086.27	1202.26	Impdh1
ENSMUSG00000003518	-0.254766	0.072107	0.129067	1992.17	1384.73	1425.15	1673.93	1812.11	2207.94	2174.15	1558	2104.43	1844.69	Dusp3
ENSMUSG00000003526	-0.996853	5.6231e-12	9.04508e-11	603.216	569.979	660.835	720.898	933.538	1289.16	1404.58	1260.9	1575.95	1436.52	Prodh
ENSMUSG00000003527	0.104078	0.313976	0.422852	770.2	655.017	708.989	619.738	707.025	528.091	641.164	729.482	662.967	652.748	Dgcr14
ENSMUSG00000003528	0.404072	0.000385048	0.00140932	3808.29	3847.36	3882.02	4328.58	3723.73	2991.72	2658.77	3647.41	2445.82	3061.24	Slc25a1
ENSMUSG00000003531	-0.0802332	0.643262	0.732282	1421.31	1965.05	2000.95	1871.99	2314.42	1774.24	1976.26	2801.21	1804.41	1766.87	Dgcr6
ENSMUSG00000003534	-0.0678236	0.48731	0.593464	5764.21	7521.2	7495.61	6676.56	6779.29	6375.32	6988.6	7862.49	7710.77	6947.55	Ddr1
ENSMUSG00000003541	0.569628	0.000433088	0.00156421	1342.35	1028.49	1457.94	1643.05	929.747	919.977	804.754	910.747	806.941	871.124	Ier3
ENSMUSG00000003545	2.41716	NA	NA	177.34	156.285	3214.02	120.327	411.326	149.347	80.0356	339.541	105.178	89.7329	Fosb
ENSMUSG00000003546	-0.107494	0.46284	0.569847	572.149	1004.36	761.241	710.25	730.719	822.005	799.477	888.642	850.908	711.511	Klc4
ENSMUSG00000003549	0.109906	0.265932	0.371943	777.967	607.901	676.204	800.761	680.488	660.711	585.755	699.418	694.865	641.63	Ercc1
ENSMUSG00000003555	1.71344	1.87712e-17	6.2506e-16	569.56	458.512	795.051	571.82	427.437	139.789	216.36	189.223	170.699	143.732	Cyp17a1
ENSMUSG00000003559	-0.0427442	0.818239	0.870217	366.331	263.156	328.881	349.268	358.251	506.585	296.396	278.529	341.398	296.992	As3mt
ENSMUSG00000003573	-0.0753766	0.701011	0.780472	885.407	612.498	694.646	1166	655.846	795.72	927.006	658.744	913.843	933.064	Homer3
ENSMUSG00000003575	-0.577533	5.67667e-16	1.54064e-14	753.373	718.22	787.88	777.335	786.636	1088.44	1025.51	1235.26	1173.34	1183.2	Crtc1
ENSMUSG00000003581	-0.0716615	0.310586	0.41957	891.879	821.644	922.096	962.617	856.77	965.378	914.693	862.115	1006.09	935.446	Rnf215
ENSMUSG00000003585	0.319175	0.0421403	0.0821281	1078.28	871.057	1055.29	1287.39	973.344	676.243	781.007	1120.31	807.803	833.008	Sec14l2
ENSMUSG00000003604	0.11798	0.0802084	0.140845	500.954	526.312	488.711	564.366	554.437	474.326	483.732	481.016	493.992	495.516	Aven
ENSMUSG00000003617	0.125477	0.610808	0.703322	2153.97	1033.09	1689.48	2194.64	2610.12	1875.8	2019.36	1166.29	1903.55	1910.6	Cp
ENSMUSG00000003623	-0.131672	0.0707055	0.127076	1047.21	1188.22	1215.12	1273.55	1077.6	1332.17	1268.26	1215.8	1224.2	1319.79	Crot
ENSMUSG00000003644	0.586204	1.36729e-09	1.53273e-08	2159.15	2282.22	1962.01	2018.94	1876.55	1150.57	1374.68	1567.72	1363.01	1397.61	Rps6ka1
ENSMUSG00000003660	-0.149156	0.0747377	0.133024	3484.67	2814.27	3067.51	3178.55	2790.19	3370.46	3757.28	3135.45	3345.87	3391.59	Snrnp200
ENSMUSG00000003662	0.022362	0.743239	0.81361	1049.8	1170.99	1054.26	1065.91	1085.18	1203.14	1053.66	1005.36	1047.47	1040.27	Ciao1
ENSMUSG00000003665	1.67992	0.000111678	0.000463986	80.2562	39.0712	137.29	84.1225	132.686	47.791	29.9034	8.84221	33.6225	28.5875	Has1
ENSMUSG00000003680	0.472247	2.53785e-14	5.64772e-13	1114.53	1114.68	1122.91	989.238	1084.23	751.513	824.983	748.051	808.665	774.244	Taf6l
ENSMUSG00000003721	-0.35924	0.0049463	0.0132136	1923.56	2129.38	2597.24	2095.61	1738.18	2886.58	2430.09	2371.48	2666.52	3094.6	Insig2
ENSMUSG00000003731	-0.0104962	0.879294	0.913834	2820.62	2293.71	2731.45	2510.9	2584.53	2716.92	2583.13	2446.64	2636.35	2653.08	Kpna6
ENSMUSG00000003746	-0.848503	0.00472683	0.0126949	4015.4	5931.92	2825.71	4325.39	3228.05	6890.27	8934.09	3137.21	7784.91	9852.36	Man1a
ENSMUSG00000003752	-0.0338615	0.748817	0.817534	1052.39	987.122	1358.55	1142.58	1025.47	1015.56	1100.27	1181.32	1209.55	1190.35	Itpkc
ENSMUSG00000003762	0.452883	5.89734e-06	3.30134e-05	1369.53	1275.56	1222.29	1267.16	991.352	870.991	827.621	939.042	862.978	970.386	Coq8b
ENSMUSG00000003778	0.00500184	0.933779	0.954241	1741.04	1847.84	1686.41	1700.55	1586.54	1666.71	1709.77	1609.28	1723.37	1816.1	Brd8
ENSMUSG00000003779	1.28419	1.71416e-11	2.55468e-10	538.493	497.583	485.637	636.776	423.646	197.138	190.854	313.898	168.113	189.789	Kif20a
ENSMUSG00000003808	0.431665	4.9941e-14	1.07558e-12	1641.37	1508.84	1655.67	1716.53	1678.47	1207.92	1158.32	1200.77	1213.86	1299.14	Farsa
ENSMUSG00000003809	0.0229202	0.920865	0.945107	718.422	1484.7	708.989	746.454	677.645	945.067	786.284	979.716	798.319	758.362	Gcdh
ENSMUSG00000003810	-0.27497	0.0067944	0.0174332	2471.11	1979.99	2227.37	2098.8	2423.41	3043.09	2458.24	2924.12	2757.05	2373.56	Mast2
ENSMUSG00000003812	0.285813	0.000254383	0.000978912	2174.68	2755.67	2665.88	2402.28	2450.89	1992.88	1964.83	2119.48	1970.8	2164.71	Dnase2a
ENSMUSG00000003813	0.0486918	0.554949	0.654708	2139.73	2034	2001.97	2031.72	2335.27	2356.1	1949	1871.01	1974.25	2049.56	Rad23a
ENSMUSG00000003814	1.01389	2.4236e-26	2.08207e-24	28911.6	21511	24851.5	26798.9	23648.4	12753	12600.8	11212.8	12106.7	13583.8	Calr
ENSMUSG00000003824	0.473014	0.000758767	0.00256302	161.807	172.373	162.904	166.115	118.469	97.9715	124.011	105.222	112.075	120.703	Syce2
ENSMUSG00000003847	-0.410226	1.86371e-08	1.72405e-07	3774.63	3531.34	4215	4229.55	3664.02	4829.28	5210.23	5532.57	5101.14	5125.9	Nfat5
ENSMUSG00000003848	0.198703	0.00283344	0.0081504	1150.77	1214.65	1149.55	1143.64	1113.61	964.183	951.632	1134.46	991.433	984.68	Nob1
ENSMUSG00000003849	0.377826	0.000147841	0.000597642	420.698	415.993	451.827	397.186	384.788	336.927	291.119	364.299	324.156	278.728	Nqo1
ENSMUSG00000003863	-0.382979	0.0261917	0.0550641	1080.87	952.647	1578.83	1376.84	1457.65	1397.89	1485.5	2120.36	1756.99	1647.75	Ppfia3
ENSMUSG00000003865	-0.892518	0.00582148	0.0152358	2159.15	1761.65	1714.07	1220.31	3893.38	5911.75	3182.08	4659.84	3678.65	2524.43	Gys1
ENSMUSG00000003868	0.379194	2.21396e-05	0.000108935	1289.28	1172.14	1000.99	1223.5	1003.67	842.316	890.946	875.378	897.463	863.183	Ruvbl2
ENSMUSG00000003872	-0.782826	2.77032e-05	0.000133687	49.1893	76.9932	92.2096	95.8358	84.3502	133.815	126.65	147.665	117.248	163.584	Lin7b
ENSMUSG00000003873	0.878001	7.33696e-33	1.07656e-30	2049.12	1874.27	1862.63	1987	2292.62	1092.02	1152.16	1069.91	1102.65	1061.71	Bax
ENSMUSG00000003882	0.713402	0.0147315	0.0337232	563.088	401.054	452.851	247.043	260.633	201.917	242.745	130.865	296.568	300.169	Il7r
ENSMUSG00000003923	0.194421	0.00552858	0.0145494	906.118	983.674	868.819	882.754	943.016	826.784	774.85	880.684	778.491	748.039	Tfam
ENSMUSG00000003929	-0.30147	0.0129963	0.0303164	313.258	324.061	249.99	298.156	253.051	315.421	392.262	325.393	332.777	401.019	Zfp81
ENSMUSG00000003934	-0.801995	0.000328867	0.00122505	36.2447	36.7729	52.2521	55.3718	78.6636	90.8029	78.2766	100.801	96.557	89.7329	Efnb3
ENSMUSG00000003948	-0.162971	0.468141	0.574684	1632.31	821.644	1287.86	2040.24	1868.02	1910.45	1847.86	1675.6	1456.98	1675.54	Mmd
ENSMUSG00000003949	-1.87361	3.58253e-23	2.26075e-21	607.099	688.342	852.426	566.496	794.219	1977.35	2441.53	3679.24	2255.3	2506.96	Hlf
ENSMUSG00000003955	1.05599	8.62308e-20	3.82181e-18	1871.78	2178.79	2121.84	2678.08	2336.22	1080.08	1039.58	1266.2	997.468	998.974	Fam162a
ENSMUSG00000003970	0.369501	0.000470396	0.00168614	24742.2	30700.7	26374	28424.9	27010.1	20313.6	20540.1	26201.2	19046.7	20138.3	Rpl8
ENSMUSG00000003992	-0.235173	0.0482126	0.0921661	829.745	1214.65	1057.34	893.403	1101.29	1100.39	1178.55	1343.13	1222.48	1155.41	Ssbp2
ENSMUSG00000004018	0.251292	0.00918296	0.0225717	226.53	242.471	206.959	256.627	239.782	186.385	189.095	213.981	197.425	196.936	Fancl
ENSMUSG00000004032	-0.592499	1.02141e-09	1.16748e-08	827.156	1014.7	913.899	820.993	743.04	1371.6	1197.02	1374.96	1324.21	1245.14	Gstm5
ENSMUSG00000004035	-0.362102	0.215229	0.314199	40.1281	93.0813	43.0311	50.0476	66.3428	101.556	76.5176	87.5378	63.7966	48.4399	Gstm7
ENSMUSG00000004040	0.738024	8.30602e-14	1.71914e-12	11656.6	8920.87	11347.9	9176.81	10652.8	6376.51	6133.72	5653.71	6790.03	6076.43	Stat3
ENSMUSG00000004043	0.320624	0.000531575	0.00187088	1731.98	1280.16	1523.51	1689.9	1710.7	1254.51	1248.91	1260.01	1306.97	1284.05	Stat5a
ENSMUSG00000004044	-0.0988624	0.454767	0.562514	10997.7	8618.64	8787.57	12569.4	12854.4	12321.7	11724.8	11007.7	11751.5	10842.6	Cavin1
ENSMUSG00000004054	0.164451	0.0274659	0.0572605	2860.74	2576.4	3032.67	3097.63	2863.17	2596.25	2596.32	2302.51	2768.25	2614.17	Map3k11
ENSMUSG00000004056	-0.0260535	0.79953	0.856563	6812.71	5487.2	6823.51	5643.66	7418.08	7187.77	6699.25	6290.35	6496.91	6101.84	Akt2
ENSMUSG00000004069	-0.000403337	0.996259	0.997364	1743.63	1634.09	1474.33	1516.34	1755.24	1874.6	1535.63	1603.98	1574.22	1542.14	Dnaja3
ENSMUSG00000004070	0.67369	2.33075e-07	1.74762e-06	2025.82	1483.56	1989.68	1720.78	2193.1	1363.24	1188.22	985.022	1170.75	1196.7	Hmox2
ENSMUSG00000004071	-0.365652	5.20142e-06	2.94649e-05	1449.79	1536.42	1430.27	1372.58	1474.71	1886.55	1684.27	2124.78	1945.8	1718.43	Cdip1
ENSMUSG00000004085	0.0574567	0.723339	0.798279	3884.66	2920	3363.6	2517.29	3889.59	3670.35	3003.53	3761.47	2981.2	2513.32	Map3k20
ENSMUSG00000004096	0.502263	5.23264e-15	1.26424e-13	2084.07	2247.74	2200.74	2033.85	2361.8	1684.63	1481.1	1543.85	1509.57	1504.81	Cwc15
ENSMUSG00000004098	0.241803	0.152688	0.238166	3624.47	2469.53	3154.59	4634.19	3774.91	3309.53	2556.74	2970.1	3396.74	2701.52	Col5a3
ENSMUSG00000004099	0.313225	0.0011026	0.00355989	3465.25	2797.04	3024.47	3446.89	2853.69	2184.05	2415.14	2629.67	2596.69	2713.43	Dnmt1
ENSMUSG00000004100	0.303991	0.0028544	0.00820061	1435.55	1501.94	1209.99	1397.07	1224.5	1050.21	1025.51	1303.34	1062.99	1037.88	Ppan
ENSMUSG00000004105	-1.58369	3.69691e-10	4.49305e-09	2762.37	1566.29	1874.93	2679.14	2691.62	6448.2	8421.33	3675.71	7389.2	8757.3	Angptl2
ENSMUSG00000004110	-0.881686	1.01356e-05	5.40085e-05	120.384	131.003	143.437	155.467	95.7232	162.489	255.938	313.898	227.599	227.906	Cacna1e
ENSMUSG00000004127	-0.0735164	0.677716	0.760329	315.847	258.559	381.133	329.036	331.714	260.461	332.456	475.711	301.741	329.55	Trmt10a
ENSMUSG00000004151	2.0061	NA	NA	287.369	4798.86	150.609	283.248	224.618	296.304	310.468	173.307	347.433	302.551	Etv1
ENSMUSG00000004187	-0.445356	0.00117922	0.00377349	242.063	404.502	313.513	291.767	290.013	393.081	445.033	430.615	448.3	382.755	Kifc2
ENSMUSG00000004207	0.649768	6.59704e-07	4.5134e-06	66472.8	56546.3	68084.5	56143.8	69474.2	41207.8	44961.5	29632	42429	43642.8	Psap
ENSMUSG00000004221	0.136914	0.112495	0.185823	1443.32	1338.76	1605.47	1186.23	1363.82	1247.34	1299.04	1218.46	1306.97	1237.2	Ikbkg
ENSMUSG00000004233	-0.140662	0.136762	0.218159	226.53	264.305	222.328	235.33	230.304	289.136	254.179	257.308	234.496	266.817	Wars2
ENSMUSG00000004263	0.170065	0.0890477	0.153367	458.237	563.085	505.104	510.059	555.384	405.029	466.142	530.532	474.164	427.224	Atn1
ENSMUSG00000004264	0.321301	7.71215e-05	0.000332988	4994.01	5754.95	4749.82	5211.34	5079.02	4266.54	3914.71	4681.06	3900.21	3879.16	Phb2
ENSMUSG00000004266	1.438	2.22654e-15	5.62022e-14	5326.68	3576.16	5678.06	3359.58	4925.48	1713.31	1788.93	1257.36	1818.2	1861.36	Ptpn6
ENSMUSG00000004267	-0.51446	0.0122994	0.0289186	148.862	111.468	150.609	205.515	116.574	156.516	225.155	185.686	258.635	219.171	Eno2
ENSMUSG00000004268	0.471019	1.15063e-13	2.32029e-12	2122.91	2453.44	2205.86	2235.1	2189.31	1679.85	1509.24	1710.08	1539.74	1648.55	Emg1
ENSMUSG00000004270	0.440042	0.0138744	0.032021	4200.5	5819.31	4659.66	4160.34	2963.63	3307.14	2913.82	2820.66	3040.68	3987.95	Lpcat3
ENSMUSG00000004285	0.365253	1.26575e-06	8.11805e-06	1972.75	2109.84	2051.15	1815.56	2221.54	1617.73	1531.23	1734.84	1506.12	1509.58	Atp6v1f
ENSMUSG00000004296	2.64202	7.29219e-05	0.000317055	75.0784	80.4406	121.922	6.38905	75.8204	9.5582	15.8312	1.76844	11.2075	19.0583	Il12b
ENSMUSG00000004317	-0.058029	0.743887	0.814022	671.822	512.522	601.411	761.362	517.474	657.126	757.26	433.268	622.448	719.452	Clcn5
ENSMUSG00000004319	0.0107843	0.92391	0.947589	1715.15	2246.59	1918.98	1584.49	1539.15	1756.32	1782.77	1909.03	1727.68	1759.72	Clcn3
ENSMUSG00000004328	-2.37942	2.40361e-15	6.04183e-14	28.478	18.3864	36.8838	59.6312	44.5445	180.411	218.999	122.022	237.082	223.935	Hif3a
ENSMUSG00000004347	-0.0759554	0.881432	0.915415	11.6501	93.0813	32.7856	19.1672	23.6939	51.3753	46.6142	33.6004	31.8983	26.9993	Pde1c
ENSMUSG00000004356	0.272825	0.0187003	0.0414063	1145.59	858.417	870.868	1111.7	818.86	768.24	773.971	821.441	769.87	840.154	Utp20
ENSMUSG00000004359	4.19583	6.55841e-15	1.56569e-13	814.212	421.739	418.017	80.928	425.542	31.0641	29.0239	5.30532	23.2771	29.3816	Spic
ENSMUSG00000004360	-1.61603	2.08047e-11	3.05272e-10	178.635	129.854	153.683	183.153	311.811	773.019	575.201	472.174	522.442	597.161	9330159F19Rik
ENSMUSG00000004364	-0.227448	0.00869689	0.0215695	3957.15	4151.89	4985.46	3927.14	4390.95	5180.54	4770.47	5518.42	4838.19	4766.96	Cul3
ENSMUSG00000004371	0.255768	0.346039	0.456096	33.6558	44.8169	30.7365	40.464	23.6939	21.5059	42.2166	25.6424	25.8635	28.5875	Il11
ENSMUSG00000004383	-0.495294	0.000102305	0.000429396	566.971	417.142	489.735	538.81	574.339	773.019	781.886	576.512	792.285	724.216	Large1
ENSMUSG00000004393	0.336804	0.00339517	0.00954306	1408.37	1316.93	1135.2	1179.85	1099.4	1094.41	897.982	1113.23	912.981	843.331	Ddx56
ENSMUSG00000004394	-0.0527147	0.59633	0.691015	1465.32	1782.33	1356.51	1366.19	1552.42	1759.9	1572.57	1567.72	1460.42	1445.26	Tmed4
ENSMUSG00000004415	-1.26663	0.00394158	0.0108375	12.9445	6.89491	9.22096	6.38905	23.6939	29.8694	21.9878	45.0953	17.2423	29.3816	Col26a1
ENSMUSG00000004446	0.794507	6.29758e-05	0.00027889	648.522	386.115	636.246	508.995	715.555	310.641	379.07	239.624	345.709	393.872	Bid
ENSMUSG00000004451	0.606053	3.67664e-06	2.15442e-05	2036.18	1415.76	1753.01	2111.58	1858.55	1253.32	1350.05	989.443	1238	1197.5	Ralb
ENSMUSG00000004455	-0.0819102	0.303455	0.412127	3535.16	3192.34	3568.51	3889.87	3344.63	3628.53	3985.07	3278.69	3881.25	3779.9	Ppp1cc
ENSMUSG00000004460	0.827272	1.57252e-41	5.16016e-39	4008.93	3456.65	3604.37	3528.89	3755	1960.63	2140.73	2128.32	1963.04	2145.65	Dnajb11
ENSMUSG00000004462	0.101983	0.175906	0.267432	397.398	411.396	439.532	461.077	435.967	399.055	415.13	373.141	389.676	424.048	Tbccd1
ENSMUSG00000004473	-1.65129	2.21614e-05	0.000108983	719.717	248.217	494.858	868.911	521.265	1800.53	2357.09	610.996	1714.75	2477.58	Clec11a
ENSMUSG00000004500	0.0555291	0.570904	0.668876	399.986	363.132	348.347	376.954	345.931	309.447	386.106	313.898	382.78	366.873	Zfp324
ENSMUSG00000004508	0.401058	0.00242464	0.0070943	1190.9	830.837	1096.27	964.747	1131.62	835.148	836.416	617.186	815.562	844.919	Gab2
ENSMUSG00000004530	0.22491	0.0421055	0.0820826	5302.09	4035.82	5410.65	6175.02	5669.47	4382.43	4655.26	4585.57	4434.72	4697.08	Coro1c
ENSMUSG00000004535	0.278909	0.00155204	0.00480631	7879.34	7769.42	9000.68	6606.28	8089.09	6566.48	6365.03	5995.9	6701.23	6800.65	Tax1bp1
ENSMUSG00000004552	0.895533	0.00768247	0.0194111	42.717	17.2373	30.7365	26.6211	36.0147	14.3373	15.8312	10.6106	15.5181	25.4111	Ctse
ENSMUSG00000004558	-0.817927	0.020071	0.0439826	8815.24	6689.21	7171.86	3261.61	13286.6	20363.7	10468	17973.6	11500.6	8843.86	Ndrg2
ENSMUSG00000004561	-0.0578296	0.504922	0.609799	626.516	776.827	640.344	714.509	688.07	686.996	693.935	808.178	684.52	713.099	Mettl17
ENSMUSG00000004562	-0.502908	0.000529871	0.00186579	1225.85	807.854	1056.31	1404.53	1230.19	1451.65	1564.65	1767.56	1678.54	1649.34	Arhgef40
ENSMUSG00000004565	-0.116605	0.177606	0.269614	1199.96	1365.19	1309.38	1353.41	1124.04	1216.28	1346.53	1445.7	1502.67	1370.61	Pnpla6
ENSMUSG00000004567	-0.341893	1.56405e-07	1.21046e-06	1725.51	2015.61	1837.02	1732.5	1714.49	2152.98	2330.71	2226.47	2316.51	2406.11	Mcoln1
ENSMUSG00000004568	-0.390801	7.67806e-14	1.60016e-12	1691.85	1890.36	1886.2	1831.53	1707.85	2329.81	2336.86	2305.16	2469.96	2368.79	Arhgef18
ENSMUSG00000004591	-0.122303	0.207195	0.304616	2045.24	1775.44	1905.66	1761.25	1745.76	2090.86	2237.48	1650.84	1956.14	2113.09	Pkn2
ENSMUSG00000004609	-0.755609	0.0478387	0.0915386	403.87	133.302	144.462	560.107	276.744	512.558	591.912	332.467	493.992	632.101	Cd33
ENSMUSG00000004610	0.102412	0.455107	0.562818	871.168	1064.11	773.536	922.153	1025.47	1100.39	766.935	884.221	843.149	747.245	Etfb
ENSMUSG00000004612	1.36681	1.89781e-05	9.49852e-05	375.392	363.132	344.249	101.16	312.759	100.361	119.614	87.5378	137.939	134.202	Nkg7
ENSMUSG00000004626	0.444391	6.93636e-06	3.82369e-05	2907.34	3914.01	3228.36	2911.28	2991.11	2137.45	2370.29	2438.68	2402.72	2371.17	Stxbp2
ENSMUSG00000004631	-0.685194	0.00054032	0.00189759	636.872	483.793	491.784	713.444	727.876	1006	1131.05	612.765	1070.75	1090.29	Sgce
ENSMUSG00000004633	0.213049	0.478434	0.584656	156.629	317.166	117.823	133.105	118.469	142.178	171.505	100.801	149.146	162.79	Chn2
ENSMUSG00000004637	-0.142636	0.123509	0.200385	308.08	295.332	351.421	303.48	357.304	372.77	352.684	367.836	375.02	320.815	Wwox
ENSMUSG00000004642	0.257012	0.0137826	0.0318387	1070.51	831.986	903.654	1039.29	928.8	724.034	750.224	751.588	847.46	917.182	Slbp
ENSMUSG00000004651	-1.2624	0.010313	0.0249201	9.06118	8.04406	15.3683	12.7781	0.947755	11.9477	21.9878	21.2213	26.7256	27.7934	Tyr
ENSMUSG00000004655	-0.0603391	0.760707	0.827063	6810.13	6324.93	6136.04	9889.19	6627.65	8915.41	6396.69	9188.82	7730.59	5086.98	Aqp1
ENSMUSG00000004661	0.150417	0.344241	0.454298	233.002	170.075	204.91	168.245	211.349	168.463	218.999	134.402	178.458	188.201	Arid3b
ENSMUSG00000004665	0.540741	2.75562e-07	2.03909e-06	4714.4	3660.05	4894.28	4792.85	4901.79	3187.66	3261.23	2693.34	3309.66	3334.41	Cnn2
ENSMUSG00000004667	0.210719	0.0114013	0.027161	1823.89	2173.05	1653.63	1838.98	1762.82	1608.17	1591.04	1703.01	1569.91	1521.49	Polr2e
ENSMUSG00000004677	0.168845	0.0572633	0.106545	4617.32	3546.28	4215	4310.48	3766.38	3341.79	3645.58	3548.38	3933.84	3721.14	Myo9b
ENSMUSG00000004698	-0.430368	0.0409597	0.0801344	244.652	203.4	151.634	222.552	243.573	359.627	338.612	180.381	264.67	293.816	Hdac9
ENSMUSG00000004707	1.98218	6.55241e-10	7.67909e-09	868.579	700.983	881.114	557.977	999.881	234.176	262.095	66.3165	237.944	214.406	Ly9
ENSMUSG00000004709	1.02656	7.8784e-06	4.29835e-05	433.642	257.41	360.642	334.36	326.975	144.568	183.818	95.4958	215.529	200.112	Cd244
ENSMUSG00000004730	1.00326	0.00134377	0.00423475	4345.48	3445.16	4698.59	3820.65	4289.54	2117.14	2702.74	646.365	2358.75	2451.38	Adgre1
ENSMUSG00000004748	-0.663999	0.052304	0.098547	168.279	175.82	94.2587	104.355	196.185	381.133	158.312	285.603	233.633	113.556	Mtfp1
ENSMUSG00000004768	-0.342898	0.00056991	0.00198758	528.137	399.905	437.483	514.319	418.908	580.661	619.177	565.901	543.995	601.925	Rab23
ENSMUSG00000004771	0.341405	0.000250001	0.000963489	5113.1	4452.96	5766.17	5283.75	5714.01	4117.19	3848.75	4690.79	3939.87	4187.27	Rab11a
ENSMUSG00000004788	0.425707	1.36095e-06	8.66401e-06	1317.75	1304.29	1138.28	1117.02	1197.96	989.274	861.043	992.096	813.838	867.948	Eif2b2
ENSMUSG00000004789	0.0561312	0.577113	0.674079	4561.66	4177.17	4039.8	4270.02	4849.66	5035.98	3824.12	4206.24	4292.48	3710.02	Dlst
ENSMUSG00000004791	1.13065	2.10479e-09	2.28426e-08	124.268	143.644	108.602	134.17	92.88	54.9596	43.0961	69.8534	48.2785	58.7632	Pgf
ENSMUSG00000004798	-0.909905	1.26874e-11	1.92908e-10	1537.81	1176.73	1160.82	1338.51	1372.35	2715.72	2693.07	1826.8	2580.31	2557.79	Ulk2
ENSMUSG00000004814	-1.73888	1.44905e-16	4.21815e-15	81.5506	56.3085	59.424	60.696	62.5518	261.656	247.143	133.517	203.459	222.347	Ccl24
ENSMUSG00000004815	-0.353922	2.13067e-05	0.000105383	825.862	825.091	934.39	980.72	885.203	997.637	1137.21	1222.88	1132.82	1196.7	Dgkq
ENSMUSG00000004837	0.167331	0.408422	0.518551	392.22	225.234	326.832	419.548	396.162	341.706	313.986	213.981	343.984	354.167	Grap
ENSMUSG00000004843	-0.0773629	0.295761	0.404154	2298.95	2278.77	2831.86	2471.5	2487.86	2529.34	2560.26	2659.74	2532.03	2771.4	Chmp2b
ENSMUSG00000004846	0.890851	1.08803e-08	1.04562e-07	4481.4	3038.36	4122.79	3950.56	5057.22	2375.21	2381.72	1684.44	2416.51	2279.85	Plod3
ENSMUSG00000004849	0.668276	3.59888e-21	1.87183e-19	2605.74	2250.04	2485.56	2701.5	2625.28	1524.53	1640.29	1727.77	1519.91	1558.02	Ap1s1
ENSMUSG00000004864	0.11596	0.547299	0.648353	2300.25	3339.44	3711.95	3058.23	3783.44	2451.68	2508.37	4181.48	2596.69	3204.97	Mapk13
ENSMUSG00000004865	-0.089209	0.463575	0.570437	4113.78	4099.03	5492.62	4676.79	4911.27	4464.87	4606.89	6099.35	4723.53	4886.08	Srpk1
ENSMUSG00000004872	-0.668331	0.000953031	0.00313131	42.717	56.3085	47.1293	60.696	39.8057	102.751	80.9151	61.8954	80.1768	68.2923	Pax3
ENSMUSG00000004880	0.109044	0.128545	0.207103	1620.66	1376.68	1553.22	1474.81	1317.38	1328.59	1377.32	1321.91	1345.76	1428.58	Lbr
ENSMUSG00000004885	0.509717	0.00350733	0.00981705	1583.12	1529.52	1434.37	2191.44	1088.02	1049.01	1019.35	1102.62	1038.85	1285.64	Crabp2
ENSMUSG00000004891	0.913192	3.82452e-06	2.23382e-05	1945.57	1968.5	1642.36	1290.59	1013.15	876.965	779.248	840.01	993.158	683.717	Nes
ENSMUSG00000004892	-1.07469	0.000911994	0.00301294	14.239	18.3864	10.2455	29.8156	10.4253	37.038	35.1805	30.0635	42.2437	30.1757	Bcan
ENSMUSG00000004894	-0.164113	0.692078	0.772965	12.9445	20.6847	23.5647	30.8804	8.52979	27.4798	14.9517	23.874	12.0696	30.1757	Hapln2
ENSMUSG00000004895	0.136603	0.0324959	0.0660457	1646.55	1809.91	1789.89	1573.84	1863.29	1664.32	1584.88	1585.41	1530.26	1541.34	Prcc
ENSMUSG00000004896	-0.202105	0.001606	0.00495556	887.996	1053.77	991.765	928.542	905.106	1101.58	1143.37	1084.94	1089.71	1065.68	Rrnad1
ENSMUSG00000004897	0.169733	0.0923754	0.157923	9448.22	9720.68	10475	9604.88	11035.7	8683.62	8135.49	11027.1	8397.87	8461.1	Hdgf
ENSMUSG00000004902	-0.411924	0.301696	0.410262	23.3002	21.8339	26.6383	7.45389	27.4849	25.0903	31.6624	45.9795	15.5181	23.8229	Slc25a18
ENSMUSG00000004929	-0.0239621	0.842669	0.888399	1704.8	1744.41	1989.68	1877.32	1798.84	1736.01	1591.92	2409.5	1763.03	1767.66	Thop1
ENSMUSG00000004931	0.0866045	0.226199	0.326725	1709.97	1763.95	1737.64	1695.23	1961.85	1804.11	1586.64	1719.81	1723.37	1526.25	Apba3
ENSMUSG00000004933	-0.278708	0.128369	0.206913	132.034	117.214	142.413	179.958	95.7232	164.879	162.71	129.98	187.079	164.378	Matk
ENSMUSG00000004934	0.31595	6.27908e-05	0.000278166	1211.61	1266.37	1468.18	1324.66	1473.76	1108.75	1077.4	1168.06	1034.54	1035.5	Pias4
ENSMUSG00000004936	0.623781	5.77517e-07	3.9935e-06	3250.38	2321.29	3010.13	2642.94	3409.07	2000.05	2010.57	1603.98	1874.24	2009.07	Map2k1
ENSMUSG00000004937	0.265929	1.47673e-05	7.59532e-05	3117.05	3198.09	3069.55	3041.19	3256.49	2671.52	2540.91	2891.4	2538.07	2404.53	Sgta
ENSMUSG00000004939	0.198613	0.671589	0.75596	199.346	288.437	113.725	41.5288	220.827	248.513	98.5054	186.571	139.663	80.2038	Nmrk2
ENSMUSG00000004945	0.132515	0.219999	0.319457	1308.69	1686.96	1421.05	1420.5	1585.59	1463.6	1313.99	1556.23	1276.79	1164.94	Tmem242
ENSMUSG00000004947	0.353691	0.0167394	0.0376412	1703.5	1738.67	2393.35	1878.38	2406.35	1340.54	1535.63	1970.93	1513.01	1560.4	Dtx2
ENSMUSG00000004951	0.197299	0.144255	0.2276	16501.7	15569.9	19400.9	13102.9	18909.6	13019.5	13592	17887.8	14237	14077.7	Hspb1
ENSMUSG00000004952	0.606932	0.0117911	0.0279199	2930.64	1969.65	3378.97	1759.12	4120.84	2370.43	1749.35	1605.74	1972.52	1600.9	Rasa4
ENSMUSG00000004980	0.430721	3.48839e-40	1.03211e-37	22900.2	23772.5	22982.7	23222.1	23302.4	17924	17325.5	16620.7	16811.3	17521	Hnrnpa2b1
ENSMUSG00000004988	2.12625	4.54915e-12	7.38338e-11	102.262	43.6678	66.5958	83.0577	72.0294	27.4798	17.5902	13.2633	12.0696	15.0878	Fxyd4
ENSMUSG00000004994	0.183258	0.0227093	0.0487808	389.631	373.474	355.519	428.067	387.632	353.653	360.6	331.583	338.812	320.815	Ccdc130
ENSMUSG00000004996	-0.0808428	0.493958	0.599485	815.506	956.095	720.259	856.133	855.823	849.485	833.778	1110.58	831.942	819.508	Mri1
ENSMUSG00000005034	-0.261808	0.0425821	0.0827702	2297.66	2268.43	1805.26	2436.36	1811.16	2700.19	2695.71	2002.76	2628.59	2702.31	Prkacb
ENSMUSG00000005043	-0.320513	0.0131069	0.0305151	600.627	564.234	553.257	702.796	522.213	690.58	743.188	582.701	831.08	825.067	Sgsh
ENSMUSG00000005045	-1.55836	1.00372e-11	1.55495e-10	68.6061	88.4847	111.676	102.225	87.1934	238.955	296.396	159.16	331.053	325.58	Chd5
ENSMUSG00000005054	1.23598	7.29888e-33	1.07656e-30	4319.59	3987.56	4911.7	3939.92	4806.06	1652.37	1765.18	2131.86	1772.51	2001.12	Cstb
ENSMUSG00000005057	0.206842	0.299176	0.407727	502.248	244.769	393.428	473.855	375.311	316.615	386.985	273.224	393.987	351.785	Sh2b2
ENSMUSG00000005069	0.0631221	0.305494	0.414211	1743.63	1908.74	1743.79	1833.66	1669	1693	1713.29	1574.8	1710.44	1822.45	Pex5
ENSMUSG00000005078	-0.0178838	0.752668	0.8202	828.451	796.362	841.156	831.642	788.532	882.939	836.416	819.672	775.904	826.655	Jkamp
ENSMUSG00000005087	0.980131	2.66059e-19	1.10134e-17	9528.48	7875.14	7166.73	8173.73	6764.13	3615.39	4174.17	3715.49	4386.45	4131.69	Cd44
ENSMUSG00000005089	0.449019	0.405181	0.51556	31.0669	28.7288	32.7856	21.2968	36.0147	8.36342	12.3132	53.9375	6.89693	27.7934	Slc1a2
ENSMUSG00000005102	-0.124569	0.303187	0.411855	495.776	468.854	371.912	438.715	338.348	437.288	503.961	470.405	434.506	452.635	Eif2ak4
ENSMUSG00000005103	0.800194	6.9926e-24	4.81689e-22	8149.89	6161.75	6848.1	7208.98	7320.46	4241.45	4053.67	3917.98	4182.12	4099.92	Wdr1
ENSMUSG00000005107	0.372604	0.0209934	0.0456823	181.224	149.39	197.738	170.375	234.095	136.204	167.107	117.601	165.526	134.996	Slc2a9
ENSMUSG00000005124	-0.591853	0.131231	0.210773	238.18	131.003	133.192	224.682	104.253	174.437	369.395	84.001	281.05	342.256	Wisp1
ENSMUSG00000005125	-0.200336	0.163636	0.25216	3862.65	2717.74	4000.87	4685.31	4421.28	4393.19	4387.01	4340.64	5105.45	4396.12	Ndrg1
ENSMUSG00000005131	0.900583	1.11728e-05	5.89612e-05	64.7227	89.6339	107.578	81.9928	112.783	37.038	53.6502	56.5901	43.1058	53.9986	4930550C14Rik
ENSMUSG00000005142	-0.146607	0.337864	0.447937	5315.03	4587.42	4579.74	5265.64	4734.98	5546.15	5962.21	3526.27	5993.43	6072.46	Man2b1
ENSMUSG00000005148	0.0424425	0.800675	0.857246	1590.88	1781.19	2037.83	1591.94	2041.46	1340.54	1635.01	2464.32	1649.23	1691.43	Klf5
ENSMUSG00000005150	0.178162	0.0102253	0.024748	717.128	758.44	742.799	691.083	760.099	664.295	618.297	717.103	636.242	610.66	Wdr83
ENSMUSG00000005161	0.157068	0.0280713	0.0583071	4951.29	5255.07	5959.81	5507.36	5839.12	4945.17	4795.98	5374.29	4640.77	4924.19	Prdx2
ENSMUSG00000005198	-0.19805	0.0188924	0.0417549	3992.1	3249.8	3612.57	3617.27	3268.81	4008.47	4235.73	3567.83	4231.27	4302.42	Polr2a
ENSMUSG00000005204	0.0580026	0.352737	0.463164	2319.66	1981.14	2323.68	2199.96	2244.28	2155.37	2153.93	1974.46	2198.4	2151.21	Senp3
ENSMUSG00000005220	-4.14679	NA	NA	32.3614	32.1763	25.6138	25.5562	30.3282	27.4798	37.819	2451.06	22.415	47.6458	Corin
ENSMUSG00000005225	-0.260108	0.0424158	0.082527	464.709	370.027	341.175	435.52	328.871	492.247	481.093	388.173	458.646	500.281	Plekha8
ENSMUSG00000005233	1.72087	5.79148e-25	4.26631e-23	252.419	340.149	289.948	356.722	254.946	71.6865	83.5537	109.643	105.178	81.792	Spc25
ENSMUSG00000005237	-0.842588	4.20319e-07	2.98893e-06	106.145	63.2034	75.8168	73.4741	62.5518	115.893	142.481	146.781	143.111	129.438	Dnah2
ENSMUSG00000005251	-0.184653	0.0906775	0.155565	1344.94	1588.13	1775.55	1718.66	1347.71	1519.75	1781.01	1854.21	1809.58	1870.1	Ripk4
ENSMUSG00000005262	0.00240092	0.979641	0.986144	1712.56	1913.34	1898.49	1657.96	1966.59	1757.51	1773.1	2176.07	1675.09	1753.37	Ufd1
ENSMUSG00000005267	0.188978	0.298996	0.407544	156.629	101.125	155.732	95.8358	124.156	94.3872	113.457	106.991	131.904	107.203	Zfp287
ENSMUSG00000005268	-0.0537899	0.748788	0.817534	919.063	1596.17	1136.23	1021.18	834.024	1137.43	1133.69	1139.76	1121.61	1182.41	Prlr
ENSMUSG00000005299	0.226362	0.00635672	0.0164341	2432.28	2430.46	2326.76	2285.15	2232.91	2111.17	1806.52	2317.54	1920.79	1852.63	Letm1
ENSMUSG00000005312	0.171712	0.0206859	0.0451048	5463.89	5641.19	6534.59	6163.31	5543.42	5073.01	4939.34	5078.96	5214.08	5747.67	Ubqln1
ENSMUSG00000005320	-0.701237	0.0264557	0.0555458	433.642	194.207	458.999	456.817	332.662	553.181	680.743	286.487	617.275	912.417	Fgfr4
ENSMUSG00000005338	-1.01966	0.00872778	0.0216402	3176.59	895.19	1939.47	3248.83	3105.79	4556.87	6209.36	1901.96	6095.16	6307.51	Cadm3
ENSMUSG00000005339	1.73154	0.0105164	0.0253608	27.1835	2.2983	17.4174	35.1398	18.9551	2.38955	5.27707	6.18954	2.58635	13.4996	Fcer1a
ENSMUSG00000005354	0.233573	0.0227826	0.0489209	2899.58	2736.13	2765.26	2894.24	3298.19	2972.6	2241	2617.29	2353.58	2234.59	Txn2
ENSMUSG00000005355	0.595877	0.00425631	0.0115899	1686.67	2253.49	3573.63	1959.31	2309.68	1427.76	1344.77	1978	1387.14	1658.87	Casp14
ENSMUSG00000005360	-0.758892	0.000322111	0.00120187	1013.56	889.444	599.362	1036.09	1147.73	1458.82	1978.9	1061.95	1647.5	1781.95	Slc1a3
ENSMUSG00000005362	-0.10331	0.233083	0.334686	889.29	842.329	900.58	695.342	926.904	937.898	923.488	911.631	886.255	912.417	Crbn
ENSMUSG00000005370	0.0174783	0.843245	0.888722	1061.45	972.183	1050.16	1151.09	926.904	929.535	1025.51	945.232	1065.58	1128.41	Msh6
ENSMUSG00000005371	-0.186889	0.000358039	0.00132199	2367.56	2154.66	2407.69	2192.51	2111.6	2541.29	2531.24	2621.71	2526.86	2561.76	Fbxo11
ENSMUSG00000005373	-1.00539	0.000465707	0.00167066	622.633	453.915	318.635	399.316	943.964	1517.36	1005.28	1024.81	1073.33	879.065	Mlxipl
ENSMUSG00000005374	-0.401324	0.00926645	0.0227415	1104.17	898.637	855.5	1085.07	803.696	1191.19	1394.91	912.516	1296.62	1470.67	Tbl2
ENSMUSG00000005378	0.466657	1.36574e-09	1.53194e-08	950.13	990.569	864.721	1080.81	938.277	666.684	670.188	733.903	731.936	686.1	Bud23
ENSMUSG00000005397	-0.925266	0.00582872	0.0152503	8508.45	2624.66	4084.88	7409.17	6253.29	12548.7	10905.1	5344.23	12549	13497.3	Nid1
ENSMUSG00000005410	0.74029	7.60398e-05	0.000329338	1583.12	1089.4	1000.99	1647.31	1006.52	679.827	760.778	636.639	774.18	933.858	Mcm5
ENSMUSG00000005413	2.04283	6.89988e-29	7.32524e-27	15505	9048.42	13816.1	9243.89	16114.7	3212.75	3081.81	2749.04	3382.08	3040.6	Hmox1
ENSMUSG00000005417	-0.270976	0.000108745	0.000453157	9300.66	9568.99	9934.05	10463.1	10521	11416.1	11687.8	13598.4	11950.7	11425.5	Mprip
ENSMUSG00000005442	0.00570007	0.942697	0.959821	5614.05	4828.74	5833.79	5861.96	5507.4	5274.93	5445.94	5003.8	5959.81	5850.91	Cic
ENSMUSG00000005447	0.429701	5.42026e-06	3.05512e-05	513.898	627.437	659.811	578.209	590.451	428.924	495.165	419.121	406.919	455.812	Pafah1b3
ENSMUSG00000005465	0.558688	0.0652324	0.118849	177.34	106.871	114.75	140.559	119.417	102.751	95.8668	33.6004	117.248	97.6739	Il27ra
ENSMUSG00000005469	-0.162821	0.0417104	0.0814178	2100.9	2158.11	2056.27	2021.07	2440.47	2552.04	2279.7	2630.56	2396.68	2211.56	Prkaca
ENSMUSG00000005470	1.00438	6.7818e-18	2.39996e-16	332.675	296.481	320.684	373.76	301.386	168.463	138.083	183.918	148.284	171.525	Asf1b
ENSMUSG00000005474	-4.9765	NA	NA	1.29445	0	1.02455	2.12968	0.947755	2.38955	0	154.739	2.58635	10.3233	Myl10
ENSMUSG00000005481	1.00676	1.54514e-16	4.46901e-15	2293.77	2004.12	1885.17	2414	2064.21	954.625	1032.55	1347.55	983.674	985.474	Ddx39
ENSMUSG00000005483	0.128683	0.295437	0.403881	2326.13	2116.74	3229.38	2704.7	2970.26	2231.84	2441.53	2519.14	2481.17	2536.35	Dnajb1
ENSMUSG00000005501	-0.0247605	0.692751	0.773543	904.824	868.759	956.931	924.283	909.845	928.34	1007.92	862.999	897.463	948.152	Usp40
ENSMUSG00000005505	-0.0640049	0.596752	0.691416	288.663	201.102	273.555	257.692	257.789	305.862	282.323	255.54	254.324	241.405	Kbtbd4
ENSMUSG00000005506	0.14227	0.00795765	0.0200139	3979.15	3707.16	3647.4	3677.96	3579.67	3345.37	3534.76	3536	3250.18	3174.8	Celf1
ENSMUSG00000005510	-0.0804412	0.641055	0.730598	1817.41	2208.67	1747.88	1718.66	2398.77	2688.24	1889.19	2427.19	1908.72	1549.28	Ndufs3
ENSMUSG00000005514	-0.337177	0.0602656	0.111214	5259.37	3843.91	4338.97	5349.77	4190.02	5413.53	6606.9	3800.38	6019.29	7190.55	Por
ENSMUSG00000005533	-0.250421	0.0125149	0.0293679	2349.43	2156.96	1886.2	2235.1	1740.08	2279.63	2657.89	2549.21	2308.75	2529.99	Igf1r
ENSMUSG00000005534	-0.140943	0.22949	0.330643	1914.5	2038.6	1436.42	1639.86	1616.87	2000.05	2097.64	1633.16	1854.41	1945.54	Insr
ENSMUSG00000005540	0.360926	0.335784	0.445835	27.1835	16.0881	10.2455	21.2968	18.9551	16.7268	6.15659	16.8002	15.5181	17.4701	Fcer2a
ENSMUSG00000005547	2.02771	0.0121089	0.0285414	5.17782	33.3254	45.0802	9.58358	2.84326	4.7791	0.879512	8.84221	4.31058	4.76458	Cyp2a5
ENSMUSG00000005553	0.514731	0.0380945	0.0753128	32.3614	42.5186	44.0557	36.2046	39.8057	15.5321	23.7468	38.0215	29.3119	28.5875	Atp4a
ENSMUSG00000005566	0.124526	0.0866941	0.150072	4012.81	4116.26	4141.23	4951.52	4161.59	3673.93	4043.12	3864.04	4006.25	4026.07	Trim28
ENSMUSG00000005575	0.447149	1.46547e-06	9.27055e-06	2757.19	2897.01	3020.38	3012.44	3454.57	2218.7	2207.58	2576.62	2104.43	2002.71	Ube2m
ENSMUSG00000005580	-0.80173	2.26611e-08	2.05109e-07	427.17	465.407	289.948	346.074	371.52	755.098	684.261	567.67	685.382	617.807	Adcy9
ENSMUSG00000005583	-0.735327	0.0103077	0.0249196	2333.9	1974.24	1583.96	1085.07	3212.89	4435	2936.69	4284.93	2847.57	2461.7	Mef2c
ENSMUSG00000005609	-0.057921	0.398245	0.508779	1700.91	1553.65	1522.48	1659.02	1427.32	1557.99	1737.04	1546.5	1664.75	1670.78	Ctr9
ENSMUSG00000005610	0.100253	0.132431	0.212474	27463.1	22747.5	27044	26175.9	25217.9	24923	24611.4	22361.1	23553	24564.6	Eif4g2
ENSMUSG00000005611	-0.610321	0.00982039	0.0238898	366.331	302.227	353.47	534.551	270.11	529.285	593.671	336.004	666.416	662.277	Mrvi1
ENSMUSG00000005615	-0.287999	0.00522846	0.013881	2862.04	2092.61	2821.61	2606.73	2881.17	3601.05	3240.12	3112.46	3066.55	3178.77	Pcyt1a
ENSMUSG00000005621	-0.25491	0.0234618	0.0501763	1445.91	1356	1437.44	1447.12	1329.7	1659.54	1707.13	1270.62	1893.21	1839.92	Zfp592
ENSMUSG00000005625	0.481818	2.17933e-07	1.64159e-06	4407.62	4327.71	4650.44	4018.71	4731.19	3321.47	3085.33	3713.73	2913.09	2820.63	Psmd4
ENSMUSG00000005628	-0.897002	0.0204659	0.0447068	1181.84	875.654	803.248	345.009	1859.49	2838.79	1750.23	2115.06	1590.6	1139.53	Tmod4
ENSMUSG00000005640	0.884451	0.113839	0.187718	24.5946	19.5356	42.0066	12.7781	73.9249	22.7007	20.2288	4.4211	29.3119	17.4701	Insrr
ENSMUSG00000005656	0.483238	0.000233685	0.000906804	3175.3	2155.81	3070.58	3326.57	2985.43	2197.19	2161.84	1751.64	2169.95	2245.71	Snx6
ENSMUSG00000005667	1.31073	9.53945e-30	1.06937e-27	828.451	913.576	718.21	678.304	732.614	336.927	315.745	262.614	306.051	339.079	Mthfd2
ENSMUSG00000005672	0.164417	0.444831	0.553219	429.759	733.159	384.207	484.503	411.326	330.953	443.274	394.362	425.023	583.661	Kit
ENSMUSG00000005674	0.0893632	0.262263	0.367865	415.52	376.922	429.287	419.548	408.482	405.029	366.757	422.657	377.607	358.138	Tomm40l
ENSMUSG00000005677	0.45071	0.0709876	0.12743	29.7725	37.922	26.6383	28.7507	33.1714	26.285	14.0722	23.874	25.0014	25.4111	Nr1i3
ENSMUSG00000005682	-0.232185	0.0518022	0.0977854	1504.16	1984.59	1615.72	1466.29	1472.81	1724.06	1822.35	2275.98	1862.17	1761.31	Pan2
ENSMUSG00000005683	-0.0932492	0.396318	0.506821	10750.4	10567.6	11950.4	9855.11	12209	14311	10473.2	12265	11438.6	10546.4	Cs
ENSMUSG00000005686	0.649716	0.000428312	0.00154882	2701.53	1495.05	2624.9	1881.58	1621.61	1352.49	1321.91	1122.96	1340.59	1442.08	Ampd3
ENSMUSG00000005687	0.110526	0.203846	0.300549	1886.02	2329.33	1770.42	1915.65	1850.97	1843.54	1798.6	1918.76	1695.78	1775.6	Bcas2
ENSMUSG00000005698	0.00216885	0.963969	0.97581	2617.39	2601.68	2655.64	2757.94	2654.66	2566.38	2655.25	2493.5	2769.12	2779.34	Ctcf
ENSMUSG00000005699	0.217458	0.077692	0.137267	187.696	152.837	154.707	181.023	199.976	166.074	138.963	163.581	136.214	150.878	Pard6a
ENSMUSG00000005705	-0.702379	0.0462437	0.0888363	22.0057	36.7729	31.7611	19.1672	37.9102	27.4798	43.9756	86.6536	43.9679	38.1166	Agrp
ENSMUSG00000005716	-2.00347	8.48228e-07	5.64901e-06	8643.07	9367.89	3244.75	2246.82	10576	37072.7	30977.3	29568.3	22420.2	16603.8	Pvalb
ENSMUSG00000005718	-0.457308	0.000117533	0.000486185	327.497	422.888	326.832	384.408	377.206	422.95	548.816	463.332	517.27	569.367	Tfap4
ENSMUSG00000005732	0.768273	5.47125e-18	1.95149e-16	2753.3	2301.75	2196.64	2867.62	2398.77	1449.26	1480.22	1451.01	1428.53	1538.17	Ranbp1
ENSMUSG00000005763	-0.0966226	0.542433	0.643983	194.168	140.197	178.272	116.068	150.693	148.152	182.939	147.665	169.837	181.848	Cd247
ENSMUSG00000005774	0.154114	0.0873775	0.150995	828.451	806.705	937.464	715.574	797.062	673.853	749.344	744.514	802.63	698.805	Rfx5
ENSMUSG00000005779	0.625813	2.24026e-12	3.77871e-11	5579.1	5294.14	5862.48	5187.91	6163.25	3902.13	3526.84	4127.54	3241.56	3408.26	Psmb4
ENSMUSG00000005800	3.99069	5.94801e-24	4.16084e-22	221.352	62.0542	110.651	108.614	166.805	11.9477	7.0361	7.07376	7.75904	8.73507	Mmp8
ENSMUSG00000005802	-0.308837	5.32234e-06	3.0065e-05	1495.09	1469.77	1634.16	1507.82	1422.58	1707.33	1934.93	1839.18	1809.58	2029.71	Slc30a4
ENSMUSG00000005803	-0.119526	0.612428	0.704873	926.829	546.996	607.559	935.996	1008.41	1087.25	925.247	525.227	909.532	927.505	Sqor
ENSMUSG00000005804	0.150737	0.141581	0.224203	915.179	866.461	972.299	758.168	1045.37	924.756	784.525	810.83	768.145	821.89	Bloc1s6
ENSMUSG00000005813	0.173055	0.00751548	0.0190478	1744.92	1643.29	1599.32	1736.76	1578.96	1638.04	1464.39	1462.5	1416.46	1388.08	Metap1
ENSMUSG00000005823	0.332585	0.000174135	0.00069408	2295.07	2891.27	2444.58	2111.58	2389.29	1873.41	1932.29	1868.36	2000.11	1958.24	Gpr108
ENSMUSG00000005824	1.91861	1.48424e-06	9.37281e-06	204.524	87.3356	120.897	132.04	93.8277	27.4798	36.9395	9.72643	56.0375	38.1166	Tnfsf14
ENSMUSG00000005836	-0.935746	0.00108508	0.00350958	277.013	302.227	430.311	347.139	192.394	640.399	593.671	278.529	772.456	678.159	Gata6
ENSMUSG00000005846	0.257541	0.0022064	0.00654307	2428.4	2144.32	1983.53	2251.08	1894.56	1786.19	1762.54	1929.37	1662.16	1807.36	Rsl1d1
ENSMUSG00000005871	-0.216246	0.00705415	0.0180126	1647.84	1724.88	1574.73	1518.46	1426.37	1848.32	1915.58	1606.63	1838.89	1954.27	Apc
ENSMUSG00000005873	0.0192396	0.855436	0.897119	6926.63	9857.43	7618.56	7592.32	7272.12	8037.25	7987.73	7021.6	7838.36	7862.35	Reep5
ENSMUSG00000005881	0.0615339	0.382644	0.493459	3286.62	4012.84	3589	3764.22	3663.07	3382.41	3707.14	3338.82	3380.36	3741.78	Ergic3
ENSMUSG00000005882	-0.0141728	0.929196	0.951065	1139.12	1022.75	1169.01	756.038	965.762	1287.97	970.102	1075.21	966.432	805.214	Uqcc1
ENSMUSG00000005883	-0.696184	0.0643535	0.117639	5.17782	10.3424	13.3192	8.51874	10.4253	11.9477	21.9878	18.5686	11.2075	14.2937	Spo11
ENSMUSG00000005886	-0.346726	6.2995e-07	4.31802e-06	1575.35	1434.14	1659.77	1517.4	1442.48	1838.76	2108.19	1981.54	1809.58	1959.83	Ncoa2
ENSMUSG00000005893	-0.398364	0.0290024	0.0600545	388.336	311.42	235.647	300.285	237.886	341.706	517.153	339.541	385.366	354.167	Nr2c2
ENSMUSG00000005897	-0.3386	0.000213272	0.000834952	464.709	429.783	422.115	449.363	396.162	550.791	540.021	477.479	539.685	621.778	Nr2c1
ENSMUSG00000005899	-0.0169803	0.798744	0.855939	1152.06	1145.7	1166.96	1220.31	1108.87	1126.67	1154.8	1321.91	1121.61	1135.56	Smpd4
ENSMUSG00000005907	-0.0552304	0.587506	0.683203	418.109	527.461	486.662	425.937	378.154	491.052	453.828	458.026	459.508	461.37	Pex1
ENSMUSG00000005917	1.04597	0.107649	0.179197	154.04	307.973	304.292	125.651	121.313	75.2708	12.3132	297.982	54.3133	50.8222	Otx1
ENSMUSG00000005936	-0.0774481	0.221665	0.321412	2996.66	2544.22	3003.98	2979.43	2957.94	3086.1	3078.29	2860.45	3141.55	3116.04	Kctd20
ENSMUSG00000005947	-0.816565	0.00975406	0.0237508	233.002	179.268	265.359	255.562	137.424	342.9	421.286	148.549	490.544	481.223	Itgae
ENSMUSG00000005949	-0.224708	0.0185405	0.0411282	875.051	1145.7	1015.33	993.498	874.778	1121.89	1129.29	1047.8	1238	1192.73	Ctns
ENSMUSG00000005950	0.374414	0.186001	0.280002	203.229	178.119	218.229	91.5764	236.939	207.891	98.5054	158.275	137.939	115.144	P2rx5
ENSMUSG00000005951	-0.616835	8.33073e-07	5.55834e-06	300.313	373.474	290.972	362.046	259.685	465.962	430.082	513.732	540.547	479.634	Shpk
ENSMUSG00000005952	-0.300166	0.304887	0.413686	40.1281	31.0271	25.6138	40.464	65.3951	46.5962	42.2166	48.6321	71.5556	41.293	Trpv1
ENSMUSG00000005958	-0.609503	8.07919e-10	9.37103e-09	1260.8	1291.65	1511.21	1754.86	1427.32	2086.08	2189.11	2225.58	2246.67	2310.82	Ephb3
ENSMUSG00000005968	-0.507114	0.00162372	0.00500424	2314.48	2207.52	3295.98	2839.93	3208.15	3372.85	3578.74	5108.14	3688.13	3960.96	Tuft1
ENSMUSG00000005973	-0.0865623	0.673957	0.757555	5115.68	7096.01	5122.75	5494.59	3869.68	5476.85	6425.72	3657.14	5607.2	7181.02	Rcn1
ENSMUSG00000005980	8.32294	NA	NA	599.332	377596	597.313	481.309	661.533	62.1283	69.4815	64.5481	936.258	53.9986	Dnase1
ENSMUSG00000005981	0.15247	0.0219629	0.0474317	2651.04	2506.3	2434.33	2530.06	2602.53	2610.58	2218.13	2275.1	2170.81	2181.38	Trap1
ENSMUSG00000005982	-0.368074	0.000139485	0.000566987	1596.06	1504.24	1596.25	1663.28	1492.71	1951.07	2129.3	1641.11	2144.94	2265.56	Naa60
ENSMUSG00000005983	0.423519	0.0261253	0.0549546	116.501	86.1864	88.1114	90.5116	100.462	97.9715	68.602	78.6956	51.727	64.3218	1700037C18Rik
ENSMUSG00000005986	-0.202789	0.133491	0.213888	265.363	237.874	335.028	354.592	288.117	293.915	314.865	366.952	356.916	371.637	Ankrd13d
ENSMUSG00000005994	-1.41726	5.86326e-05	0.00026232	111.323	50.5627	61.4731	111.808	31.2759	143.373	226.035	134.402	246.565	224.729	Tyrp1
ENSMUSG00000006005	0.128497	0.161934	0.250008	4111.19	3539.39	3818.5	3803.62	3664.97	3659.6	3708.9	2802.98	3569.16	3582.96	Tpr
ENSMUSG00000006010	0.0410956	0.765009	0.83014	1154.65	1777.74	1136.23	1206.47	1142.04	1240.18	1269.14	1172.48	1277.66	1276.11	BC003331
ENSMUSG00000006014	4.04998	9.48433e-22	5.23465e-20	3181.77	595.261	2860.55	5062.26	3048.93	108.725	215.481	191.876	187.941	185.819	Prg4
ENSMUSG00000006019	0.214433	0.0105926	0.025507	750.784	644.674	682.351	648.489	733.562	531.675	616.538	563.249	613.827	651.159	Dhx34
ENSMUSG00000006021	0.111237	0.169275	0.259433	456.942	530.908	468.22	466.401	475.773	494.637	438.877	458.026	425.023	408.96	Kptn
ENSMUSG00000006024	0.0420694	0.413386	0.52305	4041.29	4464.46	3953.74	3926.07	4192.87	4072.99	4045.76	4116.05	3918.32	3836.28	Napa
ENSMUSG00000006050	-0.066056	0.138785	0.220629	2197.98	2187.99	2054.22	2232.97	2067.05	2205.55	2309.6	2294.55	2180.29	2245.71	Sra1
ENSMUSG00000006057	0.0509481	0.810902	0.865218	2898.28	3646.26	2490.68	2718.54	3972.04	4029.98	2392.27	3736.72	2916.54	2107.53	Atp5g1
ENSMUSG00000006058	0.407376	1.05354e-06	6.88175e-06	1473.09	1612.26	1644.4	1690.97	1703.12	1230.62	1202.29	1423.6	1134.54	1137.94	Snf8
ENSMUSG00000006095	0.623447	3.83162e-09	3.98576e-08	1941.68	1736.37	1861.61	1924.17	2169.41	1204.33	1175.03	1541.2	1149.2	1184	Tbcb
ENSMUSG00000006127	0.00816342	0.962588	0.975013	1917.09	3335.99	1997.87	1709.07	2128.66	2144.62	2191.74	2327.27	2221.67	2140.09	Inpp5k
ENSMUSG00000006134	-0.010155	0.937083	0.956263	1210.31	828.539	1252	1102.11	1157.21	1252.12	1123.14	951.421	1099.2	1165.73	Crkl
ENSMUSG00000006154	-0.574218	0.00299081	0.00853004	2981.13	2836.11	5469.05	3958.02	4735.93	5303.61	5207.59	6748.37	6153.78	6337.69	Eps8l1
ENSMUSG00000006169	0.0833824	0.332051	0.442212	4008.93	3678.44	3971.16	3931.4	3604.31	3658.4	3658.77	3117.76	3492.43	4186.48	Clint1
ENSMUSG00000006179	0.919938	3.96654e-07	2.83967e-06	64.7227	71.2474	91.185	68.1499	70.1339	44.2067	44.8551	36.253	34.4846	34.9403	Prss16
ENSMUSG00000006191	-0.0380032	0.68053	0.762823	390.925	441.274	392.403	349.268	389.527	438.482	378.19	427.963	364.675	408.166	Cdkal1
ENSMUSG00000006204	-0.910337	4.20493e-06	2.43083e-05	113.912	88.4847	126.02	130.976	86.2457	232.981	143.361	233.434	179.32	236.641	5430419D17Rik
ENSMUSG00000006205	-0.863424	5.00807e-06	2.84411e-05	4521.53	3657.75	4825.63	5557.41	4622.2	7617.88	9533.91	5447.68	8647.89	10933.1	Htra1
ENSMUSG00000006215	0.0577672	0.524754	0.627285	1185.72	1390.47	1546.05	1376.84	1479.45	1330.98	1299.92	1510.25	1321.62	1246.73	Zbtb17
ENSMUSG00000006216	4.18417	NA	NA	3.88336	139.047	1.02455	0	0.947755	0	0.879512	5.30532	1.72423	0	Clcnkb
ENSMUSG00000006218	0.55599	0.295009	0.403358	22.0057	73.5457	57.3748	15.9726	39.8057	7.16865	23.7468	48.6321	39.6573	22.2347	Fam131c
ENSMUSG00000006219	1.05562	4.92979e-09	5.0324e-08	845.279	737.756	544.037	818.864	573.392	383.523	365.877	239.624	379.331	324.786	Fblim1
ENSMUSG00000006221	0.92434	0.0591763	0.109506	8505.86	7358.02	6288.69	1212.86	8246.41	5713.41	1402.82	4693.44	2850.16	1997.95	Hspb7
ENSMUSG00000006235	-0.630998	0.146965	0.230826	71.195	31.0271	43.0311	108.614	51.1788	107.53	122.252	26.5266	111.213	104.821	Epor
ENSMUSG00000006241	-0.519424	0.01329	0.0308657	42.717	55.1593	44.0557	70.2796	38.8579	60.9335	88.8307	76.043	66.3829	66.7041	Ccdc159
ENSMUSG00000006262	-0.107903	0.161011	0.249008	1611.6	1649.03	1843.17	1523.79	1483.24	1887.74	1732.64	1700.36	1642.33	1780.37	Mob1b
ENSMUSG00000006269	0.478976	0.362672	0.47301	27.1835	156.285	57.3748	44.7234	23.6939	31.0641	43.0961	80.4641	32.7604	34.1462	Atp6v1b1
ENSMUSG00000006273	0.69359	1.06446e-07	8.54221e-07	5832.81	4379.42	6190.34	5297.59	6945.15	3738.45	3669.33	3014.31	3616.58	3675.08	Atp6v1b2
ENSMUSG00000006276	-0.15229	0.044576	0.0860621	2493.12	2150.06	2619.78	2466.17	2395.92	2669.13	2730.89	2424.53	2722.56	2927.04	Eps15l1
ENSMUSG00000006281	0.482059	0.00237917	0.00697745	3264.61	2140.87	2508.1	2523.68	2867.91	2000.05	2175.03	1344.9	1994.07	2011.45	Tep1
ENSMUSG00000006288	-0.149226	0.0331617	0.0672097	878.935	913.576	938.489	921.088	988.508	915.198	1057.17	1103.51	1070.75	998.18	Ttc5
ENSMUSG00000006289	-0.00876619	0.88435	0.917918	1106.76	1106.63	1109.59	1208.6	1209.34	1230.62	1204.05	1106.16	1125.06	1118.88	Osgep
ENSMUSG00000006299	0.179829	0.00647771	0.016699	4060.7	4691.99	4620.72	4640.58	4869.56	3935.59	3903.28	4403.42	4012.29	3951.43	Aamp
ENSMUSG00000006301	-0.215834	0.000653941	0.00224635	4552.6	5055.12	5244.68	5179.39	5499.82	5797.05	5663.18	6305.38	6011.53	5881.88	Tmbim1
ENSMUSG00000006304	0.675101	2.98122e-12	4.94533e-11	12208	9779.28	13087.6	10991.3	13531.1	7228.39	7518.07	7651.16	7214.19	7713.86	Arpc2
ENSMUSG00000006307	-0.207415	0.000760741	0.00256873	3124.81	3191.2	3368.72	3335.09	3111.48	3409.89	3505.74	3881.73	3946.77	3875.99	Kmt2b
ENSMUSG00000006310	1.23062	4.16862e-06	2.41371e-05	102.262	80.4406	133.192	56.4366	122.26	38.2328	34.301	47.7479	36.2089	53.9986	Zbtb32
ENSMUSG00000006313	-0.512965	0.322873	0.432542	10.3556	13.7898	7.17186	13.8429	13.2686	7.16865	9.67464	39.7899	11.2075	15.0878	Upk1a
ENSMUSG00000006315	0.27485	0.0244406	0.0519374	1650.43	2051.24	1478.43	1537.63	1681.32	1455.24	1298.16	1663.22	1257.83	1268.17	Tmem147
ENSMUSG00000006333	0.371138	1.793e-06	1.11509e-05	21046.5	22557.9	22559.6	23799.2	24577.2	16927.6	17625.4	20421.1	16475.9	17111.2	Rps9
ENSMUSG00000006335	0.245209	0.000423116	0.00153126	554.027	520.566	530.717	554.783	538.325	437.288	445.913	506.658	448.3	436.753	Tfpt
ENSMUSG00000006342	-0.550363	0.00146468	0.00457463	5529.91	6066.37	10528.3	8270.63	8292.85	10498.5	10759.1	11070.4	12083.4	12248.9	Susd2
ENSMUSG00000006344	0.680051	0.0317573	0.0648072	1233.62	501.03	780.708	1220.31	1157.21	730.007	765.176	276.761	703.487	578.897	Ggt5
ENSMUSG00000006356	0.132074	0.225386	0.325787	5375.87	7222.42	6297.91	6361.37	7576.35	5737.31	5598.1	6867.74	5871.01	5889.82	Crip2
ENSMUSG00000006360	0.475765	0.0168262	0.0378039	3369.47	2309.8	3449.66	3275.45	5092.29	2835.2	2589.28	1937.33	2656.18	2565.73	Crip1
ENSMUSG00000006362	-0.159999	0.388974	0.499481	972.135	609.051	803.248	980.72	990.404	1068.13	1000.88	653.439	1106.09	1038.68	Cbfa2t3
ENSMUSG00000006369	-0.308637	0.321265	0.430901	3385	1723.73	2594.16	4198.67	3228.05	3635.7	4583.14	1620.78	3775.21	5123.51	Fbln1
ENSMUSG00000006373	-0.152759	0.150316	0.235012	3762.98	4624.19	4568.47	4200.8	3457.41	4298.8	4562.03	4338.87	4433.86	5279.95	Pgrmc1
ENSMUSG00000006378	0.495159	0.0657483	0.119619	1355.29	1438.74	1772.47	1645.18	2058.52	916.392	939.319	2166.34	868.151	977.533	Gcat
ENSMUSG00000006386	-0.305413	0.11121	0.183987	998.024	684.895	760.217	1146.83	992.299	1464.79	1116.98	822.325	1238.86	1022	Tek
ENSMUSG00000006390	-0.112271	0.447076	0.555474	6048.99	5179.23	8134.93	7856.4	7898.59	6650.12	6908.57	8387.72	7676.28	8338.81	Elovl1
ENSMUSG00000006392	0.406732	3.4558e-11	4.91492e-10	1410.96	1459.42	1388.27	1409.85	1372.35	988.079	1043.98	1141.53	1000.05	1130.79	Med8
ENSMUSG00000006395	-0.357083	0.0027457	0.0079325	601.921	524.013	553.257	631.451	650.16	660.711	759.019	937.274	675.037	759.157	Hyi
ENSMUSG00000006398	1.86982	1.00951e-13	2.05871e-12	1101.58	1133.06	977.422	1354.48	1008.41	235.371	270.01	541.143	212.081	266.022	Cdc20
ENSMUSG00000006403	4.49852	1.30618e-38	3.32028e-36	1654.31	786.02	582.969	1193.69	801.801	43.0119	44.8551	75.1588	24.1392	34.9403	Adamts4
ENSMUSG00000006411	-0.209302	0.209152	0.306888	3777.22	3156.72	5686.26	4715.12	5106.5	4650.06	4611.28	5921.63	5413.23	5351.42	Nectin4
ENSMUSG00000006412	0.282911	0.000845137	0.00281909	1171.48	1213.5	1140.33	1110.63	1348.66	998.832	970.102	1113.23	924.188	915.594	Pfdn2
ENSMUSG00000006418	1.34169	9.96445e-11	1.3351e-09	4043.88	3088.92	4405.57	2226.58	5242.98	1630.87	1525.07	1489.03	1442.32	1413.49	Rnf114
ENSMUSG00000006423	-0.0781656	0.381736	0.492569	1238.79	1106.63	1136.23	1120.21	1179.95	1305.89	1320.15	1010.66	1181.96	1285.64	C330007P06Rik
ENSMUSG00000006435	-0.692418	0.10883	0.180763	815.506	430.932	718.21	124.587	752.517	1393.11	777.489	1092.9	796.595	532.839	Neurl1a
ENSMUSG00000006442	0.318635	0.103237	0.173403	1520.98	1765.1	988.692	1803.84	1225.45	874.575	1332.46	1066.37	1219.03	1361.08	Srm
ENSMUSG00000006445	0.319697	0.00610662	0.0158739	1570.17	1503.09	1790.91	1725.04	1432.06	1114.72	1170.63	1586.29	1309.55	1243.56	Epha2
ENSMUSG00000006456	0.420977	8.00285e-09	7.88833e-08	1012.26	911.278	951.808	1087.2	1047.27	776.604	792.441	710.913	758.662	706.746	Rbm14
ENSMUSG00000006457	-1.8274	1.77263e-05	8.92145e-05	10977	9866.62	6856.29	1589.81	9890.77	39937.7	32395.1	27461.2	23134	16121.8	Actn3
ENSMUSG00000006462	-1.10915	4.72693e-11	6.60818e-10	49.1893	70.0983	75.8168	68.1499	68.2383	130.23	117.855	136.17	170.699	161.996	A530013C23Rik
ENSMUSG00000006463	0.111158	0.201164	0.297632	418.109	487.241	451.827	423.807	396.162	375.159	405.455	405.857	381.917	443.106	Zdhhc24
ENSMUSG00000006464	-0.442234	6.52998e-05	0.000287868	209.702	203.4	190.566	206.579	182.917	285.551	229.553	306.825	279.326	247.758	Bbs1
ENSMUSG00000006471	-0.232643	0.0261927	0.0550641	2305.42	3041.81	2874.89	2579.05	2520.08	2764.71	2975.39	3614.69	3095	3201	Ndor1
ENSMUSG00000006476	-0.693874	8.56099e-13	1.52677e-11	1005.79	1082.5	801.199	1094.66	930.695	1610.56	1532.11	1514.67	1704.4	1585.02	Nsmf
ENSMUSG00000006494	-0.345769	0.00112565	0.00362456	1321.64	1681.21	1659.77	1449.25	1523.04	2000.05	1810.92	2310.47	1796.65	1788.31	Pdk1
ENSMUSG00000006498	0.358057	8.86508e-07	5.87792e-06	9195.8	8098.08	8438.2	9438.76	8145.95	6110.08	6598.98	7012.75	6816.75	7250.1	Ptbp1
ENSMUSG00000006517	0.423845	0.00454786	0.0122727	1712.56	1668.57	2071.64	1826.2	1446.27	1305.89	1025.51	1640.23	1136.27	1396.02	Mvd
ENSMUSG00000006519	1.83044	2.26553e-15	5.71065e-14	4729.94	3508.36	4819.49	3395.78	5047.74	1234.2	1490.77	627.797	1411.28	1281.67	Cyba
ENSMUSG00000006522	-0.160643	0.762683	0.828463	10.3556	4.59661	8.19641	8.51874	19.9029	14.3373	6.15659	18.5686	14.656	4.76458	Itih3
ENSMUSG00000006526	-0.198563	0.021195	0.0460626	662.761	780.274	726.407	809.28	653.003	780.188	853.127	809.062	813.838	908.447	Tmem110
ENSMUSG00000006527	0.104921	0.255903	0.361077	656.288	781.423	601.411	634.646	620.779	596.193	649.96	653.439	578.48	582.867	Sfmbt1
ENSMUSG00000006542	-1.23889	0.000559882	0.00195942	258.891	199.952	179.296	64.9554	226.513	630.841	517.153	489.858	266.394	289.845	Prkag3
ENSMUSG00000006575	0.272974	0.282717	0.390097	142.39	251.664	136.265	122.457	97.6187	100.361	141.601	109.643	141.387	126.261	Rundc3a
ENSMUSG00000006576	-0.507006	3.50443e-05	0.000165614	640.755	433.23	613.706	599.506	564.862	749.124	813.549	936.39	807.803	744.863	Slc4a3
ENSMUSG00000006585	0.59539	1.59695e-08	1.49336e-07	578.621	540.101	474.367	581.404	504.206	319.005	328.058	368.72	337.087	415.313	Cdt1
ENSMUSG00000006586	-0.798842	0.0011555	0.00371075	247.241	143.644	175.198	235.33	148.798	320.2	405.455	186.571	343.984	394.666	Runx1t1
ENSMUSG00000006587	-2.32652	6.8678e-08	5.70409e-07	27.1835	36.7729	10.2455	30.8804	53.0743	311.836	97.6259	135.286	139.663	111.968	Snai3
ENSMUSG00000006589	0.952066	5.05656e-23	3.14692e-21	1607.71	1395.07	1482.53	1814.49	1470.92	783.772	763.417	919.589	774.18	775.039	Aprt
ENSMUSG00000006599	0.171909	0.000403978	0.00147026	1654.31	1652.48	1575.76	1580.23	1503.14	1360.85	1428.33	1469.57	1407.84	1395.23	Gtf2h1
ENSMUSG00000006611	0.0103518	0.963756	0.975708	1401.89	814.749	963.078	1354.48	1037.79	1176.85	1306.96	621.607	1178.51	1247.53	Hfe
ENSMUSG00000006638	-0.0465639	0.868741	0.90646	22.0057	24.1322	16.3928	21.2968	20.8506	25.0903	22.8673	22.9897	25.0014	12.7055	Abhd1
ENSMUSG00000006641	-0.792954	3.54761e-10	4.33066e-09	377.981	352.79	318.635	462.141	344.983	561.544	689.538	572.975	693.141	695.629	Slc5a6
ENSMUSG00000006642	3.64896	1.24136e-05	6.50525e-05	78.9617	9.19322	33.8102	128.846	7.58204	8.36342	3.51805	1.76844	0.862116	6.35277	Tcf23
ENSMUSG00000006651	0.319386	0.123559	0.200448	173.457	159.732	164.953	173.569	113.731	97.9715	134.565	86.6536	155.181	152.467	Aplp1
ENSMUSG00000006673	0.0164933	0.77369	0.837294	2700.23	2475.27	2473.27	2402.28	2362.75	2491.11	2517.16	2260.07	2493.24	2505.38	Qrich1
ENSMUSG00000006675	-1.19391	5.84893e-06	3.27627e-05	55.6615	49.4135	44.0557	99.0303	81.5069	148.152	184.698	99.9169	169.837	153.261	P4htm
ENSMUSG00000006676	-0.101182	0.0063211	0.0163663	5564.86	5517.08	5829.69	5366.8	5733.92	6084.99	5918.24	5914.55	6189.13	5947.79	Usp19
ENSMUSG00000006678	0.155512	0.289367	0.397571	453.059	356.237	405.722	498.346	328.871	333.342	386.985	315.667	357.778	436.753	Pola1
ENSMUSG00000006699	0.585717	3.33949e-09	3.50414e-08	17468.7	13464.6	18112	15933.2	18489.7	11591.7	11210.3	10071.3	11160.1	11585.1	Cdc42
ENSMUSG00000006705	0.0114271	0.89174	0.923513	726.189	715.922	707.965	801.826	740.196	788.551	767.814	636.639	688.831	783.774	Pknox1
ENSMUSG00000006715	1.23071	2.66959e-23	1.7025e-21	396.103	366.58	389.329	499.411	392.37	149.347	194.372	183.918	157.767	183.436	Gmnn
ENSMUSG00000006717	-0.16127	0.30907	0.417803	434.937	669.956	434.41	482.373	570.548	710.891	563.767	612.765	512.959	501.869	Acot13
ENSMUSG00000006720	-0.800994	0.119916	0.195699	5.17782	12.6407	8.19641	14.9078	1.89551	21.5059	11.4337	17.6844	16.3802	7.94097	Zfp184
ENSMUSG00000006724	-0.126563	0.668019	0.753115	25.8891	22.983	28.6874	18.1023	16.1118	13.1425	24.6263	30.9477	27.5877	23.8229	Cyp27b1
ENSMUSG00000006728	0.215162	0.0128303	0.029995	3627.06	3325.65	3226.31	3910.1	3020.49	2967.82	3136.34	2675.65	2929.47	3027.1	Cdk4
ENSMUSG00000006731	0.730764	3.91008e-07	2.8037e-06	2300.25	2944.13	2043.98	2256.4	1839.59	1289.16	1282.33	1186.62	1559.57	1539.75	B4galnt1
ENSMUSG00000006732	0.222353	0.137145	0.218617	785.734	1026.19	623.951	843.355	649.212	701.333	658.755	735.672	581.066	689.276	Mettl1
ENSMUSG00000006736	0.370106	5.22138e-05	0.000236002	1709.97	1611.11	1512.24	1660.09	1620.66	1262.88	1365.88	1016.85	1298.35	1332.49	Tspan31
ENSMUSG00000006740	0.169861	0.000129491	0.000530426	5913.07	5831.95	5702.65	5283.75	5796.47	5065.85	5247.17	5084.27	5046.83	4913.08	Kif5b
ENSMUSG00000006763	-0.0769178	0.327637	0.43769	354.681	326.359	387.28	384.408	351.617	376.354	382.588	376.678	362.951	404.989	Saal1
ENSMUSG00000006777	-0.57803	0.00325689	0.00919737	2182.45	3584.21	4803.09	3475.64	4461.08	4725.33	5287.63	5704.11	5964.12	5948.58	Krt23
ENSMUSG00000006782	0.533206	0.0159618	0.0361137	2190.22	1652.48	2268.36	1827.27	3379.69	1601	1599.83	1097.32	2029.42	1494.49	Cnp
ENSMUSG00000006784	0.683973	0.158136	0.245235	34.9503	142.495	35.8593	38.3343	22.7461	31.0641	33.4215	45.9795	25.0014	34.9403	Ttc25
ENSMUSG00000006800	-1.24028	0.000247794	0.000956617	3668.48	1997.23	3033.7	4030.43	2888.76	7055.15	8908.58	2370.6	8507.36	10055.6	Sulf2
ENSMUSG00000006818	0.661719	0.000106885	0.000446336	4364.9	3715.21	4785.68	3058.23	5155.79	3406.3	2509.25	2642.05	2607.9	2163.12	Sod2
ENSMUSG00000006850	-0.00328048	0.973068	0.981936	438.82	407.949	404.698	478.114	429.333	454.014	411.612	499.585	416.402	384.343	Tmco6
ENSMUSG00000006906	-0.0279817	0.659813	0.746368	849.162	799.81	877.016	775.205	797.062	808.863	830.26	842.662	795.733	896.535	Stambp
ENSMUSG00000006920	-0.479354	2.54912e-13	4.92576e-12	1807.06	1835.2	2135.16	1768.7	2019.67	2620.14	2671.96	2742.85	2649.28	2657.84	Ezh1
ENSMUSG00000006930	0.745759	0.00244847	0.00715859	236.885	318.315	264.334	184.218	458.713	160.1	163.589	137.938	203.459	207.259	Hap1
ENSMUSG00000006931	-0.44772	8.66846e-06	4.67708e-05	1250.44	1148	1215.12	1416.24	1359.08	1430.15	1875.12	1811.77	1714.75	1878.83	P3h4
ENSMUSG00000006932	-0.0721266	0.292551	0.400757	14663.6	13247.4	14388.8	15625.5	12554.9	14742.3	15041.4	14228	15006.9	15071.2	Ctnnb1
ENSMUSG00000006941	0.168162	0.055495	0.103683	864.696	835.434	878.04	927.477	1072.86	822.005	876.874	773.693	769.007	836.978	Eif1b
ENSMUSG00000006958	-0.93358	1.74163e-06	1.08689e-05	310.669	157.434	286.874	227.876	229.357	479.105	479.334	343.078	471.577	540.78	Chrd
ENSMUSG00000006998	0.438916	2.48413e-10	3.1156e-09	10048.9	8233.67	9776.26	8889.3	9543.89	7159.09	6640.32	7151.58	6529.67	6818.12	Psmd2
ENSMUSG00000007021	0.141482	0.765819	0.830768	10.3556	16.0881	19.4665	21.2968	6.63428	8.36342	25.5059	11.4949	6.89693	14.2937	Syngr3
ENSMUSG00000007029	0.460178	2.7541e-13	5.3048e-12	3233.55	3554.33	2908.7	3383	3142.75	2399.11	2325.43	2390.05	2300.99	2375.14	Vars
ENSMUSG00000007030	-0.793007	0.00642571	0.0165863	72.4895	117.214	84.0132	55.3718	146.902	203.112	158.312	210.445	148.284	107.203	Vwa7
ENSMUSG00000007033	-0.0224993	0.950113	0.965166	99.673	97.6779	88.1114	34.0749	175.335	132.62	85.3127	108.759	103.454	73.851	Hspa1l
ENSMUSG00000007034	1.15697	0.1691	0.259208	3.88336	62.0542	6.14731	6.38905	6.63428	5.97387	4.39756	11.4949	2.58635	13.4996	Slc44a4
ENSMUSG00000007035	-0.565594	0.00957599	0.0233867	82.8451	65.5017	72.7431	63.8905	46.44	81.2447	74.7585	132.633	93.1085	105.615	Msh5
ENSMUSG00000007036	0.0307953	0.7101	0.787942	2411.57	2961.37	2679.2	2257.47	2757.02	2667.93	2502.21	2520.03	2600.14	2503.79	Abhd16a
ENSMUSG00000007038	0.500379	4.4996e-06	2.58133e-05	1334.58	1284.75	1163.89	1230.96	1294.63	893.692	946.355	681.734	975.053	961.651	Neu1
ENSMUSG00000007039	-0.695679	0.00237118	0.00695855	763.728	442.424	587.068	984.979	838.763	1346.51	1309.59	793.146	1212.14	1198.29	Ddah2
ENSMUSG00000007041	0.746414	1.23943e-31	1.60929e-29	8341.46	7218.97	8618.52	8216.32	8767.68	4877.07	4947.26	4686.37	4970.1	5056.81	Clic1
ENSMUSG00000007050	0.467553	1.01928e-07	8.20516e-07	556.615	572.278	480.514	619.738	544.011	407.418	382.588	416.468	375.02	423.254	Lsm2
ENSMUSG00000007080	0.159556	0.220332	0.319813	390.925	314.868	315.562	356.722	294.752	255.682	274.408	370.488	298.292	294.61	Pole
ENSMUSG00000007097	-0.925975	0.0077861	0.0196262	10696.1	7734.94	6933.14	4486.18	17104.1	24067.5	14759.1	23477.8	16082.8	10826.7	Atp1a2
ENSMUSG00000007122	-1.91988	1.11854e-05	5.90103e-05	4942.23	4018.58	2340.07	948.774	7278.76	21817.8	14823.3	13932.7	14118	9203.58	Casq1
ENSMUSG00000007207	-0.283239	0.0597932	0.110478	200.64	136.749	200.812	217.228	177.23	224.618	233.071	182.149	252.6	242.2	Stx1a
ENSMUSG00000007216	-0.482246	0.00751837	0.0190524	157.923	186.163	119.872	155.467	141.215	279.577	197.89	234.318	188.803	163.584	Zfp775
ENSMUSG00000007279	-0.277352	0.273313	0.380271	265.363	213.742	320.684	286.443	163.962	330.953	323.661	178.613	419.85	262.052	Scube2
ENSMUSG00000007338	0.139349	0.085137	0.147774	768.906	733.159	824.763	896.597	736.405	725.228	768.694	684.387	677.623	740.098	Mrpl49
ENSMUSG00000007379	-0.315113	7.17706e-05	0.000312878	978.608	935.41	1052.21	1073.36	916.479	1090.83	1210.21	1299.8	1241.45	1318.2	Dennd2c
ENSMUSG00000007411	0.0700261	0.140702	0.223007	2497	2309.8	2373.88	2620.58	2439.52	2382.38	2266.5	2321.08	2348.4	2344.17	Mark3
ENSMUSG00000007415	0.0154343	0.726031	0.800476	1875.66	1936.32	1883.12	1844.31	1838.64	1828.01	1941.96	1770.21	1833.72	1899.48	Gatad1
ENSMUSG00000007458	0.868256	2.6078e-21	1.37619e-19	6480.04	5848.04	6272.3	4941.93	6258.02	3229.48	3395.8	2905.55	3360.53	3432.09	M6pr
ENSMUSG00000007476	0.032009	0.763019	0.828678	579.916	483.793	467.195	621.868	612.25	554.376	554.093	498.7	574.169	524.104	Lrrc8a
ENSMUSG00000007480	-0.178914	0.424346	0.534035	165.69	218.339	261.26	228.941	114.678	247.318	207.565	206.908	186.217	271.581	Mc5r
ENSMUSG00000007564	0.13215	0.000663877	0.00227658	6694.92	6414.57	6978.22	6967.26	6866.48	6368.15	6022.02	6273.55	6084.81	6213.81	Ppp2r1a
ENSMUSG00000007570	-0.0177482	0.862657	0.902393	737.839	931.962	778.659	832.707	748.726	727.618	785.404	953.19	831.942	779.009	Fance
ENSMUSG00000007589	0.252338	0.00506083	0.0134876	735.25	626.288	595.264	662.332	572.444	557.96	515.394	581.817	513.821	508.222	Tinf2
ENSMUSG00000007591	0.0490487	0.832768	0.881461	34.9503	51.7118	43.0311	47.9179	45.4922	34.6485	38.6985	64.5481	36.2089	41.293	Tssk4
ENSMUSG00000007594	-0.134712	0.800966	0.857456	73.7839	242.471	52.2521	56.4366	39.8057	74.076	138.963	40.6741	88.7979	166.76	Hapln4
ENSMUSG00000007603	-0.0664296	0.369629	0.480185	1394.13	1615.71	1548.1	1501.43	1457.65	1567.54	1468.79	1776.4	1568.19	1492.11	Dus3l
ENSMUSG00000007610	0.160389	0.0430588	0.0835348	843.984	758.44	669.032	832.707	769.577	678.632	708.887	711.798	707.797	655.924	Gtpbp3
ENSMUSG00000007613	-0.29112	0.0942933	0.160669	1330.7	1303.14	958.98	1128.73	899.419	1424.17	1643.81	946.116	1375.94	1484.96	Tgfbr1
ENSMUSG00000007617	0.159731	0.197261	0.293138	613.571	507.925	541.987	589.923	591.399	633.231	500.442	542.911	448.3	426.43	Homer1
ENSMUSG00000007646	0.266921	0.162823	0.251186	108.734	155.136	102.455	129.911	87.1934	84.829	121.373	84.8852	100.005	92.1152	Rad51c
ENSMUSG00000007655	-0.320419	0.0134318	0.031147	9669.57	7971.67	8472.01	11579.1	10420.6	13242.9	12104.7	9762.68	12936.1	12034.5	Cav1
ENSMUSG00000007656	0.161325	0.0172797	0.0386687	2533.25	2551.12	2435.36	2817.57	2530.51	2456.46	2230.44	2474.05	2145.81	2204.41	Arpp19
ENSMUSG00000007659	0.0458668	0.632144	0.722588	1964.98	1732.92	2357.49	2175.47	2333.37	2025.14	1958.67	2016.91	2082.01	2154.38	Bcl2l1
ENSMUSG00000007670	0.0979098	0.0774294	0.136897	3857.47	3805.99	3762.15	3825.98	3726.57	3261.74	3687.8	3329.97	3752.79	3690.96	Khsrp
ENSMUSG00000007682	1.85383	3.35809e-17	1.07459e-15	214.879	202.251	255.113	181.023	142.163	45.4014	65.9634	73.3903	42.2437	47.6458	Dio2
ENSMUSG00000007721	0.425144	4.78e-07	3.36858e-06	1804.47	1978.84	1756.08	1925.23	2104.96	1445.68	1440.64	1612.82	1332.83	1298.35	Ccdc124
ENSMUSG00000007739	0.212205	9.05153e-05	0.00038402	5287.85	5326.32	5116.61	5229.44	4626.94	4512.66	4474.08	4319.42	4225.23	4551.76	Cct4
ENSMUSG00000007777	0.203199	0.0560669	0.104606	488.009	520.566	449.778	431.261	456.818	389.497	416.009	485.437	393.987	351.785	0610009B22Rik
ENSMUSG00000007783	-0.605434	0.000143356	0.000580632	359.858	259.708	383.182	438.715	329.819	473.131	559.37	447.416	589.687	624.16	Cpt1c
ENSMUSG00000007805	-0.060736	0.846763	0.891101	407.753	181.566	271.506	402.51	301.386	311.836	443.274	141.475	334.501	400.225	Twist2
ENSMUSG00000007812	0.0139151	0.901076	0.929771	988.963	934.261	986.643	961.552	839.711	954.625	985.054	725.061	933.672	1065.68	Zfp655
ENSMUSG00000007815	0.235142	0.00525895	0.0139436	11492.2	9326.52	11266	11485.4	11629	10018.2	9496.09	8339.97	9284.99	9761.04	Rhoa
ENSMUSG00000007817	-0.227685	0.0394645	0.0776978	4755.83	3504.91	4530.56	5066.52	3892.43	4945.17	4945.5	4805.74	5419.26	5350.62	Zmiz1
ENSMUSG00000007827	-0.222926	0.0831593	0.145025	210.996	237.874	177.247	221.487	171.544	211.475	264.733	243.161	251.738	214.406	Ankrd26
ENSMUSG00000007833	0.398258	3.58604e-12	5.87303e-11	1262.09	1261.77	1314.5	1404.53	1240.61	955.82	976.259	1002.71	950.052	1032.33	Aldh16a1
ENSMUSG00000007836	0.305952	0.000636267	0.00219232	6895.56	6673.13	6987.44	8308.96	7130.91	4981.02	6038.73	6239.06	6069.3	5785.79	Hnrnpa0
ENSMUSG00000007837	0.231544	0.0749584	0.133351	955.307	1352.55	1439.49	1227.76	1296.53	980.91	978.018	1276.81	1021.61	1085.53	Prrg2
ENSMUSG00000007850	-0.0563614	0.407596	0.517814	9050.83	8899.03	8716.88	9958.4	8503.26	9105.38	9737.96	8511.51	9539.31	10027.9	Hnrnph1
ENSMUSG00000007867	0.229681	0.0100887	0.0244568	468.593	463.108	503.054	538.81	440.706	414.587	425.684	359.878	423.299	435.165	Ift43
ENSMUSG00000007872	-0.314017	0.0131687	0.0306354	2242	1669.72	2279.63	2625.9	2596.85	2740.81	2755.51	2891.4	2702.73	3100.95	Id3
ENSMUSG00000007877	-2.01965	0.000265968	0.00101828	4278.17	3007.33	1520.43	765.621	9374.24	26636.3	10945.5	18485.5	11612.7	9144.82	Tcap
ENSMUSG00000007880	0.00193902	0.975089	0.98348	4962.94	4693.14	4865.59	4694.89	4903.68	4432.61	4839.08	4536.94	5334.77	4937.69	Arid1a
ENSMUSG00000007888	-0.0723747	0.837572	0.884989	475.065	838.881	552.233	685.758	1078.54	458.794	561.129	1546.5	687.969	563.015	Crlf1
ENSMUSG00000007891	0.704202	4.35009e-22	2.48451e-20	24595.9	25148	24716.3	23444.6	21542.5	15579.9	13626.3	14607.3	13574	15927.2	Ctsd
ENSMUSG00000007892	0.322824	0.0093482	0.0229172	26087.1	32225.7	27315.6	28675.1	29922.5	21414	22431.1	29876.9	19589	21998.1	Rplp1
ENSMUSG00000007908	0.0562844	0.871327	0.90837	12.9445	34.4746	42.0066	35.1398	43.5967	40.6223	26.3854	43.3268	18.9666	34.1462	Hmgcll1
ENSMUSG00000007950	-0.753135	3.7526e-10	4.54543e-09	511.31	395.308	502.03	545.199	555.384	876.965	873.356	694.997	926.775	860.007	Abhd8
ENSMUSG00000007987	0.865643	1.09053e-10	1.45146e-09	726.189	565.383	664.934	512.189	776.211	348.874	357.962	391.71	368.986	313.668	Ift22
ENSMUSG00000007989	-0.0861884	0.557653	0.65734	94.4952	122.959	128.069	129.911	116.574	121.867	135.445	100.801	123.283	147.702	Fzd3
ENSMUSG00000008035	0.169809	0.0116691	0.0276926	3787.57	3632.47	3996.77	3520.37	3528.49	3579.55	2994.74	3181.43	3269.14	3393.97	Mid1ip1
ENSMUSG00000008036	0.803161	2.841e-17	9.20546e-16	3285.33	2720.04	2946.61	3650.28	3443.19	2015.59	1840.82	1811.77	1737.16	1793.86	Ap2s1
ENSMUSG00000008090	-0.609781	0.044498	0.0859206	486.715	526.312	358.593	544.134	952.494	856.654	730.875	1471.34	684.52	635.277	Fgfrl1
ENSMUSG00000008129	-0.746726	0.0339199	0.0684236	7.76673	21.8339	23.5647	8.51874	12.3208	22.7007	30.7829	27.4108	22.415	21.4406	4930432K21Rik
ENSMUSG00000008136	0.944946	0.00146905	0.0045855	319.73	150.539	120.897	268.34	182.917	108.725	100.264	132.633	68.1072	131.026	Fhl2
ENSMUSG00000008140	0.168114	0.0010286	0.00334911	3021.26	3287.72	3088	3414.95	3129.49	2884.19	2896.23	2687.15	2826.88	2896.07	Emc10
ENSMUSG00000008153	1.00129	2.68032e-10	3.34078e-09	973.43	1128.47	1189.5	946.645	709.868	498.221	441.515	542.911	418.126	570.162	Clstn3
ENSMUSG00000008167	-0.0435379	0.587564	0.683226	626.516	735.457	705.916	745.389	649.212	655.931	732.634	775.461	724.177	678.953	Fbxw9
ENSMUSG00000008193	2.5293	1.03567e-09	1.18228e-08	217.468	78.1423	112.701	60.696	146.902	14.3373	20.2288	18.5686	13.7939	38.9107	Spib
ENSMUSG00000008200	0.31488	0.00454623	0.0122701	3074.33	3140.63	3643.3	2850.58	3973.94	2458.85	2642.93	3050.56	2691.53	2568.9	Fnbp4
ENSMUSG00000008206	0.733272	4.16678e-05	0.000193321	10052.7	13923.1	14001.5	10452.5	7771.59	7071.87	5668.46	7436.3	5946.01	7684.48	Cers4
ENSMUSG00000008226	-0.672692	1.99892e-09	2.17722e-08	454.354	470.003	427.238	440.845	496.624	884.133	744.067	748.051	669.002	609.866	Scrn3
ENSMUSG00000008301	0.110816	0.080357	0.141064	1042.04	1043.43	1020.45	1081.88	1112.66	1059.77	1020.23	893.947	964.708	976.739	Phax
ENSMUSG00000008305	-0.517079	1.34369e-07	1.05576e-06	868.579	1045.73	881.114	988.173	745.883	1212.7	1289.37	1296.27	1326.8	1351.55	Tle1
ENSMUSG00000008307	-0.762153	2.28544e-05	0.000112055	31.0669	33.3254	38.9329	33.0101	40.7535	57.3492	65.9634	61.8954	62.9345	53.9986	1700109H08Rik
ENSMUSG00000008318	1.25374	1.18709e-16	3.50076e-15	497.071	314.868	454.901	477.049	389.527	217.449	175.023	161.812	173.285	169.143	Relt
ENSMUSG00000008333	0.519613	1.54299e-11	2.31872e-10	1267.27	1152.6	1231.51	1089.33	1378.04	894.886	832.019	848.852	826.769	868.742	Snrpb2
ENSMUSG00000008348	0.792788	1.64744e-15	4.25364e-14	5863.88	6244.49	5683.18	5213.47	7020.97	3840.01	3240.12	3728.76	3299.32	3228	Ubc
ENSMUSG00000008373	0.722915	1.75495e-15	4.51188e-14	1537.81	1304.29	1396.46	1519.53	1396.04	892.497	785.404	1012.43	818.148	826.655	Prpf31
ENSMUSG00000008384	0.297857	0.0421425	0.0821281	1012.26	764.186	1228.44	1094.66	1274.73	783.772	817.946	994.748	870.737	905.27	Sertad1
ENSMUSG00000008393	0.0222729	0.884534	0.918003	4272.99	2683.27	3886.12	3556.57	4556.81	3817.31	4060.71	3015.19	3757.1	4015.75	Carhsp1
ENSMUSG00000008398	0.663681	1.46276e-06	9.25663e-06	1700.91	1272.11	1194.63	1791.06	1363.82	1070.52	874.235	849.736	950.052	879.065	Elk3
ENSMUSG00000008429	-0.109528	0.166385	0.255612	1778.58	1773.14	1833.95	1594.07	1704.06	1818.45	1969.23	1618.12	1935.45	2024.15	Herpud2
ENSMUSG00000008435	-0.25058	0.0620623	0.114017	754.667	718.22	944.636	840.16	850.136	915.198	850.488	1269.74	963.846	889.388	Rdh13
ENSMUSG00000008450	0.136711	0.180139	0.272839	763.728	665.359	654.688	613.349	749.674	747.929	588.394	611.881	593.998	597.161	Nutf2
ENSMUSG00000008461	-0.433864	0.00278051	0.00802023	403.87	414.844	606.534	537.745	489.989	600.972	567.285	786.072	666.416	694.835	Fut1
ENSMUSG00000008475	0.63654	1.32588e-09	1.48908e-08	9560.84	7405.14	10033.4	8814.76	10220.6	5949.98	6139.88	5169.15	6110.68	6243.19	Arpc5
ENSMUSG00000008496	1.94592	1.85576e-08	1.71758e-07	968.252	850.373	1122.91	495.152	1437.74	278.383	371.154	100.801	279.326	235.847	Pou2f2
ENSMUSG00000008540	0.135199	0.35884	0.469266	6617.25	5306.78	6313.28	7241.99	5818.27	6018.08	5954.3	4104.55	5516.68	6903.88	Mgst1
ENSMUSG00000008575	-0.236672	0.032164	0.0654573	8121.41	11288.1	8603.15	8573.04	8353.51	10882	10387.9	11903.4	10135	9642.72	Nfib
ENSMUSG00000008601	0.175316	0.116002	0.19049	2577.26	3119.95	3422	3187.07	2967.42	2374.02	2595.44	3267.2	2569.97	2718.99	Rab25
ENSMUSG00000008604	0.0748462	0.313871	0.422837	2345.55	2869.43	2477.36	2310.71	2559.89	2480.35	2408.1	2468.74	2335.47	2238.56	Ubqln4
ENSMUSG00000008658	-0.800325	0.0482456	0.0922097	996.73	777.976	712.063	198.061	1175.22	1897.3	1255.94	1637.58	1230.24	701.982	Rbfox1
ENSMUSG00000008668	0.352223	0.00126683	0.00402319	17108.8	19848.2	18570	18614.5	18106.9	13013.5	14008.9	18314.9	12796.4	14130.2	Rps18
ENSMUSG00000008682	0.279124	0.00290269	0.00832477	22500.2	29911.3	23508.3	23694.9	22052.4	20289.7	20637.8	19703.1	18931.2	20702.1	Rpl10
ENSMUSG00000008683	0.346126	1.57136e-11	2.35547e-10	10586	10907.8	11088.7	10807.1	10685	8309.66	8468.82	9280.78	7889.22	8590.54	Rps15a
ENSMUSG00000008690	-0.0503992	0.413684	0.523362	3548.1	4022.03	3966.04	4080.47	3993.84	3914.08	3912.95	4416.68	3923.49	4142.8	Ncaph2
ENSMUSG00000008730	-0.135337	0.0169088	0.0379565	3544.22	3169.36	3158.69	3083.78	2966.47	3415.86	3581.37	3455.53	3529.5	3494.82	Hipk1
ENSMUSG00000008734	-0.285376	0.0475016	0.0909611	1256.92	1397.37	898.531	1176.65	1381.83	1552.01	1397.55	1219.34	1677.68	1600.9	Gprc5b
ENSMUSG00000008763	-0.441844	0.000360928	0.00133157	1888.61	1739.82	1952.79	2018.94	1565.69	2412.25	2854.02	1932.02	2515.65	2734.08	Man1a2
ENSMUSG00000008822	-0.375839	0.0201157	0.0440646	198.052	256.261	172.125	199.125	286.222	327.368	304.311	292.677	280.188	241.405	Acyp1
ENSMUSG00000008845	-1.24107	0.00299018	0.00852959	4058.11	1620.3	1756.08	4698.08	2408.24	7415.97	8830.3	1872.78	8115.96	8134.73	Cd163
ENSMUSG00000008855	-0.575462	9.34217e-09	9.08446e-08	3836.76	3741.64	4839.98	4851.42	4977.61	6338.28	6607.78	6802.31	6787.44	6622.77	Hdac5
ENSMUSG00000008859	0.252601	1.42897e-08	1.34885e-07	2098.31	2128.23	2109.55	2153.11	2269.87	1788.58	1810.92	1727.77	1869.07	1836.75	Rala
ENSMUSG00000008874	-5.20871	NA	NA	1.29445	1.14915	0	1.06484	2.84326	1.19477	1.75902	229.897	1.72423	1.58819	Clec3a
ENSMUSG00000008892	-0.178214	0.319936	0.429468	2862.04	2697.06	2565.48	2350.11	3454.57	4455.32	2916.46	3210.6	2806.19	2376.73	Vdac3
ENSMUSG00000008932	-1.15181	0.0602347	0.11118	25.8891	8.04406	32.7856	62.8257	11.3731	44.2067	94.1078	13.2633	61.2102	100.056	Slc1a7
ENSMUSG00000008958	-0.00853626	0.890296	0.922657	1491.21	1443.34	1581.91	1416.24	1593.18	1456.43	1521.56	1643.77	1456.98	1492.9	Vps72
ENSMUSG00000008976	-0.144947	0.11354	0.187343	1559.82	1459.42	1524.53	1497.17	1307.9	1728.84	1682.51	1345.78	1631.12	1735.9	Gabpa
ENSMUSG00000008999	-0.347838	0.0354638	0.0709748	1511.92	1408.86	1567.56	1776.16	1092.76	1788.58	1915.58	1365.24	2108.74	2182.97	Bmp7
ENSMUSG00000009013	0.27011	0.00305086	0.00868348	6613.37	6278.97	7088.87	7540.15	7493.9	5615.44	5430.11	6853.59	5492.54	5646.82	Dynll1
ENSMUSG00000009030	-0.0174515	0.763559	0.829015	1074.4	1222.7	1187.45	1239.48	1138.25	1152.96	1170.63	1176.9	1182.82	1249.91	Pdcl
ENSMUSG00000009035	0.356951	0.112544	0.185887	3185.65	2015.61	3071.6	2396.96	4537.85	2427.78	2605.99	1662.33	2476	2703.11	Tmem184b
ENSMUSG00000009073	-0.0753648	0.0451831	0.0871129	3383.7	3184.3	3210.94	3393.65	3260.28	3511.44	3332.47	3484.71	3502.78	3481.32	Nf2
ENSMUSG00000009075	-1.80453	NA	NA	10.3556	4.59661	9.22096	3.19453	17.0596	11.9477	17.5902	99.9169	8.62116	17.4701	Cabp7
ENSMUSG00000009076	-0.0133506	0.887616	0.920408	248.535	319.464	282.776	293.896	311.811	322.589	292.878	300.635	284.498	275.552	Zmat5
ENSMUSG00000009079	0.219491	6.67923e-06	3.69548e-05	8694.85	9278.25	9199.44	8775.36	9008.41	7237.95	7774.01	8314.33	7711.63	7569.33	Ewsr1
ENSMUSG00000009090	0.158212	0.0619313	0.113834	5406.94	4389.76	5266.19	6031.27	5312.17	4725.33	4594.57	4838.46	4668.36	4837.64	Ap1b1
ENSMUSG00000009092	4.11185	NA	NA	19.4168	1621.45	22.5401	26.6211	29.3804	16.7268	14.0722	32.7162	12.0696	23.8229	Derl3
ENSMUSG00000009097	0.103315	0.511833	0.616192	877.64	1046.88	1122.91	1192.62	1072.86	799.304	822.344	1156.56	1267.31	899.712	Tbx1
ENSMUSG00000009112	0.0639114	0.368319	0.478886	2715.77	2407.47	2814.44	2480.02	2338.11	2405.08	2302.56	2598.72	2417.37	2475.99	Bcl2l13
ENSMUSG00000009145	-0.234491	0.141895	0.224603	124.268	150.539	99.3814	138.429	95.7232	131.425	135.445	166.233	144.835	134.996	Dqx1
ENSMUSG00000009185	1.05441	0.00118281	0.00378293	7120.79	3704.87	7847.04	6572.21	8057.81	4041.92	4322.8	1191.93	3092.41	3386.82	Ccl8
ENSMUSG00000009207	-0.104932	0.387278	0.497858	636.872	533.207	616.78	522.837	676.697	745.54	578.719	725.061	582.79	583.661	Lnpk
ENSMUSG00000009210	-1.43171	0.00659789	0.016987	23.3002	10.3424	19.4665	4.25937	41.7012	56.1544	48.3732	90.1905	49.1406	24.617	Prr29
ENSMUSG00000009214	2.93779	0.000496966	0.00176711	67.3116	34.4746	121.922	12.7781	0.947755	7.16865	2.63854	7.95799	6.89693	6.35277	Mymk
ENSMUSG00000009246	0.71681	0.213873	0.312626	19.4168	14.939	11.2701	10.6484	8.52979	7.16865	2.63854	20.3371	4.31058	4.76458	Trpm5
ENSMUSG00000009248	-0.63402	0.00953478	0.0232955	82.8451	160.881	126.02	119.262	169.648	143.373	182.059	297.098	214.667	185.819	Ascl2
ENSMUSG00000009281	0.789285	0.0114574	0.0272723	7989.37	3329.09	6537.66	6802.21	5447.69	3259.35	4426.59	1455.43	3882.97	4395.33	Rarres2
ENSMUSG00000009291	-0.381739	0.000191531	0.000756236	3531.27	3124.54	3166.89	4020.84	3516.17	4387.21	4693.96	3836.63	4648.53	5050.46	Pttg1ip
ENSMUSG00000009292	2.43588	9.44491e-21	4.64473e-19	148.862	98.8271	115.774	158.661	91.9322	26.285	19.3493	13.2633	28.4498	26.2052	Trpm2
ENSMUSG00000009293	0.0025816	0.973964	0.982566	2906.05	2653.39	3031.65	2981.56	3278.28	3191.24	2715.05	3191.15	2847.57	2886.54	Ube2g2
ENSMUSG00000009350	-3.51192	2.53129e-06	1.53769e-05	2.58891	6.89491	5.12275	1.06484	1.89551	60.9335	4.39756	65.4323	19.8287	49.234	Mpo
ENSMUSG00000009356	7.63271	NA	NA	122.973	31744.2	140.363	68.1499	78.6636	15.5321	20.2288	20.3371	83.6253	22.2347	Lpo
ENSMUSG00000009376	0.182143	0.0657439	0.119619	1021.32	888.295	866.77	954.099	994.195	849.485	966.584	706.492	850.046	791.715	Met
ENSMUSG00000009378	-0.567739	0.139798	0.221912	99.673	34.4746	39.9575	160.791	69.1861	131.425	108.18	98.1485	126.731	134.202	Slc16a12
ENSMUSG00000009394	-0.457429	0.00823172	0.0206027	72.4895	93.0813	65.5713	53.2421	55.9175	101.556	93.2283	88.4221	87.9358	94.4975	Syn2
ENSMUSG00000009406	-0.106775	0.4078	0.517961	598.038	380.369	545.061	569.691	548.75	610.53	613.02	519.037	550.03	553.485	Elk1
ENSMUSG00000009418	-0.628831	0.00194351	0.00585859	2128.08	1050.33	1300.16	2264.92	1620.66	2783.83	2547.07	2584.58	2457.89	2559.37	Nav1
ENSMUSG00000009470	0.109827	0.282289	0.389685	3150.7	2617.77	2891.28	2862.3	2513.45	2510.22	2868.09	2242.38	2448.41	2933.39	Tnpo1
ENSMUSG00000009471	1.63625	0.00257164	0.00747751	410.342	225.234	806.322	67.0851	204.715	200.722	72.12	103.454	104.316	71.4687	Myod1
ENSMUSG00000009535	0.0389172	0.616898	0.709202	994.141	822.793	972.299	883.819	850.136	934.314	868.079	916.053	869.875	815.537	Rnmt
ENSMUSG00000009545	0.0510438	0.871526	0.908421	78.9617	137.898	35.8593	87.3171	63.4996	82.4395	90.5898	61.0112	68.9693	85.7625	Kcnq1
ENSMUSG00000009549	0.294807	0.000477579	0.00170849	1691.85	1827.15	1639.28	1748.47	2013.98	1565.16	1460.87	1565.95	1319.04	1366.64	Srp14
ENSMUSG00000009551	-0.117708	0.84142	0.8876	19.4168	6.89491	5.12275	11.7133	11.3731	13.1425	8.79512	1.76844	21.5529	13.4996	6330409D20Rik
ENSMUSG00000009555	0.210206	0.000148342	0.000599478	2486.65	2571.8	2511.17	2705.76	2818.62	2170.91	2331.59	2172.53	2329.44	2314.79	Cdk9
ENSMUSG00000009563	0.326299	0.015482	0.0351604	1018.74	1473.21	937.464	1022.25	983.769	824.395	912.934	893.947	797.457	904.476	Tor2a
ENSMUSG00000009566	-0.0575391	0.742848	0.81328	876.346	1415.76	829.886	994.562	838.763	880.549	930.524	1263.55	1051.78	1028.36	Fpgs
ENSMUSG00000009569	-0.309073	0.000198679	0.000782232	1243.97	1284.75	1117.79	1260.77	1164.79	1482.72	1643.81	1305.11	1615.61	1472.26	Mkl2
ENSMUSG00000009575	-0.00919561	0.928335	0.950615	1962.39	1473.21	1534.78	1930.56	1602.65	1614.14	1736.16	1843.6	1642.33	1717.63	Cbx5
ENSMUSG00000009580	7.60212	NA	NA	0	988.271	4.0982	1.06484	0.947755	0	0	0.884221	2.58635	1.58819	Odam
ENSMUSG00000009585	1.82221	4.36975e-11	6.13737e-10	3466.55	2669.48	3650.47	1972.09	4463.93	986.884	1057.17	453.605	1128.51	961.651	Apobec3
ENSMUSG00000009614	0.0728932	0.778814	0.841074	295.136	723.966	318.635	529.227	310.864	436.093	371.154	440.342	456.059	366.873	Sardh
ENSMUSG00000009621	0.350359	0.00346839	0.00972918	894.468	934.261	725.382	961.552	701.339	715.67	705.369	574.743	656.932	654.336	Vav2
ENSMUSG00000009628	2.41445	NA	NA	10.3556	332.105	15.3683	8.51874	8.52979	9.5582	12.3132	27.4108	3.44846	17.4701	Tex15
ENSMUSG00000009630	0.0386898	0.485795	0.591967	1743.63	2035.15	1938.45	2029.59	2003.55	1854.29	1891.83	1923.18	1891.48	1935.21	Ppp2cb
ENSMUSG00000009633	-0.358659	0.521925	0.624939	415.52	1146.85	145.486	752.843	925.009	592.608	467.021	2228.24	549.168	504.251	G0s2
ENSMUSG00000009640	0.141641	0.0272989	0.0569584	622.633	612.498	609.608	637.84	660.585	585.44	564.647	613.649	548.306	541.574	Dmap1
ENSMUSG00000009647	-0.532093	1.63404e-08	1.52488e-07	1025.21	964.139	971.274	806.085	1096.55	1540.06	1381.71	1434.21	1382.83	1297.55	Mcu
ENSMUSG00000009681	-0.140302	0.112414	0.185707	1821.3	1730.62	1656.7	2086.03	1739.13	1989.3	1919.98	1796.74	2225.12	2024.15	Bcr
ENSMUSG00000009687	1.79273	5.65976e-38	1.34404e-35	5247.72	3589.95	4499.83	4577.76	4299.02	1194.77	1337.74	989.443	1403.52	1484.17	Fxyd5
ENSMUSG00000009731	-0.528864	0.082385	0.144022	112.618	36.7729	76.8413	124.587	88.1412	130.23	129.288	81.3483	150.008	142.143	Kcnd1
ENSMUSG00000009733	-0.433052	8.42864e-07	5.61852e-06	353.386	370.027	378.059	397.186	348.774	518.532	460.864	556.175	510.373	451.047	Tfcp2
ENSMUSG00000009739	-0.634664	5.71141e-06	3.20513e-05	626.516	713.623	677.228	679.369	812.226	1001.22	1034.31	1458.96	1012.99	942.593	Pou6f1
ENSMUSG00000009741	-0.13862	0.0903045	0.155029	3410.89	4045.02	3592.08	3299.95	3605.26	3558.04	3922.62	4423.76	3974.35	3881.55	Ubp1
ENSMUSG00000009772	0.546847	0.0022078	0.00654508	1013.56	610.2	1010.21	767.751	907.949	448.041	531.225	714.45	606.93	647.189	Nuak2
ENSMUSG00000009828	-0.529289	7.384e-06	4.05188e-05	622.633	751.545	570.675	721.963	592.347	965.378	1070.37	788.725	894.014	983.886	Ick
ENSMUSG00000009863	-0.069956	0.726847	0.800986	3133.87	3299.22	2685.35	2478.95	3671.6	4684.71	2703.62	3340.59	3042.41	2260	Sdhb
ENSMUSG00000009876	0.106633	0.755464	0.822304	125.562	82.739	109.627	171.44	76.7681	80.0499	71.2405	200.718	91.3843	81.792	Cox4i2
ENSMUSG00000009894	-0.0601251	0.562738	0.661647	627.81	680.298	636.246	659.137	556.332	702.528	623.574	776.346	593.998	598.749	Snap47
ENSMUSG00000009900	-0.375867	0.0904729	0.155273	166.985	173.522	135.241	256.627	163.014	205.501	221.637	337.772	184.493	212.024	Wnt3a
ENSMUSG00000009905	-0.106614	0.358645	0.469045	1426.49	1553.65	1642.36	1549.35	1481.34	1436.12	1518.92	2120.36	1536.29	1627.1	Kdsr
ENSMUSG00000009907	0.104896	0.0789405	0.139024	3698.26	3430.22	4037.76	3588.52	3500.06	3262.93	3434.5	3328.21	3364.84	3580.58	Vps4b
ENSMUSG00000009927	0.264007	0.0112986	0.0269661	13030	15018.3	13365.3	13278.6	12520.8	10502.1	11128.5	13715.1	9667.77	10957.7	Rps25
ENSMUSG00000009995	-0.0414275	0.69826	0.778249	1838.13	2567.21	2013.24	1940.14	2037.67	2080.1	2051.9	2440.45	2039.77	2086.89	Taz
ENSMUSG00000010021	0.285127	0.293139	0.40147	103.556	131.003	71.7186	92.6413	169.648	82.4395	94.1078	86.6536	135.352	68.2923	Kif19a
ENSMUSG00000010025	-0.365548	0.0209863	0.0456779	1737.16	2464.93	1766.33	1804.91	1480.39	2595.05	2316.64	1838.29	2444.1	2726.93	Aldh3a2
ENSMUSG00000010044	0.622711	0.10771	0.179248	10.3556	11.4915	15.3683	22.3617	13.2686	11.9477	13.1927	7.95799	9.48328	5.55868	Zmynd10
ENSMUSG00000010045	-0.0309155	0.579306	0.675801	1285.39	1273.26	1328.84	1419.43	1261.46	1298.72	1374.68	1295.38	1328.52	1410.32	Tmem115
ENSMUSG00000010047	0.451587	5.69351e-06	3.19616e-05	1581.82	1518.03	1416.95	1795.32	1242.51	1126.67	1096.75	1093.78	1110.41	1095.06	Hyal2
ENSMUSG00000010048	0.236361	0.0697433	0.125596	1390.24	1773.14	1106.51	1440.73	1295.58	1335.76	1112.58	1247.64	1148.34	1103.79	Ifrd2
ENSMUSG00000010051	0.323205	0.0272298	0.0568486	744.311	977.928	668.007	802.891	565.81	563.934	554.972	658.744	611.24	613.043	Hyal1
ENSMUSG00000010054	0.0104333	0.923245	0.947133	667.939	864.162	669.032	622.933	723.137	702.528	661.393	797.567	703.487	656.718	Tusc2
ENSMUSG00000010057	0.146395	0.0843231	0.146698	507.426	564.234	633.172	641.035	611.302	554.376	512.756	536.722	506.924	566.191	Nprl2
ENSMUSG00000010064	-1.57658	7.51744e-05	0.000325906	343.03	245.919	271.506	109.679	653.003	1409.83	722.08	1145.07	878.496	688.482	Slc38a3
ENSMUSG00000010066	-0.180735	0.377203	0.487836	242.063	353.939	294.046	189.542	168.7	279.577	265.613	258.192	324.156	285.875	Cacna2d2
ENSMUSG00000010067	0.35904	0.000608709	0.0021054	784.439	587.217	681.326	588.858	719.346	495.832	542.659	482.784	566.41	530.457	Rassf1
ENSMUSG00000010080	-0.169611	0.257219	0.362655	1530.05	1739.82	2183.32	1969.96	1768.51	1716.89	1885.67	2738.43	1941.49	2055.92	Epn3
ENSMUSG00000010086	-1.23391	4.28919e-06	2.474e-05	12.9445	9.19322	26.6383	25.5562	21.7984	47.791	41.3371	48.6321	45.6921	46.0576	Rnf112
ENSMUSG00000010095	0.768567	1.52379e-08	1.43013e-07	5809.51	8452.01	6042.8	4925.96	6402.08	3659.6	3682.52	3574.9	3776.93	3873.6	Slc3a2
ENSMUSG00000010097	-0.0762776	0.150178	0.234853	5177.82	5376.88	4935.26	4861	5102.71	5099.3	5336.88	5813.75	5238.22	5340.3	Nxf1
ENSMUSG00000010110	0.00381393	0.96434	0.976021	2243.29	2874.03	2445.6	2359.69	2195	2299.94	2519.8	2415.69	2344.09	2502.99	Stx5a
ENSMUSG00000010122	-1.00935	0.0269915	0.0564475	112.618	81.5898	60.4485	27.6859	180.073	293.915	96.7464	175.076	235.358	131.026	Slc47a1
ENSMUSG00000010142	1.11981	2.68086e-06	1.61766e-05	385.747	244.769	343.225	437.65	392.37	181.606	182.059	87.5378	174.147	204.877	Tnfrsf13b
ENSMUSG00000010154	0.414068	0.00985259	0.0239552	99.673	101.125	113.725	126.716	132.686	76.4656	78.2766	76.043	109.489	90.527	Spire2
ENSMUSG00000010175	-0.859804	0.00297345	0.00849126	121.679	49.4135	108.602	105.419	108.992	205.501	206.685	91.9589	179.32	213.612	Prox1
ENSMUSG00000010277	0.0571635	0.566637	0.665192	8661.19	8126.8	6872.69	6589.24	7726.1	7878.35	7952.55	6766.94	7238.33	6664.06	2610507B11Rik
ENSMUSG00000010290	-0.155209	0.0144841	0.0332413	665.35	656.166	693.621	664.461	618.884	798.11	737.031	707.376	701.762	732.951	AI597479
ENSMUSG00000010307	0.712128	3.33551e-06	1.97375e-05	1914.5	1661.67	1974.31	1777.22	1860.44	1049.01	864.561	1408.56	925.05	1360.29	Tmem86a
ENSMUSG00000010311	-0.673039	0.0116668	0.027691	33.6558	31.0271	66.5958	69.2147	42.649	75.2708	79.1561	100.801	71.5556	62.7337	Optc
ENSMUSG00000010342	1.97583	2.9705e-05	0.000142394	64.7227	33.3254	61.4731	10.6484	77.7159	10.753	15.8312	11.4949	12.9317	11.9115	Tex14
ENSMUSG00000010358	1.94608	8.73117e-13	1.55098e-11	2994.07	2344.27	3458.88	1571.71	5104.61	849.485	841.693	637.523	835.39	852.066	Ifi35
ENSMUSG00000010362	-0.658268	1.19642e-09	1.35294e-08	376.686	476.898	387.28	416.353	479.564	689.385	714.164	750.703	626.758	595.573	Rdm1
ENSMUSG00000010376	0.512811	3.08588e-11	4.42718e-10	2494.41	2424.71	2325.73	2540.71	2724.8	1873.41	1744.95	1924.06	1593.19	1637.43	Nedd8
ENSMUSG00000010392	0.0978257	0.0497325	0.0946072	1487.33	1451.38	1560.39	1538.7	1540.1	1461.21	1379.08	1339.59	1427.66	1478.61	Gosr1
ENSMUSG00000010406	0.687836	5.35723e-09	5.42273e-08	1605.12	1670.87	1400.56	1753.79	1517.36	982.105	994.728	1225.53	850.046	881.447	Mrpl52
ENSMUSG00000010453	-0.0680313	0.415981	0.525671	2398.62	2206.37	2514.25	2077.51	2754.18	2535.31	2553.22	2478.47	2538.93	2425.97	Kansl3
ENSMUSG00000010461	-1.0759	2.31107e-06	1.41104e-05	116.501	56.3085	81.9641	75.6038	112.783	246.124	201.408	156.507	179.32	152.467	Eya4
ENSMUSG00000010476	-0.453582	0.0105236	0.0253714	251.124	233.278	157.781	251.303	290.013	396.665	291.998	266.15	330.19	337.491	Ebf3
ENSMUSG00000010492	-2.01116	5.4839e-05	0.000247002	98.3785	78.1423	29.712	39.3992	238.834	626.062	342.13	408.51	324.156	254.905	Uckl1os
ENSMUSG00000010517	-0.00875951	0.874388	0.910404	1663.37	1677.76	1789.89	1653.7	1630.14	1731.23	1613.91	1818.84	1618.19	1686.66	Faf1
ENSMUSG00000010529	-2.48102	1.21757e-12	2.12111e-11	36.2447	17.2373	22.5401	17.0375	19.9029	106.335	180.3	59.2428	115.524	164.378	Gm266
ENSMUSG00000010538	-0.195269	0.361641	0.471904	66.0172	59.7559	54.3012	52.1773	38.8579	59.7387	66.8429	81.3483	50.8648	50.0281	Tsacc
ENSMUSG00000010554	0.16189	0.0591659	0.109498	987.669	875.654	901.605	1105.31	888.046	843.511	883.03	795.799	825.907	902.888	Mettl16
ENSMUSG00000010601	2.01758	6.98525e-07	4.75376e-06	350.797	678	620.878	216.163	1293.69	101.556	170.625	169.77	157.767	180.26	Apol7a
ENSMUSG00000010607	0.178464	0.0693138	0.124998	371.508	445.871	329.905	389.732	394.266	370.38	343.01	351.036	325.88	318.433	Pigyl
ENSMUSG00000010608	0.291671	0.00420259	0.0114592	5977.79	7520.05	5876.82	5766.12	6389.76	5108.86	5083.58	5979.98	4876.99	4709.79	Rbm25
ENSMUSG00000010609	0.395406	3.70042e-05	0.00017401	982.491	965.288	829.886	890.208	1072.86	728.813	753.742	621.607	766.421	733.745	Psen2
ENSMUSG00000010651	0.57953	0.0516777	0.0975911	103.556	245.919	189.542	205.515	93.8277	96.7768	108.18	105.222	90.5222	159.613	Acaa1b
ENSMUSG00000010660	-0.208712	0.0854777	0.148294	1539.11	1245.68	1639.28	1751.67	1570.43	1654.76	1687.78	2201.71	1719.06	1689.04	Plcd1
ENSMUSG00000010663	-0.3415	0.10804	0.179666	1475.68	883.698	892.384	1812.36	1313.59	1412.22	1804.76	1376.73	1699.23	1786.72	Fads1
ENSMUSG00000010721	-0.320628	7.73586e-05	0.000333931	591.566	557.339	564.528	592.052	567.705	695.359	786.284	630.449	694.003	779.009	Lmbr1
ENSMUSG00000010751	0.437456	0.00791784	0.0199277	266.658	214.891	190.566	313.064	227.461	148.152	201.408	194.529	191.39	158.025	Tnfrsf22
ENSMUSG00000010755	0.334019	2.03767e-08	1.86774e-07	2051.71	2139.72	1980.46	1848.57	2060.42	1574.71	1579.6	1726	1562.15	1553.25	Cars
ENSMUSG00000010760	1.5649	6.48484e-05	0.000286227	19.4168	26.4305	43.0311	42.5937	18.0073	8.36342	9.67464	11.4949	14.656	6.35277	Phlda2
ENSMUSG00000010797	-1.7549	1.53328e-05	7.86155e-05	47.8948	6.89491	29.712	42.5937	18.0073	139.789	94.9873	78.6956	84.4874	90.527	Wnt2
ENSMUSG00000010825	-0.402819	0.00525979	0.0139436	146.273	145.942	210.033	187.412	162.066	225.812	195.252	268.803	227.599	211.23	Grid2ip
ENSMUSG00000010830	-0.823941	0.000370751	0.00136168	807.74	689.491	465.146	776.27	580.026	1142.2	1455.59	682.618	1114.72	1477.02	Kdelr3
ENSMUSG00000010911	0.0108886	0.905492	0.933377	313.258	309.122	272.531	310.934	324.132	328.563	329.817	276.761	300.878	285.081	Apip
ENSMUSG00000010914	-0.047196	0.755194	0.82206	779.262	757.291	708.989	580.339	780.002	893.692	671.068	841.778	770.732	551.103	Pdhx
ENSMUSG00000010936	0.131894	0.215489	0.314503	1498.98	1064.11	1242.78	1441.8	1295.58	1240.18	1169.75	1080.52	1295.76	1184.79	Vac14
ENSMUSG00000011008	1.58234	2.67205e-16	7.47677e-15	798.678	402.203	534.816	701.731	604.668	176.827	229.553	175.96	235.358	196.936	Mcoln2
ENSMUSG00000011034	0.645649	0.00163656	0.00504126	661.466	718.22	818.616	622.933	544.959	367.991	352.684	660.513	343.122	426.43	Slc5a1
ENSMUSG00000011096	-0.0859907	0.33233	0.442518	2203.16	2422.41	2217.13	2241.49	2485.01	2696.61	2372.04	2746.39	2346.68	2124.21	Akt1s1
ENSMUSG00000011114	0.253729	0.000291505	0.00110226	3146.82	3501.47	3396.39	3091.24	3191.09	2730.06	2671.08	2541.25	2672.56	3077.13	Tbrg1
ENSMUSG00000011118	0.437772	0.0826197	0.144307	693.828	1062.97	1201.8	719.833	466.295	724.034	471.419	652.555	531.063	681.335	Panx3
ENSMUSG00000011148	-1.19549	0.00825768	0.0206505	2568.2	2058.13	1205.9	757.103	5161.47	8528.3	4682.52	6083.44	4361.44	3258.18	Adssl1
ENSMUSG00000011158	-0.114779	0.177735	0.269742	1667.26	2069.62	1629.04	1731.43	1781.78	1788.58	1818.83	2091.18	1966.49	1946.33	Brf1
ENSMUSG00000011171	-0.940764	0.00327715	0.00925023	23.3002	26.4305	23.5647	31.9453	50.231	62.1283	49.2527	95.4958	40.5195	53.2045	Vipr2
ENSMUSG00000011179	1.16863	7.61312e-08	6.26546e-07	6926.63	5328.62	4403.52	7118.47	4009.95	2409.86	2092.36	3580.21	2145.81	2132.15	Odc1
ENSMUSG00000011254	0.229057	0.0114206	0.0272032	350.797	343.596	362.691	389.732	358.251	298.694	310.468	353.688	275.015	302.551	Thg1l
ENSMUSG00000011256	-0.637829	0.00310485	0.00882184	849.162	455.064	607.559	851.874	768.629	1032.29	1365	737.44	1154.37	1206.23	Adam19
ENSMUSG00000011257	-0.428644	0.00393107	0.0108169	3043.26	3757.73	2529.62	2718.54	3324.72	5083.77	4117	4417.57	3735.55	3341.56	Pabpc4
ENSMUSG00000011263	0.245139	0.125942	0.203583	781.851	753.844	656.737	1000.95	580.974	703.722	600.707	562.364	740.558	577.308	Exoc3l2
ENSMUSG00000011267	0.0854557	0.593808	0.688801	257.596	257.41	269.457	323.712	315.602	192.359	291.998	335.12	239.668	281.11	Zfp296
ENSMUSG00000011305	-1.40623	0.0032514	0.0091833	50.4837	42.5186	37.9084	29.8156	160.171	308.252	116.975	157.391	156.043	115.144	Plin5
ENSMUSG00000011306	0.18128	0.0405255	0.0794486	1190.9	1552.5	1234.58	1209.66	1224.5	1139.82	1112.58	1196.35	1107.82	1098.24	Sugp1
ENSMUSG00000011382	-0.761646	8.81385e-05	0.000374817	508.721	332.105	340.151	491.957	591.399	902.055	905.018	626.028	706.073	701.982	Dhdh
ENSMUSG00000011427	-0.121381	0.398192	0.508771	343.03	274.647	397.526	409.964	299.491	360.822	409.853	308.593	390.539	405.783	Zfp790
ENSMUSG00000011632	1.0574	1.10534e-07	8.83881e-07	207.113	158.583	270.481	278.989	186.708	80.0499	104.662	129.096	112.075	102.438	Pinlyp
ENSMUSG00000011658	-0.257857	0.00669983	0.0172053	431.053	463.108	468.22	429.131	473.877	635.62	536.502	481.9	566.41	495.516	Fuz
ENSMUSG00000011751	0.515971	0.107122	0.1786	45.3059	47.1152	64.5467	40.464	40.7535	15.5321	30.7829	56.5901	26.7256	35.7344	Sptbn4
ENSMUSG00000011752	1.02759	5.64433e-16	1.53417e-14	2752.01	1959.3	2869.77	2735.58	2381.71	1216.28	1317.51	1053.99	1244.9	1395.23	Pgam1
ENSMUSG00000011831	-0.378928	1.5414e-05	7.89921e-05	1082.16	1007.81	1161.84	1214.98	1046.32	1431.34	1559.38	1236.14	1436.29	1506.4	Evi5
ENSMUSG00000011832	-0.348568	0.000573945	0.00199895	1018.74	937.708	1172.09	1278.88	1259.57	1397.89	1437.12	1505.83	1513.88	1365.85	Evi5l
ENSMUSG00000011837	0.230099	0.00998316	0.0242454	493.187	606.752	484.613	532.421	509.892	449.235	443.274	487.206	406.919	452.635	Snapc2
ENSMUSG00000011877	-0.00151278	0.978348	0.985501	2992.78	2707.4	3015.25	3176.42	3154.13	3015.61	3048.39	3077.09	3021.72	2904.01	Git1
ENSMUSG00000011884	-0.0494762	0.785218	0.846218	11858.5	10089.6	17321.1	15747.9	15792.4	11945.4	13672	18926.7	13454.2	15282.4	Gltp
ENSMUSG00000011958	0.305128	0.000959621	0.00314953	3867.83	2851.05	3490.64	3651.34	3839.35	3028.75	2852.26	2735.78	2892.4	2819.04	Bnip2
ENSMUSG00000011960	0.149835	0.0340703	0.0686732	1571.47	1418.05	1515.31	1389.62	1423.53	1231.81	1375.56	1458.08	1264.72	1261.03	Ccnt1
ENSMUSG00000012017	-1.51095	4.13264e-10	4.96247e-09	1218.08	675.701	1088.07	1584.49	1136.36	2608.19	3984.19	2222.93	3441.57	3995.1	Scarf2
ENSMUSG00000012076	-0.209498	0.0227613	0.048881	688.65	543.549	554.282	683.629	636.891	741.955	764.296	693.229	715.556	677.365	Brms1l
ENSMUSG00000012114	0.336482	0.000108986	0.00045385	2528.07	1989.18	2372.86	2064.73	2550.41	1773.05	1785.41	1886.04	1845.79	1820.86	Med15
ENSMUSG00000012117	0.0853636	0.230888	0.332116	1454.97	1696.15	1421.05	1467.35	1405.52	1362.04	1455.59	1320.14	1403.52	1471.46	Dhdds
ENSMUSG00000012123	-0.265765	0.0196013	0.0431143	1588.3	1724.88	2172.05	2007.23	2025.35	1986.91	2132.82	2590.77	2362.2	2371.97	Crybg2
ENSMUSG00000012126	-0.211654	0.403788	0.51426	71.195	58.6068	76.8413	63.8905	36.9624	60.9335	60.6863	105.222	59.486	68.2923	Ubxn11
ENSMUSG00000012187	-1.86572	0.0213726	0.04639	18.1224	4.59661	5.12275	9.58358	21.7984	28.6746	21.1083	147.665	12.0696	6.35277	Mogat1
ENSMUSG00000012296	-0.300318	0.000154188	0.000620603	1277.63	1385.88	1433.35	1273.55	1406.47	1569.93	1601.59	1931.14	1645.78	1597.72	Tjap1
ENSMUSG00000012350	1.76251	0.00104558	0.00339828	810.329	4238.07	853.451	659.137	433.124	301.083	378.19	534.953	406.057	440.724	Ehf
ENSMUSG00000012405	0.310068	9.13235e-09	8.8948e-08	9336.9	10098.7	10025.2	10194.8	9705.01	7887.9	8187.38	8583.13	7427.99	7730.53	Rpl15
ENSMUSG00000012422	0.219539	0.00690841	0.017678	2038.77	1850.13	1887.22	1971.02	1878.45	1654.76	1702.74	1422.71	1610.43	1873.27	Tmem167
ENSMUSG00000012428	0.421702	0.0417467	0.0814711	3709.91	2339.67	2473.27	4568.17	3728.47	2878.21	2607.75	1863.05	2736.36	2472.02	Steap4
ENSMUSG00000012429	0.182259	0.00829308	0.0207176	447.881	507.925	483.588	470.66	477.668	409.808	428.322	404.089	450.887	411.342	Mplkip
ENSMUSG00000012443	1.55515	1.25454e-20	6.10294e-19	872.462	768.783	706.94	923.218	587.608	209.086	259.456	338.656	266.394	237.435	Kif11
ENSMUSG00000012483	0.306135	0.000447845	0.00161138	419.403	412.546	383.182	448.299	368.677	356.043	300.793	333.351	316.397	337.491	Rpa3
ENSMUSG00000012519	2.84469	7.50469e-20	3.35259e-18	1526.16	777.976	1738.66	808.215	2322	235.371	206.685	132.633	205.184	219.171	Mlkl
ENSMUSG00000012535	0.12618	0.00153015	0.00474504	2755.89	2622.37	2847.23	2671.69	2630.97	2499.47	2512.77	2499.69	2453.58	2430.73	Tnpo3
ENSMUSG00000012609	-0.100104	0.273232	0.380207	339.147	396.457	372.937	404.64	318.446	363.212	394.901	414.699	388.814	398.637	Ttll5
ENSMUSG00000012640	-0.160555	0.0730896	0.130567	564.382	524.013	589.117	543.069	494.728	584.245	675.465	537.606	587.963	646.395	Zfp715
ENSMUSG00000012705	-0.309297	0.496841	0.602337	1154.65	265.454	392.403	1522.72	1836.75	1583.08	1473.18	1285.66	1003.5	1064.09	Retn
ENSMUSG00000012819	-0.364533	0.227183	0.327937	45.3059	27.5797	33.8102	39.3992	57.813	80.0499	45.7346	64.5481	38.7952	35.7344	Cdh23
ENSMUSG00000012848	0.273932	0.00504346	0.0134479	17347	20114.8	19498.2	19893.4	21170.9	15698.1	15819.8	19615.5	14567.2	15373.7	Rps5
ENSMUSG00000012889	1.31664	0.00511735	0.0136241	37.5392	33.3254	21.5156	15.9726	17.0596	10.753	3.51805	7.07376	8.62116	19.8524	Podnl1
ENSMUSG00000013033	-0.504696	1.09208e-09	1.24495e-08	1148.18	1220.4	1103.44	1266.1	1117.4	1541.26	1506.6	1816.19	1822.51	1617.58	Adgrl1
ENSMUSG00000013076	-0.532206	1.65811e-07	1.27669e-06	6970.64	6870.78	6529.46	5953.53	7356.47	10534.3	9874.28	11132.3	8831.52	8338.02	Amotl1
ENSMUSG00000013089	0.0383105	0.856109	0.897586	785.734	605.603	477.441	824.188	641.63	511.364	598.068	963.8	573.307	598.749	Etv5
ENSMUSG00000013091	-0.447766	0.0876415	0.151393	22.0057	26.4305	31.7611	24.4914	14.2163	41.8171	27.2649	30.9477	31.8983	30.9698	Tmem190
ENSMUSG00000013150	-0.0707897	0.583468	0.679299	388.336	428.634	525.595	456.817	552.541	465.962	454.708	598.617	476.75	477.252	Gfod2
ENSMUSG00000013155	0.300586	0.0515545	0.0974389	203.229	233.278	176.223	236.395	180.073	126.646	153.035	193.644	190.528	168.349	Enkd1
ENSMUSG00000013160	0.226636	0.00349754	0.00979573	3576.58	3271.64	3848.21	3822.78	3887.69	3202	3098.52	2805.63	3187.24	3440.03	Atp6v0d1
ENSMUSG00000013236	-0.169962	0.106009	0.176973	4091.77	5158.54	5135.05	4955.78	4253.52	4960.71	5091.5	6301.84	5205.46	4985.34	Ptprs
ENSMUSG00000013275	-0.183479	0.143336	0.226467	2043.94	1905.29	1859.56	1588.74	2085.06	2173.3	1831.14	2644.7	2234.6	1885.19	Slc41a1
ENSMUSG00000013367	-0.458166	0.0336137	0.0679655	110.029	56.3085	78.8904	116.068	70.1339	106.335	102.023	138.823	128.455	115.144	Iglon5
ENSMUSG00000013418	-0.740054	0.0546236	0.102261	47.8948	153.986	45.0802	64.9554	32.2237	113.504	119.614	93.7274	108.627	138.173	B4galnt2
ENSMUSG00000013419	-0.998485	4.44232e-08	3.81968e-07	1605.12	926.217	1150.57	1289.52	1717.33	2862.68	3027.28	2077.03	2635.49	2761.87	Zfp651
ENSMUSG00000013465	0.0238281	0.58734	0.683054	2192.81	2129.38	2261.18	2361.82	2229.12	2151.79	2234.84	2166.34	2266.5	2172.65	Nelfb
ENSMUSG00000013483	-0.104742	0.594036	0.68902	1016.15	769.932	1688.46	1117.02	1288.95	1099.19	1131.93	1372.31	1352.66	1368.23	Card14
ENSMUSG00000013495	-0.133813	0.0462334	0.0888344	511.31	587.217	559.405	557.977	511.788	596.193	619.177	568.554	616.413	592.396	Tmem175
ENSMUSG00000013523	0.0577259	0.859313	0.900074	71.195	78.1423	92.2096	122.457	177.23	76.4656	73.879	154.739	137.076	78.6156	Bcas1
ENSMUSG00000013539	-0.160927	0.173454	0.264467	713.244	703.281	587.068	623.997	740.196	908.029	740.549	740.093	760.386	620.19	Tango2
ENSMUSG00000013584	0.00120768	0.997466	0.99813	91.9063	39.0712	24.5892	71.3444	77.7159	78.8551	58.0478	31.8319	57.7618	77.8215	Aldh1a2
ENSMUSG00000013593	-0.000444517	0.997926	0.99837	6014.04	6320.34	5691.38	5233.7	7442.72	7946.45	5077.42	7137.43	5988.26	4566.06	Ndufs2
ENSMUSG00000013622	-0.361676	1.34601e-05	6.97269e-05	1259.5	1527.22	1149.55	1385.36	1339.18	1757.51	1756.39	1664.1	1633.71	1747.01	Atraid
ENSMUSG00000013629	0.0302883	0.863014	0.902448	1774.7	1260.62	1195.65	1862.41	1094.66	1283.19	1506.6	1182.2	1488.87	1574.69	Cad
ENSMUSG00000013646	-0.00447497	0.965389	0.976754	1385.07	1344.51	1722.27	1503.56	1559.06	1360.85	1480.22	1787.01	1441.46	1469.08	Sh3bp5l
ENSMUSG00000013662	0.0209727	0.780588	0.842459	2194.1	2110.99	2180.24	1914.59	2291.67	2362.07	1958.67	2133.62	2042.35	2047.18	Atad1
ENSMUSG00000013663	-0.341429	0.00478197	0.0128239	3658.13	3223.37	3699.65	3866.44	3114.32	4411.11	4884.81	3384.8	4677.84	4890.84	Pten
ENSMUSG00000013698	-0.23885	0.0368076	0.0731772	3646.48	2830.36	3541.87	4199.74	3702.88	4457.71	4262.12	3620.88	4486.45	4323.06	Pea15a
ENSMUSG00000013701	0.126925	0.253555	0.358324	2191.51	1936.32	2179.22	1951.86	2356.12	2206.75	1876	2235.31	1733.72	1673.96	Timm23
ENSMUSG00000013707	0.946953	0.000414064	0.00150302	965.663	482.644	816.567	733.676	965.762	452.82	529.466	203.371	442.266	428.812	Tnfaip8l2
ENSMUSG00000013736	0.056612	0.370634	0.481203	1289.28	1143.41	1232.53	1098.92	1217.86	1211.5	1136.33	1133.57	1091.44	1180.03	Trnt1
ENSMUSG00000013766	-0.435649	0.0120257	0.028386	431.053	533.207	815.543	599.506	650.16	734.787	744.947	1002.71	807.803	809.979	Ly6g6e
ENSMUSG00000013787	-0.0185132	0.667995	0.753115	5096.27	5401.01	5098.17	5307.17	5554.79	5225.95	5295.54	5627.18	5393.4	5259.3	Ehmt2
ENSMUSG00000013822	0.309804	1.2502e-05	6.54019e-05	1275.04	1473.21	1200.77	1314.02	1324.96	1039.45	1094.99	1121.19	998.33	1059.33	Elof1
ENSMUSG00000013833	-0.209935	0.00632144	0.0163663	1067.92	968.735	1016.35	1095.72	1102.24	1259.29	1107.31	1360.82	1162.13	1187.17	Med16
ENSMUSG00000013846	-0.490996	0.0897766	0.154284	3018.67	1682.36	1942.55	2371.4	2521.98	3341.79	3815.32	1290.08	3733.82	4032.42	St3gal1
ENSMUSG00000013858	0.073606	0.462213	0.569216	4434.8	5482.6	5270.29	5241.15	5364.29	4470.85	4560.27	5890.68	4926.13	4662.94	Tmem259
ENSMUSG00000013878	-0.546995	5.38371e-08	4.55747e-07	604.51	700.983	714.112	596.312	607.511	998.832	916.452	1011.55	788.836	995.797	Rnf170
ENSMUSG00000013921	-0.774238	0.000182391	0.000723471	350.797	205.698	248.966	406.77	319.393	492.247	542.659	381.099	607.792	594.779	Clip3
ENSMUSG00000013928	-0.534304	0.240135	0.342958	9.06118	14.939	4.0982	10.6484	5.68653	14.3373	14.9517	6.18954	17.2423	11.1174	Thap8
ENSMUSG00000013936	-3.23627	0.0245198	0.052069	34.9503	16.0881	40.982	7.45389	191.446	2370.43	13.1927	338.656	7.75904	13.4996	Myl2
ENSMUSG00000013973	0.107021	0.217816	0.317053	570.854	558.488	556.331	540.94	684.279	524.506	550.575	524.343	581.928	523.31	Dedd
ENSMUSG00000013974	3.81127	5.81498e-24	4.08361e-22	274.424	114.915	223.352	205.515	130.79	14.3373	13.1927	3.53688	18.1044	18.2642	Mcemp1
ENSMUSG00000013997	0.0973179	0.152415	0.237895	952.719	1108.93	1146.47	1036.09	1074.75	986.884	1039.58	1008.9	928.499	1011.68	Nit1
ENSMUSG00000014039	-0.145543	0.149408	0.23391	392.22	475.749	404.698	417.418	361.095	426.535	496.045	485.437	406.919	451.047	Prdm15
ENSMUSG00000014074	0.0315063	0.602212	0.6964	1132.65	1041.13	1058.36	1162.81	1016.94	1056.18	1012.32	1117.65	1050.92	1054.56	Rnf168
ENSMUSG00000014075	0.456727	5.58034e-05	0.000250969	295.136	247.068	232.573	230.006	280.535	203.112	204.047	175.96	184.493	169.937	Tctex1d2
ENSMUSG00000014077	-0.13768	0.0431699	0.0837325	5138.98	4655.22	5443.44	5367.87	5232.55	5847.23	5714.19	5119.64	5670.14	6077.22	Chp1
ENSMUSG00000014104	2.68365	NA	NA	1.29445	244.769	6.14731	6.38905	6.63428	7.16865	9.67464	10.6106	3.44846	10.3233	Sval2
ENSMUSG00000014158	-0.445165	0.0578508	0.107439	910.002	880.251	938.489	1162.81	979.978	1062.15	1073	2301.63	1125.06	1070.44	Trpv4
ENSMUSG00000014164	-0.141681	0.587299	0.68305	46.6004	40.2203	25.6138	50.0476	34.1192	53.7649	51.8912	41.5584	42.2437	27.7934	Klhl3
ENSMUSG00000014177	-0.0684279	0.454608	0.562395	981.196	1166.39	905.703	1037.16	909.845	978.521	1133.69	997.401	1031.95	1096.65	Tvp23b
ENSMUSG00000014195	0.17675	0.0143343	0.0329392	3637.42	3892.18	3792.89	3351.06	4199.5	3493.52	3343.91	3466.14	3245	3154.15	Dnajc7
ENSMUSG00000014198	-2.60324	NA	NA	15.5335	9.19322	5.12275	7.45389	40.7535	54.9596	37.819	301.519	49.1406	32.558	Zfp385c
ENSMUSG00000014226	0.592443	7.15416e-16	1.91855e-14	2362.38	1916.79	2341.1	2125.42	2376.02	1516.17	1470.54	1447.47	1463.01	1480.99	Cacybp
ENSMUSG00000014232	-0.132093	0.12019	0.196055	437.526	496.434	393.428	464.271	413.221	451.625	515.394	480.132	487.958	476.458	Cluap1
ENSMUSG00000014243	-0.0946426	0.60317	0.697241	168.279	151.688	122.946	112.873	163.962	183.995	134.565	188.339	141.387	121.497	Zswim7
ENSMUSG00000014245	-0.137672	0.294138	0.402471	213.585	211.444	213.107	220.422	220.827	250.903	228.673	296.214	185.355	227.906	Pigl
ENSMUSG00000014294	0.183915	0.247585	0.35158	1440.73	1675.46	1238.68	1465.22	1745.76	1610.56	1196.14	1619.89	1207.82	1029.15	Ndufa2
ENSMUSG00000014301	0.212664	0.0556588	0.103924	451.765	529.759	471.293	465.336	568.653	485.079	456.467	450.953	387.952	370.843	Pam16
ENSMUSG00000014303	-1.00747	5.38983e-06	3.03986e-05	557.91	267.752	344.249	590.987	435.967	841.122	999.126	693.229	887.117	994.209	Glis2
ENSMUSG00000014313	-0.00218525	0.983867	0.989184	4056.82	4285.19	3981.4	4276.41	4736.88	5216.39	3950.77	4540.47	3947.63	3721.14	Cox6c
ENSMUSG00000014329	-1.12923	9.7901e-06	5.23066e-05	1522.28	524.013	945.66	1529.11	1226.39	2381.19	2563.78	2604.03	2317.37	2704.69	Bicc1
ENSMUSG00000014349	0.277942	3.10823e-05	0.000148327	4085.3	4695.44	4310.29	3981.44	4166.33	3277.27	3474.95	3436.08	3503.64	3819.61	Ube2z
ENSMUSG00000014353	-0.235386	0.00547047	0.0144154	1800.59	1405.41	1573.71	1685.65	1499.35	1826.81	2061.58	1883.39	1757.85	1842.3	Tmem87b
ENSMUSG00000014355	-0.0497382	0.551948	0.652276	2594.09	2124.78	2226.35	2478.95	2176.99	2385.97	2652.61	2252.11	2240.64	2472.82	Anapc1
ENSMUSG00000014361	-0.374925	0.0305913	0.0628533	1119.7	979.078	1190.53	1132.99	1157.21	1382.35	1648.21	892.179	1581.12	1731.13	Mertk
ENSMUSG00000014402	0.126843	0.0514423	0.0972587	2117.73	2383.34	2415.89	2317.1	2370.33	2127.89	2086.2	2352.03	1999.25	2067.03	Tsg101
ENSMUSG00000014418	-0.148365	0.0342802	0.0690269	1205.14	1013.55	1132.13	1087.2	1070.02	1235.4	1306.08	1115.89	1201.79	1242.76	Hps5
ENSMUSG00000014426	-0.0895832	0.166686	0.256029	1484.74	1478.96	1634.16	1551.47	1387.51	1569.93	1615.66	1585.41	1730.27	1517.52	Map3k4
ENSMUSG00000014444	-0.217951	0.10458	0.175137	4032.23	2689.02	3131.03	4018.71	3282.07	4173.35	4403.72	3377.72	4143.33	3851.37	Piezo1
ENSMUSG00000014453	0.0296416	0.933176	0.953895	24.5946	31.0271	29.712	21.2968	19.9029	16.7268	21.9878	12.3791	31.8983	39.7048	Blk
ENSMUSG00000014470	-0.229326	0.0226674	0.0487082	837.512	1100.89	873.942	927.477	1037.79	1154.15	1081.8	1260.9	1043.16	1064.09	Rnf166
ENSMUSG00000014496	-0.257545	0.0632663	0.115957	907.413	746.949	685.425	800.761	682.383	946.262	837.296	1141.53	910.394	732.951	Ankrd28
ENSMUSG00000014498	-0.258407	8.45875e-05	0.000362019	2890.52	2464.93	2701.74	2721.74	2843.26	3271.29	2998.26	3255.7	3511.4	3257.39	Ankrd52
ENSMUSG00000014503	-0.206065	0.0154783	0.0351564	304.197	291.885	290.972	275.794	281.483	350.069	349.166	293.561	322.431	350.197	Pkd2l2
ENSMUSG00000014504	0.281002	0.00145299	0.00454166	1363.06	1477.81	1348.31	1185.17	1363.82	1082.47	1063.33	1250.29	994.02	1153.82	Srp19
ENSMUSG00000014543	3.50795	5.41586e-13	9.97402e-12	47.8948	26.4305	44.0557	31.9453	26.5371	3.58432	7.0361	1.76844	2.58635	0.794097	Klra17
ENSMUSG00000014547	-0.226968	0.354578	0.465041	176.046	131.003	99.3814	171.44	108.044	139.789	233.071	108.759	158.629	160.408	Wdfy2
ENSMUSG00000014550	-0.0947357	0.205774	0.302896	1414.84	1134.21	1252	1415.18	1259.57	1363.24	1379.95	1334.29	1412.15	1422.23	Rbsn
ENSMUSG00000014551	0.590139	1.40547e-07	1.09904e-06	797.384	772.23	649.565	836.966	804.644	621.283	488.129	501.353	444.852	512.987	Mrps25
ENSMUSG00000014554	-0.18492	0.00417043	0.0113766	726.189	767.634	742.799	696.407	751.57	812.447	920.849	801.988	844.874	807.596	Dguok
ENSMUSG00000014592	-0.205324	0.0387133	0.0763688	1882.14	2089.16	2585.97	2218.07	2412.04	2577.13	2546.19	2793.25	2651.01	2337.03	Camta1
ENSMUSG00000014599	0.0816625	0.723015	0.7982	4177.2	2431.61	3155.62	3643.89	4099.99	3467.24	3886.56	1784.36	3603.64	3802.93	Csf1
ENSMUSG00000014601	-0.0105117	0.896136	0.926369	2112.55	1861.63	2230.45	2187.19	2247.13	1992.88	1979.78	2345.84	2258.74	2139.3	Strip1
ENSMUSG00000014602	-0.243609	0.310576	0.41957	252.419	148.241	187.493	303.48	317.498	235.371	270.89	231.666	385.366	308.11	Kif1a
ENSMUSG00000014603	-2.74592	0.0309097	0.0634073	0	16.0881	0	2.12968	0	66.9074	6.15659	6.18954	36.2089	6.35277	Alx3
ENSMUSG00000014606	-0.0862339	0.505546	0.610389	2656.22	3002.73	2634.12	2488.54	3270.7	3639.28	2718.57	3139.87	3013.96	2411.67	Slc25a11
ENSMUSG00000014609	-1.80211	NA	NA	15.5335	9.19322	26.6383	6.38905	83.4024	46.5962	38.6985	344.846	31.0362	32.558	Chrne
ENSMUSG00000014633	0.333962	0.000284959	0.00108045	280.897	316.017	261.26	321.582	300.438	230.592	221.637	248.466	243.979	229.494	Cmc2
ENSMUSG00000014668	0.0579976	0.485751	0.591954	1787.64	1637.54	2087.01	1867.73	1899.3	1730.03	1735.28	1987.73	1675.09	1787.51	Chfr
ENSMUSG00000014686	2.74783	1.46629e-06	9.27245e-06	31.0669	14.939	33.8102	14.9078	25.5894	3.58432	5.27707	0	1.72423	7.14687	Ceacam16
ENSMUSG00000014704	0.180961	0.33439	0.444506	160.512	249.366	260.236	186.347	224.618	164.879	162.71	232.55	232.771	161.202	Hoxa2
ENSMUSG00000014748	-0.0642183	0.318267	0.427641	3254.26	3697.97	3130	3338.28	3086.84	3474.41	3445.93	3375.07	3310.53	3648.87	Tex261
ENSMUSG00000014763	-0.473692	2.70879e-06	1.63342e-05	894.468	830.837	947.71	894.467	848.241	1188.8	1312.23	983.253	1288.86	1357.11	Fam120b
ENSMUSG00000014767	0.0492899	0.408746	0.51887	731.367	776.827	715.137	750.714	757.256	771.825	687.779	731.25	687.106	732.951	Tbp
ENSMUSG00000014769	0.479832	2.56083e-10	3.20068e-09	4795.95	4865.51	5040.79	4428.68	5045.85	3554.46	3354.46	3933.01	3136.38	3360.62	Psmb1
ENSMUSG00000014773	-0.00643096	0.960221	0.973162	806.445	999.762	973.323	1023.31	881.412	853.069	904.139	1222.88	860.392	864.771	Dll1
ENSMUSG00000014776	-0.217106	0.320317	0.429884	585.093	518.268	449.778	333.296	622.675	758.682	518.033	687.924	554.341	399.431	Nol3
ENSMUSG00000014778	0.0293761	0.765598	0.830629	1350.12	1165.24	1082.95	1283.13	1181.85	1356.07	1197.02	1045.15	1253.52	1091.09	Fhod1
ENSMUSG00000014782	3.0916	1.4287e-08	1.34885e-07	37.5392	20.6847	33.8102	12.7781	25.5894	1.19477	1.75902	3.53688	6.89693	1.58819	Plekhg4
ENSMUSG00000014786	0.785562	2.90844e-05	0.000139642	163.101	159.732	127.044	174.634	98.5665	93.1924	76.5176	87.5378	92.2464	69.8805	Slc9a5
ENSMUSG00000014791	0.103978	0.361625	0.471904	1052.39	1434.14	1245.85	1156.42	1116.46	1037.06	1073.88	1342.25	1066.44	1067.27	Elmo3
ENSMUSG00000014813	1.26633	1.06436e-06	6.93988e-06	910.002	497.583	455.925	632.516	529.795	158.905	252.42	269.687	204.321	370.049	Stc1
ENSMUSG00000014837	-0.300656	0.00731526	0.0185952	102.262	113.766	118.848	123.522	109.94	126.646	142.481	140.591	147.422	142.143	4931428F04Rik
ENSMUSG00000014846	-0.10852	0.7013	0.780622	2464.64	2555.71	2321.63	1818.75	5655.25	3872.27	2932.29	2875.49	3001.03	3294.71	Tppp3
ENSMUSG00000014850	-0.153086	0.036507	0.0726999	587.682	566.532	546.086	488.763	549.698	604.556	564.647	645.481	618.999	608.278	Msh3
ENSMUSG00000014856	0.399611	2.15066e-07	1.62338e-06	968.252	1105.48	874.966	1042.48	919.322	752.708	750.224	738.324	737.971	741.686	Tmem208
ENSMUSG00000014859	0.551578	7.88105e-12	1.24333e-10	2247.17	1867.37	2263.23	1926.3	2033.88	1335.76	1430.97	1337.83	1402.66	1542.14	E2f4
ENSMUSG00000014867	0.360965	0.000366933	0.00135124	8834.65	8263.55	7453.61	8374.98	7438.93	6468.51	6727.39	5092.23	6151.2	6988.85	Surf4
ENSMUSG00000014873	0.170164	0.041392	0.0809014	696.417	745.8	618.829	768.816	666.272	581.855	630.61	677.313	598.309	615.425	Surf2
ENSMUSG00000014905	0.189095	0.104813	0.175446	1334.58	1377.83	1114.71	1340.64	1176.16	1234.2	1162.72	874.494	1072.47	1220.53	Dnajb9
ENSMUSG00000014907	-0.0902494	0.259256	0.364924	476.359	471.152	474.367	540.94	442.601	488.663	524.189	473.942	534.512	536.015	Naf1
ENSMUSG00000014932	-0.139913	0.190631	0.285188	827.156	988.271	966.151	1023.31	806.539	966.573	1099.39	882.452	993.158	1137.94	Yes1
ENSMUSG00000014956	-0.0926593	0.10526	0.176016	7764.14	8171.62	7865.48	7472	7764.96	9228.44	8079.2	7805.9	8276.31	8245.9	Ppp1cb
ENSMUSG00000014959	0.191398	0.0357263	0.0714209	3655.54	4325.41	3371.8	3844.08	3468.78	3303.55	3323.68	2922.35	3183.79	3610.76	Gorasp2
ENSMUSG00000014980	-0.0182999	0.879318	0.913834	370.214	340.149	336.053	412.094	311.811	403.834	363.239	391.71	341.398	294.61	Tsen15
ENSMUSG00000015002	0.0559251	0.474142	0.58055	2992.78	3141.78	3153.57	2898.5	2811.99	3211.55	2749.36	2809.17	2569.11	3092.21	Efr3a
ENSMUSG00000015013	0.284261	0.000190589	0.000753009	666.644	760.739	757.143	719.833	787.584	646.373	600.707	547.333	601.757	640.836	Trappc2l
ENSMUSG00000015016	0.101298	0.338576	0.448717	459.531	537.803	485.637	480.244	513.683	543.623	404.576	500.469	457.784	408.166	Acsf3
ENSMUSG00000015023	-0.0465499	0.56129	0.660363	1291.87	1595.02	1462.03	1358.74	1371.4	1518.56	1393.15	1347.55	1590.6	1463.52	Ddx19a
ENSMUSG00000015027	1.12418	2.51388e-21	1.33442e-19	577.327	601.007	506.128	529.227	520.317	268.824	268.251	191.876	243.117	281.904	Galns
ENSMUSG00000015053	-0.0225052	0.901592	0.930144	434.937	233.278	340.151	415.288	461.557	365.601	356.202	351.92	412.954	428.018	Gata2
ENSMUSG00000015083	-0.125889	0.382683	0.493475	76.3728	108.02	89.1359	74.5389	85.2979	89.6081	94.9873	86.6536	100.005	100.85	C8g
ENSMUSG00000015085	-1.16196	1.17852e-12	2.05507e-11	766.317	910.128	785.831	1099.98	1124.98	2253.35	2205.82	1510.25	2350.13	2173.44	Entpd2
ENSMUSG00000015087	-0.172892	0.00018463	0.000731226	3040.67	3206.13	3005.01	3083.78	3265.02	3684.69	3412.51	3406.9	3632.09	3459.88	Rabl6
ENSMUSG00000015090	-1.26184	4.08635e-10	4.91015e-09	81.5506	67.8	121.922	91.5764	90.9845	219.839	256.818	151.202	253.462	209.642	Ptgds
ENSMUSG00000015092	0.439568	3.08277e-12	5.09038e-11	3853.59	4112.82	3934.28	4158.21	4141.69	3148.23	2990.34	3226.52	2741.53	2795.22	Edf1
ENSMUSG00000015093	-0.3508	0.0895003	0.153912	1163.71	1477.81	1943.57	1680.32	2202.58	1878.19	1945.48	3078.86	1860.45	2038.45	Clic3
ENSMUSG00000015094	0.130057	0.513417	0.61762	2098.31	3863.45	1816.53	2661.04	2217.75	2387.16	2472.31	1924.95	2352.71	2428.35	Npdc1
ENSMUSG00000015095	-0.222442	0.0108573	0.0260701	1642.66	1899.55	1658.75	1555.73	1892.67	2104	1978.9	2219.39	1978.56	1814.51	Fbxw5
ENSMUSG00000015112	0.726813	9.05416e-06	4.86773e-05	506.132	544.698	466.171	523.902	361.095	267.63	282.323	375.794	296.568	227.906	Slc25a13
ENSMUSG00000015120	0.0545276	0.458063	0.565699	3891.13	3454.35	4111.52	3850.47	3710.46	3374.04	3581.37	4101.9	3618.3	3633.79	Ube2i
ENSMUSG00000015126	0.193396	0.0703107	0.126467	511.31	656.166	572.724	639.97	636.891	512.558	529.466	623.376	493.992	481.223	Tsr3
ENSMUSG00000015127	-0.504322	1.87925e-10	2.40204e-09	323.614	342.447	356.544	340.749	357.304	426.535	513.635	486.321	501.752	509.81	Unkl
ENSMUSG00000015133	-0.213047	0.173162	0.264133	2465.94	1522.63	2498.88	2276.63	2165.62	2389.55	2627.98	2023.98	2730.32	2896.07	Lrrk1
ENSMUSG00000015134	-0.119016	0.748448	0.817378	478.948	232.129	408.796	417.418	167.753	424.145	242.745	187.455	370.71	625.748	Aldh1a3
ENSMUSG00000015143	0.28256	0.0337066	0.0681152	7009.47	6465.13	6867.56	8774.3	5562.37	5788.68	5482	4865.87	6546.91	5826.29	Actn1
ENSMUSG00000015149	-0.0990031	0.104469	0.175001	3174	3091.22	3375.9	2961.33	3398.65	3501.89	3519.81	3147.83	3520.02	3452.73	Sirt2
ENSMUSG00000015165	0.253911	9.55592e-06	5.11918e-05	9272.18	10544.6	9969.9	10348.1	10191.2	8089.82	8174.19	9200.32	8415.11	8325.31	Hnrnpl
ENSMUSG00000015176	0.356448	0.00240078	0.00703056	2310.6	1809.91	1720.22	2358.63	1696.48	1445.68	1562.01	1549.15	1625.95	1542.93	Nolc1
ENSMUSG00000015189	-0.000297595	0.997928	0.99837	750.784	1051.47	730.505	849.744	796.114	898.471	824.983	752.472	836.253	867.948	Casd1
ENSMUSG00000015202	-0.28505	0.0135413	0.0313565	458.237	476.898	509.202	596.312	451.131	585.44	540.021	724.177	600.033	586.838	Magi1
ENSMUSG00000015214	-0.207849	0.0166398	0.0374412	1400.6	1311.18	1652.6	1278.88	1363.82	1549.62	1551.46	1771.98	1616.47	1603.28	Mtmr1
ENSMUSG00000015217	0.410484	0.000581248	0.00202158	399.986	558.488	473.343	491.957	435.967	364.406	304.311	409.394	345.709	352.579	Hmgb3
ENSMUSG00000015222	-0.363808	0.0219683	0.0474377	1281.51	1276.71	1927.18	1453.51	1593.18	1608.17	1764.3	2485.54	1830.27	2005.09	Map2
ENSMUSG00000015224	-0.743277	7.4795e-10	8.71465e-09	235.591	278.095	352.446	272.6	319.393	524.506	440.636	528.764	472.44	482.017	Cyp2j9
ENSMUSG00000015243	-0.291345	0.0866024	0.149928	3853.59	2831.51	3438.39	4055.98	2921.93	4442.17	4782.79	2791.48	4445.93	4465.21	Abca1
ENSMUSG00000015247	0.761945	5.61504e-10	6.63655e-09	897.057	759.59	833.984	752.843	860.561	537.649	516.274	360.762	478.474	528.074	Nipsnap3b
ENSMUSG00000015289	0.354126	0.0031747	0.0089986	612.277	842.329	632.148	728.352	680.488	555.57	537.382	645.481	481.061	516.163	Lage3
ENSMUSG00000015290	0.0923227	0.110442	0.182918	1761.75	1868.52	1807.31	1701.62	1736.29	1805.3	1542.66	1638.46	1695.78	1648.55	Ubl4a
ENSMUSG00000015291	-0.0621772	0.264422	0.370175	4023.16	4224.28	4326.68	4385.02	4317.97	4417.08	4483.75	4027.62	4601.98	4685.97	Gdi1
ENSMUSG00000015305	-0.217264	0.053915	0.101118	3029.02	2261.53	3075.7	3321.24	3428.98	3462.46	3647.34	3383.03	3507.09	3575.82	Sash1
ENSMUSG00000015312	0.502834	0.000271807	0.00103778	1281.51	1153.75	1122.91	1366.19	1506.93	860.238	827.621	1189.28	825.045	836.978	Gadd45b
ENSMUSG00000015314	3.60684	2.30165e-17	7.55275e-16	173.457	109.169	223.352	54.3069	148.798	15.5321	7.91561	5.30532	13.7939	15.8819	Slamf6
ENSMUSG00000015316	1.46111	0.0030373	0.00865033	32.3614	6.89491	22.5401	10.6484	23.6939	9.5582	6.15659	4.4211	9.48328	5.55868	Slamf1
ENSMUSG00000015335	0.884461	2.18246e-17	7.20094e-16	306.786	284.99	294.046	257.692	272.953	174.437	153.035	131.749	148.284	161.202	Zdhhc12
ENSMUSG00000015337	-0.293572	0.0334153	0.0676325	231.707	305.674	220.278	228.941	309.916	357.238	290.239	322.741	338.812	283.493	Endog
ENSMUSG00000015340	1.82637	1.29767e-07	1.02272e-06	5074.26	3211.88	6497.7	2582.24	6345.22	1407.44	1699.22	516.385	1471.63	1591.37	Cybb
ENSMUSG00000015341	0.166243	0.0658081	0.119692	2648.45	2382.19	3174.06	2756.88	3074.52	2358.49	2460	2627.9	2463.07	2600.67	Golga7
ENSMUSG00000015342	-0.145163	0.650768	0.738679	86.7285	121.81	59.424	38.3343	79.6114	129.036	70.361	88.4221	80.1768	59.5573	Xk
ENSMUSG00000015354	-2.31157	1.80291e-13	3.55617e-12	1825.18	635.481	1338.06	2112.65	1505.03	7233.17	8541.82	4067.41	7296.09	9677.66	Pcolce2
ENSMUSG00000015355	0.983084	0.000227901	0.000885883	867.285	582.62	850.377	745.389	940.173	438.482	481.973	170.655	458.646	466.929	Cd48
ENSMUSG00000015357	0.181273	0.0575954	0.107053	1984.4	2329.33	2271.43	1786.81	2247.13	1985.72	1718.57	2032.82	1781.13	1850.25	Clpx
ENSMUSG00000015363	0.41397	0.0266023	0.0557952	2392.15	4694.29	2617.73	2623.77	2688.78	2200.78	2142.49	2491.73	2178.57	2256.82	Trabd
ENSMUSG00000015377	-0.0328006	0.854147	0.896123	503.543	558.488	507.153	351.398	628.361	547.207	444.154	668.471	505.2	443.9	Dennd6b
ENSMUSG00000015396	1.06481	4.45653e-06	2.55988e-05	428.464	294.183	379.084	211.904	382.893	133.815	195.252	110.528	181.906	188.201	Cd83
ENSMUSG00000015405	-0.222926	0.373815	0.484442	693.828	663.061	1441.54	850.809	765.786	811.252	915.572	1461.62	866.427	1098.24	Ace2
ENSMUSG00000015437	7.59085	3.23223e-36	6.48169e-34	1541.7	1604.22	2120.82	113.938	2172.25	5.97387	10.5541	4.4211	6.89693	11.1174	Gzmb
ENSMUSG00000015451	0.0329353	0.871159	0.9083	76.3728	51.7118	76.8413	100.095	73.9249	72.8813	64.2044	95.4958	73.2799	65.1159	C4a
ENSMUSG00000015452	-0.47393	0.0226803	0.0487302	78.9617	72.3966	68.6449	88.3819	51.1788	78.8551	107.3	133.517	93.1085	84.1743	Ager
ENSMUSG00000015461	0.377644	7.81585e-14	1.62512e-12	2472.41	2371.85	2518.35	2323.49	2485.01	1727.64	1925.25	1904.61	1869.07	1933.63	Atf6b
ENSMUSG00000015467	0.198325	0.300852	0.409332	195.463	226.383	244.868	271.535	261.58	198.333	164.469	311.246	185.355	187.407	Egfl8
ENSMUSG00000015468	0.746022	8.59446e-06	4.63854e-05	740.428	753.844	585.019	1071.23	681.436	512.558	442.395	383.752	487.096	459.782	Notch4
ENSMUSG00000015474	0.538748	6.73749e-09	6.70332e-08	872.462	1058.37	1097.29	835.901	970.501	672.658	651.719	692.345	636.242	676.571	Ppt2
ENSMUSG00000015476	-0.19421	0.18173	0.274857	102.262	98.8271	105.529	115.003	94.7755	115.893	117.855	97.2643	147.422	111.968	Prrt1
ENSMUSG00000015478	0.407534	0.000215088	0.000841331	1014.85	1528.37	1252	1211.79	1285.16	954.625	908.536	1013.32	888.842	979.916	Rnf5
ENSMUSG00000015488	-0.0832085	0.522561	0.625319	1227.14	1760.5	1154.67	1335.31	1188.48	1457.63	1338.62	1579.22	1340.59	1345.2	Cacfd1
ENSMUSG00000015501	-0.586979	7.60571e-05	0.000329338	1242.68	1635.24	1025.58	1023.31	1328.75	1948.68	1984.18	1546.5	1966.49	1949.51	Hivep2
ENSMUSG00000015519	8.71106	NA	NA	832.334	530052	758.168	608.025	950.598	2.38955	0.879512	0.884221	1267.31	0.794097	2310057J18Rik
ENSMUSG00000015522	-0.517015	1.24972e-05	6.54019e-05	2534.54	1989.18	2252.99	2310.71	2203.53	3221.11	3436.25	2473.17	3376.05	3648.08	Arnt
ENSMUSG00000015533	-0.407127	0.0713349	0.127926	174.751	118.363	97.3323	138.429	78.6636	174.437	195.252	126.444	144.835	161.996	Itga2
ENSMUSG00000015536	0.0059938	0.951062	0.965832	1671.14	1834.05	2054.22	1934.82	2086.01	1825.62	1787.17	2222.05	1731.13	1977.3	Mocs2
ENSMUSG00000015542	0.162738	0.102306	0.172032	504.837	588.366	511.251	468.531	525.056	522.117	451.19	507.543	417.264	426.43	Nat9
ENSMUSG00000015568	-0.475519	0.0697524	0.1256	11551.7	7543.03	6341.97	14468	14271.3	21431.9	14348.4	14818.7	12876.6	11854.3	Lpl
ENSMUSG00000015575	0.322858	1.88397e-05	9.43448e-05	3197.3	3033.76	3364.63	3024.15	3291.55	2360.88	2419.54	2932.96	2470.82	2534.76	Atp6v0e
ENSMUSG00000015597	-0.474311	1.53678e-07	1.19243e-06	666.644	697.535	746.898	671.915	584.765	896.081	1040.46	843.546	955.225	940.211	Zfp318
ENSMUSG00000015599	1.15612	0.0114737	0.0272974	28.478	36.7729	33.8102	8.51874	44.5445	25.0903	11.4337	7.95799	12.9317	11.9115	Ttbk1
ENSMUSG00000015605	0.0710062	0.28028	0.387536	2298.95	2076.52	2244.79	2298.99	2470.8	2267.68	2115.23	2254.76	2216.5	1995.57	Srf
ENSMUSG00000015619	-0.17095	0.189407	0.28378	4876.21	6467.43	6527.41	6034.46	7531.81	6345.45	6979.81	8428.39	7140.04	6501.27	Gata3
ENSMUSG00000015647	-0.254125	0.112675	0.186087	4042.58	4789.67	4459.87	4559.65	3926.55	4791.05	4376.45	7405.35	5135.63	4264.3	Lama5
ENSMUSG00000015652	2.41431	4.98894e-08	4.26126e-07	95.7896	22.983	64.5467	95.8358	53.0743	5.97387	9.67464	21.2213	12.9317	11.9115	Steap1
ENSMUSG00000015653	-0.194907	0.415557	0.525281	348.208	152.837	262.285	240.654	145.954	249.708	265.613	237.855	250.876	309.698	Steap2
ENSMUSG00000015656	0.811626	5.84659e-12	9.37949e-11	45173.9	30513.4	37100	34118.6	37511.2	23361.4	21694.1	18176.9	20354.6	21483.5	Hspa8
ENSMUSG00000015659	-0.533387	2.04481e-08	1.87333e-07	174.751	175.82	156.756	182.088	157.327	259.266	254.179	229.013	248.289	234.259	Serac1
ENSMUSG00000015665	-0.0939483	0.747823	0.816937	1158.54	1215.8	1584.98	1090.4	574.339	1158.93	854.006	1170.71	888.842	1928.86	Awat1
ENSMUSG00000015668	0.146673	0.188982	0.283331	965.663	888.295	1051.19	1025.44	1059.59	924.756	872.476	1021.27	711.246	979.916	Pdzd11
ENSMUSG00000015671	0.734189	4.8689e-13	9.03124e-12	3783.69	3401.49	4154.55	3421.34	4144.53	2344.15	2064.22	2640.28	2058.73	2260	Psma2
ENSMUSG00000015672	0.443575	1.4874e-06	9.38625e-06	714.539	680.298	702.842	576.08	731.667	562.739	486.37	513.732	478.474	466.929	Mrpl32
ENSMUSG00000015697	-0.0718817	0.43386	0.542904	1999.93	1586.98	1761.2	1890.09	1598.86	1822.03	1975.38	1646.42	1870.79	1969.36	Setdb1
ENSMUSG00000015702	-0.387503	0.0440415	0.0851849	1394.13	1447.93	2600.31	1979.54	2248.07	2158.96	2296.41	3080.62	2511.34	2604.64	Anxa9
ENSMUSG00000015709	-0.63169	1.77482e-08	1.64773e-07	134.623	134.451	160.854	158.661	147.85	191.164	225.155	240.508	244.841	238.229	Arnt2
ENSMUSG00000015711	0.0626338	0.688719	0.769898	1093.81	757.291	919.022	718.768	903.21	1039.45	795.959	891.294	821.597	659.1	Prune1
ENSMUSG00000015714	0.249722	0.0174439	0.0389783	3126.11	2726.94	2484.54	2947.48	2975.95	2455.26	2525.08	1924.06	2487.2	2601.46	Cers2
ENSMUSG00000015733	0.611375	3.42166e-05	0.000161957	9062.48	6554.76	9281.41	6840.55	10255.7	6307.22	5679.89	4711.13	5451.16	5341.89	Capza2
ENSMUSG00000015745	1.25229	6.53149e-16	1.76204e-14	2370.15	1708.79	2278.6	1993.38	2647.08	1013.17	953.391	686.155	1056.95	908.447	Plekho1
ENSMUSG00000015747	0.295005	0.000477103	0.00170747	578.621	488.39	522.521	494.087	507.997	462.378	401.937	438.573	379.331	431.195	Vps45
ENSMUSG00000015748	0.116467	0.0772894	0.136717	1027.8	849.223	877.016	893.403	932.591	848.29	818.826	866.536	852.633	835.39	Prpf3
ENSMUSG00000015749	0.188874	0.0342977	0.0690422	2900.87	2680.97	2499.9	3121.05	2758.91	2397.91	2267.38	2825.08	2450.13	2306.85	Anp32e
ENSMUSG00000015750	0.0239462	0.706525	0.785134	2029.7	1911.04	2207.91	1976.35	2113.49	1842.34	2082.69	2108.87	1973.38	2059.89	Aph1a
ENSMUSG00000015755	0.135678	0.0432054	0.0837922	4248.4	4519.62	4645.31	3877.09	4612.72	3712.17	4057.19	4106.32	4112.29	3947.46	Tab2
ENSMUSG00000015757	-0.107051	0.069884	0.125812	1211.61	1153.75	1281.71	1257.58	1129.72	1325.01	1286.73	1221.99	1312.14	1353.14	Ppil4
ENSMUSG00000015759	0.0254735	0.726915	0.800986	2068.54	1977.69	1808.33	2276.63	1949.53	2074.13	2033.43	1970.93	1869.07	1957.45	Cnih1
ENSMUSG00000015766	0.376617	0.094079	0.160389	1577.94	1222.7	1142.37	1667.54	1231.13	1289.16	1219	552.638	1100.06	1109.35	Eps8
ENSMUSG00000015776	-0.0402641	0.609958	0.702701	1794.11	2161.56	1836	2000.84	1703.12	1903.28	1866.33	1921.41	1993.21	2076.56	Med22
ENSMUSG00000015790	-0.064804	0.293331	0.401611	981.196	1097.44	994.839	940.256	1062.43	1106.36	1012.32	1071.68	1050.06	1072.82	Surf1
ENSMUSG00000015804	0.270473	0.00177559	0.00541155	1531.34	1546.76	1512.24	1490.78	1886.98	1272.44	1402.82	1275.93	1252.65	1403.17	Med28
ENSMUSG00000015806	0.0766678	0.333672	0.443749	1466.62	1606.51	1476.38	1628.14	1515.46	1601	1291.12	1589.83	1394.04	1423.82	Qdpr
ENSMUSG00000015812	-0.714508	1.51128e-05	7.75534e-05	58.2505	49.4135	71.7186	64.9554	69.1861	101.556	84.4332	99.9169	122.42	107.997	Gnrh1
ENSMUSG00000015837	0.298641	0.0354414	0.0709378	11655.3	9582.78	11167.6	6920.41	10775	9093.43	8178.58	7810.32	7841.81	7809.94	Sqstm1
ENSMUSG00000015839	0.217933	0.133427	0.213824	3725.44	2635.01	3617.69	3278.65	3011.02	3020.39	2897.11	2035.48	2901.88	3131.92	Nfe2l2
ENSMUSG00000015843	-0.53893	0.0444298	0.0858166	182.518	147.091	154.707	127.781	299.491	354.848	229.553	311.246	249.152	182.642	Rxrg
ENSMUSG00000015846	-0.0672153	0.514611	0.61852	8068.33	7622.33	10448.4	9330.15	10200.7	8966.79	9340.42	10105.8	9656.56	9781.68	Rxra
ENSMUSG00000015850	-1.38	1.49201e-18	5.62166e-17	1342.35	1303.14	1260.2	1476.94	1480.39	4098.08	3475.83	2347.61	4196.78	3746.55	Adamtsl4
ENSMUSG00000015852	-1.22618	0.0112952	0.0269615	1075.69	522.864	291.997	1353.41	300.438	1951.07	2104.67	506.658	1810.44	1917.74	Fcrls
ENSMUSG00000015854	3.10464	5.09778e-05	0.000230994	194.168	45.9661	76.8413	126.716	952.494	46.5962	49.2527	5.30532	23.2771	38.1166	Cd5l
ENSMUSG00000015869	0.0136821	0.817584	0.869981	1611.6	1527.22	1704.85	1738.89	1706.91	1556.79	1619.18	1743.68	1598.36	1693.01	Prpsap1
ENSMUSG00000015879	-0.414127	0.394991	0.505575	9.06118	5.74576	12.2946	7.45389	19.9029	7.16865	17.5902	23.874	16.3802	7.94097	Fam184b
ENSMUSG00000015880	1.41876	6.77227e-23	4.17153e-21	300.313	276.946	261.26	320.517	217.984	81.2447	109.939	104.338	103.454	112.762	Ncapg
ENSMUSG00000015882	0.0211151	0.880589	0.915054	359.858	487.241	362.691	367.371	329.819	396.665	425.684	297.098	384.504	374.814	Lcorl
ENSMUSG00000015889	0.00448029	0.963108	0.975266	1810.94	1682.36	1915.91	2016.81	1633.93	1819.64	1903.26	1508.48	1840.62	1959.04	Lta4h
ENSMUSG00000015932	0.212391	0.00225465	0.00666206	13089.5	13865.7	14826.3	15362.5	12958.7	11614.4	11679.9	12516.1	11692	13001.7	Dstn
ENSMUSG00000015937	0.571517	5.56239e-07	3.86761e-06	5447.06	4479.39	5584.83	4919.57	6838.05	3534.14	3600.72	3902.95	3634.68	3678.26	H2afy
ENSMUSG00000015942	-0.00502292	0.953294	0.967586	384.453	426.335	352.446	369.5	402.796	346.485	386.985	397.899	418.988	387.519	Gtf2ird2
ENSMUSG00000015943	0.0310292	0.774917	0.838471	314.552	387.264	301.218	351.398	344.035	338.121	338.612	382.868	308.638	295.404	Bola1
ENSMUSG00000015944	-0.166785	0.388744	0.499221	1614.18	1208.91	1654.65	947.709	1518.3	2100.41	1381.71	1588.94	1471.63	1254.67	Gatsl2
ENSMUSG00000015947	4.65319	3.10804e-34	5.29188e-32	6902.03	4590.86	9044.74	3306.33	10888.8	356.043	354.443	100.801	263.807	305.727	Fcgr1
ENSMUSG00000015950	1.22715	1.65019e-05	8.39422e-05	2490.53	1466.32	2500.93	2238.3	3121.9	1206.72	1161.84	435.037	1112.13	1133.18	Ncf1
ENSMUSG00000015957	-1.1744	2.12259e-08	1.93673e-07	213.585	117.214	160.854	214.033	156.38	394.276	377.311	265.266	431.92	474.87	Wnt11
ENSMUSG00000015961	0.101527	0.0181632	0.0403904	2081.48	2233.95	2098.28	2186.12	2074.64	1971.38	1949	2042.55	1941.49	2041.62	Adss
ENSMUSG00000015966	-0.864246	0.00301042	0.00857785	125.562	118.363	98.3569	91.5764	126.999	167.268	144.24	385.52	162.078	161.202	Il17rb
ENSMUSG00000015968	0.463781	0.00357722	0.00998015	209.702	216.041	150.609	168.245	171.544	126.646	170.625	119.37	116.386	129.438	Cacna1d
ENSMUSG00000015970	-0.176139	0.177088	0.268942	1537.81	2429.31	2038.86	1790	1707.85	1955.85	2183.83	2389.16	2069.94	2138.5	Chdh
ENSMUSG00000015971	-0.192194	0.0033444	0.00941355	761.139	843.478	757.143	703.861	806.539	935.509	871.597	882.452	864.702	873.507	Actr8
ENSMUSG00000015980	-0.326081	0.149898	0.234555	55.6615	42.5186	46.1048	72.4093	73.9249	77.6604	83.5537	88.4221	56.8997	59.5573	Lrrc27
ENSMUSG00000015981	0.592844	0.0028198	0.008118	119.09	93.0813	126.02	96.9006	116.574	52.5701	81.7946	53.9375	90.5222	84.9684	Stk32c
ENSMUSG00000015994	-0.123805	0.153501	0.239078	2337.78	2387.94	2356.47	2518.35	2511.55	2425.39	2540.91	3169.05	2449.27	2611.78	Fnta
ENSMUSG00000016018	0.0455571	0.571884	0.669609	1697.03	1444.48	1573.71	1652.63	1505.03	1592.63	1588.4	1308.65	1563.88	1573.9	Skiv2l2
ENSMUSG00000016024	0.893244	3.8534e-05	0.000180405	4178.5	2476.42	1986.6	4363.72	2870.75	1880.58	1827.63	1739.26	1509.57	1590.58	Lbp
ENSMUSG00000016028	-0.210303	0.0661798	0.120295	2494.41	2857.94	3321.59	2966.65	3014.81	2860.29	3278.82	3962.19	3159.66	3694.14	Celsr1
ENSMUSG00000016087	0.38711	0.00348182	0.00975624	806.445	597.559	687.474	800.761	726.928	676.243	534.743	453.605	588.825	516.957	Fli1
ENSMUSG00000016128	-0.506955	6.93094e-06	3.82303e-05	608.394	596.41	619.853	623.997	609.406	751.513	817.067	1110.58	845.736	818.714	Stard13
ENSMUSG00000016179	-0.394296	0.196102	0.291801	23.3002	21.8339	13.3192	10.6484	13.2686	19.1164	26.3854	22.1055	19.8287	19.0583	Camk1g
ENSMUSG00000016181	0.0961832	0.3243	0.434052	537.199	569.979	508.177	631.451	499.467	452.82	545.298	550.869	533.65	482.811	Diexf
ENSMUSG00000016194	0.212694	0.261374	0.366961	735.25	365.43	552.233	451.493	580.026	451.625	418.648	393.478	521.58	529.663	Hsd11b1
ENSMUSG00000016206	1.10324	1.29704e-05	6.74416e-05	1139.12	840.03	1308.35	763.492	1474.71	514.948	643.803	282.951	591.412	539.192	H2-M3
ENSMUSG00000016239	0.0945079	0.6307	0.721349	47.8948	55.1593	55.3257	43.6585	64.4473	41.8171	43.9756	65.4323	48.2785	50.0281	Lonrf3
ENSMUSG00000016252	0.143587	0.366976	0.477518	3374.64	3785.31	2964.03	3098.69	3739.84	3969.04	2757.27	3570.48	2729.46	2333.06	Atp5e
ENSMUSG00000016253	0.10795	0.239517	0.342264	1100.29	1123.87	1060.41	1208.6	1142.04	1078.88	984.174	1240.56	993.158	934.652	Nelfcd
ENSMUSG00000016256	1.86409	3.99968e-22	2.29893e-20	11145.3	8922.02	11207.6	8088.54	12825	3070.57	3316.64	1778.17	3060.51	3110.48	Ctsz
ENSMUSG00000016257	0.31201	9.52958e-05	0.000402881	1804.47	1868.52	2120.82	1911.39	2073.69	1597.41	1452.07	1783.47	1530.26	1518.31	Prelid3b
ENSMUSG00000016262	-0.473365	0.0200041	0.0438734	969.546	1180.18	1115.74	1172.39	885.203	1158.93	1330.7	2335.23	1268.17	1295.97	Sertad4
ENSMUSG00000016283	-0.629827	7.7826e-06	4.2538e-05	295.136	389.563	315.562	318.388	269.162	477.91	426.563	445.647	618.137	486.781	H2-M2
ENSMUSG00000016308	0.24553	0.000514793	0.00182069	995.435	1199.71	1172.09	1168.13	1140.15	973.742	1009.68	926.663	896.601	984.68	Ube2a
ENSMUSG00000016319	0.611737	3.62366e-10	4.407e-09	10740.1	11927	10756.8	10697.4	8598.03	6804.24	6661.43	6777.55	6504.67	7748.8	Slc25a5
ENSMUSG00000016327	-0.932477	0.239725	0.342454	11.6501	34.4746	15.3683	1.06484	69.1861	84.829	13.1927	65.4323	71.5556	17.4701	Atp1b4
ENSMUSG00000016344	0.159065	0.0582499	0.108025	831.04	974.481	818.616	878.495	932.591	841.122	742.308	882.452	750.041	759.951	Ppdpf
ENSMUSG00000016349	-1.27009	0.00828112	0.0206976	3992.1	3371.61	2459.95	633.581	6852.27	13033.8	7737.07	9040.27	7467.65	4469.18	Eef1a2
ENSMUSG00000016356	-0.70468	1.08662e-05	5.7427e-05	172.162	291.885	207.984	188.477	242.625	395.47	315.745	403.205	366.399	320.021	Col20a1
ENSMUSG00000016382	-0.160672	0.201255	0.297676	5737.02	4496.63	5486.47	6450.81	4257.31	5803.02	5741.46	5405.24	6169.3	6420.27	Pls3
ENSMUSG00000016386	-0.0180407	NA	NA	11.6501	165.478	33.8102	23.4265	23.6939	53.7649	48.3732	50.4006	47.4164	61.1455	Mpped2
ENSMUSG00000016409	-0.0667672	0.331009	0.441125	699.005	645.823	632.148	681.499	688.07	750.319	657.875	698.534	658.657	741.686	Nkap
ENSMUSG00000016427	0.329626	0.01622	0.0365978	1281.51	1588.13	1221.26	1221.37	1608.34	1354.87	1041.34	1176.01	987.123	952.122	Ndufa1
ENSMUSG00000016477	0.109863	0.258498	0.363999	512.604	366.58	405.722	429.131	432.176	420.561	392.262	402.32	385.366	387.519	E2f3
ENSMUSG00000016481	0.0303551	0.748606	0.817451	2141.03	2337.38	1932.3	2205.29	1933.42	2094.44	2068.61	1731.3	2194.09	2238.56	Cr1l
ENSMUSG00000016487	-0.475529	1.69037e-07	1.29987e-06	2596.68	1913.34	2387.2	2536.45	2263.24	3182.88	3445.93	3123.07	3190.69	3318.53	Ppfibp1
ENSMUSG00000016493	-0.723728	7.43872e-05	0.000322649	94.4952	105.722	64.5467	78.7983	80.5592	152.931	115.216	170.655	115.524	144.526	Cd46
ENSMUSG00000016494	-1.1332	4.80629e-05	0.000219438	8413.95	5574.54	6913.67	9354.64	7325.2	17738.8	19326.4	6666.14	17832	20870.5	Cd34
ENSMUSG00000016495	0.300298	0.000664968	0.00227946	1320.34	1382.43	1658.75	1251.19	1531.57	1164.91	1184.7	1145.95	1116.44	1192.73	Plgrkt
ENSMUSG00000016496	3.49524	5.9621e-15	1.43281e-13	5542.85	2843	7181.08	803.956	6477.9	413.392	360.6	326.277	402.608	523.31	Cd274
ENSMUSG00000016498	2.91174	1.59861e-15	4.13349e-14	98.3785	97.6779	187.493	53.2421	91.9322	14.3373	14.0722	8.84221	14.656	18.2642	Pdcd1lg2
ENSMUSG00000016503	-0.0609172	0.480647	0.586883	534.61	491.837	484.613	504.735	504.206	554.376	503.081	447.416	558.651	564.603	Gtf3a
ENSMUSG00000016510	0.128389	0.0671255	0.121696	576.032	544.698	602.436	551.588	526.952	489.858	522.43	553.522	497.441	497.105	Mtif3
ENSMUSG00000016520	-0.0165582	0.853392	0.895875	1004.5	900.935	965.127	972.201	955.337	1029.9	1006.16	799.335	1066.44	952.916	Lnx2
ENSMUSG00000016524	2.26721	0.00333379	0.00938956	181.224	71.2474	52.2521	123.522	19.9029	3.58432	29.0239	0.884221	34.4846	24.617	Il19
ENSMUSG00000016526	1.6812	0.000149328	0.000603196	69.9005	270.051	60.4485	59.6312	84.3502	31.0641	34.301	42.4426	27.5877	34.1462	Dyrk3
ENSMUSG00000016528	0.534894	7.43505e-06	4.07866e-05	6703.98	5027.54	6587.86	5864.09	7600.99	4935.62	4294.66	4390.16	4370.07	3951.43	Mapkapk2
ENSMUSG00000016529	2.6501	1.30865e-07	1.03047e-06	68.6061	76.9932	164.953	75.6038	316.55	34.6485	27.2649	8.84221	17.2423	24.617	Il10
ENSMUSG00000016534	0.352001	0.0126419	0.029639	16638.9	12571.7	16916.4	13532	16717.4	11956.1	12933.2	8926.21	12359.3	13665.6	Lamp2
ENSMUSG00000016541	-0.125939	0.0992283	0.167606	2322.25	2078.82	2310.36	2475.76	2246.18	2553.23	2489.9	2234.43	2433.75	2765.05	Atxn10
ENSMUSG00000016552	-0.800959	0.00924475	0.0227006	353.386	831.986	353.47	391.862	304.229	790.941	869.838	435.037	933.672	863.183	Foxred2
ENSMUSG00000016554	0.545274	3.37232e-43	1.26799e-40	3360.4	3444.01	3247.83	3237.12	3310.51	2174.49	2293.77	2295.44	2250.98	2349.73	Eif3d
ENSMUSG00000016559	0.687353	7.29265e-07	4.94246e-06	22313.8	21592.6	25776.7	16787.2	28287.6	13803.2	13687	16036.2	13592.1	14146	H3f3b
ENSMUSG00000016619	0.420248	3.8732e-08	3.36884e-07	1825.18	1570.89	1775.55	1826.2	1641.51	1182.83	1355.33	1201.66	1389.73	1321.38	Nup50
ENSMUSG00000016624	-0.0626629	0.625464	0.71695	94.4952	114.915	111.676	132.04	108.044	114.698	103.782	123.791	119.834	124.673	Phf21b
ENSMUSG00000016637	-0.19834	0.0108845	0.0261158	353.386	373.474	355.519	355.657	316.55	419.366	395.781	379.331	390.539	426.43	Ift27
ENSMUSG00000016664	0.1103	0.169543	0.259777	3238.73	2649.94	3298.03	3329.76	3344.63	3020.39	2715.93	2981.59	2925.16	3053.3	Pacsin2
ENSMUSG00000016756	-0.469429	0.212634	0.311192	607.099	222.936	275.604	699.601	544.959	752.708	756.381	256.424	678.485	809.979	Cmah
ENSMUSG00000016757	0.310328	0.00109662	0.00354502	1190.9	1046.88	1103.44	1335.31	981.874	947.456	919.09	924.895	928.499	843.331	Ttll12
ENSMUSG00000016758	0.463047	0.00806831	0.0202555	58.2505	87.3356	60.4485	74.5389	72.0294	56.1544	54.5298	53.9375	43.1058	49.234	Bik
ENSMUSG00000016763	-2.75966	NA	NA	28.478	76.9932	31.7611	37.2695	41.7012	65.7126	66.8429	1210.5	84.4874	36.5285	Scube1
ENSMUSG00000016831	0.33086	0.00137617	0.00432402	3013.49	2422.41	3114.63	2377.79	2988.27	2342.95	2275.3	1970.93	2191.5	2285.41	Tox4
ENSMUSG00000016833	0.642333	6.61147e-06	3.66249e-05	789.617	776.827	769.438	657.008	830.233	456.404	490.768	647.249	469.853	385.137	Mrps18c
ENSMUSG00000016918	-0.336559	0.306611	0.415319	972.135	304.525	564.528	813.539	829.285	996.442	1013.2	420.005	909.532	1060.12	Sulf1
ENSMUSG00000016921	0.0164037	0.799033	0.856198	7409.46	8527.86	7351.15	8120.49	7376.38	7418.36	8168.03	7342.57	7507.31	7906.82	Srsf6
ENSMUSG00000016933	-0.412662	2.39926e-05	0.000117191	2963.01	2603.98	3325.69	3498.01	2993.96	3627.34	4014.09	4462.66	4202.82	4171.39	Plcg1
ENSMUSG00000016940	-0.155091	0.0646518	0.118041	932.007	1084.8	1042.99	1095.72	1152.47	1143.4	1118.74	1343.13	1185.41	1123.65	Kctd2
ENSMUSG00000016946	0.0302374	0.836615	0.884312	1376.01	1306.59	1906.69	1582.36	1726.81	1264.07	1416.89	1918.76	1549.22	1585.81	Kctd5
ENSMUSG00000016984	0.126013	0.25605	0.361228	355.975	350.491	400.599	403.575	344.035	315.421	365.877	281.182	350.881	384.343	Etaa1
ENSMUSG00000016995	-0.981942	0.101518	0.170897	32.3614	67.8	30.7365	66.0202	45.4922	43.0119	35.1805	298.867	49.1406	52.4104	Matn4
ENSMUSG00000017002	5.54203	1.85169e-26	1.62229e-24	1567.58	545.847	1283.76	1263.97	542.116	19.1164	6.15659	53.0532	8.62116	24.617	Slpi
ENSMUSG00000017009	0.101746	0.302126	0.410714	8417.84	9426.49	9691.23	8770.04	8672.9	7950.03	7697.49	10303.8	8261.66	7702.74	Sdc4
ENSMUSG00000017057	0.465151	4.25464e-05	0.000196993	5321.5	3979.51	5483.4	5086.75	5473.28	3258.15	3891.84	3312.29	4010.56	3884.72	Il13ra1
ENSMUSG00000017119	-0.0405364	0.677081	0.759854	3990.8	4856.32	4233.44	3710.97	3494.37	4317.92	4273.55	3839.29	4195.06	4236.51	Nbr1
ENSMUSG00000017132	0.058526	0.398808	0.50921	2305.42	2065.03	2359.54	2081.77	2454.68	2212.72	2051.02	2292.78	2112.18	2153.59	Cyth1
ENSMUSG00000017144	-0.0269845	0.838944	0.88564	2068.54	1400.82	2043.98	2207.42	1914.46	2034.7	1951.64	1663.22	2051.84	2116.27	Rnd3
ENSMUSG00000017146	1.105	6.59786e-08	5.50523e-07	225.235	157.434	169.051	259.821	150.693	65.7126	103.782	101.685	83.6253	90.527	Brca1
ENSMUSG00000017167	-0.550006	4.12752e-05	0.000191648	229.118	258.559	272.531	336.49	345.931	439.677	420.407	365.183	447.438	444.694	Cntnap1
ENSMUSG00000017176	-0.183433	0.118961	0.194353	777.967	942.305	840.132	939.191	782.845	776.604	1013.2	1141.53	935.396	992.621	Nt5c3b
ENSMUSG00000017188	0.443816	4.01263e-07	2.86698e-06	1150.77	1319.23	1132.13	1241.61	1368.56	1052.6	900.621	870.957	874.186	875.889	Coa3
ENSMUSG00000017204	0.0106968	0.953326	0.967586	1810.94	1499.64	2852.35	2000.84	2052.84	1801.72	1720.33	2383.86	1861.31	2374.35	Gsdma
ENSMUSG00000017210	0.195165	0.129276	0.208095	2081.48	1919.08	2053.2	1945.47	2169.41	1782.6	1562.89	2360.87	1645.78	1531.02	Med24
ENSMUSG00000017211	-2.84451	6.33432e-06	3.52736e-05	11.6501	6.89491	27.6629	6.38905	5.68653	102.751	102.023	9.72643	87.0737	117.526	Gsdma2
ENSMUSG00000017221	0.422391	3.68541e-08	3.21015e-07	5421.18	4948.25	5317.42	5252.87	5454.33	3859.12	3781.9	4617.4	3757.1	3679.84	Psmd3
ENSMUSG00000017264	-0.00044613	0.995393	0.996774	2011.58	1798.42	1742.76	1913.52	1649.09	1734.81	1809.16	1693.28	1891.48	1981.27	Exosc10
ENSMUSG00000017286	0.156927	0.0247715	0.0525168	1553.35	1524.92	1558.34	1531.24	1513.56	1302.3	1280.57	1560.65	1304.38	1438.11	Glod4
ENSMUSG00000017288	0.11787	0.0260623	0.0548411	1492.51	1410.01	1431.3	1438.6	1308.85	1264.07	1334.22	1265.32	1344.9	1308.67	Vps53
ENSMUSG00000017291	-0.206745	0.00344109	0.00966311	2898.28	2701.66	3219.14	2912.34	3295.34	3334.62	3368.53	3702.23	3454.5	3486.09	Taok1
ENSMUSG00000017299	0.257281	0.000411022	0.00149318	974.724	1071.01	1158.77	1045.67	1215.97	886.523	923.488	904.558	941.431	921.152	Dnttip1
ENSMUSG00000017300	-1.39621	0.00434	0.0117929	6564.18	6378.94	4004.97	1051	11508.6	22977.9	13906.8	20307	12428.3	8048.17	Tnnc2
ENSMUSG00000017307	0.423768	1.56797e-09	1.7436e-08	705.478	661.912	777.634	660.202	690.913	547.207	512.756	497.816	523.304	528.074	Acot8
ENSMUSG00000017309	-0.641985	0.000643459	0.00221329	820.684	748.098	742.799	1139.38	854.875	1452.85	1394.03	862.999	1618.19	1392.05	Cd300lg
ENSMUSG00000017311	0.615833	0.436926	0.545682	14.239	6.89491	110.651	26.6211	26.5371	14.3373	3.51805	57.4743	32.7604	12.7055	Pyy
ENSMUSG00000017314	-0.578325	0.000203336	0.000799173	222.646	179.268	282.776	271.535	225.566	296.304	368.516	310.361	419.85	369.255	Mpp2
ENSMUSG00000017344	-0.246693	0.341351	0.451498	344.325	171.224	189.542	338.62	394.266	411.003	275.287	336.888	408.643	275.552	Vtn
ENSMUSG00000017376	0.046536	0.574369	0.671561	551.438	549.295	456.95	527.097	473.877	523.311	467.021	509.311	506.062	470.105	Nlk
ENSMUSG00000017386	0.458654	0.000620017	0.00214082	450.47	612.498	440.557	457.882	383.841	303.473	353.564	344.846	369.848	331.932	Traf4
ENSMUSG00000017390	-0.354301	0.185253	0.279248	187.696	260.858	349.372	291.767	263.476	240.15	278.805	596.849	297.43	316.845	Aldoc
ENSMUSG00000017400	0.370918	0.147646	0.231694	243.357	118.363	224.377	269.405	123.208	163.684	181.18	133.517	145.698	132.614	Stac2
ENSMUSG00000017404	0.281519	0.000617219	0.00213157	15308.2	17564.8	16184.8	16354.9	16135.5	13003.9	13318.5	15778.9	12163.6	12827	Rpl19
ENSMUSG00000017405	-0.384652	0.00876108	0.0217138	240.769	243.62	283.801	276.859	251.155	315.421	275.287	439.458	368.124	294.61	Nek8
ENSMUSG00000017412	-0.452487	0.268279	0.374702	58.2505	54.0101	31.7611	34.0749	22.7461	37.038	40.4576	110.528	31.8983	53.2045	Cacnb4
ENSMUSG00000017417	-0.243212	0.0507717	0.0961922	446.587	411.396	600.387	473.855	549.698	560.349	528.587	566.785	636.242	647.983	Plxdc1
ENSMUSG00000017418	-0.0480503	0.633187	0.723283	1007.09	838.881	1219.22	1049.93	974.292	1003.61	1095.87	1038.07	1040.57	1083.94	Arl5b
ENSMUSG00000017421	0.191456	6.95863e-05	0.000304238	5594.63	5291.85	5833.79	5323.15	5212.65	4636.92	4768.72	4658.96	4801.12	4996.46	Zfp207
ENSMUSG00000017428	0.514917	1.82566e-13	3.59712e-12	4144.84	3835.87	4305.16	3480.97	4189.08	2918.84	2709.78	2769.38	2757.05	2813.49	Psmd11
ENSMUSG00000017446	-1.47834	2.02826e-06	1.25106e-05	1275.04	557.339	783.781	1426.89	900.367	2991.72	3122.27	1251.17	3098.44	3309	C1qtnf1
ENSMUSG00000017453	-1.00928	0.0150284	0.0343115	7.76673	8.04406	5.12275	12.7781	16.1118	16.7268	15.8312	14.1475	32.7604	21.4406	Pipox
ENSMUSG00000017466	-1.85348	2.56104e-11	3.71556e-10	14501.8	7031.66	10499.6	16906.5	11891.5	41973.6	50995.9	23206.4	46434.4	57213.9	Timp2
ENSMUSG00000017478	-0.0216187	0.777333	0.839928	2515.13	2228.21	2234.55	2427.84	2253.76	2391.94	2393.15	2045.2	2547.55	2454.55	Zc3h18
ENSMUSG00000017485	-0.115942	0.044241	0.0855155	3893.72	3780.71	4146.36	4136.91	3757.85	4083.74	4523.33	4166.45	4086.43	4501.73	Top2b
ENSMUSG00000017491	-1.06185	2.90505e-06	1.73898e-05	69.9005	58.6068	47.1293	59.6312	85.2979	135.01	137.204	84.001	155.181	158.025	Rarb
ENSMUSG00000017493	-0.00987437	0.973728	0.982438	6442.5	3807.14	4747.77	9958.4	10579.8	7711.08	7063.36	4441.44	7980.61	8584.19	Igfbp4
ENSMUSG00000017499	0.699412	0.000189938	0.000750766	261.48	164.329	195.689	257.692	156.38	132.62	124.011	124.675	106.04	149.29	Cdc6
ENSMUSG00000017548	0.216442	9.7642e-06	5.22146e-05	1633.6	1609.96	1660.8	1568.51	1476.6	1357.26	1345.65	1353.74	1395.77	1384.11	Suz12
ENSMUSG00000017550	0.233093	0.139083	0.221004	288.663	232.129	235.647	275.794	212.297	182.801	209.324	282.951	182.769	198.524	Atad5
ENSMUSG00000017561	0.319826	0.0764407	0.135481	1491.21	1018.15	1635.18	1132.99	1649.09	893.692	998.246	1427.13	1092.3	1137.15	Crlf3
ENSMUSG00000017607	-0.0662729	0.427875	0.537501	6942.16	6945.48	7217.96	7688.16	6331.95	6457.76	7142.52	8246.24	7322.81	7601.89	Tns4
ENSMUSG00000017615	0.149338	0.0541125	0.101436	3479.49	2837.26	3570.56	3699.26	3335.15	2980.96	3064.22	3119.53	3058.79	3034.24	Tnfaip1
ENSMUSG00000017631	0.178972	0.0449252	0.0866714	3942.91	3468.14	4246.76	3537.41	3301.98	3022.78	3492.54	3066.48	3320.01	3432.88	Abr
ENSMUSG00000017639	-0.783002	7.14171e-12	1.12965e-10	1695.74	2348.87	2251.96	2128.62	1997.87	3160.18	3284.98	3740.25	4135.57	3614.73	Rab11fip4
ENSMUSG00000017652	3.52372	1.13321e-17	3.88826e-16	1566.29	966.437	2029.64	466.401	2321.05	139.789	167.107	55.7059	143.973	132.614	Cd40
ENSMUSG00000017664	0.49455	0.00353792	0.00988732	1444.61	2198.33	1253.03	1334.25	1264.3	1038.26	1135.45	916.937	1094.89	1132.38	Slc35c2
ENSMUSG00000017667	-0.42472	0.00382204	0.010562	150.157	110.319	129.093	176.764	150.693	219.839	197.89	165.349	199.149	182.642	Zfp334
ENSMUSG00000017670	0.509878	6.7306e-05	0.000295773	3218.01	1982.29	2797.02	2809.05	2933.3	1949.87	2052.78	1747.22	1974.25	1924.89	Elmo2
ENSMUSG00000017677	0.465216	7.96471e-06	4.34019e-05	2906.05	2748.77	3453.76	2768.59	3128.54	2049.04	2194.38	2595.19	1971.66	2059.89	Wsb1
ENSMUSG00000017679	-0.221044	0.0856166	0.148492	1585.71	1364.04	2071.64	1804.91	1626.35	1793.36	1918.22	2283.06	1775.96	2082.12	Ttpal
ENSMUSG00000017686	-0.1069	0.0332764	0.0673968	1606.42	1480.11	1556.29	1572.77	1677.53	1762.29	1702.74	1719.81	1688.89	1634.25	Rhot1
ENSMUSG00000017692	-0.694056	6.33642e-11	8.74979e-10	576.032	619.393	750.996	725.157	623.623	910.418	1029.03	1134.46	1098.34	1158.59	Rhbdl3
ENSMUSG00000017697	1.8803	4.58964e-29	4.96011e-27	297.725	348.193	265.359	278.989	220.827	69.2969	71.2405	63.6639	81.901	95.2916	Ada
ENSMUSG00000017707	-0.160689	0.183556	0.277177	14587.2	15102.2	14725.9	14941.9	15271.2	16705.3	17783.7	12061.7	17602.7	19267.2	Serinc3
ENSMUSG00000017713	0.384568	0.058758	0.108856	200.64	283.841	132.167	192.736	187.655	186.385	153.035	154.739	145.698	124.673	Tha1
ENSMUSG00000017715	0.683733	3.99134e-07	2.85451e-06	3330.63	2934.93	3252.95	3025.22	3544.6	1731.23	1898.87	2701.29	1896.66	1786.72	Pgs1
ENSMUSG00000017716	1.9725	3.05181e-32	4.14128e-30	591.566	573.427	519.447	710.25	539.272	137.399	133.686	213.097	133.628	129.438	Birc5
ENSMUSG00000017718	-0.166408	0.302141	0.410714	82.8451	86.1864	102.455	91.5764	133.633	119.477	111.698	122.907	101.73	105.615	Afmid
ENSMUSG00000017721	0.110778	0.0392638	0.0773448	2774.02	3160.17	2793.95	3042.25	3028.08	2646.43	2786.29	2669.46	2802.74	2798.4	Pigt
ENSMUSG00000017723	0.811249	NA	NA	0	311.42	1.02455	3.19453	6.63428	2.38955	3.51805	165.349	5.1727	7.14687	Wfdc2
ENSMUSG00000017724	0.603591	0.00142832	0.00447073	561.793	441.274	370.887	638.905	329.819	281.967	290.239	340.425	299.154	327.962	Etv4
ENSMUSG00000017734	-0.230114	0.107178	0.178677	274.424	207.997	190.566	234.265	245.468	299.889	306.07	215.75	281.05	249.346	Dbndd2
ENSMUSG00000017737	0.137912	0.64779	0.736276	1167.6	596.41	762.266	1518.46	469.139	914.003	934.922	656.092	895.739	701.188	Mmp9
ENSMUSG00000017740	-1.05727	3.69457e-06	2.16422e-05	54.3671	85.0373	43.0311	61.7608	41.7012	106.335	120.493	91.0747	141.387	132.614	Slc12a5
ENSMUSG00000017747	0.395623	3.19758e-08	2.80963e-07	642.049	586.068	540.963	587.793	542.116	446.846	428.322	441.226	452.611	431.195	Ghdc
ENSMUSG00000017754	-0.752451	0.00586276	0.0153216	4108.6	2646.5	2876.94	4012.32	3790.07	6479.26	7267.41	2450.18	6641.74	6532.24	Pltp
ENSMUSG00000017756	0.701089	1.24362e-10	1.63473e-09	2050.42	1514.58	1803.21	2041.3	1870.87	1215.09	1189.98	1002.71	1246.62	1055.35	Slc12a7
ENSMUSG00000017760	0.394201	5.61952e-07	3.90232e-06	9353.73	8383.06	9843.88	9354.64	9357.18	6834.11	7476.73	6091.4	7234.88	7586.01	Ctsa
ENSMUSG00000017764	-0.0823848	0.40016	0.510532	489.304	473.451	617.804	531.356	545.907	562.739	504.84	620.723	549.168	579.691	Zswim1
ENSMUSG00000017765	-0.374631	3.51238e-05	0.000165946	2799.91	2179.94	2824.69	2754.75	2839.47	3293.99	3419.54	3277.81	3697.62	3682.23	Slc12a4
ENSMUSG00000017774	0.0578378	0.610248	0.702901	9136.26	11077.8	8096	9220.47	8392.37	8841.33	9093.28	7254.15	9509.14	9417.99	Myo1c
ENSMUSG00000017776	0.228491	3.50134e-05	0.000165511	4807.6	5003.41	4702.69	4723.64	4594.72	4125.56	4237.49	3658.9	4144.19	4172.98	Crk
ENSMUSG00000017778	0.160673	0.228853	0.32987	3107.99	3755.43	3150.49	2919.8	3773.96	3577.16	2746.72	3404.25	2772.57	2450.58	Cox7c
ENSMUSG00000017781	0.702105	2.99169e-15	7.40659e-14	8688.38	6953.52	8064.24	8934.03	8583.82	4954.73	5340.4	4493.61	5357.19	5192.6	Pitpna
ENSMUSG00000017801	0.465151	2.27405e-13	4.39893e-12	1127.47	1005.51	1042.99	1101.05	1084.23	824.395	781.007	712.682	806.941	761.539	Mlx
ENSMUSG00000017802	-0.0205886	0.728949	0.802297	3265.91	3075.13	3621.79	3387.26	3342.73	3172.13	3485.51	3302.56	3463.12	3507.53	Retreg3
ENSMUSG00000017817	-1.45252	0.000178889	0.00071083	2282.12	1892.65	1347.28	707.055	3789.12	8116.11	5474.96	5274.38	5268.39	3286.77	Jph2
ENSMUSG00000017830	3.66354	3.46139e-33	5.33942e-31	3016.08	1962.75	3412.78	1539.76	4781.42	293.915	274.408	151.202	232.771	209.642	Dhx58
ENSMUSG00000017831	-0.0915065	0.418612	0.52845	2856.86	2861.39	3751.91	2975.17	3480.16	2989.33	3104.68	3789.77	3404.5	3680.64	Rab5a
ENSMUSG00000017832	1.56272	4.85913e-06	2.76648e-05	18.1224	25.2813	21.5156	20.232	18.9551	5.97387	6.15659	9.72643	6.03481	7.14687	Hspb9
ENSMUSG00000017837	0.229171	0.0736749	0.131353	1739.75	1407.71	2041.93	1627.08	2174.15	1517.36	1402.82	1703.01	1518.19	1531.02	Nkiras2
ENSMUSG00000017843	-0.0182153	0.713293	0.790623	3778.51	3549.73	3730.39	3770.61	3816.61	4010.86	3945.49	3707.54	3595.89	3632.2	Ppp2r5c
ENSMUSG00000017858	0.0719836	0.251384	0.35585	969.546	1102.04	1061.43	994.562	978.083	937.898	955.15	1046.03	948.328	968.004	Ift52
ENSMUSG00000017861	0.836058	1.88295e-07	1.43572e-06	323.614	275.797	243.843	351.398	208.506	136.204	153.915	158.275	168.113	166.76	Mybl2
ENSMUSG00000017897	1.11351	NA	NA	139.801	650.42	121.922	135.235	83.4024	96.7768	95.8668	95.4958	139.663	94.4975	Eya2
ENSMUSG00000017929	1.65648	2.04884e-11	3.01365e-10	2666.58	1367.49	2513.22	1440.73	2829.05	755.098	808.272	463.332	698.314	706.746	B4galt5
ENSMUSG00000017969	-0.9943	0.0225857	0.0485674	368.92	70.0983	187.493	367.371	198.081	444.456	277.926	886.873	379.331	385.137	Ptgis
ENSMUSG00000017978	1.40028	NA	NA	72.4895	641.227	34.8347	69.2147	73.9249	77.6604	75.6381	29.1793	65.5208	89.7329	Cadps2
ENSMUSG00000017999	0.306011	0.000208753	0.000818839	1827.77	1749.01	1592.15	1923.1	1646.25	1287.97	1392.27	1587.18	1360.42	1434.93	Ddx27
ENSMUSG00000018001	-0.187576	0.174204	0.265365	2358.5	1467.47	1943.57	2404.41	1819.69	2246.18	2131.94	2228.24	2370.82	2402.14	Cyth3
ENSMUSG00000018008	1.58714	3.22601e-09	3.39691e-08	4416.68	2540.78	3394.34	3580	4287.64	1340.54	1455.59	529.648	1413.87	1324.55	Cyth4
ENSMUSG00000018012	-0.102809	0.57264	0.670278	247.241	424.037	328.881	359.917	324.132	307.057	366.757	492.511	320.707	321.609	Rac3
ENSMUSG00000018040	0.415331	5.02081e-14	1.08004e-12	2238.11	2228.21	2271.43	2293.67	2500.18	1663.13	1708.01	1832.99	1670.78	1772.42	Rrp7a
ENSMUSG00000018042	0.0597076	0.401484	0.511922	7914.29	8025.68	8257.88	9075.65	7845.51	7862.81	7436.28	8889.07	7611.62	7653.51	Cyb5r3
ENSMUSG00000018068	0.352615	4.89774e-05	0.000223049	631.694	553.891	511.251	610.155	515.579	434.898	462.623	458.026	412.954	438.341	Ints2
ENSMUSG00000018076	-0.165864	0.0388392	0.0766004	3295.68	2709.7	3139.22	2924.06	2780.71	2971.41	3560.27	3256.58	3417.43	3444.79	Med13l
ENSMUSG00000018102	0.297766	0.0199078	0.0436941	922.946	1228.44	948.734	917.894	1026.42	1002.42	808.272	842.662	762.973	691.658	Hist1h2bc
ENSMUSG00000018126	-0.648953	0.021245	0.0461574	33.6558	50.5627	65.5713	57.5015	86.2457	78.8551	80.9151	143.244	80.1768	79.4097	Baiap2l2
ENSMUSG00000018143	0.345921	0.027852	0.057905	2109.96	1596.17	2434.33	1616.43	2689.73	1528.12	1639.41	1719.81	1661.3	1671.57	Mafk
ENSMUSG00000018160	0.179067	0.0325965	0.0662129	1804.47	1460.57	1526.58	1504.62	1571.38	1364.43	1554.98	1276.81	1405.25	1344.41	Med1
ENSMUSG00000018166	0.00727967	0.954607	0.968669	3561.04	4921.82	5380.94	3909.04	4050.7	3840.01	4213.74	4634.2	4646.81	4378.65	Erbb3
ENSMUSG00000018167	0.950511	1.79413e-09	1.97562e-08	1796.7	1473.21	1995.83	1296.98	2299.25	917.587	985.054	818.788	942.293	922.741	Stard3
ENSMUSG00000018168	0.961235	0.02102	0.0457291	117.795	57.4576	109.627	46.8531	109.94	32.2589	48.3732	15.916	51.727	77.8215	Ikzf3
ENSMUSG00000018169	-0.357733	0.14255	0.225403	542.376	286.139	354.495	621.868	474.825	574.687	607.743	370.488	646.587	721.04	Mfng
ENSMUSG00000018171	1.05243	2.03717e-20	9.701e-19	5822.46	5005.71	5634.01	4530.9	4144.53	2492.3	2438.89	2137.16	2393.23	2657.05	Vmp1
ENSMUSG00000018189	0.48022	3.02379e-07	2.22024e-06	1108.05	1283.6	1041.97	1076.56	1029.26	771.825	704.489	898.368	797.457	796.479	Uchl5
ENSMUSG00000018196	-0.128254	0.0350825	0.0703599	960.485	1034.24	976.397	970.071	1023.58	1043.04	1073.88	1195.47	1040.57	1072.82	Glrx2
ENSMUSG00000018199	-0.388752	3.52128e-08	3.0746e-07	790.912	823.942	879.065	873.171	740.196	1082.47	1118.74	1020.39	1029.37	1126.03	Trove2
ENSMUSG00000018209	0.148771	0.148688	0.232985	2280.83	1682.36	2236.59	1967.83	2093.59	1771.85	2007.93	1637.58	1907.86	1928.86	Stk4
ENSMUSG00000018217	-0.671349	0.00176327	0.00537833	5151.93	3219.92	3762.15	5921.59	7276.86	7185.38	7678.14	7609.6	9375.51	8496.04	Pmp22
ENSMUSG00000018238	0.127652	0.631347	0.721905	18.1224	19.5356	28.6874	24.4914	29.3804	26.285	17.5902	24.7582	25.0014	18.2642	Gdf9
ENSMUSG00000018239	0.442023	2.22112e-06	1.36072e-05	297.725	342.447	287.899	271.535	318.446	224.618	218.999	237.855	212.081	223.935	Zcchc10
ENSMUSG00000018263	-4.29511	3.56191e-08	3.10557e-07	12.9445	4.59661	0	7.45389	0	185.19	44.8551	69.8534	44.83	134.202	Tbx5
ENSMUSG00000018286	0.565565	2.10325e-08	1.92199e-07	3755.21	3879.54	3860.51	3740.79	4103.78	2828.03	2353.57	3154.01	2300.99	2434.7	Psmb6
ENSMUSG00000018287	0.155412	0.114432	0.188523	1453.67	1399.67	1394.41	1378.97	1589.38	1485.11	1207.57	1449.24	1214.72	1128.41	Spag7
ENSMUSG00000018293	1.10135	4.05923e-43	1.49512e-40	21957.8	17271.8	19894.7	20141.5	21234.4	9756.53	9699.26	8446.96	9458.27	9481.52	Pfn1
ENSMUSG00000018322	0.121063	0.120419	0.196342	1210.31	1106.63	1128.03	1199.01	1306.95	1053.79	1060.69	1242.33	1069.89	1045.83	Tomm34
ENSMUSG00000018326	0.227898	0.0179812	0.0400451	8837.24	7015.57	8270.17	9555.89	9440.59	7231.97	7732.67	6758.1	7479.72	7616.98	Ywhab
ENSMUSG00000018334	-0.207438	0.143033	0.226047	2239.41	1666.27	1883.12	1759.12	2208.27	2765.9	2281.45	2376.78	2072.53	1771.63	Ksr1
ENSMUSG00000018339	-1.25038	0.000891332	0.00295604	19266.7	4956.29	9191.25	19674	11858.3	38690.4	41270.2	15162.6	30587.9	28798.7	Gpx3
ENSMUSG00000018340	0.113473	0.495294	0.600784	7348.62	5735.42	5730.31	5292.27	8646.37	7633.42	6033.45	5401.7	5937.39	5272.8	Anxa6
ENSMUSG00000018341	0.108157	0.736476	0.808359	327.497	319.464	571.699	207.644	238.834	285.551	369.395	160.928	430.196	298.58	Il12rb2
ENSMUSG00000018347	0.330114	4.31603e-06	2.4863e-05	534.61	519.417	566.577	543.069	587.608	403.834	430.082	474.826	441.403	437.547	Zkscan6
ENSMUSG00000018362	1.02533	7.72615e-22	4.30375e-20	2362.38	2004.12	1970.21	2506.64	1783.67	976.131	1043.98	1009.78	1087.13	1100.62	Kpna2
ENSMUSG00000018363	-0.255078	0.00593549	0.015487	1722.92	1453.68	1706.9	1583.42	1403.62	1853.1	2016.72	1619.89	1904.41	1994.77	Smurf2
ENSMUSG00000018372	-0.144428	0.0794093	0.139753	434.937	404.502	466.171	451.493	418.908	452.82	514.515	525.227	466.405	445.488	Cep95
ENSMUSG00000018377	-0.416539	2.27081e-09	2.45117e-08	1892.49	1912.19	1768.37	1678.19	2033.88	2599.83	2599.84	2377.67	2341.51	2477.58	Vezf1
ENSMUSG00000018378	-0.936936	1.01633e-10	1.35872e-09	1574.06	1603.07	1476.38	1424.76	2204.48	3743.23	3146.02	3361.81	2844.12	2768.22	Cuedc1
ENSMUSG00000018379	0.231907	7.73382e-06	4.2297e-05	7844.39	7753.33	7455.66	8247.2	7154.6	6393.24	6592.82	6306.26	6616.74	6828.44	Srsf1
ENSMUSG00000018381	0.726536	1.76654e-06	1.09939e-05	317.141	299.929	212.082	231.071	244.521	183.995	137.204	153.854	172.423	141.349	Abi3
ENSMUSG00000018387	0.338919	0.455926	0.563522	34.9503	101.125	20.491	40.464	32.2237	26.285	27.2649	64.5481	27.5877	34.9403	Shroom1
ENSMUSG00000018395	-0.157024	0.0166751	0.0375158	538.493	524.013	519.447	518.578	486.198	616.504	595.43	542.911	567.272	563.015	Kif3a
ENSMUSG00000018398	-0.496676	0.000898229	0.00297672	5781.03	4062.25	6738.47	6783.04	6477.9	7865.2	8801.28	7365.56	8778.93	9297.29	2022-09-08
ENSMUSG00000018401	0.0849579	0.351063	0.46137	1576.65	1234.19	1402.61	1401.33	1272.83	1206.72	1351.81	1192.81	1305.24	1430.96	Mtmr4
ENSMUSG00000018405	-0.151378	0.0651474	0.118718	371.508	398.756	410.845	436.585	429.333	439.677	435.359	453.605	436.231	509.81	Mrm1
ENSMUSG00000018411	0.00513371	0.988084	0.992018	481.537	640.078	478.465	186.347	617.936	715.67	405.455	538.49	481.923	255.699	Mapt
ENSMUSG00000018412	-0.216515	0.000267024	0.00102157	2031	1942.07	1931.28	1991.25	1942.9	2166.13	2333.35	2100.02	2343.23	2480.76	Kansl1
ENSMUSG00000018415	-0.491807	1.85514e-19	7.89661e-18	1539.11	1603.07	1598.3	1569.58	1431.11	2194.8	2243.64	2075.27	2272.54	2097.21	Gid4
ENSMUSG00000018417	0.202859	0.201578	0.298105	1454.97	960.691	1014.31	1581.29	1004.62	1004.81	1027.27	1015.09	1107.82	1069.65	Myo1b
ENSMUSG00000018425	0.0973778	0.274884	0.381918	1259.5	1160.64	1139.3	1267.16	1153.42	1113.53	1211.09	935.505	1100.92	1226.09	Dhx40
ENSMUSG00000018427	-0.573269	8.7982e-08	7.16561e-07	917.768	910.128	1193.6	1075.49	1181.85	1381.16	1532.11	1644.65	1632.85	1666.81	Ypel2
ENSMUSG00000018428	-0.187308	0.076231	0.135176	1356.59	1289.35	1147.5	1341.7	1565.69	1660.74	1373.8	1702.12	1491.46	1405.55	Akap1
ENSMUSG00000018433	0.154091	0.0714943	0.128132	884.112	735.457	806.322	757.103	685.227	746.734	697.453	656.976	661.243	712.305	Nol11
ENSMUSG00000018442	0.468548	2.56587e-21	1.35803e-19	1893.79	1829.45	1924.11	1915.65	1771.35	1375.19	1419.53	1313.95	1296.62	1341.23	Derl2
ENSMUSG00000018446	0.433385	1.20608e-09	1.36216e-08	2031	1955.86	1845.22	2037.04	1814	1446.87	1310.47	1544.73	1346.63	1519.11	C1qbp
ENSMUSG00000018449	0.143052	0.174346	0.265485	429.759	363.132	388.305	435.52	440.706	401.444	372.913	305.056	393.987	391.49	Rpain
ENSMUSG00000018451	-0.634051	0.0682517	0.123477	12.9445	9.19322	11.2701	15.9726	20.8506	26.285	13.1927	17.6844	28.4498	24.617	6330403K07Rik
ENSMUSG00000018459	1.59242	0.000839938	0.00280414	429.759	318.315	249.99	634.646	626.466	216.254	157.433	22.1055	177.596	176.289	Slc13a3
ENSMUSG00000018470	0.407104	NA	NA	45.3059	228.681	33.8102	45.7882	27.4849	58.544	64.2044	61.8954	50.0027	52.4104	Kcnab3
ENSMUSG00000018474	0.0833171	0.623741	0.715656	3260.73	5342.41	3013.2	3562.96	2988.27	3181.69	3686.92	3087.7	3613.99	3575.82	Chd3
ENSMUSG00000018476	0.00665325	0.940365	0.958366	2869.81	2452.29	3211.97	2686.6	2728.59	2558.01	2801.25	2622.6	3049.3	2851.6	Kdm6b
ENSMUSG00000018481	-0.0762378	0.289843	0.398013	1756.57	1467.47	1660.8	1671.8	1570.43	1782.6	1843.46	1571.26	1667.33	1703.34	Appbp2
ENSMUSG00000018500	0.623203	6.17332e-07	4.23958e-06	680.883	644.674	929.268	830.577	810.33	444.456	560.249	492.511	550.892	481.223	Adora2b
ENSMUSG00000018501	-0.100812	0.00835944	0.0208443	4657.45	4558.69	4354.34	4400.99	4479.09	4909.33	4984.2	4696.98	4822.68	4660.55	Ncor1
ENSMUSG00000018507	1.39119	1.49956e-14	3.45645e-13	1096.4	754.993	1025.58	980.72	969.553	365.601	431.841	229.013	417.264	396.254	Trpv2
ENSMUSG00000018509	-0.22664	0.136976	0.218426	235.591	316.017	193.64	243.849	268.215	247.318	355.323	287.372	283.636	295.404	Cenpv
ENSMUSG00000018537	-0.331035	0.00757703	0.0191822	765.023	1126.17	908.777	958.358	957.232	1026.31	1161.84	1412.98	1183.69	1146.68	Pcgf2
ENSMUSG00000018541	0.197015	0.000116004	0.000480425	911.296	951.498	915.948	950.904	907.949	799.304	771.332	840.01	809.527	823.478	Cwc25
ENSMUSG00000018547	-0.231227	0.0464295	0.0891541	1798	1414.61	1373.92	1648.38	1728.7	2136.26	1898.87	1542.08	1907	1865.33	Pip4k2b
ENSMUSG00000018548	-0.377054	0.00627	0.0162518	673.116	606.752	596.289	704.925	479.564	773.019	837.296	620.723	869.875	870.33	Trim37
ENSMUSG00000018554	-0.511154	0.189972	0.284462	53.0726	228.681	63.5222	79.8632	126.999	164.879	120.493	228.129	149.146	124.673	Ybx2
ENSMUSG00000018559	0.217738	0.0237841	0.0507455	2592.79	2560.31	2510.15	2502.38	3210.05	2593.86	2201.42	2264.49	2338.06	2110.71	Ctdnep1
ENSMUSG00000018565	0.333607	1.85052e-07	1.41218e-06	1155.95	1010.1	1100.37	1104.24	1153.42	915.198	892.705	885.989	889.704	804.42	Elp5
ENSMUSG00000018566	-1.49955	0.00056386	0.00197143	903.529	799.81	458.999	491.957	2337.16	4223.53	2194.38	3385.68	2600.14	1712.87	Slc2a4
ENSMUSG00000018567	0.369285	5.71815e-06	3.207e-05	8920.09	8792.16	8807.04	8470.82	9531.57	7559.34	7292.04	5906.59	6472.77	7240.57	Gabarap
ENSMUSG00000018569	2.07255	NA	NA	16.8279	340.149	25.6138	15.9726	15.1641	21.5059	19.3493	11.4949	29.3119	16.676	Cldn7
ENSMUSG00000018570	-0.454461	0.0700587	0.126102	20.7113	55.1593	38.9329	41.5288	35.0669	43.0119	43.9756	63.6639	56.8997	54.7927	2810408A11Rik
ENSMUSG00000018572	0.278644	0.00760285	0.0192341	1930.03	1535.27	1945.62	1947.6	2032.93	1446.87	1637.65	1337.83	1631.99	1686.66	Phf23
ENSMUSG00000018574	-0.129471	0.294449	0.402837	2865.92	2978.6	2647.44	2593.96	3105.79	4010.86	2737.92	2973.63	3103.62	2703.9	Acadvl
ENSMUSG00000018581	2.37674	NA	NA	1.29445	163.18	2.0491	3.19453	3.79102	9.5582	7.91561	3.53688	6.89693	5.55868	Dnah11
ENSMUSG00000018583	0.205325	7.65414e-05	0.000330875	6083.94	5527.42	5409.63	6023.81	5931.05	5298.83	4910.32	5063.93	4933.03	4929.75	G3bp1
ENSMUSG00000018585	0.547622	9.61575e-08	7.76488e-07	2454.29	2225.91	2791.9	2571.59	2724.8	1673.88	1581.36	2104.45	1706.13	1670.78	Atox1
ENSMUSG00000018593	-2.13812	9.56291e-10	1.09651e-08	125084	38987.3	62172.8	123074	72579.1	339996	503193	191504	336461	485993	Sparc
ENSMUSG00000018599	-0.422895	0.107332	0.17885	757.256	673.403	642.393	369.5	979.031	1321.42	764.296	944.348	892.29	667.041	Mief2
ENSMUSG00000018604	-1.05211	2.29681e-06	1.40375e-05	283.486	172.373	206.959	194.866	264.424	530.48	352.684	656.092	341.398	446.282	Tbx3
ENSMUSG00000018648	-0.181466	0.383898	0.494582	520.371	630.885	798.125	651.683	788.532	618.893	671.068	1188.39	672.45	694.041	Dusp14
ENSMUSG00000018651	-0.209518	0.0503991	0.0956369	546.26	674.552	501.005	542.005	508.944	628.452	627.972	731.25	586.239	629.719	Tada2a
ENSMUSG00000018654	1.262	1.42562e-05	7.35132e-05	1588.3	766.484	1383.14	953.034	1818.74	579.466	619.177	270.572	625.896	619.396	Ikzf1
ENSMUSG00000018659	0.0939663	0.262956	0.368636	605.805	798.661	689.523	671.915	654.899	659.516	613.02	651.671	659.519	623.366	Pnpo
ENSMUSG00000018661	-0.10433	0.191779	0.286455	1322.93	1150.3	1309.38	1202.21	1187.54	1270.05	1365.88	1169.82	1448.35	1376.96	Cog1
ENSMUSG00000018666	0.134624	0.0356317	0.0712477	2244.58	2662.59	2304.21	2321.36	2190.26	2112.36	2211.97	2110.63	2122.53	2118.65	Cbx1
ENSMUSG00000018669	-0.0165319	0.879259	0.913834	1460.14	2043.19	1464.08	1594.07	1497.45	1657.15	1656.12	1741.03	1523.36	1573.9	Cdk5rap3
ENSMUSG00000018672	-0.151598	0.569333	0.667315	1593.47	3400.34	1345.24	1684.58	1306.01	2201.97	2266.5	1634.04	1886.31	2373.56	Copz2
ENSMUSG00000018677	0.544577	0.00063092	0.00217514	2843.92	4689.69	2705.84	3295.69	2774.08	2297.55	2247.15	2039.9	2244.95	2351.32	Slc25a39
ENSMUSG00000018678	0.0821451	0.2474	0.351444	820.684	691.79	784.806	779.464	780.002	794.525	707.128	702.955	749.179	694.041	Sp2
ENSMUSG00000018697	0.357134	9.25708e-06	4.97089e-05	820.684	682.596	764.315	714.509	677.645	538.843	607.743	597.733	537.098	570.956	Aatf
ENSMUSG00000018707	-0.0073286	0.931478	0.952544	12615.8	10078.1	12109.2	10675	11701	10878.4	12606	10503.7	11804.1	11674.8	Dync1h1
ENSMUSG00000018727	-0.0752737	0.748012	0.817001	78.9617	87.3356	88.1114	67.0851	55.9175	66.9074	72.9995	53.9375	90.5222	111.174	Cpsf4l
ENSMUSG00000018733	-0.0680343	0.379499	0.490244	394.809	353.939	352.446	364.176	323.184	383.523	382.588	373.141	377.607	354.961	Pex12
ENSMUSG00000018736	-0.339823	0.00102367	0.00333487	4247.11	3396.89	4956.78	4506.41	4519.84	5077.79	5367.66	5568.82	5607.2	5750.85	Ndel1
ENSMUSG00000018740	-0.0359783	0.904408	0.932462	249.83	568.83	191.591	238.525	301.386	341.706	277.926	440.342	287.947	241.405	Slc25a35
ENSMUSG00000018750	-0.676434	1.58217e-26	1.40979e-24	2223.87	2140.87	2198.69	2412.93	2266.08	3350.15	3839.95	3355.62	3770.03	3648.87	Zbtb4
ENSMUSG00000018752	-0.455419	0.0200675	0.0439803	117.795	106.871	103.48	140.559	134.581	179.216	174.143	100.801	190.528	183.436	Tnfsfm13
ENSMUSG00000018761	0.452596	2.84064e-13	5.43092e-12	1887.31	2142.02	1946.65	1841.11	1859.49	1371.6	1439.76	1346.67	1417.32	1491.31	Mpdu1
ENSMUSG00000018765	-0.0652398	0.341788	0.451846	2882.75	3067.09	3177.13	2911.28	3282.07	3117.17	3118.75	3598.78	3151.03	3046.95	Fxr2
ENSMUSG00000018770	0.303447	0.0316486	0.064622	6922.74	8138.3	6297.91	7290.97	8027.48	7492.43	5102.05	6683.82	5565.82	4880.52	Atp5g3
ENSMUSG00000018774	1.75579	1.14007e-11	1.74965e-10	5914.36	3629.02	5148.37	4571.37	5452.43	1657.15	1780.13	645.481	1632.85	1603.28	Cd68
ENSMUSG00000018796	-0.292696	0.0788414	0.138905	6858.02	4719.57	6466.97	7022.63	9449.12	9124.5	8199.69	9133.11	8120.27	7705.92	Acsl1
ENSMUSG00000018800	-1.35021	8.93889e-17	2.69781e-15	592.86	566.532	994.839	844.42	853.927	1851.9	1880.4	2146	1948.38	2002.71	Abca5
ENSMUSG00000018809	-0.333449	0.0507186	0.0961219	170.868	290.735	195.689	212.968	205.663	289.136	233.95	337.772	258.635	237.435	Smyd4
ENSMUSG00000018819	0.390847	0.142449	0.225322	5267.14	2415.52	4230.37	3551.25	5564.27	3528.17	3385.24	1748.1	3599.33	3777.52	Lsp1
ENSMUSG00000018820	-0.121617	0.0361645	0.0721691	1368.24	1416.9	1483.55	1405.59	1495.56	1562.77	1489.89	1704.78	1542.33	1506.4	Zfyve27
ENSMUSG00000018821	0.952177	1.06734e-07	8.55766e-07	2111.26	2119.04	1908.74	2119.04	2010.19	970.157	868.958	1634.04	925.913	907.653	Avpi1
ENSMUSG00000018822	-0.601483	0.102251	0.171956	187.696	113.766	103.48	179.958	416.064	241.345	273.528	337.772	425.023	242.2	Sfrp5
ENSMUSG00000018830	-0.461448	0.0407098	0.079732	4157.79	3400.34	3329.79	5793.81	2734.27	5883.07	5318.41	3499.75	6132.23	5900.14	Myh11
ENSMUSG00000018841	0.0141183	0.918497	0.943378	443.998	676.851	446.704	501.541	425.542	506.585	523.31	461.563	490.544	487.575	Rad51d
ENSMUSG00000018845	-0.244219	0.492531	0.598338	2029.7	1126.17	1653.63	534.551	2158.99	2636.87	1649.97	2023.98	1415.59	1161.76	Unc45b
ENSMUSG00000018846	-0.549592	0.00102266	0.00333277	1897.67	1273.26	1408.76	2207.42	1755.24	2491.11	2776.62	1995.69	2471.69	2767.43	Pank3
ENSMUSG00000018848	0.56148	4.3422e-18	1.56112e-16	2508.65	2227.06	2689.45	2355.43	2434.78	1676.27	1550.58	1685.32	1669.06	1696.98	Rars
ENSMUSG00000018849	0.514376	0.121552	0.197725	1076.99	4154.18	1597.27	1542.96	1306.95	1264.07	1246.27	1450.12	1336.28	1478.61	Wwc1
ENSMUSG00000018858	0.344871	0.00213281	0.00634674	853.046	994.017	718.21	857.198	914.583	724.034	656.116	786.956	613.827	635.277	Mrpl58
ENSMUSG00000018861	0.0947849	0.290698	0.398823	477.654	393.01	397.526	441.909	419.855	371.575	411.612	365.183	437.955	403.401	Fdxr
ENSMUSG00000018862	-0.981308	6.02958e-05	0.000268696	160.512	166.627	359.617	223.617	279.588	451.625	384.347	633.986	422.437	460.576	Otop3
ENSMUSG00000018868	-0.342481	0.232807	0.334344	1049.8	946.901	1197.7	924.283	432.176	1191.19	901.5	860.347	1024.19	1791.48	Pnpla5
ENSMUSG00000018882	0.384809	9.69061e-06	5.18825e-05	969.546	949.2	915.948	994.562	1020.73	855.459	699.212	792.262	721.591	652.748	Mrpl45
ENSMUSG00000018893	-1.21921	0.140421	0.222711	3941.61	2071.92	3829.77	758.168	12113.3	22845.3	3709.78	16995.6	5150.28	4184.89	Mb
ENSMUSG00000018899	2.05906	6.18473e-08	5.18931e-07	6795.89	4080.64	9559.06	2462.98	10754.2	1629.67	1620.06	855.926	1947.52	2022.56	Irf1
ENSMUSG00000018900	-0.486904	3.10538e-10	3.82566e-09	511.31	504.478	499.981	521.773	471.034	741.955	737.911	611.881	726.764	697.217	Slc22a5
ENSMUSG00000018906	-0.985119	0.000592363	0.00205675	1471.79	722.817	1212.04	1661.15	1292.74	2442.12	3036.96	1198.12	2628.59	3284.38	P4ha2
ENSMUSG00000018907	-0.346387	0.293704	0.40197	3403.12	3965.72	12804.8	5581.9	5315.01	6883.1	7121.41	7127.7	9922.09	8449.19	Alox12e
ENSMUSG00000018909	-0.489855	6.11035e-05	0.00027196	3646.48	2599.38	3395.36	3847.27	3214.78	4762.37	4917.35	3971.92	5191.66	4612.91	Arrb1
ENSMUSG00000018920	0.851689	3.57738e-27	3.34531e-25	2113.84	2184.54	2267.33	1942.27	1883.19	1101.58	1171.51	1057.53	1255.24	1168.91	Cxcl16
ENSMUSG00000018921	0.327483	1.90058e-07	1.44489e-06	1335.88	1234.19	1257.12	1401.33	1391.3	1100.39	1013.2	997.401	1087.13	1080.77	Pelp1
ENSMUSG00000018923	0.629162	4.03146e-11	5.68963e-10	579.916	579.173	655.713	632.516	604.668	363.212	447.672	437.689	353.468	370.843	Med11
ENSMUSG00000018924	-0.57564	0.228751	0.329807	58.2505	25.2813	111.676	28.7507	48.3355	93.1924	71.2405	25.6424	122.42	93.7034	Alox15
ENSMUSG00000018925	2.96523	7.95921e-06	4.3385e-05	19.4168	19.5356	14.3437	6.38905	40.7535	3.58432	1.75902	5.30532	1.72423	0.794097	Heatr9
ENSMUSG00000018927	1.6141	9.72217e-07	6.39452e-06	10899.3	5142.46	6769.21	11535.4	13465.7	4151.84	3352.7	1334.29	3592.44	3188.3	Ccl6
ENSMUSG00000018930	6.83755	1.76593e-37	3.79423e-35	762.434	502.179	1154.67	471.725	1670.89	2.38955	6.15659	1.76844	12.9317	15.8819	Ccl4
ENSMUSG00000018931	-0.455148	3.13346e-11	4.49188e-10	814.212	797.512	911.85	946.645	884.255	1143.4	1225.16	1140.64	1215.58	1247.53	Natd1
ENSMUSG00000018932	-0.425717	0.0038014	0.0105146	3240.02	2701.66	2852.35	3095.5	3831.77	4752.81	3400.19	5231.05	3913.14	3823.58	Map2k3
ENSMUSG00000018965	0.635969	2.61475e-07	1.94683e-06	5263.25	4140.4	4772.36	5047.35	4941.59	3161.37	3322.8	2322.85	3496.74	3246.27	Ywhah
ENSMUSG00000018974	0.129252	0.0596864	0.110348	1554.64	1574.34	1625.96	1821.94	1656.68	1371.6	1554.1	1466.92	1588.88	1543.72	Sart3
ENSMUSG00000018983	1.07826	9.20339e-11	1.23865e-09	871.168	866.461	1205.9	913.635	1200.81	401.444	421.286	637.523	455.197	479.634	E2f2
ENSMUSG00000018986	1.19658	3.70856e-05	0.000174328	115.206	66.6508	93.2341	62.8257	119.417	52.5701	56.2888	26.5266	31.0362	34.1462	Slfn3
ENSMUSG00000018995	-0.187781	0.131177	0.210724	200.64	248.217	190.566	223.617	169.648	231.786	219.878	266.15	227.599	228.7	Nars2
ENSMUSG00000018999	-0.15072	0.373827	0.484442	1302.22	873.356	1053.24	1291.65	997.986	1233.01	1413.38	846.199	1315.59	1316.61	Slc35b4
ENSMUSG00000019027	-0.560568	0.0286835	0.0594557	54.3671	59.7559	60.4485	103.29	46.44	60.9335	103.782	105.222	94.8328	111.968	Dnah1
ENSMUSG00000019039	0.0256041	0.822564	0.873632	1084.75	1441.04	1058.36	1204.34	1083.28	1100.39	1238.35	987.674	1200.93	1238.79	Dalrd3
ENSMUSG00000019054	0.281484	0.00722626	0.0184001	2508.65	2625.81	2679.2	2495.99	3014.81	2255.74	2030.79	2668.58	2011.32	1999.54	Fis1
ENSMUSG00000019055	-0.415672	0.0880796	0.15199	3550.69	2269.58	2765.26	3762.09	3368.32	4209.19	5095.89	2132.74	4201.95	5323.63	Plod1
ENSMUSG00000019066	-0.210208	0.0977932	0.165569	3880.77	6165.2	5537.7	4682.11	5330.17	5292.85	5852.27	6323.95	6009.81	6132.81	Rab3d
ENSMUSG00000019080	-0.154871	0.346317	0.456294	155.335	170.075	145.486	183.153	190.499	213.865	146.879	236.971	188.803	156.437	Mfsd3
ENSMUSG00000019082	0.884705	0.0003325	0.00123731	2174.68	1630.65	2323.68	1407.72	3844.09	1358.46	1211.97	1122.96	1224.2	1247.53	Slc25a22
ENSMUSG00000019087	0.268143	0.000107199	0.000447335	7018.53	6376.65	7062.23	6978.97	6945.15	5775.54	5890.09	4938.37	5996.88	5949.37	Atp6ap1
ENSMUSG00000019088	-0.221624	0.0487237	0.0929561	1209.02	1071.01	1243.8	963.682	1316.43	1514.97	1455.59	1245.87	1360.42	1195.12	Dnase1l1
ENSMUSG00000019102	-1.00687	0.000179673	0.000713472	1968.87	2839.55	2741.7	1742.08	1372.35	4811.36	4395.8	2200.83	4961.48	5060.78	Aldh3a1
ENSMUSG00000019122	1.71374	2.88113e-07	2.12239e-06	5853.52	3030.31	4470.12	6145.2	8195.24	2152.98	2035.19	654.323	1894.93	1706.51	Ccl9
ENSMUSG00000019124	-1.28829	2.02294e-06	1.2482e-05	392.22	214.891	351.421	479.179	271.058	859.043	1014.08	445.647	820.734	1033.12	Scrn1
ENSMUSG00000019132	0.678623	5.3315e-09	5.40274e-08	10916.1	8477.3	11059	8829.67	11488.7	6309.61	6608.66	5364.57	6590.88	6845.91	BC005537
ENSMUSG00000019139	0.327693	0.0110338	0.0264108	1755.28	1404.26	1484.57	1912.46	1340.13	1323.81	1233.96	1036.31	1373.35	1323.76	Isyna1
ENSMUSG00000019143	-0.0762065	0.101068	0.170283	1126.18	1084.8	1069.63	1120.21	1071.91	1150.57	1145.12	1175.13	1108.68	1185.59	Hars2
ENSMUSG00000019158	0.72281	2.75335e-05	0.000132939	695.122	969.884	679.277	725.157	925.009	357.238	481.973	631.334	492.268	455.812	Tmem160
ENSMUSG00000019173	0.866224	9.48494e-14	1.94307e-12	9682.52	7491.32	10353.1	8237.62	11341.8	5130.36	5204.07	5284.1	5147.69	5076.66	Rab5c
ENSMUSG00000019178	-0.780482	0.213919	0.312667	2.58891	9.19322	13.3192	9.58358	2.84326	20.3112	11.4337	22.1055	3.44846	7.94097	Styxl1
ENSMUSG00000019179	-0.0872496	0.578195	0.674874	6068.4	6000.87	5460.86	5634.08	7090.15	8388.51	5370.3	7283.33	6147.75	4955.16	Mdh2
ENSMUSG00000019188	0.619688	8.52126e-06	4.60454e-05	4266.52	6219.21	3778.54	4043.21	4233.62	2897.33	3149.53	2783.53	2841.53	2996.92	H13
ENSMUSG00000019189	-0.265666	0.00133198	0.00420344	2229.05	2030.55	2122.87	2144.59	2358.96	2354.9	2853.14	2354.68	2701.87	2819.04	Rnf145
ENSMUSG00000019194	-0.78583	0.011696	0.0277421	2460.76	2046.64	1872.88	1176.65	4245.94	5660.84	3633.27	4134.62	4036.43	2886.54	Scn1b
ENSMUSG00000019210	0.227886	0.00714813	0.0182165	3788.87	3535.94	4517.24	3912.23	4452.55	3615.39	3397.56	3604.97	3260.52	3382.06	Atp6v1e1
ENSMUSG00000019214	0.494473	0.00164899	0.00507435	282.191	197.654	181.346	252.368	186.708	131.425	152.156	169.77	161.216	162.79	Chtf18
ENSMUSG00000019235	-0.133765	0.568437	0.666671	33.6558	31.0271	26.6383	25.5562	35.0669	44.2067	32.542	37.1373	25.0014	29.3816	Rps6kl1
ENSMUSG00000019254	0.26599	1.11722e-05	5.89612e-05	3786.28	3494.57	3923.01	3901.58	4209.93	3151.82	3155.69	3360.04	3288.11	3111.27	Ppp1r12c
ENSMUSG00000019256	-0.241274	0.0944135	0.160843	2392.15	2475.27	2854.4	2474.69	1867.08	2782.63	2989.46	2159.27	3170	3156.53	Ahr
ENSMUSG00000019261	0.413915	0.000424165	0.00153444	1016.15	733.159	874.966	947.709	960.076	741.955	715.043	560.596	722.453	663.071	Map1s
ENSMUSG00000019278	-1.77585	9.37584e-08	7.58813e-07	1458.85	594.112	979.471	1159.61	1568.53	4084.94	4751.13	1583.64	4069.19	5237.86	Dpep1
ENSMUSG00000019295	-0.0356086	0.636092	0.726134	577.327	623.99	592.19	612.284	553.489	604.556	617.418	541.143	607.792	659.894	Tmem129
ENSMUSG00000019297	0.431508	3.12454e-08	2.75082e-07	963.074	875.654	889.31	955.163	767.681	635.62	676.345	677.313	641.414	664.659	Nop9
ENSMUSG00000019302	0.0614654	0.567138	0.66565	3322.86	2441.95	2786.78	3611.94	3103.9	2929.59	2873.37	2876.37	3029.48	2921.48	Atp6v0a1
ENSMUSG00000019303	0.28467	0.0945822	0.161055	135.918	99.9762	104.504	154.402	107.096	96.7768	81.7946	114.064	93.9706	106.409	Psmc3ip
ENSMUSG00000019312	0.147557	0.421451	0.531319	711.95	1435.29	1152.62	946.645	845.397	847.095	862.802	1040.73	923.326	922.741	Grb7
ENSMUSG00000019320	-0.407074	0.156961	0.243705	12.9445	34.4746	17.4174	19.1672	19.9029	27.4798	28.1444	30.9477	29.3119	22.2347	Noxo1
ENSMUSG00000019326	-0.303714	0.41511	0.524864	1609.01	749.247	849.353	2438.49	3458.36	2323.84	2384.36	2092.95	2240.64	2197.27	Aoc3
ENSMUSG00000019338	-0.0244265	0.778312	0.840684	843.984	1053.77	916.973	790.113	841.606	936.704	885.669	908.095	906.084	886.212	Zfp687
ENSMUSG00000019359	-0.473372	0.0155288	0.0352489	1646.55	1924.83	2674.08	2077.51	2736.17	2540.09	2700.1	4318.53	2722.56	3074.74	Gdpd2
ENSMUSG00000019362	0.403184	0.000392653	0.00143366	2578.55	2656.84	2615.68	2736.64	3053.67	2156.57	1957.79	2569.55	1801.82	1832.78	D8Ertd738e
ENSMUSG00000019368	-0.320096	0.166309	0.255557	2298.95	1757.05	2697.64	2236.17	1290.84	2442.12	1958.67	2419.23	2263.05	3749.73	Sec14l4
ENSMUSG00000019370	0.174988	0.159393	0.246865	6667.74	4828.74	5561.26	6885.27	6251.39	5748.06	5755.53	4417.57	5699.45	5125.9	Calm3
ENSMUSG00000019373	0.048624	0.516049	0.619754	1413.54	1497.35	1413.88	1306.56	1487.03	1578.3	1322.79	1355.51	1312.14	1321.38	Cops3
ENSMUSG00000019428	0.140265	0.0113725	0.027103	5737.02	6079.01	5963.91	6217.61	6610.59	5590.35	5483.76	5922.51	5508.92	5274.39	Fkbp8
ENSMUSG00000019432	0.0512746	0.261169	0.366729	6218.56	6681.17	5905.51	6454.01	6406.82	6122.03	5893.61	6245.25	6253.79	6045.46	Ddx39b
ENSMUSG00000019433	0.130687	0.137957	0.219545	2007.7	2144.32	2238.64	2396.96	2430.99	1880.58	1959.55	2371.48	2036.32	2000.33	Gipc1
ENSMUSG00000019437	-0.331762	0.00108447	0.00350825	1056.27	1372.09	1462.03	1360.87	1295.58	1571.13	1522.44	1800.27	1587.16	1761.31	Tlcd1
ENSMUSG00000019461	-0.0547712	0.584832	0.680497	2153.97	2005.27	2326.76	2661.04	2682.15	2408.67	2432.73	2712.79	2343.23	2393.41	Plscr3
ENSMUSG00000019464	0.598153	0.00363763	0.0101236	147.568	150.539	168.026	107.549	100.462	59.7387	106.421	94.6116	92.2464	89.7329	Ptger1
ENSMUSG00000019467	-0.704019	1.0589e-06	6.91178e-06	956.602	850.373	715.137	1128.73	789.48	1309.47	1683.39	1239.68	1504.39	1492.9	Arhgef25
ENSMUSG00000019470	0.130633	0.0506686	0.0960575	1755.28	1938.62	1749.93	1965.7	1893.61	1661.93	1644.69	1868.36	1731.13	1592.96	Xab2
ENSMUSG00000019471	0.152287	0.00060139	0.00208288	5223.12	5372.29	5372.74	5873.67	5518.78	4851.98	4944.62	5107.26	4875.27	4843.99	Cdc37
ENSMUSG00000019478	0.553192	NA	NA	113.912	807.854	119.872	183.153	139.32	193.554	211.083	206.023	166.388	152.467	Rab4a
ENSMUSG00000019487	-0.743518	9.08752e-11	1.22397e-09	1998.64	1817.96	1753.01	1792.13	2452.79	3587.91	3204.94	2874.6	3485.53	3283.59	Trip10
ENSMUSG00000019494	0.372004	9.78422e-06	5.23062e-05	2779.19	2770.61	2557.28	2556.69	2867.91	2259.32	2043.99	2341.42	1989.76	1825.63	Cops6
ENSMUSG00000019505	0.194451	0.00597924	0.0155854	20065.3	19933.2	19511.5	17402.7	22159.5	18225.1	17197.1	17574.8	16600	16987.3	Ubb
ENSMUSG00000019518	-0.00681574	0.924902	0.948229	1211.61	1490.45	1264.3	1300.17	1251.04	1246.15	1314.87	1379.38	1263.86	1341.23	Ap4m1
ENSMUSG00000019528	-0.510207	0.0953061	0.161991	1860.13	1408.86	1393.39	812.475	2566.52	3407.5	1922.61	2566.01	2031.15	1527.84	Gyg
ENSMUSG00000019539	-1.11856	0.00096115	0.00315397	3142.94	1242.23	2331.88	4119.87	2450.89	5645.31	7404.61	2597.84	5821.01	7382.72	Rcn3
ENSMUSG00000019558	-0.219939	0.124251	0.201427	5271.02	5638.89	7290.7	6058.95	6640.92	6409.97	6355.36	9522.17	6859.86	6843.53	Slc6a8
ENSMUSG00000019564	0.4335	0.00167946	0.00515492	616.16	411.396	561.454	496.216	442.601	362.017	408.973	312.13	408.643	377.99	Arid3a
ENSMUSG00000019577	0.593372	0.221346	0.321052	4135.78	3940.44	3060.33	633.581	3967.3	4391.99	1671.07	1474.88	1885.45	1008.5	Pdk4
ENSMUSG00000019578	-0.139895	0.0750795	0.133554	1910.61	2205.22	2152.58	2050.89	2119.18	2152.98	2247.15	2658.85	2275.99	2167.09	Ubxn6
ENSMUSG00000019579	0.658591	8.44751e-11	1.14546e-09	1826.48	1939.77	1590.1	2002.97	1572.33	1068.13	1205.81	1061.06	1055.23	1264.2	Mydgf
ENSMUSG00000019590	-0.0346694	0.849194	0.892687	1636.19	3070.53	1755.06	1856.02	1688.9	1912.83	2130.18	1872.78	2269.95	2063.06	Cyb561
ENSMUSG00000019647	-0.386052	0.0147201	0.0337058	537.199	420.59	470.269	565.431	451.131	653.542	666.67	435.037	726.764	711.511	Sema6a
ENSMUSG00000019659	0.523828	5.444e-09	5.50131e-08	1329.4	1406.56	1347.28	1293.78	1523.04	990.468	934.922	1116.77	894.014	866.36	Ccdc12
ENSMUSG00000019689	-0.170174	0.416899	0.526647	255.008	387.264	233.598	234.265	344.035	385.912	304.311	415.584	294.844	237.435	Fmc1
ENSMUSG00000019699	0.10638	0.650775	0.738679	843.984	497.583	777.634	512.189	920.27	691.775	759.019	400.552	711.246	736.922	Akt3
ENSMUSG00000019710	0.180129	0.0132857	0.0308597	1861.43	2337.38	2088.03	2016.81	1909.73	1769.46	1855.77	1847.14	1750.96	1790.69	Mrpl24
ENSMUSG00000019715	-0.12736	0.0157574	0.0357111	1339.76	1389.32	1287.86	1404.53	1321.17	1549.62	1456.47	1527.05	1438.01	1398.4	Gle1
ENSMUSG00000019718	-0.63029	6.11417e-05	0.000272063	213.585	224.085	217.205	308.804	246.416	387.107	418.648	278.529	363.813	426.43	L3hypdh
ENSMUSG00000019726	-0.122448	0.352411	0.462804	569.56	380.369	545.061	470.66	393.318	529.285	506.599	468.637	540.547	520.928	Lyst
ENSMUSG00000019731	0.0683338	0.186298	0.280266	1905.44	1837.49	1959.97	1909.26	1726.81	1805.3	1734.4	1857.75	1763.03	1745.42	Slc35e1
ENSMUSG00000019732	-0.584525	0.000792088	0.0026651	53.0726	68.9491	60.4485	55.3718	44.5445	90.8029	85.3127	93.7274	87.0737	66.7041	Calr3
ENSMUSG00000019734	0.170384	0.471302	0.577739	309.375	595.261	258.187	310.934	256.842	280.772	308.709	347.499	290.533	308.904	Tmc4
ENSMUSG00000019737	3.20571	NA	NA	23.3002	1558.25	25.6138	35.1398	18.9551	39.4276	28.1444	43.3268	41.3816	27.7934	Syne4
ENSMUSG00000019738	0.276784	0.0361213	0.0721148	534.61	599.857	513.3	532.421	597.086	432.509	486.37	587.122	377.607	408.96	Polr2i
ENSMUSG00000019761	-0.056496	0.852334	0.895136	133418	126508	274692	191971	312635	152470	185126	342768	190383	209982	Krt10
ENSMUSG00000019763	-0.109275	0.169728	0.259973	587.682	578.024	541.987	528.162	555.384	681.022	569.924	599.502	618.137	546.339	Rmnd1
ENSMUSG00000019767	-1.10874	0.000296437	0.00111786	28.478	14.939	32.7856	29.8156	37.9102	64.5178	71.2405	32.7162	64.6587	78.6156	Ccdc170
ENSMUSG00000019768	-1.40247	3.59708e-05	0.000169637	526.843	188.461	258.187	511.124	430.281	1154.15	1328.06	467.753	946.603	1164.94	Esr1
ENSMUSG00000019773	0.72636	3.17022e-14	6.97758e-13	366.331	409.098	353.47	405.705	351.617	213.865	215.481	218.402	260.359	229.494	Fbxo5
ENSMUSG00000019774	-0.102597	0.305472	0.414211	212.291	214.891	255.113	225.747	260.633	244.929	252.42	229.013	270.704	260.464	Mtrf1l
ENSMUSG00000019777	0.0408335	0.503906	0.608817	2456.87	2322.44	2669.98	2759.01	2627.18	2519.78	2474.07	2477.59	2402.72	2607.81	Hdac2
ENSMUSG00000019779	-0.310602	0.182058	0.275249	161.807	320.613	197.738	168.245	163.962	216.254	314.865	191.876	240.53	290.639	Frk
ENSMUSG00000019782	0.317821	1.68677e-05	8.54657e-05	1347.53	1253.72	1237.66	1262.9	1396.99	1139.82	1005.28	1121.19	982.812	970.386	Rwdd1
ENSMUSG00000019787	-1.10942	0.0156324	0.0354594	2884.04	3164.76	1578.83	475.984	4217.51	7828.17	4714.19	6208.11	4666.63	3167.65	Trdn
ENSMUSG00000019789	0.316077	0.147016	0.230866	38.8336	37.922	47.1293	66.0202	58.7608	39.4276	36.9395	39.7899	48.2785	36.5285	Hey2
ENSMUSG00000019790	-0.450781	5.46516e-06	3.0783e-05	1596.06	1398.52	1589.08	1614.3	1339.18	1879.38	2261.23	1827.68	2014.77	2313.2	Stxbp5
ENSMUSG00000019791	-0.0848364	0.578992	0.675522	280.897	358.535	257.162	254.497	331.714	360.822	281.444	378.446	268.98	285.081	Hint3
ENSMUSG00000019792	0.28626	0.00905422	0.0223238	319.73	288.437	307.365	345.009	264.424	280.772	231.312	260.845	220.702	258.081	Trmt11
ENSMUSG00000019794	0.37363	0.00152048	0.00472072	1396.72	1444.48	1863.66	1386.42	1687	1098	1200.53	1386.46	1071.61	1247.53	Katna1
ENSMUSG00000019795	-0.168202	0.0163894	0.0369421	1998.64	1950.11	1976.36	1893.29	2158.04	2438.54	2217.25	2375.02	2157.01	2030.51	Pcmt1
ENSMUSG00000019796	0.295049	0.109324	0.181432	156.629	104.573	145.486	139.494	165.857	95.582	95.8668	130.865	150.008	107.203	Lrp11
ENSMUSG00000019797	-0.104404	0.386527	0.497188	563.088	576.874	578.871	501.541	647.317	740.76	529.466	668.471	611.24	538.398	1700021F05Rik
ENSMUSG00000019802	0.214024	0.0621832	0.114204	3218.01	4130.05	3253.97	2978.36	2711.53	2688.24	2925.26	2649.12	2874.29	2905.6	Sec63
ENSMUSG00000019804	0.522548	1.70812e-08	1.58908e-07	4621.2	4154.18	4297.99	5125.08	4960.55	3677.52	3315.76	2887.86	3191.55	3054.89	Snx3
ENSMUSG00000019806	0.283236	0.00747745	0.0189621	736.545	954.945	827.837	664.461	744.935	673.853	607.743	663.165	624.172	659.894	Aig1
ENSMUSG00000019808	0.0586662	0.632792	0.722916	154.04	173.522	138.314	167.18	144.059	152.931	138.963	174.191	146.56	133.408	Adat2
ENSMUSG00000019809	-0.0744739	0.439626	0.548446	1143	1218.1	1410.81	1244.8	1089.92	1291.55	1202.29	1329.87	1161.27	1445.26	Pex3
ENSMUSG00000019810	0.342813	0.00357696	0.00998015	1721.62	2424.71	1997.87	1763.38	1748.61	1381.16	1413.38	1599.56	1534.57	1682.69	Fuca2
ENSMUSG00000019813	0.187836	0.175001	0.266242	156.629	205.698	139.339	161.856	165.857	161.295	158.312	130.865	126.731	151.672	Cep57l1
ENSMUSG00000019814	0.420092	6.46435e-06	3.58954e-05	1108.05	897.488	993.814	1026.51	994.195	750.319	679.863	877.147	738.833	705.158	Ltv1
ENSMUSG00000019817	-0.566658	0.00697485	0.0178284	464.709	283.841	407.771	594.182	491.885	512.558	699.212	737.44	550.03	821.096	Plagl1
ENSMUSG00000019818	0.120063	0.356954	0.467342	9567.31	12402.8	9876.67	8869.07	8729.77	9546.25	8883.95	7652.93	8590.12	10822.7	Cd164
ENSMUSG00000019820	-0.431679	2.80506e-14	6.21174e-13	2452.99	2392.53	2392.33	2353.3	2656.56	3262.93	3498.7	3077.09	3354.49	3328.85	Utrn
ENSMUSG00000019822	-0.299642	0.00077201	0.00260142	723.6	1004.36	831.935	833.771	816.017	1069.32	1027.27	1049.57	1042.3	995.797	Smpd2
ENSMUSG00000019823	-0.543944	0.000117518	0.000486185	1038.15	684.895	843.205	1117.02	975.24	1413.42	1421.29	1153.91	1341.45	1461.93	Mical1
ENSMUSG00000019826	-0.0892875	0.300026	0.408508	515.193	526.312	587.068	522.837	516.526	536.454	660.514	553.522	548.306	539.192	Zbtb24
ENSMUSG00000019831	-0.357678	0.210637	0.30872	64.7227	45.9661	58.3994	102.225	49.2832	91.9977	102.023	45.9795	83.6253	87.3507	Wasf1
ENSMUSG00000019832	0.505912	0.00151568	0.00470906	1495.09	899.786	1499.94	1060.58	1219.76	844.706	881.271	747.166	879.358	995.003	Rab32
ENSMUSG00000019837	0.433944	1.54331e-07	1.19698e-06	939.774	925.067	901.605	921.088	943.016	698.943	636.767	808.178	650.035	635.277	Gtf3c6
ENSMUSG00000019838	0.277171	0.042607	0.0827918	994.141	809.003	1134.18	791.178	1066.22	915.198	795.079	843.546	674.175	732.157	Slc16a10
ENSMUSG00000019841	-0.751676	2.23722e-08	2.02901e-07	827.156	850.373	815.543	866.781	816.965	1425.37	1492.53	1008.01	1380.25	1725.57	Rev3l
ENSMUSG00000019842	-0.0561792	0.626036	0.717205	968.252	1389.32	1101.39	1043.55	918.374	1119.5	1099.39	1130.03	1122.48	1163.35	Traf3ip2
ENSMUSG00000019843	-0.479163	0.0581523	0.10791	2279.53	1341.06	1968.16	2107.32	2225.33	2819.67	3147.77	1319.26	3064.82	3478.14	Fyn
ENSMUSG00000019845	0.554951	0.00293624	0.00839696	107.44	134.451	84.0132	120.327	98.5665	82.4395	87.0717	74.2745	53.4512	73.851	Tube1
ENSMUSG00000019846	-0.251045	0.33664	0.446709	3432.89	1419.2	1955.87	3359.58	2316.31	3380.02	2944.61	1913.45	3220	3397.94	Lama4
ENSMUSG00000019848	0.126812	0.606912	0.700265	548.849	450.468	539.938	274.729	653.951	555.57	377.311	592.428	377.607	358.932	Popdc3
ENSMUSG00000019849	0.350566	0.000503579	0.00178663	2406.39	1868.52	1911.81	2322.42	1818.74	1537.68	1535.63	1691.51	1651.81	1678.72	Prep
ENSMUSG00000019850	1.244	1.12726e-06	7.31037e-06	1628.42	1173.28	2450.73	858.263	1982.7	721.644	700.971	576.512	706.935	711.511	Tnfaip3
ENSMUSG00000019851	-0.0720893	0.566616	0.665192	47854.7	46590.1	64218.8	59530	54549.9	50280.9	53489.3	69391	55230.6	58327.2	Perp
ENSMUSG00000019852	0.887466	NA	NA	59.5449	1129.62	29.712	57.5015	36.0147	160.1	188.216	50.4006	122.42	188.201	Arfgef3
ENSMUSG00000019853	-0.316825	0.0633752	0.116127	1352.7	1341.06	2272.45	1643.05	1999.76	2029.92	1978.9	2600.49	1958.73	2158.36	Hebp2
ENSMUSG00000019854	0.135922	0.157923	0.244925	1394.13	1744.41	1473.3	1306.56	1260.51	1254.51	1329.82	1284.77	1328.52	1332.49	Reps1
ENSMUSG00000019856	-0.57671	0.10313	0.173257	22.0057	37.922	19.4665	25.5562	20.8506	31.0641	35.1805	18.5686	39.6573	61.9396	Fam184a
ENSMUSG00000019857	0.208542	0.0279906	0.0581663	548.849	535.505	571.699	524.967	601.824	444.456	488.129	557.943	420.713	496.311	Asf1a
ENSMUSG00000019861	-0.0858994	0.12983	0.208876	1307.4	1157.2	1270.44	1298.04	1166.69	1287.97	1362.36	1286.54	1307.83	1330.11	Gopc
ENSMUSG00000019863	0.190152	0.0773797	0.136823	269.247	337.851	283.801	290.702	290.961	304.668	247.143	259.961	225.874	257.287	Qrsl1
ENSMUSG00000019864	0.0905336	0.579706	0.676182	428.464	459.661	395.477	378.019	427.437	549.596	316.624	419.121	353.468	327.168	Rtn4ip1
ENSMUSG00000019866	0.18237	0.0688819	0.12438	5702.07	5260.82	7113.46	5204.95	6069.42	4744.45	5142.51	5346	5109.76	5522.15	Crybg1
ENSMUSG00000019868	0.41101	3.37227e-07	2.45117e-06	1076.99	1252.58	1282.74	1173.46	1276.63	905.639	873.356	1032.77	865.564	885.418	Vta1
ENSMUSG00000019872	0.338084	0.200983	0.297444	2043.94	5259.67	2532.69	1837.92	2629.07	2335.78	2214.61	2038.13	2366.51	2360.06	Smpdl3a
ENSMUSG00000019873	-0.149897	0.165014	0.253915	4221.22	3693.37	4794.9	4446.78	4360.62	4371.68	5153.06	4022.32	4899.41	5425.27	Reep3
ENSMUSG00000019874	2.15683	0.000211614	0.000828822	11.6501	35.6237	13.3192	17.0375	29.3804	8.36342	0.879512	7.95799	1.72423	5.55868	Fabp7
ENSMUSG00000019876	-0.115826	0.449694	0.558036	820.684	852.671	986.643	815.669	1013.15	902.055	1036.07	679.966	1133.68	1112.53	Pkib
ENSMUSG00000019877	-0.317865	7.2439e-05	0.000315487	5641.23	4727.61	5141.2	5357.22	5342.49	6771.98	6924.4	5629.83	6433.97	6909.44	Serinc1
ENSMUSG00000019878	-0.227979	0.0344956	0.0693678	793.501	912.427	1099.34	937.061	1127.83	1144.59	1070.37	1229.07	1110.41	1155.41	Hsf2
ENSMUSG00000019880	-0.796311	0.00111041	0.0035819	82.8451	110.319	113.725	106.484	112.783	137.399	153.035	296.214	132.766	194.554	Rspo3
ENSMUSG00000019883	0.00357087	0.98566	0.990379	1511.92	1624.9	1911.81	1673.93	998.934	1578.3	1365	1301.57	1344.9	2111.5	Echdc1
ENSMUSG00000019889	0.0592299	0.784368	0.845605	1133.94	1979.99	1203.85	1232.02	840.659	1272.44	1209.33	942.579	1360.42	1347.58	Ptprk
ENSMUSG00000019890	2.83608	2.17133e-08	1.97521e-07	98.3785	34.4746	58.3994	29.8156	53.0743	8.36342	15.8312	6.18954	1.72423	6.35277	Nts
ENSMUSG00000019891	0.505074	6.85758e-05	0.000300649	372.803	367.729	358.593	482.373	308.968	262.85	285.841	247.582	267.256	267.611	Dcbld1
ENSMUSG00000019894	-0.914031	0.00964233	0.0235391	25.8891	9.19322	18.4419	12.7781	23.6939	28.6746	41.3371	22.9897	49.1406	26.9993	Slc6a15
ENSMUSG00000019897	0.216818	1.03835e-05	5.51832e-05	1223.26	1227.29	1252	1260.77	1259.57	1099.19	1023.75	1123.84	1025.92	1086.32	Ccdc59
ENSMUSG00000019899	-1.92369	3.52331e-12	5.7808e-11	1282.8	594.112	810.42	1226.7	989.456	3971.43	4097.65	1829.45	4225.23	4477.91	Lama2
ENSMUSG00000019906	-0.860112	4.12064e-08	3.56516e-07	99.673	86.1864	76.8413	77.7335	85.2979	174.437	118.734	140.591	176.734	161.202	Lin7a
ENSMUSG00000019907	-0.154324	0.0211241	0.045928	1818.71	1655.93	1890.3	1761.25	1822.53	1874.6	2153.05	1840.06	2009.59	2078.95	Ppp1r12a
ENSMUSG00000019913	-0.442807	0.625947	0.717205	5.17782	0	4.0982	12.7781	24.6416	13.1425	23.7468	15.916	0.862116	10.3233	Sim1
ENSMUSG00000019916	0.320992	0.034242	0.0689656	2595.38	1963.9	2674.08	2410.8	2640.44	1991.69	2182.07	1374.96	2008.73	2276.68	P4ha1
ENSMUSG00000019917	0.020733	0.783347	0.844655	745.606	613.647	701.817	752.843	716.503	726.423	708.887	717.987	653.484	675.776	2022-09-10
ENSMUSG00000019920	0.290551	0.00145267	0.00454145	2986.31	2348.87	3079.8	2559.88	2947.52	2390.74	2306.96	2097.37	2262.19	2327.5	Lims1
ENSMUSG00000019923	0.358511	1.27959e-08	1.21547e-07	1796.7	1595.02	1580.88	1535.5	1630.14	1317.84	1236.59	1325.45	1188.86	1277.7	Zwint
ENSMUSG00000019927	-0.366747	0.0168238	0.0378032	1304.81	1138.81	1352.41	1036.09	1636.77	2107.58	1575.21	1703.01	1524.22	1436.52	Ube2d1
ENSMUSG00000019929	-0.955285	0.000543986	0.00190823	47208.8	19493.1	36328.5	50273.3	36453.5	71576.6	84727.8	42504.5	72915.2	96207.2	Dcn
ENSMUSG00000019932	-0.680618	0.0118914	0.0281132	56.956	75.844	80.9395	81.9928	52.1265	136.204	96.7464	59.2428	153.457	112.762	Kera
ENSMUSG00000019933	-1.12324	0.0207244	0.0451786	49.1893	66.6508	34.8347	12.7781	73.9249	172.048	78.2766	156.507	62.0724	49.234	Mrln
ENSMUSG00000019935	-0.855354	0.214997	0.313963	10.3556	13.7898	13.3192	0	5.68653	15.5321	15.8312	3.53688	18.1044	24.617	Slc17a8
ENSMUSG00000019936	0.681061	0.217732	0.317007	22.0057	6.89491	36.8838	47.9179	40.7535	13.1425	26.3854	12.3791	7.75904	36.5285	Epyc
ENSMUSG00000019942	1.94862	3.67737e-26	3.11592e-24	884.112	719.369	689.523	1019.05	632.152	186.385	192.613	281.182	187.941	173.113	Cdk1
ENSMUSG00000019943	0.0477341	0.484967	0.591252	4454.22	4069.15	3924.03	4054.92	4162.54	3877.04	4248.04	3544.84	4128.67	4188.07	Atp2b1
ENSMUSG00000019944	-0.599693	1.93876e-10	2.47284e-09	568.266	484.942	569.65	617.608	651.108	853.069	820.585	942.579	839.701	929.093	Rhobtb1
ENSMUSG00000019947	-0.245137	0.0355302	0.0710934	1049.8	784.871	1090.12	795.437	893.733	970.157	1100.27	1096.43	1146.61	1151.44	Arid5b
ENSMUSG00000019948	0.0291312	0.802074	0.858386	257.596	194.207	246.917	192.736	233.148	198.333	223.396	224.592	213.805	239.023	Actr6
ENSMUSG00000019951	0.138549	0.177182	0.26906	1611.6	1524.92	1222.29	1398.14	1454.8	1229.42	1461.75	1140.64	1317.31	1397.61	Uhrf1bp1l
ENSMUSG00000019952	-0.0139823	0.865651	0.904229	548.849	503.329	447.729	497.281	475.773	511.364	510.117	451.837	536.236	484.399	Poc1b
ENSMUSG00000019960	0.994125	4.03205e-11	5.68963e-10	2098.31	2001.82	1589.08	2098.8	1268.1	1015.56	868.958	911.631	876.772	873.507	Dusp6
ENSMUSG00000019961	0.418768	2.70576e-13	5.22283e-12	4414.09	4185.21	4528.51	4074.09	4393.79	2983.35	3357.98	3116.88	3274.32	3415.41	Tmpo
ENSMUSG00000019966	-0.0444833	0.743813	0.813991	1108.05	998.613	849.353	1369.39	1081.39	1218.67	1105.55	949.653	1211.27	1091.88	Kitl
ENSMUSG00000019969	0.0434581	0.631075	0.721686	3698.26	3202.69	4380.98	3598.1	3677.29	3419.45	3627.11	3449.34	3608.82	3901.4	Psen1
ENSMUSG00000019970	-0.411751	0.0019117	0.00578026	4014.1	3800.25	4150.46	4479.79	3001.54	5099.3	5518.06	4129.31	5813.25	5306.95	Sgk1
ENSMUSG00000019971	0.157546	0.198364	0.294414	217.468	221.786	167.002	167.18	174.387	167.268	159.192	168.002	184.493	167.554	Cep290
ENSMUSG00000019975	-0.655675	0.0018522	0.00561731	1009.67	606.752	720.259	1054.19	798.957	1345.32	1559.38	845.315	1268.17	1581.05	Ikbip
ENSMUSG00000019977	0.0220678	0.756085	0.822841	1627.13	2035.15	1698.71	1749.54	1678.47	1765.88	1737.92	1741.91	1678.54	1731.93	Hbs1l
ENSMUSG00000019978	-0.32955	0.0716198	0.12831	3548.1	2296.01	2663.83	3572.55	2943.73	4113.61	3730.89	2512.07	4100.22	4422.33	Epb41l2
ENSMUSG00000019979	0.7743	0.0026324	0.00763696	1350.12	856.118	1513.26	990.303	1421.63	734.787	924.367	356.341	780.215	789.332	Apaf1
ENSMUSG00000019982	0.260774	0.26018	0.365825	97.0841	111.468	82.9886	69.2147	107.096	50.1805	81.7946	63.6639	84.4874	107.997	Myb
ENSMUSG00000019984	-0.134994	0.0120022	0.028338	924.241	884.847	852.426	910.44	859.614	982.105	1014.08	927.547	989.709	949.74	Med23
ENSMUSG00000019986	-0.121003	0.347102	0.457129	317.141	245.919	261.26	297.091	236.939	262.85	297.275	358.994	282.774	271.581	Ahi1
ENSMUSG00000019987	-0.0387683	0.892368	0.924008	1111.94	2114.44	1250.98	914.699	836.867	1485.11	1324.55	725.945	1589.74	1272.94	Arg1
ENSMUSG00000019988	-0.109496	0.320605	0.430238	697.711	525.163	595.264	604.83	544.959	726.423	701.851	578.28	603.481	592.396	Nedd1
ENSMUSG00000019989	0.461204	NA	NA	159.218	1393.92	170.075	226.811	226.513	317.81	378.19	151.202	288.809	444.694	Enpp3
ENSMUSG00000019990	0.515082	0.0259843	0.0547089	504.837	345.895	496.907	393.992	701.339	438.482	378.19	225.476	363.813	305.727	Pde7b
ENSMUSG00000019992	1.74107	4.69502e-09	4.82001e-08	178.635	81.5898	110.651	116.068	101.41	22.7007	31.6624	58.3586	33.6225	28.5875	Mtfr2
ENSMUSG00000019996	-0.143011	0.259859	0.365541	1785.05	2487.91	2379.01	2089.22	1969.43	2093.25	2161.84	2878.14	2280.3	2412.47	Map7
ENSMUSG00000019997	-1.32526	NA	NA	2051.71	1516.88	1944.6	2148.85	1842.44	3170.93	2462.63	12127.1	3243.28	2811.9	Ctgf
ENSMUSG00000019998	0.46803	2.20185e-06	1.35029e-05	2992.78	2322.44	2885.14	2470.43	2931.41	2034.7	2053.66	1702.12	2007.01	2036.86	Stx7
ENSMUSG00000020000	0.179087	0.181273	0.274267	3170.12	3971.47	3663.79	3488.42	2551.36	2951.09	3015.85	2466.09	3260.52	3183.53	Moxd1
ENSMUSG00000020003	0.016058	0.897435	0.927148	780.556	795.213	847.304	855.068	860.561	792.136	720.321	1077.86	719.005	784.568	Pex7
ENSMUSG00000020007	-0.248154	0.189035	0.283387	554.027	883.698	694.646	604.83	888.994	737.176	897.982	1140.64	848.322	683.717	Il20ra
ENSMUSG00000020009	-0.18351	0.0876153	0.151362	4713.11	4011.69	4191.44	4972.81	4624.1	5104.08	5441.54	4063.88	5400.29	5556.3	Ifngr1
ENSMUSG00000020010	0.845919	0.0555729	0.103796	62.1338	267.752	51.2275	59.6312	120.365	64.5178	64.2044	73.3903	56.8997	53.2045	Vnn3
ENSMUSG00000020015	0.723019	5.39399e-10	6.39204e-09	978.608	810.152	757.143	944.515	665.324	491.052	488.129	498.7	518.132	518.545	Cdk17
ENSMUSG00000020017	-0.227141	0.395092	0.505575	4489.17	4254.16	9297.8	5851.31	7691.98	5437.42	6160.1	11084.6	6398.62	7890.15	Hal
ENSMUSG00000020018	0.704601	1.50183e-12	2.58883e-11	1000.61	1051.47	1033.77	986.044	1124.98	638.01	646.442	761.314	606.068	539.192	Snrpf
[truncated: 16,347 more rows]
