# Supplementary material for: Anaplasma phagocytophilum Transmission Activates Immune Pathways While Repressing Wound Healing in the Skin
Source: Life (Basel). 2022 Nov 24;12(12):1965. doi: 10.3390/life12121965 (PMC9781593; doi:10.3390/life12121965)
Supplement: Supplementary file 1 [file life-12-01965-s001.zip › Supplementary file S3. Differential_expression_analysis_table baseline control.xlsx]

## Sheet: Supplementary file 3. Different
ID	log2FoldChange	pvalue	padj	Baseline1	Baseline2	Baseline3	Baseline4	Baseline5	Control1	Control2	Control3	Control4	Control5	Gene.name
ENSMUSG00000000001	-0.10053	0.254111	0.409463	7016.33	7486.5	7508.62	7797.98	8417.96	7422.94	6096.45	7544.07	6676.34	7914.45	Gnai3
ENSMUSG00000000028	0.504846	0.000152048	0.00106676	225.289	217.043	280.724	255.671	231.794	280.276	403.988	382.717	352.515	301.957	Cdc45
ENSMUSG00000000031	-1.28573	0.0256241	0.0726488	31547.2	12948.3	5398.69	18876.7	11271.1	5592.91	12849.5	1500.6	4849.46	8036.75	H19
ENSMUSG00000000037	-0.424211	0.000203421	0.00136657	245.524	246.775	225.778	243.961	244.323	177.476	151.375	215.143	197.694	161.689	Scml2
ENSMUSG00000000056	-0.200974	0.0386599	0.100611	2880.19	2383.51	2351.69	2499.14	2223.97	2072.49	2372.82	1832.5	2218.7	2230.47	Narf
ENSMUSG00000000058	-0.103744	0.0770493	0.169806	4590.77	4182.29	4467.61	4401.06	4386.18	4438.83	3858.61	4053.12	3833.6	4304.79	Cav2
ENSMUSG00000000078	-0.082382	0.371055	0.533609	6175.88	6412.19	5052.03	6362.51	6570.77	5442.58	5608.58	6428.35	6068.97	5332.96	Klf6
ENSMUSG00000000085	-0.257489	1.85269e-06	2.42269e-05	1340.94	1290.37	1345.68	1273.48	1234.14	1110.43	1114.58	1002.2	1081.36	1107.64	Scmh1
ENSMUSG00000000088	0.240864	0.20209	0.347191	3891.97	2210.07	3040.01	2439.61	1891.04	3230.44	3406.42	2582.8	3315.54	3379.57	Cox5a
ENSMUSG00000000093	0.217573	0.191093	0.333592	296.788	259.659	378.628	423.517	303.39	377.257	416.522	338.391	479.944	324.068	Tbx2
ENSMUSG00000000094	-0.72125	0.113943	0.228182	87.6873	38.6515	65.9352	24.3961	49.2226	39.7623	54.9577	9.73009	20.2458	35.2398	Tbx4
ENSMUSG00000000120	0.0746597	0.550989	0.695757	778.393	920.699	1202.82	966.087	831.414	1100.74	999.845	962.198	1000.38	889.978	Ngfr
ENSMUSG00000000125	0.23677	0.161938	0.295707	948.372	1105.04	1435.59	1027.56	1099.01	958.174	1124.22	1416.27	1642.29	1478.69	Wnt3
ENSMUSG00000000126	-0.421553	0.031865	0.086628	333.212	294.346	227.776	282.019	323.974	210.449	290.215	182.71	144.102	259.807	Wnt9a
ENSMUSG00000000127	-0.0813206	0.212247	0.360489	1172.31	1132.79	1013	1149.55	1184.92	1020.24	1023.95	1091.93	1064.69	1137.35	Fer
ENSMUSG00000000131	-0.138142	0.0580818	0.136825	2815.44	2897.87	3168.89	2864.11	2880.86	2856.1	2741.14	2689.83	2280.63	2719.69	Xpo6
ENSMUSG00000000134	0.199201	0.025545	0.0724688	1900.79	2002.94	1598.43	2031.71	2010.07	2132.62	2249.41	2348.2	1934.07	2290.59	Tfe3
ENSMUSG00000000142	-0.554999	7.10615e-13	3.40727e-11	2215.12	2563.88	2512.53	2389.84	2518.41	1741.78	1497.36	1541.68	1847.13	1681.15	Axin2
ENSMUSG00000000148	-0.114269	0.138221	0.264084	798.629	788.887	876.139	858.744	860.948	881.559	781.943	735.163	705.029	760.766	Brat1
ENSMUSG00000000149	0.197809	0.0313362	0.0855036	2676.49	2641.19	2205.83	2672.84	2590.9	2731.96	3387.13	3077.95	2643.86	2823.33	Gna12
ENSMUSG00000000154	-0.257874	0.108691	0.220418	169.978	204.159	231.772	152.232	148.563	155.17	129.199	163.249	136.957	172.053	Slc22a18
ENSMUSG00000000167	-0.00581466	0.984705	0.991875	28.3297	28.7409	31.9686	23.4203	35.7982	19.3962	30.8535	17.2979	47.6371	33.1669	Pih1d2
ENSMUSG00000000168	-0.0743803	0.598219	0.734742	3751.67	2555.96	2891.16	2947.05	2508.56	2904.59	3110.42	2153.59	2718.89	3023.72	Dlat
ENSMUSG00000000171	0.202578	0.0541522	0.12969	3224.19	2470.72	2559.48	2565.5	2205.17	3136.37	3159.59	2696.32	2964.22	3022.33	Sdhd
ENSMUSG00000000182	6.0027	3.79904e-20	4.84915e-18	8.09421	4.95532	2.99705	2.92753	3.57982	27.1547	202.476	377.311	569.263	241.151	Fgf23
ENSMUSG00000000183	0.549969	0.252706	0.4079	16.1884	15.857	25.9745	15.6135	8.94956	17.4566	26.0326	17.2979	8.33649	49.7503	Fgf6
ENSMUSG00000000184	-0.64211	9.65108e-07	1.37402e-05	7371.13	9209.96	9974.2	8031.2	8847.54	7115.51	5765.74	5206.68	4891.14	4854.11	Ccnd2
ENSMUSG00000000194	-0.14664	0.000686485	0.00384898	3332.12	3417.19	3529.53	3570.62	3561.93	3064.61	3120.06	3334.18	3049.97	3166.06	Gpr107
ENSMUSG00000000197	-0.869925	0.0670679	0.152887	24.2826	126.856	26.9735	70.2608	54.5923	50.4302	23.1401	41.0826	16.673	34.5488	Nalcn
ENSMUSG00000000202	0.951607	0.0460072	0.11513	10.7923	10.9017	11.9882	15.6135	2.68487	7.7585	23.1401	31.3525	17.8639	20.0383	Btbd17
ENSMUSG00000000204	2.73924	2.18656e-41	1.6862e-38	138.951	71.3566	117.884	114.174	123.504	695.355	820.51	845.437	900.341	511.323	Slfn4
ENSMUSG00000000214	0.430641	0.37148	0.534091	82.2912	53.5175	25.9745	87.826	37.5882	57.2189	84.847	22.7036	160.775	61.4969	Th
ENSMUSG00000000216	-0.135758	0.361567	0.524196	167.28	179.383	142.86	195.169	195.1	122.196	160.052	188.115	181.021	152.706	Scnn1g
ENSMUSG00000000223	-0.403445	0.160858	0.29433	683.961	652.12	1196.82	975.845	647.053	910.653	446.411	447.584	423.97	911.399	Drp2
ENSMUSG00000000244	0.7348	0.00319956	0.01373	245.524	253.712	93.9077	242.01	226.424	342.344	352.887	441.098	273.913	355.162	Tspan32
ENSMUSG00000000247	-0.46558	0.0361879	0.0955442	1957.45	1727.43	1358.66	2231.76	1930.42	1065.82	1304.52	1453.03	1994.8	851.975	Lhx2
ENSMUSG00000000248	-0.13659	0.417996	0.579018	277.901	276.507	378.628	259.575	297.125	202.691	253.577	285.416	256.049	355.162	Clec2g
ENSMUSG00000000253	-0.721932	0.0237597	0.0684	1520.36	848.351	1166.85	831.42	522.654	714.751	752.053	267.037	531.154	697.196	Gmpr
ENSMUSG00000000266	-0.162264	0.0493049	0.121007	1130.49	1298.29	1289.73	1212	1204.61	1145.35	952.601	1189.23	1025.39	1169.82	Mid2
ENSMUSG00000000275	0.468852	1.00656e-06	1.42864e-05	2037.04	2217.01	1943.09	2177.11	2002.91	2699.96	2825.99	3524.46	2685.54	2629.86	Trim25
ENSMUSG00000000276	-0.0719942	0.368218	0.530638	584.132	556.978	633.377	603.072	535.184	576.068	496.548	532.993	570.454	591.476	Dgke
ENSMUSG00000000278	-0.0325559	0.85028	0.911498	5195.14	6581.66	3902.16	5942.9	7248.25	5841.18	5893.01	6402.4	4319.49	5770.35	Scpep1
ENSMUSG00000000282	-0.391257	0.000886205	0.00473495	1745.65	2039.61	1707.32	2097.09	2110.31	1695.23	1537.85	1401.13	1169.49	1589.94	Mnt
ENSMUSG00000000290	1.30296	9.27857e-06	9.76836e-05	1393.55	1661.02	598.412	1688.21	1594.81	3888.95	4403.37	4219.62	2190.12	2412.2	Itgb2
ENSMUSG00000000295	-0.00583549	0.971329	0.984521	299.486	264.614	406.6	235.179	292.651	337.495	237.186	305.957	308.45	303.339	Hddc2
ENSMUSG00000000296	-0.487175	0.0467332	0.116271	446.531	269.57	434.573	234.203	249.693	278.336	235.258	143.789	239.376	266.717	Tpd52l1
ENSMUSG00000000301	0.0974065	0.606025	0.740644	44.5182	56.4907	49.9509	49.7681	54.5923	53.3397	69.4203	58.3806	53.5917	41.4586	Pemt
ENSMUSG00000000303	-0.0651044	0.513993	0.664389	9920.81	10766.9	12217	11142.2	11008.9	10223.8	8507.85	11095.6	11780.7	11023.2	Cdh1
ENSMUSG00000000305	-1.33776	3.9577e-07	6.24993e-06	2074.82	2978.15	1080.94	2603.55	3230.79	747.725	914.034	1236.8	983.706	854.047	Cdh4
ENSMUSG00000000308	0.325414	0.0551771	0.131566	3105.48	3561.89	5376.72	3501.33	3481.38	4416.52	3979.13	4782.88	6083.26	4583.25	Ckmt1
ENSMUSG00000000317	0.78646	1.08717e-06	1.5255e-05	273.854	191.275	207.796	233.227	169.147	370.468	466.659	348.121	362.042	302.648	Bcl6b
ENSMUSG00000000318	0.555392	0.068665	0.155684	4828.2	5257.6	1414.61	4756.27	4773.7	4928.58	5871.8	8717.08	5720.02	5668.08	Clec10a
ENSMUSG00000000320	-0.487192	0.0635672	0.146461	670.471	621.397	1144.87	635.275	738.339	766.151	346.137	391.366	483.517	729.672	Alox12
ENSMUSG00000000325	-0.506453	1.6907e-12	7.78395e-11	2575.31	2844.35	2716.33	2956.81	2836.12	1918.29	1811.68	1960.07	2231.8	1893.28	Arvcf
ENSMUSG00000000326	0.155372	0.0858045	0.184423	3317.28	3307.18	2941.11	3047.56	3087.6	2943.38	3838.36	3675.81	3807.4	3223.41	Comt
ENSMUSG00000000339	0.172147	0.0777816	0.170925	539.614	484.631	630.38	516.222	511.02	670.14	638.281	541.642	578.791	590.785	Rtca
ENSMUSG00000000340	-0.0267915	0.816873	0.890486	1318.01	1118.91	1132.89	1004.14	1146.44	1323.79	987.311	952.468	1125.43	1220.27	Dbt
ENSMUSG00000000346	0.226664	3.04703e-06	3.71998e-05	6982.61	6643.1	6888.23	6931.43	6895.64	8066.9	7790.5	8759.25	7975.64	7597.29	Dazap2
ENSMUSG00000000355	0.234021	0.00292151	0.0127527	1011.78	1081.25	1022.99	935.835	1047.1	1125.95	1201.36	1269.24	1332.65	1076.54	Mcts1
ENSMUSG00000000359	-0.340482	0.099337	0.206081	217.195	192.266	112.889	193.217	199.575	113.468	171.622	116.761	142.911	175.508	Rem1
ENSMUSG00000000365	0.0997347	0.816391	0.890224	12.1413	14.866	4.99509	4.87922	14.3193	8.72831	11.5701	14.0546	11.9093	8.9827	Rnf17
ENSMUSG00000000374	-0.111092	0.0552861	0.131741	2961.13	3121.85	3341.72	3092.45	3182.46	3074.3	2777.78	2793.62	2790.34	3096.96	Trappc10
ENSMUSG00000000378	0.211923	0.097669	0.203428	1189.85	1116.93	775.238	1122.22	986.242	1113.34	1321.88	1291.94	1226.66	1057.19	Ccm2
ENSMUSG00000000384	0.241282	0.0057446	0.0221039	1548.69	1260.63	1399.62	1369.11	1264.57	1569.16	1640.05	1432.49	1817.36	1623.8	Tbrg4
ENSMUSG00000000385	-0.0498646	0.823621	0.894786	72.8479	71.3566	89.9116	67.3333	102.92	101.83	62.6711	60.5428	63.1192	100.883	Tmprss2
ENSMUSG00000000386	1.96436	1.23926e-06	1.71165e-05	218.544	194.249	71.9293	153.208	147.668	552.793	496.548	1331.94	287.014	395.239	Mx1
ENSMUSG00000000392	-0.00343622	0.990626	0.994739	643.49	574.817	747.266	616.734	652.423	709.902	601.643	558.94	260.813	1092.43	Fap
ENSMUSG00000000399	0.123168	0.350053	0.513723	3789.44	2679.84	3348.71	2804.58	2462.02	3467.08	3387.13	2779.56	3557.3	3232.39	Ndufa9
ENSMUSG00000000402	-0.724808	0.000338725	0.00210939	433.04	443.006	248.755	457.671	471.642	253.121	188.978	284.335	307.259	211.439	Egfl6
ENSMUSG00000000409	0.588908	0.0339257	0.090829	114.668	141.722	80.9205	157.111	140.508	200.751	149.447	240.009	266.768	101.574	Lck
ENSMUSG00000000416	-0.839946	1.7851e-18	1.87962e-16	1260	1332.98	1613.41	1306.66	1337.06	713.782	674.92	828.139	800.303	811.207	Cttnbp2
ENSMUSG00000000420	0.154305	0.0280186	0.0781102	3351	3564.86	3072.98	3588.18	3568.19	3867.61	3781.48	4036.91	3414.39	3977.95	Galnt1
ENSMUSG00000000435	-0.581945	0.432195	0.591866	71.4989	16.8481	34.9656	18.5411	14.3193	26.1849	41.4594	1.08112	4.76371	29.712	Myf5
ENSMUSG00000000439	-0.310781	0.000995274	0.00522124	1080.58	930.61	1013	960.231	900.326	844.706	821.474	668.133	728.848	865.794	Mkrn2
ENSMUSG00000000440	0.17216	0.274172	0.431788	1061.69	1050.53	907.108	917.294	1140.17	1573.03	1185.93	874.627	996.806	1088.29	Pparg
ENSMUSG00000000441	-0.0670791	0.477152	0.631878	2216.47	2046.55	1980.05	2104.9	2061.98	2208.26	2054.65	1723.31	1722.08	2219.42	Raf1
ENSMUSG00000000486	0.277884	0.114418	0.228775	287.345	326.06	226.777	329.836	308.76	391.804	288.287	421.637	432.307	263.262	2022-09-01
ENSMUSG00000000489	0.262396	0.0803981	0.175618	1313.96	1286.4	1587.44	1481.33	1330.8	1591.46	2323.65	1333.02	1649.43	1499.42	Pdgfb
ENSMUSG00000000530	-0.0442655	0.810072	0.885734	2225.91	2259.63	1201.82	2128.32	2247.24	1789.3	2407.54	2099.54	1774.48	1688.06	Acvrl1
ENSMUSG00000000531	-0.125311	0.317391	0.479845	478.908	555.987	382.624	577.7	536.079	458.721	517.76	463.801	409.679	470.555	Grasp
ENSMUSG00000000532	-0.253217	0.000389451	0.00237573	3913.55	4213.01	4611.47	4587.45	4242.09	3897.67	3476.8	3367.69	3862.18	3498.42	Acvr1b
ENSMUSG00000000538	-0.17746	0.127413	0.248045	4551.65	4163.46	5506.59	4574.76	4404.97	4553.27	3688.92	3714.73	3681.16	4872.77	Tom1l2
ENSMUSG00000000552	-0.316805	0.000373423	0.00229003	6240.64	5019.74	5328.76	5271.51	4898.1	4049.93	4237.53	4093.13	4173.01	4918.37	Zfp385a
ENSMUSG00000000555	0.610629	0.000112692	0.00082766	1949.36	1774.01	1520.51	2073.67	1855.24	2309.12	3868.25	2834.7	2716.51	2278.15	Itga5
ENSMUSG00000000561	0.0705816	0.28266	0.441954	1010.43	983.136	1143.88	1004.14	1014.88	1030.91	1086.62	1109.23	1159.96	1035.08	Wdr77
ENSMUSG00000000562	0.429993	0.00147289	0.00722892	129.507	127.847	109.892	121.981	146.773	168.747	137.876	168.655	201.267	181.727	Adora3
ENSMUSG00000000563	0.14665	0.255169	0.410702	8451.71	6077.21	6711.4	6441.55	5323.2	7138.79	7797.25	6248.88	8025.66	7319.52	Atp5f1
ENSMUSG00000000567	-0.43307	5.18987e-05	0.000432287	3539.87	3494.49	4368.71	3962.91	3266.59	2981.2	2459.6	2580.64	3151.19	2631.24	Sox9
ENSMUSG00000000568	0.296841	8.3341e-06	8.89548e-05	3848.8	4317.08	4264.81	4235.17	4219.72	5149.7	4764.93	5318.04	5666.43	4773.27	Hnrnpd
ENSMUSG00000000579	-0.291343	0.136698	0.261753	141.649	132.803	109.892	162.966	119.924	79.5246	154.267	113.518	98.847	98.8097	Dynlt1c
ENSMUSG00000000581	0.252836	0.000109451	0.000807061	1478.54	1401.37	1350.67	1228.59	1337.06	1604.07	1555.21	1666.01	1723.27	1547.79	C1d
ENSMUSG00000000594	0.44133	0.00752782	0.0275346	3763.81	4316.09	2556.49	4253.71	4491.79	5764.56	5940.26	5670.48	4389.76	4554.23	Gm2a
ENSMUSG00000000600	-0.114537	0.234792	0.387302	1506.87	1476.69	1169.85	1474.5	1514.27	1199.66	1469.4	1397.89	1261.19	1268.63	Krit1
ENSMUSG00000000605	-0.0434071	0.388397	0.550818	3882.52	3991.02	3755.31	3803.84	3985.24	3522.36	3671.56	3934.2	4008.66	3714	Clcn4
ENSMUSG00000000627	0.408272	0.160536	0.294003	194.261	148.66	93.9077	195.169	169.147	130.925	232.365	271.362	300.114	129.904	Sema4f
ENSMUSG00000000628	-0.177542	0.42272	0.583249	5040	3300.24	3828.24	4412.77	2922.93	3858.88	4537.39	2001.16	3144.05	3700.87	Hk2
ENSMUSG00000000631	-0.0668723	0.488935	0.642243	9497.21	8959.22	10074.1	9879.45	9206.41	9623.44	9165.41	7541.9	8465.11	10656.2	Myo18a
ENSMUSG00000000673	0.293467	0.358037	0.521283	44.5182	67.3924	25.9745	62.4541	71.5965	100.86	67.492	43.2449	72.6466	50.4413	Haao
ENSMUSG00000000682	1.34042	1.6037e-08	3.45937e-07	519.379	658.067	292.712	640.154	675.692	1631.22	1546.53	1503.84	1469.6	907.253	Cd52
ENSMUSG00000000686	-0.00361447	0.986329	0.99265	202.355	229.927	126.875	176.628	230.899	233.725	248.756	151.357	164.348	165.834	Abhd15
ENSMUSG00000000690	-1.31656	0.132938	0.25648	317.023	458.863	311.694	296.657	258.642	6.78868	229.473	136.221	278.677	8.9827	Hoxb6
ENSMUSG00000000693	0.933598	0.000251891	0.00163809	466.766	393.453	729.283	427.42	360.667	1028.97	1050.95	728.676	529.963	1199.54	Loxl3
ENSMUSG00000000708	-0.146162	0.125063	0.24461	2588.8	2363.69	2140.9	2226.88	2230.23	2435.2	1980.41	1965.48	1832.84	2215.27	Kat2b
ENSMUSG00000000711	-0.143208	0.0153252	0.0482298	5126.33	4784.86	4712.37	4954.36	5109.31	4509.63	4600.06	4266.11	4118.23	4847.2	Rab5b
ENSMUSG00000000730	0.848814	0.00963215	0.0333905	24.2826	20.8124	6.99313	28.2995	20.584	29.0944	50.1369	32.4336	33.346	35.9308	Dnmt3l
ENSMUSG00000000732	-0.113978	0.656358	0.780382	812.119	898.895	374.632	1058.79	971.922	782.638	975.741	791.381	557.354	696.505	Icosl
ENSMUSG00000000738	0.0261904	0.753866	0.847744	2329.78	1948.43	2291.75	1991.7	1987.7	2201.47	2329.44	1904.94	2094.84	2203.53	Spg7
ENSMUSG00000000739	-0.829594	1.57346e-06	2.10113e-05	3431.95	3412.23	2800.25	4457.66	3661.27	1888.22	1379.73	2018.45	2542.63	2167.59	Sult5a1
ENSMUSG00000000740	0.195929	0.108443	0.220024	26759.5	27524.8	35290.3	24980.7	26736.8	29297	30882.4	32501.8	39490	29678.2	Rpl13
ENSMUSG00000000743	0.118203	0.0747563	0.16582	4341.2	4197.16	5122.96	4245.9	4411.24	4955.74	4625.13	4874.78	4845.88	4923.21	Chmp1a
ENSMUSG00000000751	0.0104648	0.855226	0.914228	2463.34	2169.44	2410.63	2270.79	2165.79	2428.41	2357.4	2215.22	2297.3	2257.42	Rpa1
ENSMUSG00000000753	-0.90205	0.00225175	0.0102852	14012.4	15078.1	6799.32	12630.4	15614.3	7289.11	6990.24	9072.77	2946.35	8020.17	Serpinf1
ENSMUSG00000000759	-0.0345859	0.46192	0.618881	1482.59	1414.25	1471.55	1557.45	1526.8	1491.57	1477.11	1463.84	1448.17	1401.3	Tubgcp3
ENSMUSG00000000776	0.0731027	0.38075	0.543493	833.704	839.432	722.29	797.265	819.78	774.88	952.601	777.326	893.196	822.954	Polr3d
ENSMUSG00000000782	-0.179785	0.209801	0.357221	477.559	516.345	380.626	512.319	544.133	401.502	452.196	457.314	510.908	329.596	Tcf7
ENSMUSG00000000787	0.147079	0.0154589	0.0485761	9794	10367.5	9420.74	9824.81	10181.9	10761	9904.93	11465.3	10914.9	11862.7	Ddx3x
ENSMUSG00000000791	1.06091	0.00408937	0.0168079	24.2826	29.7319	30.9696	50.7439	47.4327	146.442	48.2086	77.8408	67.8829	44.2225	Il12rb1
ENSMUSG00000000792	-0.0875064	0.852554	0.912876	17.5375	18.8302	2.99705	26.3478	21.4789	23.2755	13.4984	20.5413	9.52742	15.2015	Slc5a5
ENSMUSG00000000794	0.133071	0.737651	0.837447	221.242	92.169	174.828	144.425	127.084	250.211	177.407	47.5694	114.329	241.151	Kcnn3
ENSMUSG00000000804	-0.131355	0.0323239	0.0875146	1629.63	1803.74	1862.17	1785.8	1793.49	1683.59	1494.47	1702.77	1554.16	1670.78	Usp32
ENSMUSG00000000805	2.45888	1.13257e-06	1.5832e-05	80.9421	115.955	56.944	112.222	73.3864	310.34	312.391	311.363	1344.56	139.577	Car4
ENSMUSG00000000811	0.0650129	0.587174	0.726346	786.488	792.852	992.025	797.265	723.125	876.71	692.275	963.279	927.733	822.954	Txnrd3
ENSMUSG00000000823	-0.301154	0.0131621	0.0428201	2506.51	2474.69	3205.85	2557.69	2514.83	2563.21	1860.85	2083.32	1875.71	2375.58	Zfp512b
ENSMUSG00000000826	0.0158021	0.758384	0.851348	4249.46	4582.68	4280.79	4480.1	4626.92	4648.31	4447.72	4643.42	4140.85	4584.63	Dnajc5
ENSMUSG00000000827	0.0730344	0.273225	0.43081	2646.81	2620.37	2629.42	2639.66	2758.26	2556.42	2611.94	3004.44	3080.93	2739.03	Tpd52l2
ENSMUSG00000000838	-0.122207	0.0076045	0.0277821	2046.49	2037.63	1927.11	1890.21	1929.53	1774.76	1836.75	1884.39	1775.67	1758.54	Fmr1
ENSMUSG00000000861	-0.0346513	0.782351	0.867882	891.712	996.02	905.11	1061.72	972.817	878.65	823.402	931.927	1243.33	842.301	Bcl11a
ENSMUSG00000000869	0.152026	0.401071	0.563075	64.7537	58.4728	59.9411	50.7439	63.5419	46.551	62.6711	69.1918	80.9831	71.1706	Il4
ENSMUSG00000000876	0.0988273	0.525346	0.674233	3328.07	3204.11	2891.16	3191.99	4132.01	3320.64	3158.62	3435.8	4972.12	3052.74	Pxmp4
ENSMUSG00000000881	-0.259404	0.00871148	0.030917	1212.78	1241.8	1384.64	1359.35	1296.79	1132.74	877.396	1124.37	1050.4	1239.61	Dlg3
ENSMUSG00000000884	0.0403975	0.748307	0.843877	280.599	215.061	253.751	230.299	211.21	244.393	215.974	233.522	300.114	230.095	Gnb1l
ENSMUSG00000000901	0.708033	0.0150244	0.0475174	427.644	693.745	298.706	534.763	727.599	861.193	704.809	1197.88	489.471	1129.06	Mmp11
ENSMUSG00000000902	0.167522	0.00309013	0.013344	1846.83	1886	1988.05	1827.76	1845.4	2087.04	2014.15	2054.13	2330.65	2072.24	Smarcb1
ENSMUSG00000000915	-0.35082	0.00112288	0.00576167	4041.71	4285.36	5673.42	4855.8	4634.08	4048.96	3218.4	3586.08	3670.44	3897.11	Hip1r
ENSMUSG00000000916	-0.234781	0.00531028	0.020783	550.406	578.782	661.35	659.671	586.196	525.638	554.398	510.289	531.154	465.718	Nsun5
ENSMUSG00000000934	-0.19214	0.146689	0.275236	512.633	506.434	651.36	490.85	429.579	422.838	486.906	408.664	535.917	415.277	Top1mt
ENSMUSG00000000938	-1.6392	0.125703	0.245517	137.602	77.303	103.898	11.7101	129.769	0.969812	66.5278	65.9484	13.1002	1.38195	Hoxa10
ENSMUSG00000000942	-0.026842	0.92217	0.955016	132.205	67.3924	50.9499	80.9951	76.0713	57.2189	100.274	77.8408	100.038	63.5699	Hoxa4
ENSMUSG00000000957	-0.260925	0.290751	0.450726	14533.2	20487.3	8645.5	16373.7	18629.4	8764.19	13839.7	18541.2	13054.9	11455	Mmp14
ENSMUSG00000000958	1.14523	1.33103e-06	1.82075e-05	268.458	293.355	130.871	331.787	262.222	529.517	772.301	580.562	508.526	455.354	Slc7a7
ENSMUSG00000000959	0.0545968	0.389523	0.552013	1941.26	1804.73	2013.02	1776.04	1662.83	1901.8	1981.37	1888.72	1909.06	1866.33	Oxa1l
ENSMUSG00000000976	-0.161386	0.00396216	0.01642	1013.13	1081.25	1069.95	1089.04	1166.13	931.989	979.598	949.225	989.661	1000.53	Heatr6
ENSMUSG00000000982	2.88085	2.31642e-08	4.77952e-07	12.1413	8.91958	18.9813	2.92753	11.6344	47.5208	51.1011	115.68	152.439	35.9308	Ccl3
ENSMUSG00000000983	0.279603	0.390875	0.553294	12.1413	20.8124	8.99116	22.4444	23.2689	17.4566	20.2476	25.9469	17.8639	25.5661	Wfdc18
ENSMUSG00000001016	0.0834585	0.257297	0.413373	1871.11	1924.65	2214.82	1871.67	1927.74	1991.02	2017.05	2089.81	2319.93	1984.49	Ilf2
ENSMUSG00000001017	0.0331926	0.450243	0.608584	5157.36	5038.57	5189.9	5031.46	5037.71	5126.43	5074.43	5062.89	5659.29	5130.5	Chtop
ENSMUSG00000001018	-0.192154	0.00246002	0.0110429	2521.35	2440	2575.47	2230.78	2309.88	2230.57	2037.29	2050.89	2007.9	2234.62	Snapin
ENSMUSG00000001020	1.20427	3.55158e-11	1.2965e-09	1672.8	1522.27	2879.17	1634.54	1746.95	4978.04	3740.02	4488.82	4666.05	3917.84	S100a4
ENSMUSG00000001021	0.227563	0.692819	0.806256	35.0749	34.6873	223.78	25.372	33.1134	111.528	65.5636	70.2729	105.993	59.424	S100a3
ENSMUSG00000001025	0.792805	2.67024e-08	5.44882e-07	8579.87	7542.99	9532.63	7347.14	7300.16	13905.2	11920	16270.9	16793.3	10935.4	S100a6
ENSMUSG00000001027	-0.547329	0.134545	0.258799	4825.5	2511.36	3575.49	2453.27	1463.25	1958.05	3067.99	937.332	1310.02	2871.01	Scn4a
ENSMUSG00000001029	1.1774	7.51674e-08	1.40383e-06	288.694	206.141	202.801	207.855	170.042	386.955	613.213	517.857	603.8	308.176	Icam2
ENSMUSG00000001034	-0.0774599	0.175487	0.313293	1203.34	1195.22	1090.93	1199.31	1218.04	1092.01	1192.68	1125.45	1129	1062.72	Mapk7
ENSMUSG00000001036	-0.439825	1.64336e-08	3.52846e-07	3291.65	3101.04	3144.91	3429.12	3220.95	2615.58	2185.78	2321.17	2155.58	2647.82	Epn2
ENSMUSG00000001039	0.325855	0.0186817	0.0565707	167.28	139.74	191.811	149.304	147.668	202.691	178.372	196.764	246.522	175.508	B9d1
ENSMUSG00000001052	-0.011518	0.852822	0.913111	2542.93	2497.48	2208.83	2587.94	2595.37	2492.42	2570.48	2414.14	2318.74	2532.43	Sec24b
ENSMUSG00000001053	-0.157651	0.12215	0.240435	1207.39	1038.64	1434.59	1287.14	1230.56	1114.31	1144.47	1032.47	1255.24	1014.35	N4bp3
ENSMUSG00000001054	-0.0565126	0.344954	0.508717	1563.53	1535.16	1669.36	1510.61	1508	1489.63	1379.73	1490.87	1507.71	1613.43	Rmnd5b
ENSMUSG00000001056	0.669825	3.21411e-05	0.000285171	1390.86	1376.59	2069.97	1364.23	1467.73	2071.52	2239.77	2467.12	3204.79	2222.18	Nhp2
ENSMUSG00000001062	-0.0684582	0.286394	0.446027	1562.18	1546.06	1693.34	1621.85	1675.36	1580.79	1713.33	1503.84	1442.21	1484.91	Vps9d1
ENSMUSG00000001065	-0.0460025	0.623608	0.754755	1166.92	1259.64	1229.79	1384.72	1275.31	1186.08	1384.55	1254.1	1282.63	1019.19	Zfp276
ENSMUSG00000001082	0.089195	0.200584	0.345351	1111.61	1230.9	1161.86	1292.02	1206.4	1232.63	1318.02	1411.94	1231.42	1200.23	Mfsd10
ENSMUSG00000001089	-0.0953551	0.170529	0.306691	2451.2	2724.44	2187.85	2467.91	2415.49	2323.67	2244.59	2458.47	2178.21	2258.8	Luzp1
ENSMUSG00000001098	0.0799356	0.419566	0.580238	2922.01	2974.18	2314.72	3058.3	3087.6	2927.86	3185.62	3264.99	3135.71	2665.1	Kctd10
ENSMUSG00000001100	-0.0243485	0.733011	0.834404	2464.69	2118.9	2435.61	2219.07	2074.51	2335.31	2311.12	2074.67	2143.67	2249.13	Poldip2
ENSMUSG00000001103	-0.192973	0.323563	0.486317	83.6402	63.4281	102.899	86.8502	83.2309	50.4302	75.2053	89.7331	84.5559	69.0977	Sebox
ENSMUSG00000001105	0.00945422	0.933865	0.961984	2367.56	2589.65	2863.19	2229.81	2642.81	2253.84	2360.29	2792.54	3070.21	2306.48	Ift20
ENSMUSG00000001119	-0.548977	0.0162669	0.0507703	26523.4	31715.1	21596.8	31745.2	33645.9	21918.7	19504.2	21538.1	10143.1	26156.2	Col6a1
ENSMUSG00000001120	0.157149	0.0933238	0.196411	211.799	200.195	218.785	231.275	238.058	227.906	249.72	262.713	260.813	231.477	Pcbp3
ENSMUSG00000001123	0.706887	0.00019667	0.00132749	1885.95	1756.17	939.077	1768.23	1774.7	2320.76	2653.4	3256.34	2752.23	2278.15	Lgals9
ENSMUSG00000001127	-0.166028	0.00882539	0.0311924	4269.7	3923.62	4553.52	3960.95	3812.51	3654.25	3741.95	3454.18	3787.15	3648.36	Araf
ENSMUSG00000001128	1.10103	6.34716e-06	7.02171e-05	2822.18	2536.13	1045.97	2325.44	2228.44	4603.7	5600.87	5679.13	3988.42	3631.77	Cfp
ENSMUSG00000001131	3.41015	2.57398e-47	2.80231e-44	182.12	160.552	187.815	151.256	154.827	1262.7	2354.51	1762.23	2456.88	1053.74	Timp1
ENSMUSG00000001134	0.222829	0.0151045	0.0476892	341.306	288.4	329.676	272.261	308.76	358.83	341.317	330.823	383.479	377.964	Uxt
ENSMUSG00000001138	-0.286791	3.91213e-08	7.76053e-07	1338.24	1398.39	1392.63	1483.28	1447.14	1213.23	1177.25	1118.96	1105.18	1172.59	Cnnm3
ENSMUSG00000001143	-0.0553016	0.545367	0.691467	1122.4	1107.02	1187.83	1107.58	981.767	1098.8	1188.82	907.061	1109.94	994.316	Lman2l
ENSMUSG00000001150	-0.116239	0.116169	0.231401	1500.13	1561.92	1462.56	1392.53	1473.99	1402.35	1450.11	1380.59	1159.96	1418.58	Mcm3ap
ENSMUSG00000001151	-0.404209	0.00034988	0.00216647	2756.08	2391.44	2513.53	2504.02	2228.44	2201.47	1942.8	1641.14	1542.25	2030.09	Pcnt
ENSMUSG00000001155	-0.407063	0.562135	0.705213	12.1413	8.91958	28.9715	5.85507	6.26469	19.3962	3.85668	6.48673	1.19093	15.2015	Ftcd
ENSMUSG00000001156	0.00577182	0.940631	0.966802	1570.28	1714.54	1743.29	1828.73	2017.23	1876.59	1667.05	1746.01	1774.48	1851.13	Mxd1
ENSMUSG00000001157	-0.0262639	0.71607	0.823169	751.413	846.369	821.193	805.072	854.683	726.389	795.441	845.437	875.332	773.203	Gmcl1
ENSMUSG00000001158	0.243318	0.0663558	0.1516	969.957	865.199	908.107	828.492	746.393	884.468	945.852	1001.12	1350.51	930.746	Snrnp27
ENSMUSG00000001166	0.0527998	0.795539	0.876993	179.422	169.472	326.679	195.169	226.424	290.944	193.798	240.009	198.885	215.585	Oas1c
ENSMUSG00000001173	-0.0421428	0.624257	0.755197	1215.48	1320.1	1363.66	1198.34	1170.6	1216.14	1282.35	1285.45	1019.43	1279.69	Ocrl
ENSMUSG00000001175	0.374104	7.8233e-22	1.14916e-19	15692	14877.9	14857.4	15139.3	15598.2	18764.9	20151.2	20459.1	20025.4	19312.8	Calm1
ENSMUSG00000001211	0.11136	0.0330489	0.0891384	4284.54	4088.14	4048.02	4004.87	4000.45	4193.47	4655.02	4116.91	4467.17	4620.56	Agpat3
ENSMUSG00000001227	0.734306	0.000231239	0.00152202	589.529	468.773	389.617	564.038	451.953	726.389	1157.97	837.869	832.458	543.799	Sema6b
ENSMUSG00000001228	0.582638	2.50289e-07	4.12498e-06	612.462	651.129	748.265	734.811	783.982	1042.55	1239.92	1141.66	963.46	907.253	Uhrf1
ENSMUSG00000001229	0.0350346	0.734362	0.835223	2076.17	2096.1	1684.34	2089.28	2078.09	1852.34	2485.63	1969.8	1979.32	1982.41	Dpp9
ENSMUSG00000001240	-0.250042	0.0238309	0.0685214	1551.39	1150.63	1711.32	1532.08	1440.88	1346.1	1304.52	1191.4	1134.95	1231.32	Ramp2
ENSMUSG00000001247	-0.0641275	0.580856	0.721022	1800.96	2043.57	2251.79	2224.93	2193.54	1899.86	1667.05	1917.91	2466.41	2111.63	Lsr
ENSMUSG00000001248	0.0743728	0.53659	0.684156	3148.65	3018.78	2438.6	3181.25	3120.71	2716.44	3704.35	3089.85	3487.04	2701.72	Gramd1a
ENSMUSG00000001249	-0.377632	0.12862	0.249817	253.619	134.785	198.805	161.99	87.7057	128.015	141.733	120.005	129.811	122.303	Hpn
ENSMUSG00000001270	0.225226	0.151006	0.281275	2271.78	1929.6	1818.21	2063.91	2055.71	1960.96	2754.64	2824.97	2648.62	1665.95	Ckb
ENSMUSG00000001280	-0.200889	0.00400184	0.01654	2954.39	3310.16	2773.27	3163.69	3375.77	2666.98	2544.45	2829.3	2729.61	2786.02	Sp1
ENSMUSG00000001281	0.534873	0.0200875	0.0599066	592.227	730.414	346.659	745.546	823.36	1188.99	1020.09	831.383	956.315	697.196	Itgb7
ENSMUSG00000001285	0.133991	0.0638	0.146788	746.017	701.674	733.279	732.86	765.188	861.193	756.874	807.598	883.668	735.199	Myg1
ENSMUSG00000001288	-0.0959057	0.28322	0.442536	7453.42	7700.57	9179.98	7695.51	8012.54	7119.39	6600.71	7473.79	8509.18	7767.96	Rarg
ENSMUSG00000001289	0.0342356	0.744823	0.842049	3379.33	3309.16	3718.35	3108.07	2999.89	3047.15	3238.65	3643.38	4019.38	2967.75	Pfdn5
ENSMUSG00000001300	-0.351339	0.0422022	0.10775	6398.48	5973.15	4390.68	7179.29	7019.14	4215.77	4457.36	5145.06	6488.17	3966.21	Efnb2
ENSMUSG00000001305	0.401465	0.000161418	0.00112213	462.719	448.952	556.453	465.478	458.218	666.261	605.499	583.806	747.902	561.073	Rrp15
ENSMUSG00000001313	0.202876	0.229544	0.381331	389.871	309.212	510.498	391.314	394.676	477.147	401.095	471.369	591.891	359.308	Rnd2
ENSMUSG00000001323	-0.292249	0.00374163	0.0156674	692.055	690.772	550.459	676.261	656.898	508.181	545.721	581.643	451.362	575.584	Srr
ENSMUSG00000001333	-0.331443	0.357871	0.521247	441.135	263.623	399.607	234.203	230.899	202.691	458.945	99.4632	190.548	293.665	Sync
ENSMUSG00000001334	-0.637969	0.188866	0.330797	795.931	212.088	540.469	317.15	140.508	410.23	309.499	81.0841	183.403	303.339	Fndc5
ENSMUSG00000001348	0.666858	1.66517e-11	6.57119e-10	1635.03	1744.27	1431.59	1604.29	1826.61	2794.03	2598.44	2416.31	2988.04	2294.73	Acp5
ENSMUSG00000001349	-0.256897	0.542816	0.689245	716.338	557.969	322.683	627.468	593.356	157.11	554.398	577.319	880.095	190.71	Cnn1
ENSMUSG00000001366	-0.0810938	0.174054	0.311456	1815.8	1637.24	1773.26	1687.24	1832.87	1705.9	1633.31	1517.89	1662.53	1741.26	Fbxo9
ENSMUSG00000001376	0.104107	0.0319958	0.0868677	1061.69	1077.29	1107.91	1047.08	1063.21	1192.87	1087.58	1173.02	1139.72	1164.3	Vps50
ENSMUSG00000001380	0.310836	0.00122295	0.00617456	2030.3	2023.75	2561.48	2060.98	2240.97	2562.24	2353.54	2894.16	2858.23	2877.23	Hars
ENSMUSG00000001383	0.301287	0.00326112	0.0139457	2006.02	1991.05	2165.87	1800.43	1906.26	2317.85	2137.57	2422.79	2995.18	2292.66	Zmat2
ENSMUSG00000001403	0.0409421	0.872559	0.924774	2582.05	1786.89	2389.65	1502.8	1001.46	1560.43	2514.56	1419.51	1938.83	2092.97	Ube2c
ENSMUSG00000001415	-0.033826	0.52939	0.677496	3052.87	3020.76	2973.08	3052.44	2922.03	2945.32	3042.92	2650.91	2909.44	3113.54	Smg5
ENSMUSG00000001416	0.466127	1.47524e-09	3.90612e-08	3538.52	3438.99	3858.21	3432.05	3515.39	4410.7	5062.86	4621.79	5608.08	4865.86	Cct3
ENSMUSG00000001418	0.218311	0.0538422	0.129185	2699.42	2983.1	2094.94	2835.81	3036.59	2999.63	3359.17	3511.48	3134.52	2878.61	Glmp
ENSMUSG00000001419	-0.27751	0.00886696	0.0313067	5791.41	5023.71	5129.96	5357.39	4937.47	4488.29	5005.01	3655.27	3738.32	4753.23	Mef2d
ENSMUSG00000001420	-0.097542	0.451875	0.610104	1103.51	1128.82	1378.64	1311.54	1338.85	1194.81	929.461	1076.8	1190.93	1458.65	Tmem79
ENSMUSG00000001424	0.297107	0.000150301	0.0010557	3503.45	3427.1	3085.97	3497.43	3876.06	3919.01	4630.91	4087.72	4517.19	4214.96	Snd1
ENSMUSG00000001435	0.538784	0.00282935	0.0124177	5045.39	5371.57	3675.39	5785.78	5810.95	5799.48	9401.63	8528.97	7917.29	5675.68	Col18a1
ENSMUSG00000001436	0.123042	0.416846	0.577927	319.721	288.4	425.582	336.667	305.18	454.842	379.883	302.714	310.832	374.509	Slc19a1
ENSMUSG00000001440	0.265199	0.000491498	0.00289242	6468.63	6626.26	5334.76	6566.46	6662.05	7310.44	8132.78	7784.08	7280.14	7538.56	Kpnb1
ENSMUSG00000001441	0.0177065	0.856468	0.915091	6746.53	6818.52	7168.95	6703.08	6791.82	5673.4	6640.25	7069.45	8350.78	6922.21	Npepps
ENSMUSG00000001444	0.164753	0.664931	0.786813	21.5846	29.7319	26.9735	30.2512	16.1092	45.5812	26.9968	25.9469	32.155	10.3647	Tbx21
ENSMUSG00000001445	0.14908	0.0337556	0.0904647	1403	1261.63	1311.71	1305.68	1283.37	1472.17	1339.23	1494.11	1624.43	1353.62	Mrpl10
ENSMUSG00000001467	0.344696	0.0103782	0.0353934	6393.08	4867.12	7392.73	5655.02	7061.2	7651.82	6584.32	8578.7	9016.51	8005.66	Cyp51
ENSMUSG00000001472	-0.19134	4.80889e-12	2.03668e-10	10263.5	10308.1	10168	10474.7	10514.8	9187.03	9214.58	9156.02	8791.43	8957.13	Tcf25
ENSMUSG00000001473	1.12264	5.41617e-06	6.13854e-05	1562.18	1297.3	740.272	1328.13	1308.43	2019.15	4396.62	2377.39	2518.81	2265.02	Tubb6
ENSMUSG00000001482	-0.0826184	0.516327	0.6664	2146.32	2047.54	2929.12	2144.91	2112.1	2515.69	2008.37	1958.99	1942.4	2318.92	Def8
ENSMUSG00000001493	1.02595	1.31353e-13	7.23539e-12	152.441	120.91	186.816	135.642	126.189	254.091	305.642	285.416	298.923	321.995	Meox1
ENSMUSG00000001497	1.79686	0.0674106	0.153517	0	1.98213	9.99018	22.4444	1.78991	53.3397	4.82086	3.24336	21.4367	43.5315	Pax9
ENSMUSG00000001504	-0.392373	0.0743066	0.165138	3367.19	4981.09	2530.51	4344.46	4522.21	2372.16	2967.72	3327.69	4139.66	2240.15	Irx2
ENSMUSG00000001506	-1.65536	1.68527e-05	0.000164336	851223	1.42821e+06	272591	942190	1.2681e+06	254516	369690	477055	180044	230535	Col1a1
ENSMUSG00000001507	0.106034	0.51268	0.663498	2439.06	2620.37	4028.04	2317.63	2351.94	2617.52	2853.95	3073.63	3301.25	2961.53	Itga3
ENSMUSG00000001508	-0.509907	0.142725	0.270208	1570.28	936.556	1355.67	867.526	519.97	808.823	1042.27	298.39	621.664	913.472	Sgca
ENSMUSG00000001510	-0.547249	0.0131539	0.0428012	601.67	618.424	1267.75	802.145	826.94	674.989	447.375	524.344	489.471	680.612	Dlx3
ENSMUSG00000001517	1.2659	2.45248e-15	1.7391e-13	265.76	281.462	413.593	273.237	273.857	575.098	786.764	840.032	653.819	771.821	Foxm1
ENSMUSG00000001518	-0.114296	0.20962	0.357045	677.216	641.219	805.209	628.444	661.373	629.408	610.32	589.211	703.838	622.57	Itfg2
ENSMUSG00000001520	-0.262152	0.0651045	0.149276	195.61	177.401	180.822	197.121	147.668	127.045	151.375	174.061	172.684	126.449	Nrip2
ENSMUSG00000001521	-0.159758	0.0819689	0.178312	1002.33	1053.5	846.168	1059.77	1102.59	853.434	911.142	1007.61	925.351	840.919	Tulp3
ENSMUSG00000001524	0.281699	9.242e-05	0.000700454	477.559	454.899	455.552	411.807	413.47	497.514	539.936	550.291	547.827	548.636	Gtf2h4
ENSMUSG00000001525	0.709642	4.37838e-17	3.95293e-15	7739.42	8380.44	7522.61	8379.58	8818.9	12179.9	14775.9	14530.3	13399.1	11915.9	Tubb5
ENSMUSG00000001542	0.104775	0.111982	0.225131	1308.56	1455.87	1303.72	1411.07	1512.48	1422.71	1555.21	1446.54	1498.19	1597.54	Ell2
ENSMUSG00000001552	-0.0979191	0.368431	0.53082	26141.6	27272.1	35343.3	30377.1	29516.6	26704.7	24101.4	26557.8	29437.3	32095.2	Jup
ENSMUSG00000001555	-0.111684	0.52233	0.671806	2671.09	3068.34	2013.02	2701.14	3394.57	2175.29	3095.95	3114.71	1994.8	2436.38	Fkbp10
ENSMUSG00000001558	-0.591373	0.122404	0.240801	14.8394	11.8928	17.9823	16.5894	12.5294	10.6679	12.5342	15.1357	4.76371	6.21879	Klhl10
ENSMUSG00000001569	0.102654	0.0240818	0.0690803	1185.8	1185.31	1203.82	1130.03	1188.5	1277.24	1214.86	1256.26	1308.83	1272.09	Nom1
ENSMUSG00000001576	0.131666	0.0688855	0.156004	2150.36	2132.77	1992.04	2077.57	2317.94	2171.41	2568.55	2450.9	2149.62	2348.63	Ergic1
ENSMUSG00000001583	-0.298829	0.0297675	0.0819967	768.95	887.994	899.116	942.666	780.402	542.125	699.024	742.731	887.241	612.897	Tnk1
ENSMUSG00000001588	0.372261	0.0501589	0.122456	267.109	276.507	207.796	376.676	354.403	376.287	366.385	432.449	463.271	285.373	Acap1
ENSMUSG00000001604	-0.656561	0.0156249	0.0490437	2058.63	1206.13	1749.28	1282.26	836.784	1081.34	1072.16	521.101	746.712	1100.73	Tcea3
ENSMUSG00000001627	0.150041	0.0588923	0.138199	1884.6	1783.92	2198.84	1831.66	1934.9	2204.38	1973.66	2040.08	2122.23	2345.87	Ifrd1
ENSMUSG00000001630	0.0783598	0.234336	0.386756	1050.9	1000.98	1084.93	1005.12	1028.3	1068.73	1045.16	1035.71	1234.99	1077.92	Stk38l
ENSMUSG00000001632	0.076514	0.238587	0.391816	1709.23	1770.04	1796.23	1877.53	1764.85	2059.88	2002.58	1795.74	1755.43	1791.7	Brpf1
ENSMUSG00000001642	0.255757	0.0122783	0.0404548	2824.88	2438.02	2037	2231.76	2249.92	2718.38	3207.8	2649.83	2833.22	2651.28	Akr1b3
ENSMUSG00000001655	-0.304256	0.106164	0.216635	322.419	372.64	334.671	435.227	407.205	252.151	293.108	310.282	444.216	221.804	Hoxc13
ENSMUSG00000001657	-1.72354	0.0495613	0.121462	717.687	1028.72	935.081	330.811	663.163	6.78868	455.089	305.957	314.405	31.094	Hoxc8
ENSMUSG00000001661	-1.22083	0.0156306	0.0490491	692.055	804.744	455.552	487.922	587.091	51.4	458.945	380.555	337.032	71.8616	Hoxc6
ENSMUSG00000001663	-0.69767	0.00150242	0.00735629	868.779	905.833	420.587	920.222	948.654	587.706	503.297	548.129	373.951	491.976	Gstt1
ENSMUSG00000001665	-0.43962	0.000616264	0.00351056	754.111	778.977	1022	795.314	799.196	753.544	516.796	568.67	585.936	634.317	Gstt3
ENSMUSG00000001666	0.132669	0.202686	0.347956	697.451	611.487	647.364	657.72	678.377	865.072	647.923	720.027	762.194	617.042	Ddt
ENSMUSG00000001672	-0.219589	0.0442634	0.11187	430.342	409.31	443.564	442.058	476.117	333.615	373.134	396.772	463.271	330.978	Marveld3
ENSMUSG00000001674	0.310196	0.000117584	0.000856112	1184.45	1053.5	1130.89	1085.14	1143.75	1347.07	1377.8	1316.81	1626.81	1276.23	Ddx18
ENSMUSG00000001687	-0.0515198	0.454158	0.612142	4434.28	4583.67	5164.92	4411.8	4606.34	4841.3	4297.31	4148.26	4402.86	4695.19	Ubl3
ENSMUSG00000001700	0.10553	0.336487	0.500337	1670.11	1891.94	2043.99	1989.75	2075.4	1863.98	1743.22	2215.22	2146.05	2438.46	Gramd3
ENSMUSG00000001707	0.685378	1.15685e-05	0.000118687	334.561	358.765	411.595	325.932	314.13	504.302	548.613	454.071	777.676	524.451	Eef1e1
ENSMUSG00000001729	0.183034	7.7189e-05	0.000603045	5688.88	5772.95	5410.68	5939.97	5817.22	6514.23	6858.15	6645.65	6229.74	6258.18	Akt1
ENSMUSG00000001739	0.656296	0.0106503	0.0361615	130.856	128.838	66.9342	142.473	113.659	158.079	247.792	182.71	219.131	111.938	Cldn15
ENSMUSG00000001741	-0.351951	0.0235572	0.0679016	893.062	995.029	746.266	1062.7	1116.91	830.159	792.549	815.166	527.581	804.988	Il16
ENSMUSG00000001750	0.696225	1.45926e-06	1.97138e-05	2247.49	2315.13	1972.06	2427.9	2235.6	3161.59	4698.41	4163.4	3282.2	2840.61	Tcirg1
ENSMUSG00000001751	0.172357	0.325536	0.488449	996.937	894.931	616.394	951.449	1069.47	1030.91	1095.3	1258.43	750.284	968.059	Naglu
ENSMUSG00000001755	0.132823	0.128046	0.249015	1247.86	1252.71	1306.72	1178.82	1314.69	1389.74	1345.02	1274.64	1649.43	1256.89	Ppat
ENSMUSG00000001761	-0.206979	0.00610558	0.0232037	2986.76	3605.49	3615.45	3585.25	3750.76	3153.83	2902.15	2895.24	3005.9	3245.52	Smo
ENSMUSG00000001763	0.33473	0.192486	0.335296	63.4047	79.2852	33.9666	70.2608	76.0713	81.4642	114.736	61.6239	69.0738	80.1533	Tspan33
ENSMUSG00000001767	0.192574	0.00190151	0.00894021	1107.56	935.565	1047.97	1016.83	1073.05	1179.29	1133.87	1203.29	1245.71	1158.08	Crnkl1
ENSMUSG00000001768	0.185619	0.0323781	0.0876485	3817.77	3834.43	3508.55	3667.23	3985.24	4458.23	3601.18	4711.53	4013.43	4609.51	Rin2
ENSMUSG00000001773	-1.21154	0.0185892	0.056391	32.3769	32.7051	9.99018	47.8164	15.2143	24.2453	7.71337	7.56785	7.14556	12.4376	Folh1
ENSMUSG00000001774	0.141141	0.11726	0.23291	2117.99	1908.79	1743.29	1903.87	2064.66	1863.01	2245.55	2084.4	2443.78	2103.33	Chordc1
ENSMUSG00000001783	0.126625	0.0324061	0.0877115	3315.93	3327	3380.68	3118.8	3195.89	3748.32	3359.17	3353.64	3881.23	3497.03	Rtcb
ENSMUSG00000001785	0.121706	0.0595672	0.139359	959.164	866.19	931.085	830.444	884.217	1026.06	1006.59	921.116	920.587	980.496	Pwp1
ENSMUSG00000001786	-0.0517999	0.528237	0.676388	907.901	870.155	962.054	937.787	903.011	947.506	735.662	904.899	936.069	896.888	Fbxo7
ENSMUSG00000001794	0.344733	7.25073e-06	7.89856e-05	7771.79	6848.26	6012.09	7033.89	6992.29	8481.01	9551.08	8908.44	8673.52	8393.3	Capns1
ENSMUSG00000001802	-0.271751	0.233831	0.38613	709.593	823.575	477.531	767.99	850.208	727.359	753.982	484.342	359.66	678.539	Lrp3
ENSMUSG00000001804	-0.224804	0.679865	0.796944	32.3769	53.5175	2.99705	47.8164	43.8529	27.1547	38.5668	34.5959	40.4915	14.5105	Dsg4
ENSMUSG00000001827	-0.854445	0.249402	0.404192	5.39614	12.8838	68.9322	10.7343	4.47478	18.4264	8.67754	10.8112	4.76371	13.8195	Folr1
ENSMUSG00000001829	0.0665477	0.525997	0.674787	1339.59	1030.71	1171.85	1021.71	994.296	1165.71	1239.92	1006.52	1173.06	1226.48	Clpb
ENSMUSG00000001833	0.212922	0.000403559	0.00244407	5881.79	5777.91	5230.86	5530.11	5819.9	6292.14	6403.06	6702.95	6171.39	7150.92	2022-09-07
ENSMUSG00000001844	-0.179144	0.0336325	0.0902393	1210.08	1039.63	1309.71	1051.96	1116.01	1090.07	972.849	1045.44	955.124	992.243	Zdhhc4
ENSMUSG00000001847	0.25236	0.000105479	0.000783386	8666.2	8462.7	7277.85	8863.6	8813.53	9854.26	9744.88	10366.9	9864.45	10295.6	Rac1
ENSMUSG00000001855	-0.112628	0.187463	0.328903	1771.28	1836.44	1981.05	1892.16	1829.29	1795.12	1796.25	1733.04	1407.68	1873.24	Nup214
ENSMUSG00000001864	-0.222249	0.154867	0.286599	1903.49	2029.7	3342.71	2384.97	2363.58	2035.64	1936.06	1897.37	2005.52	2432.93	Aif1l
ENSMUSG00000001865	0.573934	0.0877966	0.187572	828.308	1115.94	502.506	1106.61	1730.85	2044.36	1157.97	1403.3	887.241	2372.81	Cpa3
ENSMUSG00000001870	-0.538778	0.0285525	0.079193	3739.53	4569.8	1756.27	4535.73	5339.31	2860.95	2303.4	2872.54	2666.49	3023.02	Ltbp1
ENSMUSG00000001891	-0.0600381	0.733723	0.834854	7345.5	4887.93	5261.83	5803.35	4489.1	5296.14	5844.8	4053.12	4548.15	6905.62	Ugp2
ENSMUSG00000001909	-0.0482956	0.551714	0.69634	1907.54	1923.66	2332.71	1902.9	1795.28	1905.68	1941.84	1828.18	2019.81	1844.22	Trmt1
ENSMUSG00000001910	0.109723	0.0897704	0.190952	2653.55	2876.07	2952.1	3194.92	3020.48	3031.63	3379.42	3178.5	3015.43	3257.96	Nacc1
ENSMUSG00000001911	-0.327438	4.99438e-06	5.7335e-05	18044.7	19420.9	19467.9	19207.6	18709.1	16064.9	14638	13378.9	14598.4	16904.1	Nfix
ENSMUSG00000001918	-0.335517	0.167729	0.303069	9889.78	11286.2	6439.67	10573.3	10699.2	11461.2	9429.59	5582.91	4916.15	7352.69	Slc1a5
ENSMUSG00000001924	0.214799	0.000230145	0.00151638	9874.94	9835.32	8850.3	9876.53	10246.4	11474.8	11496.8	11061	10480.2	11978.1	Uba1
ENSMUSG00000001930	0.140346	0.373911	0.536752	3775.95	2795.79	2564.48	3600.87	3099.23	2842.52	4206.68	3908.25	3709.74	2787.4	Vwf
ENSMUSG00000001942	0.0207931	0.847657	0.909421	658.329	710.593	515.493	647.961	715.965	706.023	638.281	713.54	583.554	653.664	Siae
ENSMUSG00000001943	0.375267	0.0663226	0.151577	207.751	152.624	173.829	159.063	160.197	183.294	263.219	246.496	278.677	136.813	Vsig2
ENSMUSG00000001946	0.858654	0.000108389	0.000800826	1446.17	1044.58	999.018	1240.3	962.078	1501.27	2592.66	2211.97	2720.08	1295.58	Esam
ENSMUSG00000001948	-0.179073	0.456873	0.614697	51.2633	53.5175	85.9156	69.285	48.3276	72.7359	40.4952	44.326	51.2099	62.8789	Spa17
ENSMUSG00000001962	0.0434211	0.600279	0.736345	1249.21	1353.79	1119.9	1337.88	1364.81	1246.21	1268.85	1353.56	1493.42	1267.25	Fam50a
ENSMUSG00000001964	0.236872	2.52489e-05	0.000232955	1385.46	1451.91	1403.62	1412.05	1385.39	1527.45	1660.3	1672.5	1811.4	1630.71	Emd
ENSMUSG00000001983	-0.117451	0.475552	0.630616	638.094	394.444	425.582	460.599	399.15	425.747	467.623	327.58	418.016	491.285	Taco1
ENSMUSG00000001985	-0.509327	0.0321466	0.0871368	132.205	107.035	98.9028	187.362	99.3401	70.7963	124.378	77.8408	89.3196	76.6984	Grik3
ENSMUSG00000001986	-0.790621	0.00494972	0.019646	361.542	493.55	254.75	402.048	643.474	274.457	227.544	356.77	139.339	248.061	Gria3
ENSMUSG00000001988	-0.410241	0.0777244	0.170846	44.5182	48.5622	37.9627	69.285	64.4368	32.9736	32.7818	46.4882	48.828	40.0767	Npas1
ENSMUSG00000001995	-0.294199	0.000286919	0.00182673	1707.88	1757.16	1855.18	2101.97	1891.94	1712.69	1434.69	1432.49	1505.33	1513.24	Sipa1l2
ENSMUSG00000001998	-0.232459	0.0255971	0.0725945	554.454	507.425	443.564	533.787	502.965	493.634	441.59	436.773	353.705	433.243	Ap4e1
ENSMUSG00000001999	0.708724	4.82474e-14	2.80806e-12	663.725	677.888	570.439	591.362	569.192	1056.13	997.917	1137.34	925.351	902.416	Blvra
ENSMUSG00000002006	-0.230691	0.00243585	0.010961	665.075	715.549	637.374	714.319	700.751	618.74	510.046	583.806	613.328	601.841	Pdzd4
ENSMUSG00000002007	-0.59839	0.0614955	0.142841	674.518	294.346	504.504	363.014	292.651	301.612	399.167	129.735	231.04	342.034	Srpk3
ENSMUSG00000002010	-0.0302012	0.834951	0.902186	4961.75	3360.7	3802.26	3636.97	3041.96	3736.69	4152.68	2954.71	3683.54	3879.84	Idh3g
ENSMUSG00000002012	-0.615958	0.000652151	0.00368325	144.347	99.1064	109.892	88.8019	96.6553	64.9774	70.3845	57.2994	89.3196	68.4067	Pnck
ENSMUSG00000002014	0.356776	0.000466448	0.00276522	2266.38	2431.08	2800.25	2254.2	2386.85	2759.11	3134.52	3258.5	3633.52	2766.67	Ssr4
ENSMUSG00000002015	0.381732	5.76919e-08	1.11807e-06	4592.12	4406.27	4699.38	4504.5	4805.91	5939.13	5532.41	6150.5	6815.68	5549.93	Bcap31
ENSMUSG00000002017	0.0209603	0.794295	0.876132	1505.52	1448.94	1241.78	1350.57	1469.52	1263.66	1494.47	1507.08	1370.76	1478.69	Fam98a
ENSMUSG00000002020	-0.187078	0.465341	0.621785	1841.43	2805.7	1022	2714.8	2684.87	2048.24	2053.68	2058.46	2167.49	1397.16	Ltbp2
ENSMUSG00000002028	-0.385712	2.83082e-07	4.62018e-06	3353.7	3809.65	3524.54	3664.3	3609.36	2898.77	2958.08	2814.16	2727.22	2358.3	Kmt2a
ENSMUSG00000002031	-0.0956263	0.188976	0.330958	1154.77	1286.4	1116.9	1172.97	1192.08	1024.12	1079.87	1243.29	1058.73	1138.04	Ift46
ENSMUSG00000002032	-1.03916	0.00525373	0.0206315	227.987	110.008	220.783	134.667	113.659	107.649	104.13	30.2714	46.4462	102.265	Tmem25
ENSMUSG00000002033	-0.286917	0.21011	0.357681	387.173	410.301	355.65	430.348	477.012	269.608	271.896	341.634	568.072	241.842	Cd3g
ENSMUSG00000002043	0.099171	0.501917	0.653636	737.922	779.968	1004.01	809.951	762.503	819.491	785.799	923.278	1152.82	710.324	Trappc6a
ENSMUSG00000002052	-0.106078	0.0331828	0.0892917	4114.56	4575.74	4256.82	4438.14	4500.73	4009.2	4300.2	4121.24	3851.46	4056.73	Supt6
ENSMUSG00000002055	1.54602	2.30812e-20	3.05134e-18	136.253	151.633	190.812	109.295	153.932	332.645	480.157	496.235	407.297	451.899	Spag5
ENSMUSG00000002057	-0.172452	0.401207	0.5631	234.732	338.944	436.571	312.27	351.718	356.891	220.795	258.388	258.431	390.402	Foxn1
ENSMUSG00000002058	0.405721	3.71394e-05	0.000323623	304.882	322.096	238.765	307.391	306.97	424.778	403.023	371.906	381.097	379.346	Unc119
ENSMUSG00000002059	-0.17166	0.0213352	0.0628778	1783.42	1825.54	1680.35	1731.15	1850.77	1668.08	1375.87	1741.69	1523.2	1568.52	Rab34
ENSMUSG00000002064	0.0989074	0.112774	0.226355	1653.92	1702.65	1743.29	1566.23	1678.04	1701.05	1759.61	1843.31	1965.03	1677	Sdf2
ENSMUSG00000002068	1.17144	8.24249e-13	3.91159e-11	82.2912	84.2405	69.9313	85.8744	103.815	180.385	229.473	197.845	209.603	147.869	Ccne1
ENSMUSG00000002076	0.173443	0.612096	0.745209	9.44325	22.7945	26.9735	15.6135	15.2143	18.4264	26.0326	11.8923	23.8185	22.1113	Hsf2bp
ENSMUSG00000002083	0.211242	0.0564264	0.133787	361.542	454.899	500.508	456.695	389.306	540.185	498.476	460.558	551.399	459.5	Bbc3
ENSMUSG00000002100	1.53777	0.000192115	0.00130388	12.1413	4.95532	6.99313	6.83091	1.78991	22.3057	19.2834	17.2979	15.4821	16.5834	Mybpc3
ENSMUSG00000002102	0.295967	1.14539e-05	0.000117707	5050.79	4627.28	5054.03	4451.8	4501.63	5624.91	5947.01	5484.53	6411.95	5608.66	Psmc3
ENSMUSG00000002103	0.344886	0.00647131	0.0243788	1628.29	1703.64	1292.73	1682.36	1581.39	2122.92	2246.52	2288.73	1618.47	1741.95	Acp2
ENSMUSG00000002104	-0.424495	0.0198148	0.0592364	350.749	370.658	290.714	322.029	293.546	260.879	344.209	170.817	208.412	226.64	Rapsn
ENSMUSG00000002105	-0.039763	0.728533	0.831198	1733.51	2121.87	1518.51	1956.57	1974.27	1669.05	2102.86	1923.32	1724.46	1635.54	Slc39a13
ENSMUSG00000002107	-0.170356	0.244119	0.398158	4111.86	4452.85	2605.44	3978.52	4222.4	3618.37	3654.21	3736.36	2993.99	3210.28	Celf2
ENSMUSG00000002108	0.259764	0.10813	0.219534	627.302	643.201	431.576	628.444	629.154	731.238	933.318	593.536	690.738	594.931	Nr1h3
ENSMUSG00000002109	-0.500563	1.55102e-09	4.06604e-08	551.756	596.621	624.386	577.7	539.659	457.751	376.991	428.124	378.715	401.458	Ddb2
ENSMUSG00000002111	1.2771	4.12724e-09	1.00642e-07	1204.69	1170.45	541.468	1075.38	1166.13	2524.42	3132.59	2655.23	2230.61	1956.85	Spi1
ENSMUSG00000002129	0.171312	0.000389705	0.00237649	1833.34	1886	1887.15	2007.31	1968.01	2060.85	2122.14	2151.43	2185.35	2272.62	Sf3a1
ENSMUSG00000002147	-0.0778019	0.448142	0.606701	5509.46	5637.17	4324.75	5937.04	6067.8	5106.06	5467.81	5433.72	4635.09	5389.62	Stat6
ENSMUSG00000002204	1.25235	2.15181e-07	3.60739e-06	299.486	365.703	170.832	423.517	426.894	849.555	983.454	790.3	826.504	571.438	Napsa
ENSMUSG00000002205	0.403844	4.58109e-05	0.000389645	639.443	649.147	575.434	619.662	667.637	705.053	843.65	917.872	945.596	762.839	Vrk3
ENSMUSG00000002210	0.292427	8.37912e-05	0.000646964	723.083	745.28	818.196	779.7	684.642	882.529	903.428	949.225	1003.95	861.648	Smg9
ENSMUSG00000002221	-0.146301	0.026114	0.0737665	1156.12	1164.5	1205.81	1215.9	1310.22	1029.94	1196.54	1129.77	1062.31	1055.81	Paxip1
ENSMUSG00000002222	-0.24595	0.000950591	0.00502816	6150.25	6181.27	6773.34	5821.89	6084.81	5797.54	4863.28	5059.65	4831.59	5592.77	Rmnd5a
ENSMUSG00000002227	0.366093	0.00228837	0.0104164	450.578	490.577	425.582	522.077	498.491	660.442	667.206	701.648	478.753	570.056	Mov10
ENSMUSG00000002228	-0.628769	0.0133027	0.0431714	419.55	274.525	450.557	254.696	220.159	225.966	280.574	131.897	186.976	219.731	Ppm1j
ENSMUSG00000002233	0.689831	2.49025e-06	3.1289e-05	1769.93	1538.13	1225.8	1532.08	1351.38	1929.93	2789.35	2460.63	2799.87	1983.79	Rhoc
ENSMUSG00000002249	-0.231007	0.0176813	0.05409	2520	2527.21	3345.71	2664.06	2609.69	2121.95	2221.45	2388.2	2508.09	2407.36	Tead3
ENSMUSG00000002250	-0.00286775	0.966425	0.982138	1805.01	1730.4	1868.16	1890.21	1823.03	1712.69	2031.51	1724.39	1711.36	1913.32	Ppard
ENSMUSG00000002257	0.244206	0.0305956	0.0838287	1156.12	1289.37	1404.62	1291.04	1148.23	1335.43	1379.73	1498.43	1870.95	1371.59	Def6
ENSMUSG00000002265	0.372079	0.0039545	0.0163956	1641.78	1796.8	2086.95	1705.78	1797.07	2533.15	2095.14	2047.64	2029.34	2975.35	Peg3
ENSMUSG00000002266	0.542851	0.0281852	0.0784557	142.998	174.427	101.9	168.821	157.512	253.121	244.899	140.546	145.293	299.884	Zim1
ENSMUSG00000002274	0.111051	0.630166	0.760109	55.3105	36.6694	64.9362	72.2125	43.8529	61.0982	69.4203	51.8938	44.0643	66.3338	Metrn
ENSMUSG00000002279	0.0641537	0.547267	0.692616	647.537	564.907	471.537	666.502	618.415	590.615	652.744	648.673	641.91	570.747	Lmf1
ENSMUSG00000002280	0.0970037	0.230473	0.382221	1009.08	850.333	978.039	938.763	846.629	954.295	1030.7	898.412	1080.17	977.041	Narfl
ENSMUSG00000002289	1.81803	2.95475e-17	2.73433e-15	826.959	1104.05	521.487	708.463	956.708	2099.64	3205.87	3777.44	2797.49	2640.22	Angptl4
ENSMUSG00000002297	0.932076	9.04825e-17	7.75301e-15	271.156	280.471	248.755	293.729	256.852	424.778	499.441	612.996	535.917	506.486	Dbf4
ENSMUSG00000002307	0.250414	0.00098454	0.00517373	1315.31	1409.29	1356.67	1331.05	1373.76	1549.76	1616.91	1888.72	1522.01	1500.8	Daxx
ENSMUSG00000002308	0.363238	0.0277531	0.0775563	339.957	255.695	338.667	310.319	278.331	328.766	457.017	381.636	497.808	295.738	Cd320
ENSMUSG00000002319	-0.084957	0.281049	0.440088	2564.52	2398.38	2213.82	2538.17	2570.31	2258.69	2614.83	2184.95	2109.13	2408.75	Ipo4
ENSMUSG00000002320	0.0100673	0.858964	0.916506	2239.4	2329.99	2240.8	2417.17	2555.99	2462.35	2416.21	2400.09	2222.27	2368.67	Tm9sf1
ENSMUSG00000002324	-0.51833	3.57651e-08	7.14067e-07	647.537	609.505	659.352	572.821	613.94	387.925	376.027	467.045	488.28	448.444	Rec8
ENSMUSG00000002325	0.289275	0.00127112	0.00638423	1753.75	1774.01	1449.58	1875.57	1888.36	2248.02	2206.02	2267.11	1982.89	1980.34	Irf9
ENSMUSG00000002326	0.273806	0.000292872	0.00185824	654.282	618.424	596.414	668.454	610.36	715.721	829.187	793.543	780.057	690.286	Gmpr2
ENSMUSG00000002329	0.20506	0.0593663	0.138989	1176.36	1148.64	1393.63	1145.64	1165.23	1285	1282.35	1423.84	1712.55	1252.74	Mdp1
ENSMUSG00000002332	0.271704	6.90717e-05	0.000552454	2054.58	1950.41	2337.7	1969.26	2186.38	2487.57	2369.93	2658.48	2577.17	2583.56	Dhrs1
ENSMUSG00000002342	-0.0482348	0.67471	0.793459	1454.26	1127.83	1420.6	1287.14	1191.19	1226.81	1493.5	1044.36	1285.01	1214.74	Tmem161a
ENSMUSG00000002343	0.300033	0.0202701	0.0603829	354.796	277.498	248.755	257.623	288.176	302.581	411.701	316.769	364.424	355.853	Armc6
ENSMUSG00000002345	0.0137464	0.812085	0.887294	743.319	808.709	745.267	795.314	820.675	790.397	802.19	766.515	831.267	769.748	Borcs8
ENSMUSG00000002346	-0.528953	0.00033761	0.00210387	1146.68	912.77	864.151	955.352	842.154	711.842	784.835	510.289	537.108	722.071	Slc25a42
ENSMUSG00000002365	0.0573114	0.61653	0.749092	2391.84	2835.44	2045.99	2653.32	2823.59	2860.95	2617.72	2605.5	2253.23	2927.67	Snx9
ENSMUSG00000002372	0.0927804	0.181207	0.320749	2491.67	2354.77	2404.64	2352.76	2398.48	2333.37	2747.89	2404.41	2848.7	2467.48	Ranbp3
ENSMUSG00000002379	0.157834	0.244309	0.39828	1995.22	1457.86	1810.22	1542.81	1299.48	1736.93	1911.95	1595.74	2127	1668.02	Ndufa11
ENSMUSG00000002393	0.0579408	0.570036	0.7117	1347.69	1473.71	1391.63	1492.07	1490.1	1335.43	1654.52	1301.67	1784.01	1419.96	Nr2f6
ENSMUSG00000002395	-0.174732	0.0856826	0.184204	3603.27	3315.11	4065	3079.77	3356.98	3096.61	2829.84	3182.82	3563.26	2764.6	Use1
ENSMUSG00000002396	-0.00716938	0.914229	0.950486	825.61	875.11	906.109	839.227	929.86	948.476	895.715	861.654	834.84	819.499	Ocel1
ENSMUSG00000002409	-0.502694	0.00176224	0.00840172	1737.56	1329.02	1292.73	1408.14	1175.97	919.382	1312.24	782.732	847.94	1033.7	Dyrk1b
ENSMUSG00000002413	-0.226396	9.98316e-06	0.000104271	1281.58	1367.67	1273.75	1342.76	1350.49	1142.44	1083.73	1193.56	1087.32	1149.79	Braf
ENSMUSG00000002416	0.0547355	0.580751	0.721022	1637.73	1340.91	1543.48	1332.03	1239.51	1548.79	1454.93	1322.21	1629.19	1408.9	Ndufb2
ENSMUSG00000002428	-0.0571519	0.493296	0.646138	1224.92	1282.44	1079.94	1140.76	1303.95	1092.01	1192.68	1272.48	1198.07	1048.21	Hltf
ENSMUSG00000002455	-0.0039334	0.937236	0.964705	2354.07	2412.25	2490.55	2348.86	2476.34	2445.87	2269.66	2437.93	2579.55	2328.59	Prpf6
ENSMUSG00000002458	0.49433	0.00013567	0.000969487	652.933	792.852	523.485	661.623	728.494	936.838	1014.31	1090.85	889.623	804.297	Rgs19
ENSMUSG00000002459	0.412361	0.0216546	0.0635458	198.308	185.329	266.738	254.696	229.109	314.219	222.724	256.226	314.405	400.767	Rgs20
ENSMUSG00000002475	-0.0121005	0.955306	0.975547	627.302	613.469	420.587	519.15	687.326	494.604	512.939	640.024	825.313	374.509	Abhd3
ENSMUSG00000002477	0.74522	1.63459e-08	3.51371e-07	751.413	721.495	840.174	677.236	777.717	1193.84	1073.12	1356.81	1625.62	1072.4	Snrpd1
ENSMUSG00000002486	-0.231604	0.00402506	0.0166137	581.434	603.558	530.479	654.792	621.1	497.514	554.398	477.856	525.199	495.43	Tchp
ENSMUSG00000002489	-0.240958	0.0148279	0.0469843	7307.73	8454.77	9034.12	9223.69	9052.48	7740.07	6212.15	6971.07	7267.04	8257.87	Tiam1
ENSMUSG00000002496	-0.244167	0.00101467	0.00530103	4044.41	3599.55	3628.43	3887.77	3736.44	3341	3382.31	2860.65	2922.54	3436.92	Tsc2
ENSMUSG00000002500	-0.699167	0.044087	0.11147	4941.52	2601.54	3493.57	2721.63	1713.84	1928.96	2726.68	707.054	1730.42	2434.31	Rpl3l
ENSMUSG00000002504	-0.0501003	0.69829	0.810229	1598.61	1335.95	1176.84	1725.29	1580.49	1324.76	1695.98	1331.94	1529.15	1283.14	Slc9a3r2
ENSMUSG00000002524	0.136085	0.0593349	0.138956	3662.63	3761.09	3758.31	3645.76	3742.71	3773.54	4154.61	4042.31	4713.69	3733.35	Puf60
ENSMUSG00000002546	-0.328753	8.96172e-05	0.000684537	5261.24	5392.38	5980.12	5472.54	5658.81	4793.78	4207.64	4137.45	3928.87	5033.08	Golga2
ENSMUSG00000002550	0.194765	0.00124644	0.00627387	1280.23	1339.92	1251.77	1237.37	1350.49	1524.54	1586.06	1361.13	1430.3	1489.06	Uck1
ENSMUSG00000002565	-0.156317	0.359358	0.522385	2150.36	2375.58	3445.61	2819.22	2915.77	2927.86	1713.33	2381.71	2559.3	2718.3	Scin
ENSMUSG00000002578	-0.0103412	0.969649	0.983532	120.064	101.089	225.778	102.464	104.71	155.17	104.13	91.8953	136.957	160.307	Ikzf4
ENSMUSG00000002580	0.393482	0.00907191	0.031825	967.258	909.797	1088.93	813.855	921.805	1118.19	1169.54	1203.29	1698.26	990.861	Mien1
ENSMUSG00000002588	-0.219291	0.470552	0.62659	666.424	559.951	443.564	183.459	377.672	433.506	366.385	403.258	244.14	466.409	Pon1
ENSMUSG00000002602	-0.641457	0.000666587	0.00374991	10451	9925.51	6357.75	10835.8	10859.4	5953.68	6469.59	6590.52	4246.85	7782.47	Axl
ENSMUSG00000002603	0.925913	2.06202e-07	3.47893e-06	1322.05	1592.64	886.129	1596.48	1584.97	2756.21	3254.08	2674.69	2429.49	2153.78	Tgfb1
ENSMUSG00000002608	0.111161	0.08483	0.182924	1783.42	1711.57	1647.38	1624.78	1627.03	1837.79	2021.87	1707.09	1719.7	1772.36	Ccdc97
ENSMUSG00000002617	-0.0810904	0.460819	0.617763	213.148	266.596	241.762	239.082	247.903	264.759	208.261	248.658	201.267	221.804	Zfp40
ENSMUSG00000002625	-0.340068	1.26961e-14	8.01976e-13	2192.18	2228.9	2196.84	2256.15	2190.85	1761.18	1855.07	1702.77	1762.57	1665.95	Akap8l
ENSMUSG00000002635	0.0909736	0.281156	0.440202	594.925	575.808	518.49	572.821	490.436	584.797	518.724	597.86	626.428	600.459	Pdcd2l
ENSMUSG00000002658	0.416701	9.33204e-07	1.33476e-05	1639.08	1656.07	1887.15	1623.81	1620.77	1998.78	2288.94	2251.98	2584.31	2130.97	Gtf2f1
ENSMUSG00000002660	0.195525	0.0821283	0.178617	911.948	783.932	915.101	782.628	704.331	928.11	854.256	908.142	1137.34	865.103	Clpp
ENSMUSG00000002661	0.0968573	0.547698	0.692748	400.664	282.453	392.614	268.357	285.491	311.31	334.567	350.283	439.452	306.794	Alkbh7
ENSMUSG00000002668	0.298781	0.111035	0.223885	520.728	567.88	313.692	565.014	614.835	586.736	747.233	742.731	543.063	557.618	Dennd1c
ENSMUSG00000002679	0.302476	0.0114334	0.0381859	431.691	437.059	553.456	442.058	489.541	517.88	527.402	591.374	718.129	554.164	Med6
ENSMUSG00000002688	-0.0776309	0.703116	0.813991	219.893	379.578	261.743	300.56	316.814	392.774	297.929	207.575	226.276	277.082	Prkd1
ENSMUSG00000002699	1.63258	7.62688e-10	2.15509e-08	400.664	418.229	148.854	454.744	389.306	1089.1	1321.88	1364.38	893.196	948.711	Lcp2
ENSMUSG00000002718	0.0654058	0.425226	0.585484	2259.63	2021.77	1751.28	2002.43	2136.26	2035.64	2287.01	2097.38	1981.7	2233.24	Cse1l
ENSMUSG00000002728	0.301019	5.94502e-05	0.000484715	1520.36	1333.97	1426.6	1296.9	1338.85	1538.12	1605.34	1800.07	1829.26	1744.03	Naa20
ENSMUSG00000002731	0.158429	0.0288371	0.0798618	644.839	637.254	597.413	659.671	689.116	704.083	745.304	733	776.485	652.973	Prkra
ENSMUSG00000002732	-0.42532	0.0530053	0.127932	1104.86	1369.65	641.37	1078.31	1399.71	750.634	885.109	1109.23	643.101	778.04	Fkbp7
ENSMUSG00000002733	0.194949	0.0090601	0.0317945	822.912	815.646	741.271	757.256	787.561	859.253	893.787	907.061	1017.05	820.881	Plekha3
ENSMUSG00000002741	0.0406103	0.402466	0.564306	4611	4672.87	4867.22	4520.11	4817.55	4768.57	4577.88	4840.18	5216.26	4767.05	Ykt6
ENSMUSG00000002748	-0.167117	0.0467575	0.116315	4240.02	4564.84	3580.48	4529.87	4421.08	3906.4	4137.26	3808.79	3569.21	3582.02	Baz1b
ENSMUSG00000002763	-0.0912152	0.372033	0.534595	2506.51	2572.8	2522.52	2646.49	2602.53	2125.83	2631.22	2186.03	2946.35	2180.03	Pex6
ENSMUSG00000002767	0.123744	0.365413	0.527951	1436.72	1119.9	1505.52	1177.84	1022.04	1342.22	1339.23	1233.56	1669.68	1237.54	Mrpl2
ENSMUSG00000002768	0.198232	0.0127256	0.0415975	1068.44	950.431	1019	1000.24	964.763	1125.95	1118.44	1213.02	1282.63	1004.68	Mea1
ENSMUSG00000002769	-0.482973	0.0208387	0.0617192	70.1498	59.4639	47.9529	72.2125	60.857	60.1283	36.6385	33.5148	45.2552	45.6045	Gnmt
ENSMUSG00000002771	-0.645801	1.08503e-05	0.000112188	321.07	433.095	389.617	392.29	442.108	243.423	313.356	274.605	188.167	245.297	Grin2d
ENSMUSG00000002778	0.0338752	0.716537	0.823449	3978.31	4280.41	3401.66	4041.95	4440.77	3649.4	4250.07	4599.09	4170.63	3956.53	Kdelr1
ENSMUSG00000002781	-0.244639	0.0742766	0.165111	856.638	635.272	740.272	642.106	563.822	633.287	654.672	472.45	551.399	584.566	Tmem143
ENSMUSG00000002797	0.446016	0.0621725	0.14398	2059.98	2469.73	5102.98	2430.83	2622.22	3386.58	3361.1	4132.05	4318.3	4809.2	Ggct
ENSMUSG00000002799	-0.315637	0.00415137	0.0170099	7079.74	7015.75	9568.59	7293.47	7232.14	6285.35	5932.54	5818.6	7055.05	5598.3	Jag2
ENSMUSG00000002803	-0.0921149	0.351192	0.514597	723.083	726.45	836.178	633.323	637.209	708.933	688.418	628.132	703.838	608.06	Btbd6
ENSMUSG00000002804	0.11767	0.459857	0.616786	358.843	389.488	542.467	376.676	365.142	452.902	396.274	456.233	550.208	354.471	Nudt14
ENSMUSG00000002808	-0.324978	0.15622	0.288439	1707.88	994.038	1216.8	1288.12	926.28	1071.64	1236.07	683.269	683.592	1216.81	Epdr1
ENSMUSG00000002812	0.0113432	0.886002	0.932719	5772.52	5674.83	5005.08	5843.36	5699.08	5689.89	6184.19	5253.17	5026.9	6053.65	Flii
ENSMUSG00000002814	0.0747037	0.446143	0.604482	434.389	505.443	435.572	496.705	460.902	562.491	480.157	530.831	429.925	456.045	Top3a
ENSMUSG00000002820	-0.0644253	0.389664	0.552128	1636.38	1462.81	1658.37	1562.33	1493.68	1386.83	1616.91	1376.27	1630.38	1461.42	Atg4d
ENSMUSG00000002825	0.131033	0.142924	0.270474	307.58	316.15	334.671	303.488	315.92	296.762	365.421	378.393	359.66	331.669	Qtrt1
ENSMUSG00000002831	-0.440659	0.101216	0.208944	10643.9	9818.48	8162.98	9366.16	9432.84	11020	7863.78	3654.19	4294.48	8107.23	Plin4
ENSMUSG00000002833	-0.0651267	0.32549	0.48842	1981.73	1823.56	1866.17	1888.26	1836.45	1668.08	1894.6	1818.45	1959.08	1645.91	Hdgfl2
ENSMUSG00000002835	0.494468	5.58192e-05	0.000460725	329.165	354.801	414.592	357.159	442.108	564.431	618.034	529.75	529.963	438.77	Chaf1a
ENSMUSG00000002844	0.26431	0.00104139	0.0054171	1732.16	1593.63	1339.68	1494.02	1578.7	1722.39	1904.24	1986.02	1890	1788.25	Adprh
ENSMUSG00000002845	0.0626999	0.465604	0.621836	1068.44	1203.15	958.058	1133.93	1229.67	1115.28	1232.21	1209.78	1074.22	1210.59	Tmem39a
ENSMUSG00000002846	0.0911225	0.35786	0.521247	735.224	671.942	658.353	598.193	627.364	670.14	717.343	597.86	819.358	698.578	Timmdc1
ENSMUSG00000002847	-0.961119	0.0134404	0.0434582	812.119	343.899	383.623	551.352	692.696	164.868	346.137	417.313	96.4651	403.531	Pla1a
ENSMUSG00000002870	0.267548	0.0229476	0.0665698	895.76	943.493	830.184	958.28	1117.8	1137.59	1408.65	1110.31	1031.34	1027.48	Mcm2
ENSMUSG00000002871	-0.0616341	0.0823336	0.178895	2011.41	1942.49	1968.07	1978.04	1943.84	1853.31	1901.35	1863.85	1900.72	1905.71	Tpra1
ENSMUSG00000002881	0.200761	2.76139e-05	0.000251144	2553.72	2794.8	2730.32	2772.38	2746.62	3015.15	2982.18	3284.45	3146.43	3208.9	Nab1
ENSMUSG00000002885	0.379164	0.0151489	0.0477967	1312.61	1204.14	1005.01	1337.88	1319.17	1534.24	2072.97	1601.14	1134.95	1689.44	Adgre5
ENSMUSG00000002897	0.488791	3.02016e-05	0.000270427	1386.81	1456.86	1254.77	1458.89	1575.12	1948.35	2464.42	2051.97	1926.92	1621.72	Il17ra
ENSMUSG00000002900	0.080367	0.685583	0.801858	3209.36	3302.23	1929.1	3892.65	3943.18	3313.85	4313.7	3335.26	2664.1	3581.33	Lamb1
ENSMUSG00000002908	-0.776141	1.03235e-07	1.85864e-06	330.514	250.739	282.722	293.729	241.638	160.989	191.87	123.248	152.439	183.8	Kcnn1
ENSMUSG00000002910	-0.233013	0.00154514	0.00752876	1112.95	1026.74	1212.81	1180.77	1067.68	1048.37	915.962	937.332	968.224	898.27	Arrdc2
ENSMUSG00000002944	0.362441	0.0199874	0.0596368	12223.6	10351.7	7703.43	9845.3	10098.7	15227	15745.9	11339.9	10543.3	11705.8	Cd36
ENSMUSG00000002948	-0.162159	0.0107228	0.0363076	2057.28	2033.66	2434.61	2137.1	2034.24	1925.08	1936.06	1897.37	1870.95	1929.9	Map2k7
ENSMUSG00000002949	-0.0138552	0.856879	0.915302	1922.38	1684.81	2037	1892.16	1647.61	1788.33	1914.84	1753.58	1905.48	1732.97	Timm44
ENSMUSG00000002957	0.437496	0.00789286	0.0286041	6375.54	6659.95	3561.5	6094.15	6052.59	7069.93	8076.86	8951.69	7097.93	7728.58	Ap2a2
ENSMUSG00000002963	0.229176	0.00465152	0.0186464	1090.02	989.082	1052.97	1020.73	1068.58	1183.17	1228.35	1231.4	1411.25	1073.09	Pnkp
ENSMUSG00000002968	-0.143153	0.0540539	0.129539	2626.57	2599.56	3065.99	2720.66	2554.21	2486.6	2656.29	2255.22	2341.36	2542.1	Med25
ENSMUSG00000002980	0.0506612	0.686448	0.802272	8529.95	7875	8214.93	9025.59	7700.2	7232.86	7750.97	8799.25	11261.4	7783.16	Bcam
ENSMUSG00000002981	0.101391	0.00869578	0.0308731	4414.04	4172.38	4392.68	4411.8	4540.11	4677.4	4860.39	4533.14	4695.83	4757.38	Clptm1
ENSMUSG00000002983	0.40315	0.000149382	0.00105044	990.192	909.797	1027.99	1004.14	970.133	1033.82	1451.08	1430.32	1385.05	1185.72	Relb
ENSMUSG00000002984	0.412616	3.32531e-05	0.000294319	1412.44	1493.53	1787.24	1478.41	1533.95	1937.68	2134.67	1871.42	2418.77	1901.57	Tomm40
ENSMUSG00000002985	-0.111885	0.472736	0.628504	125147	133007	105960	133308	129639	95701	110537	135608	150514	87913	Apoe
ENSMUSG00000002996	-0.0908376	0.143275	0.270815	4834.94	4888.92	4710.37	4648.93	5227.44	4811.24	4247.17	4711.53	4246.85	4806.44	Hbp1
ENSMUSG00000002997	0.17265	0.438368	0.597865	1477.19	1739.32	945.071	1556.47	1528.59	2186.93	1888.81	1265.99	1055.16	1768.9	Prkar2b
ENSMUSG00000003031	-0.335085	5.45335e-07	8.3129e-06	4778.28	5021.72	4269.8	4991.45	4949.11	3909.31	3483.55	4002.31	3933.63	3709.86	Cdkn1b
ENSMUSG00000003032	-0.468129	1.10642e-07	1.97851e-06	15826.9	17085	21446.9	18792.8	18598.1	12926.6	12560.3	14174.6	12949	13718.7	Klf4
ENSMUSG00000003033	0.136294	0.0376446	0.0986026	1701.13	1624.35	1483.54	1550.62	1573.33	1678.74	1907.13	1813.04	1670.87	1645.91	Ap1m1
ENSMUSG00000003037	0.315094	8.27882e-06	8.84668e-05	2119.33	2224.94	2049.99	2273.72	2291.98	2525.39	2733.42	2983.9	2896.34	2507.56	Rab8a
ENSMUSG00000003038	0.316425	8.34224e-06	8.89903e-05	3170.23	3047.52	3682.38	3142.22	3269.28	3881.19	3763.16	4327.73	4156.34	4185.94	Hmgn2
ENSMUSG00000003039	0.12958	0.0495774	0.121485	2394.54	2335.94	2393.65	2440.59	2681.29	2558.36	2585.91	2780.64	2943.97	2539.34	Fam32a
ENSMUSG00000003051	2.46593	6.51303e-10	1.86311e-08	12.1413	8.91958	25.9745	17.5652	9.84452	61.0982	39.531	77.8408	125.047	108.483	Elf3
ENSMUSG00000003062	0.451491	0.00284917	0.0124899	786.488	790.869	486.522	735.787	748.183	1009.57	1010.45	1123.29	913.441	795.314	Stard3nl
ENSMUSG00000003068	-0.0476976	0.530076	0.678328	4770.19	4604.49	5075.01	4550.37	4342.33	4191.53	4878.71	4289.89	4992.37	4233.62	Stk11
ENSMUSG00000003070	-0.348645	0.00467533	0.0187378	152.441	210.106	170.832	190.29	220.159	157.11	153.303	142.708	144.102	147.178	Efna2
ENSMUSG00000003072	0.168887	0.0732382	0.163332	6631.86	5348.77	6434.68	5575	5232.81	6421.12	6729.91	6105.09	7406.38	6187.01	Atp5d
ENSMUSG00000003099	0.101719	0.179029	0.317807	2328.44	2110.97	2292.75	2085.38	2040.5	2098.67	2509.74	2206.57	2535.48	2298.19	Ppp5c
ENSMUSG00000003119	-0.17987	0.0288651	0.0799037	1143.98	1332.98	1077.94	1369.11	1328.12	1129.83	1097.23	1091.93	1063.5	1138.73	Cdk12
ENSMUSG00000003123	0.268396	0.152175	0.282747	4219.78	4748.19	3597.46	4147.34	4328.9	7241.59	5799.49	3627.16	3878.85	4795.38	Lipe
ENSMUSG00000003131	0.166304	0.021295	0.0627793	2660.3	2756.15	2241.8	2679.67	2777.94	2805.67	2894.44	3098.49	3040.44	2882.76	Pafah1b2
ENSMUSG00000003134	-0.0462529	0.643857	0.770347	1448.86	1414.25	1555.47	1497.92	1310.22	1328.64	1462.65	1506	1568.45	1139.42	Tbc1d8
ENSMUSG00000003135	-0.0388429	0.599084	0.735415	1033.36	1084.22	1125.89	1010	1014.88	1142.44	999.845	920.035	997.997	1064.1	Cnot11
ENSMUSG00000003153	-0.237247	0.169294	0.304944	279.25	282.453	154.848	246.889	278.331	216.268	187.049	224.873	190.548	232.859	Slc2a3
ENSMUSG00000003154	-0.312497	6.50415e-09	1.51436e-07	2205.67	2337.92	2253.78	2335.2	2329.57	1879.5	1989.08	1706.01	1786.39	1867.02	Foxj2
ENSMUSG00000003161	0.235088	0.0137658	0.044263	2865.35	2827.51	2331.71	2866.06	2930.98	3043.27	3199.12	3628.24	3537.05	2865.48	Sri
ENSMUSG00000003166	-0.0561284	0.302029	0.462861	2302.8	2353.78	2524.52	2306.9	2362.68	2444.9	2175.17	2195.76	2367.56	2220.8	Dgcr2
ENSMUSG00000003184	-0.0449481	0.527083	0.675574	2460.64	2444.96	2573.47	2629.9	2495.14	2266.45	2523.24	2540.64	2708.17	2189.71	Irf3
ENSMUSG00000003190	-0.00270583	0.980679	0.989446	527.473	442.015	548.461	486.947	523.549	444.174	523.545	492.991	614.519	452.59	Bcl2l12
ENSMUSG00000003198	0.0363739	0.716379	0.82337	250.921	289.391	247.756	234.203	277.436	253.121	239.114	288.659	290.586	265.335	Zfp959
ENSMUSG00000003199	0.13379	0.185809	0.326991	1896.74	1826.53	1553.47	1885.33	1879.41	1794.15	2063.33	1963.32	2349.7	1754.39	Mpnd
ENSMUSG00000003200	-0.0186932	0.7841	0.868885	3325.37	3284.39	2984.07	3596.96	3653.21	3253.72	3293.61	3521.21	3365.56	3199.22	Sh3gl1
ENSMUSG00000003206	0.498009	0.194984	0.338533	99.8286	158.57	29.9705	134.667	130.664	140.623	212.118	207.575	92.8923	129.213	Ebi3
ENSMUSG00000003208	0.110353	0.314984	0.477338	344.004	352.819	443.564	344.473	362.457	429.627	379.883	366.5	457.316	365.527	Ccdc94
ENSMUSG00000003226	0.0755308	0.181141	0.320666	2770.92	2795.79	2582.46	2629.9	2874.6	2887.13	2811.52	3129.85	2726.03	2833.7	Ranbp2
ENSMUSG00000003227	-0.151378	0.564755	0.707014	63.4047	46.58	81.9195	51.7198	76.9662	85.3434	38.5668	67.0295	50.019	48.3684	Edar
ENSMUSG00000003228	0.426944	8.45654e-08	1.5558e-06	577.387	573.826	622.388	619.662	611.255	805.914	817.617	764.353	726.466	918.308	Grk5
ENSMUSG00000003233	-0.455922	7.51021e-05	0.000590229	1643.13	1862.21	1907.13	2113.68	2003.81	1459.57	1550.39	1190.31	1171.87	1572.66	Dvl3
ENSMUSG00000003234	0.114514	0.0218032	0.0638908	1737.56	1600.57	1576.45	1634.54	1587.65	1729.17	1875.31	1711.42	1743.52	1739.88	Abcf3
ENSMUSG00000003235	0.187378	0.000342047	0.00212508	1769.93	1809.68	1928.1	1840.44	1756.8	2044.36	1981.37	1994.67	2180.59	2166.9	Eif2b5
ENSMUSG00000003269	0.0153987	0.836693	0.903262	1977.69	1992.04	2242.8	2084.4	2120.15	1967.75	2095.14	2270.36	2303.25	1903.64	Cyth2
ENSMUSG00000003271	0.319999	0.0364898	0.0961766	1057.64	964.306	1579.45	1045.13	1298.58	1276.27	1325.74	1583.84	1529.15	1707.4	Sult2b1
ENSMUSG00000003273	-0.719649	1.54136e-05	0.000152881	339.957	367.685	228.775	433.275	355.298	210.449	233.329	179.466	221.513	203.147	Car11
ENSMUSG00000003279	-0.179365	0.588137	0.727165	56.6595	63.4281	172.83	72.2125	68.0167	74.6755	52.0652	73.5163	102.42	80.8443	Dlgap1
ENSMUSG00000003282	-0.731337	2.231e-05	0.000209497	71.4989	72.3477	52.948	66.3575	71.5965	40.7321	42.4235	40.0015	41.6825	37.3128	Plag1
ENSMUSG00000003283	2.02592	7.91647e-11	2.66909e-09	184.818	196.231	67.9332	204.927	185.256	832.099	915.962	782.732	444.216	442.225	Hck
ENSMUSG00000003299	0.0892732	0.199393	0.343929	1880.56	1673.91	1840.19	1585.75	1577.81	1848.46	1843.49	1743.85	1901.91	1761.3	Mrpl4
ENSMUSG00000003308	0.0500301	0.383557	0.546235	2560.47	2576.77	2561.48	2645.52	2422.65	2630.13	2746.92	2448.74	2861.8	2533.81	Keap1
ENSMUSG00000003309	0.00193793	0.984427	0.991714	1193.9	1224.96	1537.49	1276.41	1322.75	1239.42	1140.61	1347.08	1476.75	1364.68	Ap1m2
ENSMUSG00000003316	-0.0409354	0.633416	0.762488	6406.57	7391.36	5786.31	6795.78	6898.32	6178.67	7073.16	6926.75	6276.19	5897.49	Glg1
ENSMUSG00000003344	-0.353724	9.82338e-13	4.63804e-11	1898.09	1876.08	1773.26	1877.53	1856.14	1424.65	1567.74	1393.57	1432.69	1440.69	Btbd2
ENSMUSG00000003345	-0.0367641	0.600355	0.736389	4623.14	4503.4	5243.85	4801.16	4357.54	4364.15	4781.32	4407.73	4974.5	4413.27	Csnk1g2
ENSMUSG00000003346	0.206909	0.0106962	0.0362511	2045.14	2081.24	2386.65	2099.04	1968.01	2323.67	2593.62	2339.55	2716.51	2244.29	Abhd17a
ENSMUSG00000003348	0.252233	0.168427	0.303872	345.353	339.935	217.786	394.241	332.029	335.555	479.193	459.477	321.55	344.797	Mob3a
ENSMUSG00000003352	-0.219723	0.0544098	0.130139	1475.84	1783.92	1845.19	1727.25	1579.6	1361.62	1686.34	1422.76	1587.51	1171.9	Cacnb3
ENSMUSG00000003355	-0.00721219	0.979932	0.989178	171.328	240.829	150.852	187.362	233.584	98.9208	262.255	261.631	232.231	126.449	Fkbp11
ENSMUSG00000003360	0.00932728	0.839635	0.904679	3665.33	3684.78	3754.31	3789.21	3592.35	3517.51	3936.71	3607.7	3869.32	3678.07	Ddx23
ENSMUSG00000003363	0.284389	7.97549e-05	0.000619951	3655.89	4017.78	3953.11	3959	4042.52	4655.1	4662.73	5513.72	4376.66	4702.79	Pld3
ENSMUSG00000003378	-0.54115	3.80533e-05	0.000330731	666.424	732.397	949.067	801.169	729.389	633.287	527.402	458.396	463.271	581.112	Grik5
ENSMUSG00000003379	0.406157	0.391157	0.553566	12.1413	14.866	14.9853	16.5894	30.4285	7.7585	18.3192	15.1357	39.3006	38.0037	Cd79a
ENSMUSG00000003380	-0.062487	0.484093	0.637829	5340.83	5547.98	5987.12	5219.79	5157.63	5267.05	5237.38	5053.16	6079.68	4468.55	Rabac1
ENSMUSG00000003382	-0.208686	0.00662926	0.0248621	3377.98	3836.41	4146.92	3590.13	4004.03	3453.5	2997.61	3437.97	3126.18	3390.62	Etv3
ENSMUSG00000003402	0.28566	0.000182789	0.0012516	2455.24	2479.64	2149.89	2401.55	2483.5	2680.56	3147.05	2952.54	3152.39	2663.72	Prkcsh
ENSMUSG00000003411	-1.09583	6.20969e-09	1.4622e-07	148.394	136.767	174.828	155.159	154.827	44.6113	83.8829	85.4086	88.1286	60.806	Rab3b
ENSMUSG00000003418	0.510166	0.00114448	0.00584979	99.8286	91.1779	83.9175	83.9227	69.8066	97.951	118.593	136.221	110.756	141.65	St8sia6
ENSMUSG00000003420	0.11321	0.592083	0.730405	7639.59	8492.43	3712.35	7818.47	7978.53	6748.92	8246.55	9477.11	6731.12	7347.16	Fcgrt
ENSMUSG00000003421	0.154861	0.0193032	0.058054	1477.19	1304.24	1616.41	1482.31	1432.82	1649.65	1575.46	1637.9	1697.07	1583.72	Nosip
ENSMUSG00000003423	0.271912	0.0271674	0.0762649	1253.25	1059.45	1116.9	1080.26	941.494	1063.88	1382.62	1343.83	1591.08	1200.23	Pih1d1
ENSMUSG00000003429	0.226519	0.0895492	0.190525	14043.5	14845.2	16680.6	13920.4	14576.2	13476.5	17145.9	18517.5	22250.1	15273.4	Rps11
ENSMUSG00000003435	-0.111195	0.00803194	0.0289833	5610.64	5784.84	5682.41	5675.51	5739.35	5335.91	5574.84	5161.27	4939.97	5359.91	Supt5
ENSMUSG00000003437	0.0434492	0.438224	0.597865	2435.01	2349.81	2605.44	2424.97	2516.62	2467.2	2489.49	2571.99	2774.86	2416.35	Paf1
ENSMUSG00000003438	0.231949	0.00819946	0.0294442	1227.62	1077.29	1262.76	1159.3	1118.7	1284.03	1537.85	1391.4	1456.5	1198.15	Timm50
ENSMUSG00000003444	0.235298	0.0163682	0.0509856	352.098	316.15	316.689	278.116	301.6	375.317	400.131	348.121	394.197	323.377	Med29
ENSMUSG00000003452	-0.480682	0.0334215	0.0898281	62.0556	47.5711	72.9283	81.971	58.1722	32.0038	38.5668	49.7316	54.7827	55.9691	Bicd1
ENSMUSG00000003458	0.0592273	0.244665	0.398649	4261.6	4250.68	3964.1	4364.95	4480.15	4608.55	4445.79	4512.6	4144.43	4500.33	Ncstn
ENSMUSG00000003464	0.00690044	0.921351	0.954469	3773.25	3293.31	3315.74	3326.66	3496.59	3651.34	3460.41	3135.25	3739.51	3299.41	Pex19
ENSMUSG00000003469	-0.570791	2.25777e-11	8.61584e-10	4175.26	4092.11	4222.85	4736.75	4713.73	2970.53	2652.43	3023.9	3387	2745.94	Phyhip
ENSMUSG00000003476	-0.705583	0.146138	0.27448	851.241	386.515	872.143	377.652	293.546	547.944	434.841	68.1107	202.458	450.517	Crhr2
ENSMUSG00000003477	-2.34875	3.89635e-10	1.17108e-08	2455.24	2533.16	1332.69	2450.35	1677.15	750.634	360.6	380.555	116.711	441.534	Inmt
ENSMUSG00000003484	1.29322	4.37439e-07	6.81492e-06	145.696	146.678	67.9332	120.029	105.605	239.544	364.457	389.204	197.694	242.533	Cyp4f18
ENSMUSG00000003500	0.137575	0.282487	0.441763	1340.94	1241.8	946.07	1229.56	1354.96	1124.98	1519.53	1489.79	1379.09	1212.66	Impdh1
ENSMUSG00000003518	0.0321106	0.802349	0.881185	2493.02	2449.91	1760.27	2382.04	2078.98	2248.99	2680.4	2295.22	1855.47	2330.67	Dusp3
ENSMUSG00000003526	-0.867435	4.4146e-16	3.49168e-14	1455.61	1582.73	1424.6	1783.84	1618.98	979.51	753.018	757.866	962.269	860.957	Prodh
ENSMUSG00000003527	0.0128956	0.882594	0.93056	596.274	722.486	824.19	750.425	735.654	739.966	737.591	740.568	750.284	702.033	Dgcr14
ENSMUSG00000003528	0.441617	0.000312397	0.00196996	3377.98	2995.99	4120.95	2768.47	3450.06	4756.93	4292.49	4047.72	5262.71	4340.72	Slc25a1
ENSMUSG00000003531	0.00909542	0.958145	0.977313	2003.32	2226.92	3164.89	2042.44	1991.28	2149.1	2048.86	2115.76	3129.76	2061.18	Dgcr6
ENSMUSG00000003534	-0.239797	0.0262384	0.0740162	7198.45	7875	8883.27	8727.96	7829.97	6628.66	6463.8	6093.2	8535.38	6595.37	Ddr1
ENSMUSG00000003541	-0.00778758	0.958576	0.97743	1038.76	906.824	1028.99	913.391	981.767	829.189	1137.72	962.198	1213.56	704.796	Ier3
ENSMUSG00000003545	1.21088	0.127519	0.248199	168.629	90.1869	383.623	119.053	101.13	383.076	151.375	1233.56	54.7827	174.126	Fosb
ENSMUSG00000003546	0.069384	0.368332	0.530719	928.136	900.878	1004.01	963.159	801.881	936.838	1006.59	981.658	1003.95	897.579	Klc4
ENSMUSG00000003549	0.0672437	0.395565	0.557544	746.017	660.049	790.223	786.531	723.125	776.819	785.799	731.919	863.422	728.981	Ercc1
ENSMUSG00000003555	1.36929	7.5619e-18	7.5245e-16	157.837	243.802	213.79	193.217	161.987	437.385	425.199	624.888	529.963	495.43	Cyp17a1
ENSMUSG00000003559	0.245019	0.178042	0.316628	571.991	333.989	314.691	386.435	334.714	447.083	576.574	409.745	438.261	424.26	As3mt
ENSMUSG00000003573	-0.0788526	0.473412	0.629023	898.458	1044.58	744.268	1034.4	1051.57	841.797	959.35	924.359	946.787	851.284	Homer3
ENSMUSG00000003575	-0.396806	0.000324664	0.00203517	1228.97	1155.58	1395.63	1328.13	1333.48	1059.03	1029.73	910.304	775.294	1113.16	Crtc1
ENSMUSG00000003581	-0.0775302	0.192027	0.334781	1090.02	1030.71	974.043	1138.81	1054.26	1014.42	1025.88	1014.09	1002.76	955.621	Rnf215
ENSMUSG00000003585	0.0601862	0.66961	0.790188	763.554	880.065	1265.76	914.367	938.809	964.963	853.291	1096.26	961.078	1091.74	Sec14l2
ENSMUSG00000003604	0.0566027	0.37882	0.541824	535.567	545.085	543.466	559.159	558.453	555.702	580.431	535.155	626.428	559.691	Aven
ENSMUSG00000003617	0.376372	0.0555796	0.132236	2117.99	2275.48	1317.7	2154.67	2153.26	3436.04	2386.32	2626.04	1766.15	2788.78	Cp
ENSMUSG00000003623	-0.0160854	0.770302	0.859949	1504.17	1429.11	1373.65	1385.7	1487.42	1414.96	1388.41	1443.3	1333.84	1508.4	Crot
ENSMUSG00000003644	0.393643	1.39119e-05	0.00013948	1299.12	1549.03	1771.26	1542.81	1575.12	2171.41	2107.68	2106.02	1873.33	1914.01	Rps6ka1
ENSMUSG00000003660	-0.195836	0.00194545	0.00912245	3805.63	4233.83	3542.52	3787.25	3822.36	3548.54	3459.45	3307.15	3121.42	3316.69	Snrnp200
ENSMUSG00000003662	0.06372	0.358559	0.521636	1358.48	1187.3	1135.88	1185.65	1172.39	1245.24	1222.57	1263.83	1379.09	1199.54	Ciao1
ENSMUSG00000003665	2.11229	NA	NA	53.9614	33.6962	9.99018	38.058	32.2184	26.1849	541.864	61.6239	45.2552	49.7503	Has1
ENSMUSG00000003680	0.340289	9.56583e-05	0.000721452	848.543	929.618	845.169	915.343	872.582	1100.74	1049.98	1248.7	1227.85	967.368	Taf6l
ENSMUSG00000003721	-0.282047	0.00644505	0.0243042	3259.27	2738.31	2679.37	3018.29	3487.64	2462.35	2247.48	2364.41	2917.77	2496.5	Insig2
ENSMUSG00000003731	-0.0090522	0.901233	0.942534	3067.71	2910.76	2764.28	2984.13	2990.05	2998.66	3085.35	2744.97	2578.36	3206.13	Kpna6
ENSMUSG00000003746	-0.506758	0.0633637	0.146172	7779.89	10067.2	3544.52	8811.88	11103.7	6063.26	5755.14	6782.96	3839.55	6630.61	Man1a
ENSMUSG00000003752	-0.152835	0.0225232	0.0656117	1146.68	1239.82	1334.69	1369.11	1341.54	1177.35	1076.98	1188.15	1159.96	1189.17	Itpkc
ENSMUSG00000003762	0.266133	0.0032722	0.0139737	983.447	932.592	1060.96	976.821	1093.64	1096.86	1184	1271.4	1412.44	1113.85	Coq8b
ENSMUSG00000003778	-0.0346948	0.582217	0.722134	1881.9	1926.63	1818.21	1950.71	2046.76	1734.99	1838.67	2045.48	1960.27	1824.87	Brd8
ENSMUSG00000003779	1.41921	4.10558e-14	2.41994e-12	222.591	215.061	354.651	190.29	213.895	501.393	728.913	738.406	581.173	650.209	Kif20a
ENSMUSG00000003808	0.230393	2.38541e-05	0.000221936	1363.87	1305.23	1356.67	1373.99	1464.15	1545.88	1691.16	1579.52	1683.97	1559.53	Farsa
ENSMUSG00000003809	-0.0913918	0.378443	0.541409	1067.09	886.012	1106.91	903.632	854.683	964.963	878.36	806.517	1005.14	865.794	Gcdh
ENSMUSG00000003810	-0.217927	0.0512204	0.124424	3435.99	2770.03	3303.75	3120.75	2675.02	2718.38	2884.8	2270.36	2312.78	2964.98	Mast2
ENSMUSG00000003812	0.214568	0.0221268	0.0646446	2250.19	2214.04	2394.65	2230.78	2439.65	2443.93	2453.82	2975.25	3110.7	2403.22	Dnase2a
ENSMUSG00000003813	-0.0570546	0.512266	0.663131	2660.3	2196.2	2113.92	2234.69	2309.88	2109.34	2396.93	1975.21	2381.85	2200.07	Rad23a
ENSMUSG00000003814	0.76671	1.20468e-24	2.53718e-22	14399.6	14199	12668.5	13703.8	15309.1	21572.5	25694.2	24793.4	24967.8	22550	Calr
ENSMUSG00000003824	0.282259	0.0419534	0.107233	110.621	139.74	118.883	126.86	136.033	163.898	147.518	170.817	172.684	120.921	Syce2
ENSMUSG00000003847	-0.250691	0.000488926	0.00288002	5452.8	5871.07	6250.86	5774.07	5776.94	5497.86	4573.06	4818.56	4494.56	5093.88	Nfat5
ENSMUSG00000003848	0.135706	0.189849	0.332122	1088.67	1072.33	1281.74	1122.22	1109.75	1117.22	1237.03	1240.05	1525.58	1121.46	Nob1
ENSMUSG00000003849	0.211726	0.0984359	0.204679	380.428	328.042	411.595	366.918	314.13	425.747	328.782	390.285	463.271	474.701	Nqo1
ENSMUSG00000003863	-0.423988	0.00151593	0.00740286	1578.37	1673.91	2395.65	1988.77	1857.03	1476.05	1242.82	1288.7	1396.96	1670.78	Ppfia3
ENSMUSG00000003865	-0.470143	0.103169	0.212231	6675.03	3585.67	5264.83	4163.93	2845.07	4008.23	4083.26	1672.5	2492.61	4007.67	Gys1
ENSMUSG00000003868	0.206776	0.0352636	0.0936766	951.07	1003.95	989.028	1015.85	972.817	997.936	1184.97	1081.12	1394.58	1041.3	Ruvbl2
ENSMUSG00000003872	-0.399149	0.0133569	0.0432972	151.092	142.713	166.836	132.715	184.361	151.291	98.3454	96.2198	121.475	122.303	Lin7b
ENSMUSG00000003873	0.613927	2.71103e-07	4.44032e-06	1233.02	1298.29	1208.81	1248.11	1196.56	1831.97	2090.32	1762.23	2316.35	1470.4	Bax
ENSMUSG00000003882	0.3	0.266136	0.423129	227.987	273.534	147.855	335.691	338.293	245.362	320.105	504.884	323.932	237.696	Il7r
ENSMUSG00000003923	0.207396	0.00148842	0.00729355	933.533	873.128	995.022	881.188	843.049	1084.25	1029.73	1041.12	1083.74	987.406	Tfam
ENSMUSG00000003929	-0.202797	0.0455812	0.114349	356.145	442.015	367.639	376.676	451.953	321.978	326.854	342.716	363.233	380.037	Zfp81
ENSMUSG00000003934	-0.58346	0.00447169	0.0180427	102.527	88.2047	113.888	109.295	101.13	58.1887	55.9219	99.4632	48.828	80.1533	Efnb3
ENSMUSG00000003948	0.356925	0.00769814	0.0280522	2157.11	2082.23	1893.14	1649.18	1888.36	2834.76	2909.87	1967.64	2093.65	2572.51	Mmd
ENSMUSG00000003949	-1.2645	6.73683e-05	0.000541012	2232.65	2751.19	4156.91	2552.81	2825.38	2268.39	834.008	828.139	693.12	1418.58	Hlf
ENSMUSG00000003955	0.822692	2.83391e-05	0.000256479	1219.53	1171.44	1430.59	1129.05	1125.85	1429.5	2077.79	2179.54	3242.9	1820.72	Fam162a
ENSMUSG00000003970	0.297145	0.0206442	0.0612982	22936.3	23145.3	29602.9	21559.3	22696.1	27229.4	26533	30911.4	36809.2	25893.7	Rpl8
ENSMUSG00000003992	-0.138553	0.124006	0.243074	1242.46	1328.03	1517.51	1383.75	1302.16	1249.12	1034.56	1311.4	1331.46	1232.01	Ssbp2
ENSMUSG00000004018	0.303662	0.00110404	0.00568704	210.45	213.079	241.762	223.469	221.949	300.642	247.792	286.497	254.858	281.228	Fancl
ENSMUSG00000004032	-0.270086	0.00875009	0.0310065	1548.69	1348.84	1553.47	1498.9	1403.29	1379.07	995.024	1177.34	1374.33	1173.28	Gstm5
ENSMUSG00000004035	-0.0257028	0.924584	0.956416	114.668	86.2226	98.9028	72.2125	54.5923	134.804	72.3128	68.1107	61.9282	79.4623	Gstm7
ENSMUSG00000004040	0.335283	6.26195e-07	9.36913e-06	7199.8	6911.68	6387.72	7685.76	6848.2	8181.33	8798.06	9030.61	8640.18	9541.7	Stat3
ENSMUSG00000004043	0.330995	3.2758e-13	1.69828e-11	1416.49	1407.31	1423.6	1479.38	1447.14	1733.05	1825.18	1778.45	1915.01	1781.34	Stat5a
ENSMUSG00000004044	0.203943	0.00322717	0.0138292	13912.6	13211.9	12436.8	13301.7	12219.7	13454.2	15824.9	15277.3	16159.7	14248.6	Cavin1
ENSMUSG00000004054	0.0576145	0.423004	0.583511	2931.45	2925.62	2601.44	3133.44	2946.2	3000.6	3213.58	3249.85	2888	2781.87	Map3k11
ENSMUSG00000004056	-0.0232126	0.751725	0.846285	8115.8	7548.94	7107.01	7353.97	6876.84	7248.37	7843.53	6487.81	7080.06	7740.32	Akt2
ENSMUSG00000004069	-0.0436017	0.619111	0.75123	2116.64	1730.4	1812.22	1781.89	1738	1745.66	1901.35	1530.87	1892.38	1828.32	Dnaja3
ENSMUSG00000004070	0.425782	2.53604e-05	0.000233721	1539.25	1338.93	1112.91	1325.2	1348.7	1711.72	1758.65	2082.24	1687.54	1708.79	Hmox2
ENSMUSG00000004071	-0.258499	0.0238384	0.0685214	2130.13	1897.89	2400.64	2202.48	1936.69	2097.7	1710.44	1544.92	1538.68	1937.5	Cdip1
ENSMUSG00000004085	-0.0682928	0.59762	0.734201	4144.24	3384.49	4249.82	3374.47	2832.54	3452.53	3579	2886.59	3387	3842.52	Map3k20
ENSMUSG00000004096	0.42021	5.86851e-08	1.13566e-06	1902.14	1668.95	1744.29	1708.7	1695.94	2185.96	2168.42	2480.09	2635.52	2199.38	Cwc15
ENSMUSG00000004098	0.705657	2.36641e-05	0.00022042	3736.83	2881.02	3355.7	3844.83	3044.64	5725.77	6757.87	5206.68	3606.13	6199.45	Col5a3
ENSMUSG00000004099	0.176119	0.0194378	0.0583449	2466.04	2721.46	2971.08	2939.25	3058.07	3314.82	3294.57	3306.07	2909.44	3175.73	Dnmt1
ENSMUSG00000004100	0.111642	0.304044	0.464923	1185.8	1155.58	1472.55	1203.22	1169.71	1181.23	1428.9	1360.05	1541.06	1178.81	Ppan
ENSMUSG00000004105	-0.961961	7.75932e-05	0.000605436	7280.74	9489.44	4152.92	8363.97	9869.58	4479.56	4559.56	3688.79	2555.73	4816.11	Angptl2
ENSMUSG00000004110	-0.346185	0.0838375	0.181232	183.469	288.4	354.651	257.623	256.852	290.944	174.515	192.44	182.212	215.585	Cacna1e
ENSMUSG00000004127	0.0134335	0.93688	0.964499	294.09	374.622	537.472	341.546	371.407	431.566	314.32	364.338	433.498	395.93	Trmt10a
ENSMUSG00000004151	-0.0605593	0.73799	0.837547	334.561	349.846	195.808	393.266	340.978	364.649	271.896	310.282	279.868	320.613	Etv1
ENSMUSG00000004187	-0.505065	1.94582e-05	0.000185923	443.833	501.479	486.522	507.439	431.369	297.732	362.528	288.659	414.443	310.94	Kifc2
ENSMUSG00000004207	0.505646	0.000157732	0.00110163	46528.2	50664.2	33479.1	48026.2	49185.9	67180.8	72856.6	70630.8	58485.3	54388.2	Psap
ENSMUSG00000004221	0.0422911	0.490897	0.643936	1408.39	1463.8	1376.65	1479.38	1394.34	1478.96	1327.66	1536.27	1573.22	1425.49	Ikbkg
ENSMUSG00000004233	-0.180808	0.0546739	0.130602	326.467	286.418	290.714	265.43	300.705	231.785	274.789	283.254	245.331	258.425	Wars2
ENSMUSG00000004263	-0.00558867	0.965588	0.981707	457.323	525.264	599.411	536.715	481.486	485.876	520.652	433.53	663.347	491.285	Atn1
ENSMUSG00000004264	0.193115	0.0289945	0.0801899	4817.41	4411.23	5288.8	4414.72	4371.86	5148.73	5266.3	5135.33	6203.54	4891.43	Phb2
ENSMUSG00000004266	0.648921	9.27682e-06	9.76836e-05	1934.52	2015.83	1420.6	2058.06	2097.78	3183.89	3484.51	3289.85	2645.05	2336.88	Ptpn6
ENSMUSG00000004267	-0.0395931	0.803126	0.881628	176.724	253.712	209.794	292.753	247.008	219.177	236.222	223.792	189.357	279.155	Eno2
ENSMUSG00000004268	0.331453	0.000210728	0.00140648	1896.74	1700.67	1932.1	1742.86	1857.93	2145.22	2207.95	2283.33	2758.19	2099.19	Emg1
ENSMUSG00000004270	0.174378	0.200123	0.344996	3734.13	3283.4	3186.87	3441.81	4494.47	3811.36	3941.53	3896.36	5261.52	3565.44	Lpcat3
ENSMUSG00000004285	0.320414	0.00666837	0.0249733	1826.59	1725.44	1960.07	1704.8	1701.31	2058.91	2068.15	2167.65	2904.67	1941.65	Atp6v1f
ENSMUSG00000004296	0.277608	0.654747	0.779532	10.7923	17.8392	1.99804	12.686	21.4789	16.4868	17.3551	30.2714	11.9093	3.45488	Il12b
ENSMUSG00000004317	0.178939	0.235436	0.387984	741.97	853.306	489.519	704.56	810.83	752.574	725.057	902.737	802.685	892.051	Clcn5
ENSMUSG00000004319	-0.0911995	0.155273	0.287178	1983.08	2008.89	2156.88	1955.59	1983.22	1819.37	1711.4	1910.34	1998.38	2029.4	Clcn3
ENSMUSG00000004328	-1.87789	9.62533e-12	3.95772e-10	203.704	246.775	137.864	268.357	252.378	67.8868	52.0652	95.1387	32.155	54.5872	Hif3a
ENSMUSG00000004347	-0.137126	0.589452	0.728082	58.0085	52.5264	37.9627	36.1063	30.4285	44.6113	50.1369	28.1092	32.155	38.0037	Pde1c
ENSMUSG00000004356	0.16437	0.00383658	0.015989	867.43	872.137	928.088	871.43	946.864	997.936	968.028	983.821	1080.17	1005.37	Utp20
ENSMUSG00000004359	1.67302	1.39695e-06	1.8969e-05	35.0749	32.7051	5.99411	26.3478	33.1134	74.6755	78.0979	114.599	70.2647	85.6811	Spic
ENSMUSG00000004360	-0.790161	4.19553e-05	0.000360831	872.826	648.156	533.476	591.362	673.007	412.17	478.229	325.418	256.049	442.916	9330159F19Rik
ENSMUSG00000004364	-0.164434	0.0321214	0.0871067	5849.42	5375.53	6234.87	5476.44	5372.42	5422.22	4891.24	4600.17	4793.48	5543.02	Cul3
ENSMUSG00000004371	0.19064	0.629579	0.7595	24.2826	47.5711	28.9715	29.2753	32.2184	18.4264	48.2086	22.7036	71.4556	26.2571	Il11
ENSMUSG00000004383	-0.251163	0.041616	0.106606	872.826	881.056	651.36	896.802	816.2	692.446	763.623	774.083	558.545	669.557	Large1
ENSMUSG00000004393	0.156464	0.0935433	0.196761	1235.72	1011.88	1257.76	1033.42	950.443	1269.48	1207.14	1167.61	1227.85	1238.92	Ddx56
ENSMUSG00000004394	-0.0747018	0.315533	0.478013	1987.13	1772.02	1771.26	1653.08	1628.82	1846.52	1648.73	1620.6	1641.1	1603.76	Tmed4
ENSMUSG00000004415	-0.438775	0.270131	0.427863	33.7259	24.7766	50.9499	19.5169	33.1134	24.2453	33.746	15.1357	9.52742	35.2398	Col26a1
ENSMUSG00000004446	0.36878	0.0305703	0.0837842	350.749	427.149	270.734	391.314	443.898	623.589	444.483	524.344	451.362	391.784	Bid
ENSMUSG00000004451	0.519149	1.6789e-06	2.22427e-05	1415.14	1521.28	1117.9	1401.31	1349.59	1837.79	2230.13	2037.91	1978.13	1670.78	Ralb
ENSMUSG00000004455	-0.0461891	0.45817	0.615728	4097.02	4490.51	3704.36	4393.25	4259.99	3967.5	4161.36	4108.26	4126.56	3926.82	Ppp1cc
ENSMUSG00000004460	0.48698	2.08752e-20	2.7997e-18	2213.77	2412.25	2404.64	2222	2418.17	3202.32	3251.18	3316.88	3484.65	3119.07	Dnajb11
ENSMUSG00000004462	0.10253	0.144372	0.272046	450.578	467.782	421.586	441.082	477.907	474.238	461.838	525.425	487.089	480.229	Tbccd1
ENSMUSG00000004473	-0.780781	0.00953236	0.0331439	2033	2656.05	690.321	1940.96	2792.26	1114.31	1143.51	1433.57	981.324	1213.36	Clec11a
ENSMUSG00000004500	-0.0873269	0.350572	0.514097	349.4	435.077	354.651	433.275	413.47	348.162	393.382	393.528	376.333	363.454	Zfp324
ENSMUSG00000004508	0.267226	0.0135503	0.0437447	942.976	942.502	697.315	923.149	952.233	1116.25	1167.61	1113.56	933.687	1032.32	Gab2
ENSMUSG00000004530	0.200649	7.26091e-07	1.06824e-05	4948.26	5245.7	5180.91	5019.75	5293.67	5823.72	5625.94	6001.31	5937.96	6137.26	Coro1c
ENSMUSG00000004535	0.0392019	0.504504	0.656036	7414.3	7172.33	6774.34	7585.24	7664.41	7609.14	6905.39	7704.07	8019.71	7386.54	Tax1bp1
ENSMUSG00000004552	0.554427	0.125917	0.245778	16.1884	17.8392	11.9882	17.5652	28.6386	24.2453	39.531	22.7036	13.1002	35.2398	Ctse
ENSMUSG00000004558	-0.537129	0.0784599	0.172136	22993	11795.6	20307	13017.8	9967.13	13693.7	12803.2	5211.01	8407.95	13689.6	Ndrg2
ENSMUSG00000004561	-0.115297	0.125452	0.24513	775.695	781.95	913.103	774.821	803.671	756.453	717.343	755.704	816.976	699.269	Mettl17
ENSMUSG00000004562	-0.0515579	0.740856	0.839711	1639.08	1763.1	1997.04	1899.97	1858.82	2161.71	1695.01	1420.59	1337.41	2218.04	Arhgef40
ENSMUSG00000004565	-0.085277	0.263042	0.419922	1373.32	1517.32	1633.39	1700.9	1544.69	1416.9	1623.66	1456.27	1399.34	1432.4	Pnpla6
ENSMUSG00000004567	-0.306671	5.0491e-07	7.74223e-06	2430.96	2626.32	2515.53	2622.1	2711.72	2079.28	2276.41	2129.81	2037.68	1920.92	Mcoln1
ENSMUSG00000004568	-0.336803	2.96116e-16	2.40373e-14	2630.62	2633.26	2604.44	2795.8	2669.65	2078.31	2086.47	2069.27	2217.51	2112.32	Arhgef18
ENSMUSG00000004591	-0.202046	0.0240352	0.0689646	2360.81	2521.27	1865.17	2214.19	2381.48	1859.13	1908.09	2121.16	1979.32	1992.78	Pkn2
ENSMUSG00000004609	0.0840804	0.718311	0.824469	578.736	666.986	375.631	559.159	712.385	550.853	572.718	767.596	369.188	804.297	Cd33
ENSMUSG00000004610	0.265846	0.0237228	0.0683045	1242.46	864.208	999.018	954.376	842.154	1219.05	1211.96	1088.69	1283.82	1084.83	Etfb
ENSMUSG00000004612	0.157639	0.440231	0.599205	113.319	134.785	98.9028	156.135	151.248	151.291	131.127	183.791	170.303	98.1187	Nkg7
ENSMUSG00000004626	0.166495	0.0193657	0.058185	2413.42	2670.92	2755.29	2719.68	2672.34	2891.01	2931.08	3143.9	3244.09	2655.42	Stxbp2
ENSMUSG00000004631	-0.230385	0.175188	0.31285	1135.89	1274.51	692.32	1212	1228.77	973.691	985.383	921.116	770.53	1072.4	Sgce
ENSMUSG00000004633	0.161557	0.275135	0.432827	160.535	193.258	113.888	168.821	183.466	198.811	181.264	194.602	167.921	175.508	Chn2
ENSMUSG00000004637	-0.306322	0.000470407	0.00278512	420.899	397.417	415.592	424.493	361.562	371.438	310.463	327.58	313.214	309.558	Wwox
ENSMUSG00000004642	0.216175	0.00938673	0.0327359	817.516	845.378	849.165	959.256	1033.67	1028.97	1098.19	1087.61	1048.02	979.805	Slbp
ENSMUSG00000004651	-0.856553	0.00707764	0.0261881	13.4904	24.7766	23.9764	30.2512	31.3235	11.6377	10.6059	11.8923	16.673	17.9654	Tyr
ENSMUSG00000004655	0.724078	1.79531e-05	0.000173694	10066.5	7208.01	10381.8	8750.4	5733.09	13061.4	14874.3	15251.4	14923.5	11495.1	Aqp1
ENSMUSG00000004661	-0.0151875	0.933659	0.961826	190.214	246.775	151.851	202	212.105	226.936	258.398	172.979	151.248	182.418	Arid3b
ENSMUSG00000004665	0.426911	0.000497647	0.00292117	3599.23	3674.87	3043.01	3746.27	3757.92	3731.84	4978.98	5227.22	5670.01	4354.54	Cnn2
ENSMUSG00000004667	0.139199	0.108428	0.220018	1815.8	1792.84	1924.11	1777.01	1714.74	1798.03	2031.51	1931.96	2361.61	1821.42	Polr2e
ENSMUSG00000004677	0.043672	0.640549	0.767929	3773.25	4107.96	4009.06	4452.78	4193.76	4569.75	4492.07	4295.3	3397.72	4411.2	Myo9b
ENSMUSG00000004698	-0.0620285	0.74811	0.843766	406.06	381.56	203.8	299.584	331.134	279.306	341.317	384.879	267.959	279.155	Hdac9
ENSMUSG00000004707	1.35186	3.16613e-05	0.000282268	264.411	295.337	74.9264	269.333	241.638	511.091	718.307	801.111	457.316	436.006	Ly9
ENSMUSG00000004709	0.560167	0.0077321	0.0281482	163.233	207.132	107.894	243.961	225.529	296.762	273.825	285.416	319.169	225.949	Cd244
ENSMUSG00000004730	1.06544	0.002334	0.0105981	2390.49	3045.54	730.282	2669.91	2762.73	4144.98	7043.27	6213.21	2916.58	3956.53	Adgre1
ENSMUSG00000004748	-0.288627	0.421283	0.581917	430.342	178.392	322.683	264.454	127.979	257.97	244.899	89.7331	209.603	279.155	Mtfp1
ENSMUSG00000004768	-0.116788	0.0497256	0.121768	655.631	697.709	639.372	615.758	678.377	594.495	610.32	608.671	601.418	615.66	Rab23
ENSMUSG00000004771	0.299678	0.00100279	0.0052473	4648.78	4336.9	5299.79	4459.61	4719.1	5535.69	4905.7	5923.47	6102.31	6412.96	Rab11a
ENSMUSG00000004788	0.247003	0.00309013	0.013344	1117	970.252	1120.9	921.198	978.187	1136.62	1247.64	1206.53	1333.84	1135.97	Eif2b2
ENSMUSG00000004789	0.0359958	0.723998	0.828065	5686.18	4309.15	4752.33	4858.73	4181.24	4967.38	5417.68	4318	4689.87	4986.78	Dlst
ENSMUSG00000004791	0.735937	0.00160439	0.00776114	62.0556	48.5622	78.9224	54.6473	66.2268	80.4944	93.5246	95.1387	161.966	88.445	Pgf
ENSMUSG00000004798	-0.368245	0.00594622	0.02271	3066.36	3034.64	2063.97	2920.7	2882.65	2246.08	2474.06	2166.57	1736.37	2195.23	Ulk2
ENSMUSG00000004814	1.05415	0.147111	0.27583	295.439	278.489	150.852	230.299	250.588	128.985	144.626	189.196	1695.88	345.488	Ccl24
ENSMUSG00000004815	-0.359654	0.000239184	0.00156813	1126.44	1281.45	1381.64	1282.26	1348.7	1104.62	1004.67	880.033	890.814	1120.76	Dgkq
ENSMUSG00000004837	0.479497	0.00501364	0.0198402	385.824	353.81	241.762	389.362	399.15	428.657	540.9	621.645	471.607	406.294	Grap
ENSMUSG00000004843	-0.0197343	0.823886	0.894969	2855.91	2884.99	3005.05	2866.06	3123.4	2849.31	2357.4	3100.66	3102.37	3127.36	Chmp2b
ENSMUSG00000004846	0.359158	0.0114334	0.0381859	2681.88	2683.8	1903.13	2735.29	2569.42	2748.45	4005.17	3272.56	3384.62	2718.3	Plod3
ENSMUSG00000004849	0.54912	3.7881e-10	1.14372e-08	1721.37	1848.34	1952.08	1720.41	1755.9	2355.67	2688.11	2640.1	3083.31	2407.36	Ap1s1
ENSMUSG00000004864	0.027565	0.865915	0.920956	2768.22	2826.52	4724.36	2939.25	3612.04	3386.58	2921.44	3283.37	3955.07	3651.81	Mapk13
ENSMUSG00000004865	-0.0718042	0.458324	0.61585	5041.35	5191.2	6891.23	5346.65	5506.67	5108.97	4952.95	5401.28	5462.78	5694.34	Srpk1
ENSMUSG00000004872	-0.486226	0.0827832	0.179661	116.017	91.1779	69.9313	90.7536	76.9662	49.4604	61.7069	75.6785	98.847	33.8579	Pax3
ENSMUSG00000004880	0.0786662	0.117224	0.232863	1500.13	1552.01	1493.53	1523.29	1610.03	1647.71	1641.98	1568.71	1536.3	1708.79	Lbr
ENSMUSG00000004885	0.181516	0.184236	0.324716	1184.45	1148.64	1245.78	1175.89	1448.93	1209.36	1091.44	1528.71	1480.32	1725.37	Crabp2
ENSMUSG00000004891	0.657531	0.00461013	0.0185085	990.192	878.083	949.067	1124.17	770.557	1203.54	2549.27	1170.85	1380.28	1128.37	Nes
ENSMUSG00000004892	-1.10762	4.08806e-06	4.78267e-05	41.8201	39.6426	33.9666	47.8164	34.0083	16.4868	22.1759	20.5413	16.673	15.8925	Bcan
ENSMUSG00000004894	-0.524726	0.133204	0.256939	31.0278	16.8481	26.9735	13.6618	34.0083	22.3057	20.2476	14.0546	17.8639	11.0556	Hapln2
ENSMUSG00000004895	0.0712791	0.458826	0.61613	1879.21	1785.9	1791.24	1732.12	1737.11	1570.13	1997.76	1845.47	2223.46	1744.03	Prcc
ENSMUSG00000004896	-0.220454	9.32117e-06	9.8051e-05	1243.81	1288.38	1225.8	1233.47	1201.03	1063.88	1104.94	1083.28	1064.69	1003.3	Rrnad1
ENSMUSG00000004897	0.111466	0.261849	0.418478	9804.79	9167.35	12458.8	9505.71	9535.76	10286.8	10340.7	10756.1	12152.2	10992.8	Hdgf
ENSMUSG00000004902	-0.160962	0.660754	0.783574	28.3297	35.6783	51.9489	17.5652	26.8487	42.6717	24.1043	33.5148	29.7732	14.5105	Slc25a18
ENSMUSG00000004929	-0.110548	0.389732	0.552183	1960.15	1793.83	2722.32	1995.6	1992.17	1867.86	1822.28	1733.04	2009.09	2258.11	Thop1
ENSMUSG00000004931	-0.0260856	0.803408	0.881677	2037.04	1787.88	1943.09	1950.71	1720.11	1682.62	2093.22	1518.98	2043.63	1927.83	Apba3
ENSMUSG00000004933	0.294451	0.0889397	0.189468	186.167	183.347	146.856	211.758	185.256	192.023	218.867	276.767	271.531	165.143	Matk
ENSMUSG00000004934	0.164565	0.124553	0.243888	1251.9	1214.05	1319.7	1171.01	1167.02	1172.5	1388.41	1310.32	1717.32	1279	Pias4
ENSMUSG00000004936	0.159933	0.0477504	0.118095	2258.29	2265.57	1812.22	2121.49	2264.24	2232.51	2590.73	2456.31	2366.37	2332.05	Map2k1
ENSMUSG00000004937	0.195667	0.00258933	0.0115283	3016.44	2863.19	3266.79	2872.89	2709.93	3255.66	3372.67	3221.74	3606.13	3409.97	Sgta
ENSMUSG00000004939	0.79635	0.0944501	0.198218	280.599	110.999	210.793	158.087	90.3906	167.777	710.594	120.005	171.494	305.412	Nmrk2
ENSMUSG00000004945	0.157043	0.0952452	0.199547	1652.57	1480.65	1758.27	1445.23	1312.9	1668.08	1701.76	1729.79	1868.57	1560.92	Tmem242
ENSMUSG00000004947	0.188849	0.0768499	0.169503	1513.62	1730.4	2226.81	1712.61	1758.59	2138.44	1909.06	1939.53	2204.41	2006.6	Dtx2
ENSMUSG00000004951	-0.0918155	0.464036	0.62088	14700.4	15315.9	20210.1	16115.1	15865.8	14424	14865.6	13201.6	19204.9	15446.1	Hspb1
ENSMUSG00000004952	0.00933669	0.954425	0.975256	2676.49	1971.23	1814.22	2232.73	1804.23	2101.58	2732.46	2260.63	1661.34	1807.6	Rasa4
ENSMUSG00000004961	-0.0169812	0.970835	0.984182	5.39614	11.8928	13.9863	17.5652	7.15965	4.84906	12.5342	15.1357	16.673	7.60075	Syt5
ENSMUSG00000004980	0.343775	5.87222e-08	1.13566e-06	20238.2	19523	18778.5	19029	19746.3	22331.9	24786.9	24656.1	27668.8	24059.8	Hnrnpa2b1
ENSMUSG00000004988	1.38519	3.43631e-05	0.000302566	31.0278	19.8213	14.9853	13.6618	17.0042	40.7321	26.0326	51.8938	69.0738	60.806	Fxyd4
ENSMUSG00000004994	0.0838889	0.270703	0.42839	399.315	406.336	374.632	383.507	361.562	384.046	385.668	427.043	443.025	402.149	Ccdc130
ENSMUSG00000004996	-0.0149317	0.877291	0.927538	959.164	939.529	1254.77	941.69	923.595	976.601	1002.74	982.74	1013.48	992.243	Mri1
ENSMUSG00000005034	0.0631001	0.552533	0.69704	3048.82	3037.61	2262.78	2975.35	3045.54	3108.25	3123.91	3328.77	2722.46	2729.36	Prkacb
ENSMUSG00000005043	-0.0473925	0.692351	0.805964	779.743	837.449	658.353	940.715	929.86	786.517	840.757	855.167	672.874	856.12	Sgsh
ENSMUSG00000005045	-1.30534	1.42041e-09	3.78258e-08	269.807	333.989	179.823	374.724	366.932	105.709	109.915	111.356	154.821	136.122	Chd5
ENSMUSG00000005054	0.87368	1.48566e-12	6.89139e-11	1865.72	1989.07	2408.63	2006.34	2255.29	3688.19	3493.19	4290.97	4638.66	3184.71	Cstb
ENSMUSG00000005057	0.245883	0.118962	0.235457	357.494	436.068	308.697	445.961	396.466	512.061	540.9	331.904	490.662	431.861	Sh2b2
ENSMUSG00000005069	0.00483988	0.924802	0.956588	1911.58	1930.59	1779.25	1936.08	2053.92	2012.36	1914.84	1923.32	1892.38	1903.64	Pex5
ENSMUSG00000005078	0.119084	0.0471313	0.116931	996.937	942.502	926.09	878.26	931.649	947.506	997.917	1016.25	1088.51	1024.72	Jkamp
ENSMUSG00000005087	0.59298	2.83272e-06	3.4952e-05	4082.18	4703.59	4197.87	4965.1	4656.46	4927.61	7380.73	7734.34	7136.04	6922.21	Cd44
ENSMUSG00000005089	1.22808	0.0303299	0.0832526	9.44325	13.8749	60.9401	7.80676	31.3235	76.6151	21.2118	49.7316	55.9736	86.3721	Slc1a2
ENSMUSG00000005102	-0.133659	0.109053	0.220971	493.747	567.88	531.478	491.826	510.125	500.423	514.867	445.422	484.707	424.951	Eif2ak4
ENSMUSG00000005103	0.592078	7.07805e-28	2.07937e-25	4789.08	4567.82	4426.65	4733.82	4620.66	6755.71	7306.49	7514.88	6720.4	6580.86	Wdr1
ENSMUSG00000005107	0.483029	0.00207125	0.00961011	153.79	188.302	132.869	187.362	152.143	275.427	215.974	260.55	203.649	185.182	Slc2a9
ENSMUSG00000005124	0.00242746	0.995081	0.997224	196.959	416.247	94.9067	318.125	385.726	171.657	484.014	312.444	256.049	191.401	Wisp1
ENSMUSG00000005125	-0.0572502	0.50754	0.658713	4960.4	4943.43	4904.18	5778.95	4954.48	4908.22	4458.33	5372.09	5404.43	4412.58	Ndrg1
ENSMUSG00000005131	0.550705	0.03487	0.0928329	41.8201	60.4549	63.9372	48.7922	60.857	55.2793	57.8503	95.1387	126.238	73.2436	4930550C14Rik
ENSMUSG00000005142	-0.0174009	0.926249	0.957141	6262.22	6718.43	3984.08	6784.07	6843.73	5804.32	6832.12	7469.47	4218.27	5900.94	Man2b1
ENSMUSG00000005148	-0.003627	0.98258	0.990393	1513.62	1842.39	2784.26	1866.79	1906.26	1702.02	1880.13	1808.72	2361.61	2138.57	Klf5
ENSMUSG00000005150	0.181353	0.0614558	0.142841	750.064	696.718	810.204	720.174	688.221	803.974	771.337	825.977	1003.95	755.929	Wdr83
ENSMUSG00000005161	0.22185	0.00114136	0.00583686	5583.66	5404.27	6072.03	5252.97	5549.62	6142.79	6064.64	6705.12	7213.45	6373.57	Prdx2
ENSMUSG00000005198	-0.264426	0.00982682	0.0339129	4526.01	4772.97	4031.04	4789.45	4848.87	4037.33	4078.44	3789.33	3028.53	4183.17	Polr2a
ENSMUSG00000005204	0.0326295	0.492444	0.645387	2433.66	2427.12	2230.81	2488.4	2424.44	2368.28	2460.56	2574.15	2410.44	2464.71	Senp3
ENSMUSG00000005220	0.870248	0.587577	0.726687	31.0278	42.6158	2769.28	25.372	53.6974	2624.31	29.8893	35.677	42.8734	2608.44	Corin
ENSMUSG00000005225	-0.13281	0.162372	0.296136	555.803	542.112	438.569	519.15	563.822	418.959	499.441	494.073	470.416	503.722	Plekha8
ENSMUSG00000005233	1.77535	2.6109e-24	5.19597e-22	80.9421	94.1511	123.878	119.053	92.1805	265.728	331.675	441.098	383.479	331.669	Spc25
ENSMUSG00000005237	-0.495347	0.0280357	0.0781315	130.856	160.552	165.837	161.99	145.878	134.804	74.2412	98.3821	75.0284	157.543	Dnah2
ENSMUSG00000005251	-0.320421	0.00166616	0.00802637	1715.97	2006.91	2094.94	2048.3	2107.62	1555.58	1302.6	1670.33	1806.64	1657.65	Ripk4
ENSMUSG00000005262	-0.042705	0.610962	0.744417	1984.43	1997.99	2458.58	1896.07	1976.06	2116.13	1878.21	1955.75	2063.88	1999.69	Ufd1
ENSMUSG00000005267	-0.0458586	0.760208	0.852671	106.574	127.847	120.881	149.304	120.819	145.472	108.951	136.221	119.093	100.192	Zfp287
ENSMUSG00000005268	-0.0534459	0.748106	0.843766	1284.28	1277.48	1287.73	1269.57	1332.59	937.808	1063.48	1515.73	1682.78	1021.95	Prlr
ENSMUSG00000005299	0.123781	0.187518	0.328903	2383.75	2035.65	2618.43	2174.18	2087.93	2615.58	2457.67	2166.57	2399.72	2665.79	Letm1
ENSMUSG00000005312	0.0976595	0.139417	0.265602	5728	5565.82	5738.36	5901.91	6477.69	6313.48	5776.35	6040.23	6708.49	6636.14	Ubqln1
ENSMUSG00000005320	-0.532924	0.0427279	0.108687	624.603	767.084	323.682	698.705	1028.3	500.423	523.545	563.264	445.407	348.252	Fgfr4
ENSMUSG00000005338	-0.896253	0.00296656	0.0129158	5145.22	6996.91	2148.89	6899.22	7108.64	2299.42	3441.13	3972.04	2185.35	3306.32	Cadm3
ENSMUSG00000005339	2.37655	1.55544e-06	2.08458e-05	2.69807	5.94639	6.99313	2.92753	15.2143	45.5812	27.961	55.1372	33.346	18.6564	Fcer1a
ENSMUSG00000005354	0.198543	0.0382458	0.0997818	3356.4	2525.23	2957.09	2664.06	2518.41	3135.4	3357.24	3012	3469.17	3109.4	Txn2
ENSMUSG00000005355	0.452942	0.00145655	0.00716374	1612.1	1515.34	2234.8	1570.13	1869.56	1943.5	2574.34	2356.85	2287.77	2884.83	Casp14
ENSMUSG00000005360	-0.473603	0.0141671	0.0453428	1647.17	2229.89	1199.82	1864.84	2008.28	1612.8	1556.17	1138.42	1129	1010.21	Slc1a3
ENSMUSG00000005362	-0.0758462	0.173481	0.310734	1058.99	1040.62	1029.99	1003.17	1028.3	1071.64	968.028	965.442	932.496	955.621	Crbn
ENSMUSG00000005364	-0.255153	0.588561	0.727418	9.44325	18.8302	3.99607	14.6377	17.0042	14.5472	11.5701	6.48673	5.95464	14.5105	Il5ra
ENSMUSG00000005370	-0.00138393	0.983958	0.991404	1049.55	1155.58	1067.95	1206.14	1271.73	1170.56	1118.44	1143.83	1196.88	1125.6	Msh6
ENSMUSG00000005371	-0.173452	1.19609e-05	0.000122389	2869.4	2852.28	2962.09	2860.2	2887.13	2536.06	2465.39	2565.5	2523.58	2696.88	Fbxo11
ENSMUSG00000005373	-0.571113	0.0468173	0.116402	1713.28	1132.79	1157.86	1214.93	990.717	981.45	1233.17	401.096	551.399	1009.52	Mlxipl
ENSMUSG00000005374	-0.338663	0.0106083	0.0360253	1344.99	1571.83	1030.99	1467.67	1657.46	1158.93	1226.43	1156.8	992.043	1059.96	Tbl2
ENSMUSG00000005378	0.365644	8.78645e-05	0.000672816	752.762	755.191	829.185	828.492	773.242	917.442	1004.67	983.821	1230.23	946.638	Bud23
ENSMUSG00000005397	-0.54708	0.0546356	0.130544	14168.9	12288.2	6038.07	14204.4	15211.6	7956.34	10624.2	8251.12	4408.81	11129.6	Nid1
ENSMUSG00000005410	0.576605	3.33047e-05	0.000294507	767.601	857.271	719.293	876.309	1052.47	1278.21	1562.92	1343.83	1113.52	1078.61	Mcm5
ENSMUSG00000005413	1.79677	8.13918e-77	3.766e-73	3627.56	3472.69	3105.95	3828.24	3426.79	12250.7	11275	11067.4	14602	11473	Hmox1
ENSMUSG00000005417	-0.256586	1.96185e-05	0.000187261	12890	13170.3	15363.9	13527.2	12876.6	11682.4	11394.6	11108.5	11210.2	11381.8	Mprip
ENSMUSG00000005442	-0.157688	0.0812239	0.176969	5955.99	6136.67	5653.44	6746.02	6594.04	5758.74	6274.82	5460.75	4691.06	5679.83	Cic
ENSMUSG00000005447	0.280178	0.0618275	0.143378	484.304	557.969	473.535	460.599	513.705	488.785	570.789	664.89	807.449	497.503	Pafah1b3
ENSMUSG00000005465	0.770579	0.00795855	0.0287577	116.017	108.026	37.9627	132.715	110.08	143.532	185.121	210.819	191.739	130.595	Il27ra
ENSMUSG00000005469	-0.0852151	0.372797	0.535485	2881.54	2568.84	2972.08	2712.85	2492.45	2739.72	2850.09	2130.89	2448.55	2670.63	Prkaca
ENSMUSG00000005470	1.0637	1.91152e-15	1.38739e-13	190.214	155.597	207.796	167.845	193.311	305.491	420.379	441.098	351.324	392.475	Asf1b
ENSMUSG00000005474	-2.44769	NA	NA	2.69807	0	174.828	2.92753	11.6344	30.0642	0.964171	0	0	4.14586	Myl10
ENSMUSG00000005481	0.752066	4.26771e-11	1.52779e-09	1077.88	1163.51	1522.5	1113.44	1110.64	1749.54	1994.87	2128.73	2174.63	2041.15	Ddx39
ENSMUSG00000005483	-0.01187	0.845978	0.908275	2520	2751.19	2846.2	2808.48	2858.49	2547.7	2668.83	2837.94	2952.31	2678.23	Dnajb1
ENSMUSG00000005501	-0.113803	0.0588266	0.138183	1048.2	1135.76	975.042	1015.85	1068.58	967.872	959.35	975.172	924.16	1014.35	Usp40
ENSMUSG00000005505	-0.175213	0.0946675	0.198607	345.353	318.132	288.716	287.874	272.067	257	272.86	246.496	247.713	306.103	Kbtbd4
ENSMUSG00000005506	0.0880934	0.122893	0.24143	3777.3	3983.09	3995.07	3678.94	3578.03	4003.38	4171.97	3819.6	4329.02	3889.51	Celf1
ENSMUSG00000005510	0.0597377	0.703282	0.814129	3035.33	2128.81	2742.3	2160.52	1746.06	2623.34	2514.56	2011.97	2689.11	2468.86	Ndufs3
ENSMUSG00000005514	-0.400233	0.015794	0.0494779	6112.48	7444.88	4293.78	6813.35	8103.83	5862.51	5227.74	4619.63	4511.23	4609.51	Por
ENSMUSG00000005533	-0.30197	6.20759e-06	6.92109e-05	2573.96	2995	2880.17	2613.31	2851.33	2158.8	2200.24	2327.65	2452.12	2157.92	Igf1r
ENSMUSG00000005534	-0.0676596	0.399908	0.561934	2258.29	2363.69	1845.19	2099.04	2192.64	2168.5	2109.61	2036.83	2079.36	1873.24	Insr
ENSMUSG00000005540	0.6838	0.0909854	0.192717	18.8865	6.93745	18.9813	17.5652	19.689	19.3962	10.6059	32.4336	36.9188	32.4759	Fcer2a
ENSMUSG00000005553	0.593149	0.0196892	0.0589179	17.5375	26.7587	42.9578	33.1787	32.2184	46.551	33.746	43.2449	58.3554	51.1323	Atp4a
ENSMUSG00000005566	0.106988	0.027859	0.0777396	4148.28	4555.92	4365.71	4534.75	4537.43	4796.69	4796.75	4656.39	5070.97	4543.86	Trim28
ENSMUSG00000005575	0.265003	0.00699249	0.0259301	2505.16	2487.57	2911.14	2382.04	2257.08	2727.11	3232.87	2820.65	3456.07	2837.84	Ube2m
ENSMUSG00000005580	-0.549251	0.0019833	0.00927667	852.59	771.048	641.37	775.797	696.276	518.849	646.959	406.502	352.515	623.952	Adcy9
ENSMUSG00000005583	-0.22524	0.35683	0.520262	5007.62	3309.16	4841.24	3223.22	2774.36	3891.86	4043.73	2035.75	2387.81	4023.56	Mef2c
ENSMUSG00000005609	-0.0600763	0.244204	0.398214	1759.14	1957.35	1747.28	1884.36	1882.99	1735.96	1815.53	1766.55	1705.41	1831.09	Ctr9
ENSMUSG00000005610	0.0812376	0.129487	0.25121	28140.9	27733	25264.2	26660.1	27684.6	28721.9	27501	28588.1	27419.9	31086.4	Eif4g2
ENSMUSG00000005611	-0.545825	0.0240244	0.0689476	597.623	668.968	379.627	754.328	746.393	340.404	533.187	529.75	488.28	266.717	Mrvi1
ENSMUSG00000005615	-0.162413	0.0901193	0.191408	4065.99	3651.08	3516.54	3471.08	3582.51	3433.13	3207.8	3349.31	2653.39	3686.36	Pcyt1a
ENSMUSG00000005621	-0.297634	0.0129406	0.0422404	1873.81	1923.66	1435.59	2142.96	2073.61	1686.5	1623.66	1513.57	1331.46	1531.9	Zfp592
ENSMUSG00000005625	0.303613	0.00141953	0.0070148	3750.32	3476.65	4195.88	3297.38	3178.88	4251.66	4460.26	4120.15	5005.47	4253.65	Psmd4
ENSMUSG00000005628	-0.583286	0.0502969	0.122745	3205.31	1972.22	2389.65	1800.43	1284.26	1287.91	2072.97	676.782	1429.11	1640.38	Tmod4
ENSMUSG00000005640	-0.827327	0.160936	0.294416	25.6317	22.7945	4.99509	33.1787	19.689	24.2453	6.7492	6.48673	3.57278	17.9654	Insrr
ENSMUSG00000005656	0.56477	1.53641e-09	4.04216e-08	2480.88	2436.04	1979.05	2456.2	2530.94	3238.2	3148.98	3867.17	3684.73	3637.99	Snx6
ENSMUSG00000005667	0.587591	1.07383e-07	1.92955e-06	380.428	355.792	296.708	346.425	382.146	497.514	618.034	539.48	535.917	457.427	Mthfd2
ENSMUSG00000005672	0.306142	0.0894655	0.19041	373.683	499.496	445.562	481.092	657.793	687.597	670.099	558.94	431.116	691.668	Kit
ENSMUSG00000005674	0.177014	0.127214	0.247736	457.323	413.274	477.531	427.42	403.625	443.204	558.255	428.124	587.127	448.444	Tomm40l
ENSMUSG00000005677	0.143604	0.602734	0.73828	29.6788	15.857	26.9735	28.2995	28.6386	23.2755	41.4594	22.7036	29.7732	25.5661	Nr1i3
ENSMUSG00000005682	-0.287582	0.00102139	0.00532736	1946.66	2053.49	2571.47	2107.83	1985.01	1856.22	1677.66	1734.12	1705.41	1764.76	Pan2
ENSMUSG00000005683	-0.0412265	0.724095	0.828125	16158.7	11801.6	13857.4	12947.5	11885.9	14101.1	13233.2	10763.6	12321.3	14345.4	Cs
ENSMUSG00000005686	0.22526	0.0121402	0.0401305	1527.11	1489.57	1268.75	1517.44	1625.24	1798.03	1876.28	1715.74	1498.19	1791.01	Ampd3
ENSMUSG00000005687	0.0673277	0.278775	0.437325	2081.56	2026.73	2167.87	1919.49	2001.12	2085.1	2025.72	2204.41	2342.55	2032.16	Bcas2
ENSMUSG00000005698	-0.0234867	0.640435	0.767929	2897.73	2992.02	2817.23	3134.41	3132.35	2789.18	2945.54	2950.38	3055.92	2997.46	Ctcf
ENSMUSG00000005699	0.205011	0.0430027	0.109266	187.516	156.588	184.818	154.184	170.042	188.144	191.87	187.034	204.84	207.293	Pard6a
ENSMUSG00000005705	-0.576756	0.0836966	0.181007	31.0278	49.5532	97.9038	49.7681	42.9579	46.551	37.6027	30.2714	22.6276	44.2225	Agrp
ENSMUSG00000005716	-0.824071	0.0122397	0.0403657	41859.2	34906.3	33407.2	25377.8	18712.6	15365.7	28176	7002.42	14637.7	21951	Pvalb
ENSMUSG00000005718	-0.508017	7.92857e-06	8.51665e-05	477.559	618.424	523.485	585.507	641.684	406.351	395.31	364.338	473.989	368.291	Tfap4
ENSMUSG00000005732	0.603453	6.04077e-08	1.16098e-06	1636.38	1667.96	1639.39	1616.98	1733.53	2278.09	2382.47	2531.99	3240.51	2176.58	Ranbp1
ENSMUSG00000005763	-0.336421	0.0410399	0.105448	167.28	206.141	166.836	192.241	204.945	150.321	111.844	161.087	197.694	126.449	Cd247
ENSMUSG00000005774	0.00402413	0.957197	0.976772	760.856	844.387	841.173	908.512	787.561	817.551	761.695	860.573	814.594	899.652	Rfx5
ENSMUSG00000005779	0.404383	7.63891e-06	8.24378e-05	4405.95	3974.17	4663.42	3669.18	3841.15	5489.14	5093.72	5214.25	6196.4	5209.28	Psmb4
ENSMUSG00000005800	2.41284	2.36371e-16	1.94434e-14	13.4904	7.92852	7.99214	8.7826	9.84452	67.8868	44.3519	45.4071	47.6371	46.2955	Mmp8
ENSMUSG00000005802	-0.236253	0.000496696	0.00291782	1927.77	2180.34	2077.96	2048.3	2287.51	1805.79	1668.02	1790.34	1726.84	1941.65	Slc30a4
ENSMUSG00000005803	0.0430523	0.807502	0.884125	1227.62	1042.6	593.417	1029.52	1045.31	1032.85	1141.58	1065.99	872.95	972.205	Sqor
ENSMUSG00000005804	0.0356191	0.634631	0.763504	1044.15	884.029	916.1	869.478	926.28	973.691	1021.06	967.604	922.969	867.176	Bloc1s6
ENSMUSG00000005813	0.0909121	0.18998	0.332196	1849.53	1650.12	1652.38	1603.31	1564.38	1701.05	1846.39	1624.93	1782.82	1892.59	Metap1
ENSMUSG00000005823	0.0718548	0.181685	0.321337	2115.29	2177.37	2110.93	2263.96	2206.96	2214.08	2384.39	2285.49	2433.06	2126.14	Gpr108
ENSMUSG00000005824	1.5345	3.38465e-05	0.000298585	31.0278	41.6247	10.9892	63.4299	42.9579	78.5548	129.199	139.465	126.238	79.4623	Tnfsf14
ENSMUSG00000005836	-1.00439	1.92637e-05	0.00018435	723.083	668.968	314.691	874.357	764.293	339.434	289.251	348.121	383.479	308.176	Gata6
ENSMUSG00000005846	0.159894	0.0029196	0.0127473	2016.81	1986.09	2179.86	1881.43	2036.92	2276.15	2128.89	2276.84	2302.06	2300.95	Rsl1d1
ENSMUSG00000005871	-0.142206	0.0307487	0.0841735	2086.96	2158.54	1815.22	2081.48	2202.49	1906.65	1893.63	1962.24	1804.26	1808.98	Apc
ENSMUSG00000005873	0.0644025	0.33278	0.496507	9074.96	9000.85	7933.2	8872.38	8860.96	9807.71	8694.89	9165.75	9706.06	8369.8	Reep5
ENSMUSG00000005881	0.00636483	0.926956	0.957465	3819.12	4177.34	3772.29	3826.29	4217.03	3663.95	3912.61	4205.56	4362.37	3765.82	Ergic3
ENSMUSG00000005882	-0.10041	0.458941	0.616228	1454.26	1093.14	1214.81	1093.92	907.486	1082.31	1189.79	891.925	1045.63	1159.46	Uqcc1
ENSMUSG00000005883	-0.236582	0.551065	0.695757	13.4904	24.7766	20.9794	12.686	16.1092	10.6679	13.4984	21.6224	5.95464	22.1113	Spo11
ENSMUSG00000005886	-0.244643	0.000701509	0.00391529	2076.17	2375.58	2238.8	2048.3	2208.75	1917.32	1746.11	1920.07	1668.49	1984.49	Ncoa2
ENSMUSG00000005893	-0.413217	0.00236375	0.0106829	385.824	582.746	383.623	436.203	399.15	344.283	354.815	338.391	310.832	296.429	Nr2c2
ENSMUSG00000005897	-0.156469	0.0690992	0.156381	621.905	608.514	539.47	610.879	700.751	581.887	562.112	531.912	508.526	577.657	Nr2c1
ENSMUSG00000005899	-0.0379597	0.578376	0.71896	1272.14	1301.27	1493.53	1269.57	1279.79	1382.95	1292.95	1291.94	1212.36	1264.49	Smpd4
ENSMUSG00000005907	0.00713722	0.925002	0.956693	554.454	511.389	517.491	520.125	519.97	569.28	483.05	509.208	578.791	498.194	Pex1
ENSMUSG00000005917	0.754867	0.319087	0.481387	84.9892	13.8749	336.669	61.4782	57.2772	368.529	99.3096	135.14	104.802	227.331	Otx1
ENSMUSG00000005936	-0.0113891	0.80226	0.881148	3484.56	3468.73	3231.82	3555.98	3511.81	3452.53	3548.15	3402.29	3235.75	3471.47	Kctd20
ENSMUSG00000005947	-0.537588	0.0628273	0.145133	387.173	474.72	167.835	555.256	542.343	234.694	313.356	344.878	344.178	230.095	Itgae
ENSMUSG00000005949	-0.181623	0.0189369	0.0572594	1266.74	1272.53	1183.84	1401.31	1344.22	1225.84	1143.51	1183.83	992.043	1156	Ctns
ENSMUSG00000005950	0.103481	0.640371	0.767929	234.732	110.999	178.824	156.135	129.769	169.717	196.691	122.167	171.494	205.911	P2rx5
ENSMUSG00000005951	-0.407731	1.86349e-05	0.000179353	526.124	484.631	580.429	611.855	540.554	445.144	390.489	441.098	429.925	366.909	Shpk
ENSMUSG00000005952	0.172109	0.459543	0.616679	52.6124	47.5711	54.946	80.9951	46.5377	83.4038	61.7069	50.8127	47.6371	73.2436	Trpv1
ENSMUSG00000005958	-0.434772	3.41086e-15	2.35553e-13	2355.42	2466.76	2514.53	2543.05	2604.32	1734.02	1755.76	1965.48	1901.91	1885.68	Ephb3
ENSMUSG00000005968	-0.433381	0.00198987	0.00930481	3808.33	4032.64	5771.33	4174.66	4464.04	3456.41	2616.76	3191.47	3389.38	3823.18	Tuft1
ENSMUSG00000005973	-0.305234	0.0759947	0.168002	6183.98	7240.72	4131.94	6346.9	8093.09	4346.7	4955.84	6107.26	5132.9	5353.69	Rcn1
ENSMUSG00000005980	0.114725	0.917396	0.952166	70.1498	78.2941	72.9283	1059.77	60.857	45.5812	74.2412	47.5694	651.437	634.317	Dnase1
ENSMUSG00000005981	0.147692	0.0559601	0.132954	2947.64	2499.46	2570.47	2457.18	2458.44	2782.39	3164.41	2618.48	2930.87	2822.64	Trap1
ENSMUSG00000005982	-0.259437	0.0167867	0.0519981	2202.97	2399.37	1854.18	2427.9	2553.31	1855.25	2023.79	1995.75	1613.71	2064.64	Naa60
ENSMUSG00000005983	-0.00557579	0.977957	0.988101	110.621	77.303	88.9126	58.5507	72.4915	72.7359	93.5246	72.4351	98.847	67.7157	1700037C18Rik
ENSMUSG00000005986	-0.0998455	0.372756	0.535468	331.863	354.801	414.592	404	418.84	406.351	375.063	300.552	335.842	377.964	Ankrd13d
ENSMUSG00000005994	-1.13669	2.76951e-08	5.62041e-07	161.884	254.704	151.851	279.092	253.273	107.649	104.13	113.518	95.2742	82.2263	Tyrp1
ENSMUSG00000006005	0.0617283	0.481474	0.635537	4132.1	4179.32	3166.89	4040	4038.04	4015.02	4164.25	4382.87	3874.09	3973.81	Tpr
ENSMUSG00000006010	-0.0463875	0.495193	0.647435	1400.3	1430.11	1324.7	1446.2	1438.19	1449.87	1355.62	1381.67	1188.55	1434.47	BC003331
ENSMUSG00000006014	4.03849	6.26658e-83	5.79909e-79	122.762	242.811	216.787	212.734	209.42	3986.9	4012.88	3108.22	2173.44	3265.56	Prg4
ENSMUSG00000006019	0.00960661	0.904457	0.944303	600.321	694.736	636.375	694.802	733.864	717.661	661.421	688.674	609.755	706.869	Dhx34
ENSMUSG00000006021	0.152475	0.118536	0.234764	558.501	494.541	517.491	481.092	460.902	514.97	592.965	513.533	652.628	518.233	Kptn
ENSMUSG00000006024	-0.0624891	0.206781	0.353388	4598.86	4558.9	4650.43	4435.22	4323.53	4029.57	4564.39	4467.19	4362.37	4188.01	Napa
ENSMUSG00000006050	-0.0319519	0.665818	0.787333	2490.32	2602.54	2592.45	2467.91	2530.94	2330.46	2488.53	2673.61	2743.9	2180.72	Sra1
ENSMUSG00000006057	0.10532	0.610723	0.744379	4550.3	2695.7	4221.85	3301.28	2375.21	3666.86	4226.93	2624.96	4402.86	3518.45	Atp5g1
ENSMUSG00000006058	0.320291	0.00274449	0.0120998	1389.51	1354.79	1608.42	1284.21	1282.47	1699.11	1553.28	1760.07	2081.74	1549.86	Snf8
ENSMUSG00000006095	0.470153	0.00019063	0.00129665	1359.83	1324.06	1741.29	1300.8	1334.38	1808.7	1872.42	1939.53	2453.31	1711.55	Tbcb
ENSMUSG00000006127	-0.185518	0.022486	0.0655593	2421.52	2469.73	2629.42	2514.75	2411.91	2513.75	2018.97	2340.63	1955.5	2116.46	Inpp5k
ENSMUSG00000006134	-0.0332329	0.712615	0.820829	1413.79	1265.59	1074.94	1244.2	1313.8	1305.37	1218.71	1284.37	1078.98	1274.16	Crkl
ENSMUSG00000006154	-0.581671	1.47371e-06	1.98945e-05	5988.37	5868.09	7624.51	6965.58	7142.65	4732.68	4028.31	4438	3802.63	5438.68	Eps8l1
ENSMUSG00000006169	-0.00137632	0.986332	0.99265	4130.75	4122.83	3522.54	3953.15	4718.21	4081.94	3986.85	4101.78	3956.26	4299.95	Clint1
ENSMUSG00000006179	0.517045	0.0107507	0.0363603	49.9143	50.5443	40.9597	39.0338	39.3781	44.6113	53.9936	69.1918	72.6466	72.5526	Prss16
ENSMUSG00000006191	-0.0268884	0.734121	0.835153	495.096	426.158	483.525	412.782	460.007	416.049	452.196	444.341	477.562	443.607	Cdkal1
ENSMUSG00000006204	-1.13929	8.06897e-08	1.4949e-06	263.062	161.544	263.741	202.976	266.697	99.8906	79.062	152.438	89.3196	105.028	5430419D17Rik
ENSMUSG00000006205	-0.400536	0.0341753	0.0913382	8601.45	10743.1	6154.95	9788.7	12321.8	6694.61	6129.24	9406.84	6564.39	7274.61	Htra1
ENSMUSG00000006215	-0.0330158	0.700041	0.811693	1502.83	1464.79	1706.32	1495.97	1405.08	1464.42	1451.08	1390.32	1722.08	1380.57	Zbtb17
ENSMUSG00000006218	0.0587393	0.887507	0.9336	8.09421	26.7587	54.946	44.8889	25.0588	36.8529	32.7818	20.5413	42.8734	34.5488	Fam131c
ENSMUSG00000006219	0.83318	0.000377698	0.00231318	433.04	412.283	270.734	429.372	366.037	449.993	923.676	800.03	783.63	449.135	Fblim1
ENSMUSG00000006221	0.508683	0.364317	0.526862	6451.09	1580.75	5302.79	3226.14	2251.71	7267.77	7385.55	1220.59	3352.46	7537.18	Hspb7
ENSMUSG00000006235	0.165603	0.625731	0.756401	121.413	137.758	29.9705	125.884	118.134	124.136	121.486	149.195	84.5559	118.157	Epor
ENSMUSG00000006241	-0.27142	0.12799	0.248931	68.8008	100.098	85.9156	75.1401	75.1763	76.6151	81.9545	60.5428	51.2099	64.9518	Ccdc159
ENSMUSG00000006262	-0.06999	0.236934	0.38969	2131.48	1952.4	1921.11	1858.98	2006.49	1879.5	1726.83	1966.56	1885.24	1938.19	Mob1b
ENSMUSG00000006269	-0.291773	0.490919	0.643936	35.0749	48.5622	90.9106	37.0821	38.4831	24.2453	40.4952	76.7596	46.4462	17.9654	Atp6v1b1
ENSMUSG00000006273	0.464849	1.1619e-09	3.14852e-08	4221.13	4134.72	3405.65	4093.67	4141.86	5879	5393.57	5736.43	5079.31	5506.4	Atp6v1b2
ENSMUSG00000006276	-0.178944	0.00847875	0.0302476	3013.75	3077.26	2739.31	3081.72	3298.81	2476.9	2850.09	2788.21	2583.12	2738.34	Eps15l1
ENSMUSG00000006281	0.315553	0.0278952	0.0778123	2258.29	2450.9	1519.51	2257.13	2266.92	2838.64	2898.3	2946.06	2165.11	2532.43	Tep1
ENSMUSG00000006288	-0.017635	0.846507	0.908547	1033.36	1191.26	1246.77	1212	1124.96	1191.9	1113.62	1174.1	1289.77	979.114	Ttc5
ENSMUSG00000006289	0.091121	0.217766	0.366401	1389.51	1356.77	1249.77	1273.48	1260.99	1383.92	1316.09	1376.27	1592.27	1291.44	Osgep
ENSMUSG00000006299	0.122232	0.0472446	0.117149	4443.72	4398.34	4975.11	4541.58	4453.3	4884.94	4709.98	4900.72	5496.13	4845.13	Aamp
ENSMUSG00000006301	-0.159701	0.000757455	0.0041748	6545.52	6381.46	7124	6804.57	6628.94	6058.41	5689.57	5867.25	6238.08	6124.82	Tmbim1
ENSMUSG00000006304	0.468833	1.41082e-27	4.07993e-25	8161.66	8471.62	8644.5	8165.87	8693.6	11369.1	11610.5	12212.3	12029.6	11115.7	Arpc2
ENSMUSG00000006307	-0.304873	3.20654e-05	0.000284909	3850.15	3950.38	4385.69	4467.42	4368.28	3569.88	3698.56	3260.66	3089.27	3399.61	Kmt2b
ENSMUSG00000006310	0.133616	0.652879	0.777974	43.1691	38.6515	53.947	40.9855	60.857	83.4038	49.1727	42.1637	26.2004	58.733	Zbtb32
ENSMUSG00000006313	0.173531	0.730375	0.832478	8.09421	10.9017	44.9558	12.686	17.0042	36.8529	14.4626	15.1357	22.6276	17.2744	Upk1a
ENSMUSG00000006315	0.161171	0.0983197	0.204484	1643.13	1462.81	1879.15	1423.76	1429.25	1681.65	1755.76	1630.33	1938.83	1756.46	Tmem147
ENSMUSG00000006333	0.299791	0.00646398	0.0243607	19113.1	19860.9	23072.3	18649.4	19284.5	21864.4	23546	25742.6	30172.1	21754	Rps9
ENSMUSG00000006335	0.150171	0.0885157	0.188782	493.747	502.47	572.437	507.439	492.226	597.404	524.509	567.589	647.865	519.615	Tfpt
ENSMUSG00000006342	-0.526685	2.79886e-09	7.00017e-08	11854	12123.7	12507.7	13677.4	13804.7	9219.03	7386.51	8899.79	9154.66	9743.47	Susd2
ENSMUSG00000006344	0.671689	0.0102286	0.0349539	824.261	862.226	312.693	796.29	652.423	875.74	1331.52	1402.21	924.16	957.694	Ggt5
ENSMUSG00000006356	0.12058	0.213662	0.361964	6478.07	6308.13	7759.37	6645.5	6637.89	6347.42	7119.44	7498.66	8654.47	7163.36	Crip2
ENSMUSG00000006360	0.656695	9.00213e-10	2.48674e-08	3201.26	2917.69	2188.85	3006.58	2891.6	4408.76	4553.78	4934.24	4382.61	4113.39	Crip1
ENSMUSG00000006362	0.225278	0.168094	0.303491	1206.04	1127.83	738.274	1252.01	1170.6	1240.39	1628.48	1273.56	1081.36	1198.15	Cbfa2t3
ENSMUSG00000006369	-0.209916	0.409461	0.570398	4105.12	5164.44	1831.2	4273.23	5774.26	3300.27	3865.36	4223.94	3072.59	3822.48	Fbln1
ENSMUSG00000006373	-0.0996972	0.278997	0.437556	4853.83	5140.65	4902.18	5018.77	5950.56	5068.24	4274.17	4860.72	5485.41	4458.87	Pgrmc1
ENSMUSG00000006378	0.499459	0.0534871	0.128647	1034.71	1058.46	2447.59	982.676	1101.69	2063.76	1498.32	1647.63	2013.86	2142.72	Gcat
ENSMUSG00000006386	0.157613	0.357682	0.521135	1653.92	1258.65	929.087	1402.29	1151.81	1062.91	1634.27	1613.03	1399.34	1421.34	Tek
ENSMUSG00000006390	-0.0868454	0.360527	0.523305	7508.73	7784.81	9476.69	8688.92	9397.94	7749.77	7497.39	7937.59	7870.84	9297.79	Elovl1
ENSMUSG00000006392	0.292972	0.000346271	0.00214643	1115.65	1176.39	1289.73	1131.98	1274.42	1422.71	1316.09	1483.3	1672.06	1451.05	Med8
ENSMUSG00000006395	-0.146265	0.244941	0.398864	746.017	855.289	1058.96	764.087	855.578	770.031	707.702	838.95	894.387	662.647	Hyi
ENSMUSG00000006398	1.78693	4.4702e-13	2.25435e-11	265.76	304.257	611.399	240.058	299.81	915.502	1155.08	1313.56	1310.02	1248.6	Cdc20
ENSMUSG00000006403	4.20088	2.12316e-42	1.78615e-39	48.5653	50.5443	84.9165	27.3237	39.3781	714.751	1269.81	846.518	1205.22	572.82	Adamts4
ENSMUSG00000006411	-0.363923	0.00248958	0.0111567	5250.45	5196.15	6690.42	6127.33	6031.11	5123.52	3537.54	4526.66	4539.82	5036.53	Nectin4
ENSMUSG00000006412	0.178469	0.156065	0.288296	1127.79	1093.14	1257.76	1046.11	1031.88	1153.11	1202.32	1160.04	1662.53	1114.55	Pfdn2
ENSMUSG00000006418	0.375196	1.00384e-07	1.81613e-06	1841.43	1718.51	1682.35	1632.59	1593.02	2235.42	2251.34	2340.63	2217.51	1937.5	Rnf114
ENSMUSG00000006423	-0.0308904	0.71361	0.821668	1474.5	1487.59	1141.88	1337.88	1448.93	1303.43	1296.81	1356.81	1391	1394.39	C330007P06Rik
ENSMUSG00000006435	-0.459584	0.2469	0.401353	1572.98	876.101	1234.79	901.681	600.516	713.782	1339.23	233.522	518.053	964.604	Neurl1a
ENSMUSG00000006442	0.0609729	0.683068	0.799685	987.494	1501.46	1204.82	1379.84	1533.95	1197.72	1622.7	1254.1	1587.51	1236.85	Srm
ENSMUSG00000006445	0.071569	0.544012	0.690242	1258.65	1319.11	1792.24	1482.31	1401.5	1405.26	1376.84	1446.54	1732.8	1663.87	Epha2
ENSMUSG00000006456	0.322512	0.00046228	0.00274714	876.873	892.949	803.211	858.744	796.511	918.412	1204.25	1035.71	1155.2	975.659	Rbm14
ENSMUSG00000006457	-1.00603	0.00989467	0.0340644	45094.2	36503.9	31026.5	26185.8	18169.4	10679.6	31098.4	6438.08	9840.63	20104	Actn3
ENSMUSG00000006462	-1.04062	2.84168e-09	7.08812e-08	147.045	132.803	153.849	193.217	182.571	93.1019	85.8112	63.7862	59.5464	89.136	A530013C23Rik
ENSMUSG00000006463	-0.0477599	0.614983	0.747691	423.597	456.881	458.549	432.299	499.386	473.268	454.125	379.474	402.533	484.375	Zdhhc24
ENSMUSG00000006464	-0.208511	0.143203	0.270753	322.419	258.668	346.659	316.174	279.226	330.706	227.544	263.794	214.367	278.464	Bbs1
ENSMUSG00000006471	-0.262218	0.00150638	0.00736984	3121.67	3352.77	4083.99	3503.28	3607.57	2988.96	2671.72	2996.87	3054.73	3025.1	Ndor1
ENSMUSG00000006476	-0.393539	1.88762e-06	2.46028e-05	1818.5	1726.43	1711.32	1929.25	1786.33	1336.4	1467.47	1441.14	1139.72	1439.3	Nsmf
ENSMUSG00000006494	-0.285437	0.00589152	0.0225383	2258.29	2040.6	2610.43	2033.66	2015.44	2097.7	1668.02	1667.09	1835.22	1722.61	Pdk1
ENSMUSG00000006498	0.21544	5.86954e-05	0.000480467	6898.97	7435.96	7923.21	7716.01	8170.95	8768.07	9026.57	8844.66	8689.01	8971.64	Ptbp1
ENSMUSG00000006517	0.302931	0.0482498	0.118894	1474.5	1155.58	1853.18	1286.16	1573.33	1691.35	1677.66	1653.03	2346.13	1692.89	Mvd
ENSMUSG00000006519	1.16059	4.01156e-07	6.32957e-06	1393.55	1679.85	709.303	1597.46	1444.46	3198.44	3655.17	3502.83	2704.6	2196.62	Cyba
ENSMUSG00000006522	0.0408334	0.922906	0.955482	16.1884	6.93745	20.9794	16.5894	5.36974	13.5774	10.6059	14.0546	17.8639	11.7466	Itih3
ENSMUSG00000006526	-0.0618042	0.302021	0.462861	880.92	961.332	914.102	921.198	1023.83	924.231	896.679	863.816	932.496	894.815	Tmem110
ENSMUSG00000006527	0.0271813	0.726633	0.829979	673.169	732.397	738.274	654.792	656.898	789.427	676.848	703.81	641.91	706.869	Sfmbt1
ENSMUSG00000006542	-0.803105	0.0234246	0.0676037	712.291	582.746	553.456	301.536	326.659	224.996	484.014	134.059	202.458	371.746	Prkag3
ENSMUSG00000006574	0.465078	0.573248	0.71469	14.8394	4.95532	3.99607	8.7826	33.1134	7.7585	3.85668	4.32449	16.673	57.3511	Slc4a1
ENSMUSG00000006575	-0.0625659	0.689145	0.804155	113.319	159.561	123.878	160.039	142.298	121.226	139.805	142.708	163.157	108.483	Rundc3a
ENSMUSG00000006576	-0.425517	4.67281e-05	0.000395991	845.845	916.735	1057.96	914.367	839.469	731.238	773.265	673.539	570.454	656.428	Slc4a3
ENSMUSG00000006585	0.288516	0.0521493	0.1262	360.192	369.667	416.591	381.555	468.062	562.491	616.105	418.394	446.598	397.312	Cdt1
ENSMUSG00000006586	-0.568121	0.00360065	0.0151525	361.542	456.881	210.793	389.362	444.793	224.027	238.15	268.118	266.768	260.498	Runx1t1
ENSMUSG00000006587	-1.29217	0.0256497	0.0726991	352.098	110.008	152.85	158.087	126.189	71.7661	170.658	7.56785	41.6825	74.6255	Snai3
ENSMUSG00000006589	0.758458	4.0782e-15	2.79553e-13	884.967	860.244	1038.98	876.309	873.477	1552.67	1500.25	1560.06	1761.38	1303.18	Aprt
ENSMUSG00000006599	0.114584	0.0205078	0.0609733	1536.55	1609.49	1660.37	1593.55	1572.44	1699.11	1659.34	1715.74	1862.61	1705.33	Gtf2h1
ENSMUSG00000006611	0.384638	0.0414966	0.106389	1328.8	1472.72	702.31	1333.98	1405.98	1370.34	1720.08	1843.31	1577.98	1639.69	Hfe
ENSMUSG00000006638	0.0088828	0.974382	0.986175	28.3297	25.7677	25.9745	28.2995	14.3193	19.3962	19.2834	27.028	30.9641	26.2571	Abhd1
ENSMUSG00000006641	-0.434739	0.00320246	0.0137393	634.047	776.995	647.364	784.579	783.982	712.812	563.076	487.586	423.97	496.121	Slc5a6
ENSMUSG00000006642	2.82858	1.73139e-05	0.00016839	9.44325	3.96426	1.99804	0.975845	7.15965	22.3057	30.8535	15.1357	15.4821	78.7714	Tcf23
ENSMUSG00000006651	0.208878	0.358561	0.521636	110.621	151.633	97.9038	175.652	171.832	143.532	175.479	168.655	221.513	113.32	Aplp1
ENSMUSG00000006673	-0.0357053	0.432422	0.592018	2812.74	2836.43	2553.49	2822.14	2823.59	2655.35	2699.68	2791.46	2653.39	2708.63	Qrich1
ENSMUSG00000006675	-0.664577	0.00215431	0.00993324	167.28	208.124	112.889	192.241	172.727	149.351	107.987	87.5709	78.6012	113.32	P4htm
ENSMUSG00000006676	-0.156575	0.00361369	0.0152039	6870.64	6668.87	6682.43	7005.59	6703.22	6203.89	6663.39	5734.27	5736.7	6095.8	Usp19
ENSMUSG00000006678	0.156102	0.191273	0.333813	376.381	436.068	356.649	404.976	492.226	445.144	464.73	536.236	390.624	467.791	Pola1
ENSMUSG00000006699	0.492292	2.02735e-22	3.29143e-20	13088.3	12632.1	11378.8	12632.3	13056.5	17159.9	17626	18313.1	17875.8	17347	Cdc42
ENSMUSG00000006705	-0.0623765	0.431918	0.591662	890.363	865.199	719.293	779.7	883.322	798.155	778.086	849.762	759.812	775.276	Pknox1
ENSMUSG00000006715	0.99986	1.39464e-16	1.17863e-14	168.629	219.025	207.796	178.58	206.735	386.955	431.949	416.232	416.825	319.231	Gmnn
ENSMUSG00000006717	0.00713178	0.954442	0.975256	802.676	635.272	692.32	580.628	565.612	604.193	618.998	646.511	797.921	623.261	Acot13
ENSMUSG00000006720	-0.345629	0.352273	0.51569	24.2826	12.8838	19.9804	18.5411	8.94956	12.6076	10.6059	15.1357	8.33649	17.9654	Zfp184
ENSMUSG00000006724	-0.797905	0.00793203	0.0286786	14.8394	27.7498	34.9656	31.227	26.8487	10.6679	15.4267	15.1357	17.8639	19.3474	Cyp27b1
ENSMUSG00000006728	0.180406	0.0552326	0.131656	3351	3534.14	3023.03	3315.92	3411.57	3294.45	3735.2	4121.24	4334.98	3372.66	Cdk4
ENSMUSG00000006731	0.359517	0.00245613	0.0110308	1455.61	1444.97	1340.68	1765.3	1735.32	1923.14	2008.37	2187.11	2211.55	1610.67	B4galnt1
ENSMUSG00000006732	0.131242	0.312819	0.474835	791.884	742.307	831.183	657.72	776.822	698.265	854.256	822.734	1070.64	719.998	Mettl1
ENSMUSG00000006736	0.229089	0.00811912	0.0292068	1425.93	1539.12	1148.87	1469.62	1501.74	1607.95	1653.55	1647.63	1751.85	1645.91	Tspan31
ENSMUSG00000006740	0.116389	0.0666012	0.152029	5719.91	5912.69	5744.35	5712.6	5537.09	5808.2	5813.95	5931.03	6804.96	6672.07	Kif5b
ENSMUSG00000006763	-0.00850469	0.920682	0.954087	424.946	431.113	425.582	410.831	456.428	448.053	439.662	404.339	476.371	375.2	Saal1
ENSMUSG00000006777	-0.544139	4.40003e-07	6.8491e-06	5335.44	5958.28	6444.67	6750.9	6704.12	3919.98	3566.47	4447.73	4847.07	4615.03	Krt23
ENSMUSG00000006782	0.0391588	0.783859	0.868751	1807.71	1802.75	1239.78	2297.14	1684.31	1813.55	1804.93	1899.53	1801.87	1755.08	Cnp
ENSMUSG00000006784	0.32181	0.188336	0.330025	35.0749	37.6604	51.9489	28.2995	39.3781	41.7019	45.316	48.6505	70.2647	37.3128	Ttc25
ENSMUSG00000006800	-0.786445	0.0116607	0.038781	7966.05	10038.5	2678.37	9629.64	11332.8	4668.67	5295.23	6086.71	3796.68	4297.88	Sulf2
ENSMUSG00000006818	0.0735839	0.570029	0.7117	3846.1	2827.51	2985.07	2951.93	2437.86	3222.68	3373.63	2634.69	3458.45	3140.49	Sod2
ENSMUSG00000006850	0.0347586	0.73603	0.836111	512.633	463.818	564.445	471.333	433.159	479.087	576.574	488.667	510.908	449.826	Tmco6
ENSMUSG00000006906	-0.183487	0.0331104	0.0891686	913.297	935.565	952.064	900.705	1010.41	937.808	707.702	836.788	791.967	874.086	Stambp
ENSMUSG00000006920	-0.383208	1.07261e-10	3.53867e-09	2958.43	3010.85	3098.95	2998.77	2995.42	2572.91	2309.19	2253.06	2106.75	2303.03	Ezh1
ENSMUSG00000006930	-0.622003	0.00012557	0.000906877	180.771	184.338	155.847	230.299	233.584	104.74	123.414	161.087	123.856	128.522	Hap1
ENSMUSG00000006931	-0.243305	0.0090463	0.0317581	1614.8	2112.95	2046.99	1940.96	2117.47	1535.21	1534	1728.71	1768.53	1746.79	P3h4
ENSMUSG00000006932	0.0549699	0.0974314	0.203126	16645.7	16949.2	16075.2	16986.5	16985.4	17230.6	16886.5	17251.5	18086.6	17443.7	Ctnnb1
ENSMUSG00000006941	0.240754	0.0102361	0.0349733	928.136	988.091	874.141	870.454	943.284	1018.3	1033.59	1149.23	1286.2	960.458	Eif1b
ENSMUSG00000006958	-0.840486	4.75478e-06	5.48637e-05	540.963	540.13	387.619	533.787	609.465	294.823	351.922	260.55	194.121	353.78	Chrd
ENSMUSG00000006998	0.27324	1.51354e-08	3.29172e-07	8083.42	7482.54	8080.06	7391.05	7684.09	9223.88	9450.8	8791.68	9592.92	9724.12	Psmd2
ENSMUSG00000007021	-0.0908972	0.824131	0.895064	9.44325	28.7409	12.9872	7.80676	16.1092	9.69812	15.4267	18.3791	13.1002	14.5105	Syngr3
ENSMUSG00000007029	0.195466	0.000372601	0.00228754	2708.86	2620.37	2700.35	2604.53	2676.81	2836.7	3338.92	2967.68	3132.14	2967.75	Vars
ENSMUSG00000007030	-0.337121	0.191374	0.333866	229.336	178.392	237.766	167.845	120.819	160.989	170.658	81.0841	128.62	194.855	Vwa7
ENSMUSG00000007033	0.039707	0.869269	0.922872	149.743	96.1332	122.879	117.101	83.2309	128.985	121.486	61.6239	128.62	140.959	Hspa1l
ENSMUSG00000007035	-0.355025	0.0624384	0.144415	91.7344	84.2405	149.853	105.391	119.029	93.1019	73.277	94.0576	98.847	73.9345	Msh5
ENSMUSG00000007036	-0.140245	0.00953707	0.0331541	3012.4	2819.58	2847.2	2943.15	2821.8	2811.48	2681.36	2457.39	2676.01	2479.23	Abhd16a
ENSMUSG00000007038	0.230634	0.0605123	0.141053	1009.08	1066.39	770.243	1103.68	1083.79	1134.68	1334.41	1295.18	1127.81	1016.43	Neu1
ENSMUSG00000007039	-0.273253	0.0725714	0.162177	1520.36	1475.69	896.119	1372.04	1350.49	894.167	1103.98	1219.51	1175.45	1080	Ddah2
ENSMUSG00000007041	0.559745	9.77467e-12	4.00243e-10	5506.76	5574.74	5294.8	5625.75	5699.08	7297.83	7947.66	9036.01	9191.58	7367.89	Clic1
ENSMUSG00000007050	0.409925	5.68666e-05	0.000468351	460.021	431.113	470.538	424.493	477.012	527.578	603.571	628.132	716.938	536.889	Lsm2
ENSMUSG00000007080	0.0123128	0.926471	0.957177	288.694	309.212	418.589	337.642	332.029	374.347	368.313	374.068	282.25	304.03	Pole
ENSMUSG00000007097	-0.447722	0.16825	0.303625	27175	16631.1	26525.9	18204.4	12201.8	20239	18401.2	6471.59	9882.32	18864.4	Atp1a2
ENSMUSG00000007122	-0.87176	0.0163619	0.0509856	24634.7	16703.4	15741.5	15980.4	10372.5	8111.51	15533.8	3315.8	6129.7	12501.2	Casq1
ENSMUSG00000007207	-0.118515	0.364715	0.527171	253.619	262.632	205.798	285.923	272.962	209.479	256.469	245.415	272.722	200.383	Stx1a
ENSMUSG00000007216	-0.375317	0.0303142	0.0832302	315.674	222.989	264.74	213.71	184.361	222.087	198.619	158.925	151.248	190.71	Zfp775
ENSMUSG00000007279	-0.512536	0.0397323	0.102799	373.683	364.712	201.802	475.237	295.336	213.359	157.16	302.714	302.496	224.568	Scube2
ENSMUSG00000007338	0.162873	0.0401489	0.103608	818.865	866.19	773.24	767.014	834.099	845.676	907.285	930.846	1034.92	833.318	Mrpl49
ENSMUSG00000007379	-0.274896	0.00460396	0.0184918	1231.67	1363.7	1468.56	1405.22	1485.63	1126.92	997.917	1302.75	1053.97	1267.25	Dennd2c
ENSMUSG00000007411	0.0579244	0.149839	0.279642	2689.98	2553.97	2622.42	2658.2	2641.91	2588.43	2741.14	2796.86	2828.45	2751.47	Mark3
ENSMUSG00000007415	-0.0284789	0.610933	0.744417	2064.02	2188.27	2000.03	2075.62	2140.74	2021.09	2255.2	1961.15	2041.25	1987.94	Gatad1
ENSMUSG00000007458	0.480019	1.54638e-11	6.12855e-10	3646.44	3826.5	3282.77	3803.84	3868	5187.52	5473.6	5400.2	5017.38	4630.24	M6pr
ENSMUSG00000007476	0.0775058	0.335937	0.49984	625.952	624.371	563.446	649.913	590.671	563.461	653.708	688.674	693.12	626.716	Lrrc8a
ENSMUSG00000007480	-0.346305	0.0397984	0.102904	279.25	233.891	233.77	210.783	306.075	235.664	215.974	171.898	226.276	146.487	Mc5r
ENSMUSG00000007564	0.109699	0.010484	0.0356754	7190.36	6785.82	7088.03	6887.51	7003.03	7613.02	7140.65	7332.17	7991.12	7637.37	Ppp2r1a
ENSMUSG00000007570	-0.10222	0.291098	0.451151	821.563	885.021	1076.94	941.69	877.952	891.257	844.614	737.325	914.632	901.725	Fance
ENSMUSG00000007589	0.123358	0.138267	0.264092	630	580.764	657.354	581.604	572.772	702.144	705.773	643.267	668.11	574.893	Tinf2
ENSMUSG00000007591	-0.0156135	0.947018	0.970778	39.122	43.6068	72.9283	40.9855	46.5377	49.4604	37.6027	41.0826	53.5917	58.733	Tssk4
ENSMUSG00000007594	-0.847094	0.0418476	0.107066	83.6402	156.588	45.9548	100.512	187.941	29.0944	75.2053	98.3821	77.4103	40.7676	Hapln4
ENSMUSG00000007603	-0.0819002	0.245807	0.400122	1769.93	1655.08	2007.03	1775.06	1681.62	1657.41	1795.29	1606.55	1730.42	1609.98	Dus3l
ENSMUSG00000007610	0.0640785	0.430841	0.590842	766.252	798.798	804.21	801.169	739.234	763.242	892.822	760.029	920.587	755.929	Gtpbp3
ENSMUSG00000007613	-0.271712	0.0606466	0.141277	1608.05	1852.3	1068.95	1557.45	1673.57	1278.21	1442.4	1353.56	1124.24	1229.25	Tgfbr1
ENSMUSG00000007617	0.0248972	0.846522	0.908547	714.989	563.916	613.397	507.439	480.591	570.249	611.284	545.966	518.053	675.775	Homer1
ENSMUSG00000007646	0.209324	0.246442	0.400804	95.7815	136.767	95.9057	113.198	103.815	93.1019	127.271	145.951	158.393	109.865	Rad51c
ENSMUSG00000007655	0.039704	0.693955	0.807123	14952.7	13640	11030.2	14642.6	13563.1	14374.6	15724.7	13957.3	12588.1	13073.3	Cav1
ENSMUSG00000007656	0.155987	0.0651882	0.149375	2773.62	2513.34	2795.25	2428.88	2484.4	2755.24	2617.72	2992.54	3346.51	2769.44	Arpp19
ENSMUSG00000007659	-0.233411	0.000649075	0.00366924	2286.62	2207.1	2278.76	2356.67	2428.02	2187.9	1775.04	1870.34	2043.63	1956.16	Bcl2l1
ENSMUSG00000007670	-0.042263	0.530134	0.678339	3682.87	4155.53	3762.3	4247.85	4159.76	3666.86	4102.55	3750.41	4173.01	3747.86	Khsrp
ENSMUSG00000007682	1.77933	2.15467e-11	8.34282e-10	51.2633	74.3298	82.9185	47.8164	53.6974	119.287	183.192	258.388	210.794	292.974	Dio2
ENSMUSG00000007721	0.407691	0.00110899	0.00570938	1632.33	1623.36	1822.21	1508.66	1463.25	1734.02	2188.67	2075.75	2715.31	1967.9	Ccdc124
ENSMUSG00000007739	0.186847	0.000227192	0.00149906	5095.31	5041.54	4880.2	4782.62	5129.89	5557.02	5438.89	5760.22	6170.2	5458.72	Cct4
ENSMUSG00000007777	0.239227	0.0259912	0.0735093	439.786	468.773	548.461	445.961	396.466	518.849	543.792	478.937	607.373	565.219	0610009B22Rik
ENSMUSG00000007783	-0.285613	0.0185036	0.0561785	534.218	630.317	505.503	667.478	703.436	479.087	483.05	572.994	435.879	525.142	Cpt1c
ENSMUSG00000007805	0.00197069	0.9941	0.996631	352.098	499.496	159.843	378.628	451.058	291.913	377.955	455.152	400.152	319.922	Twist2
ENSMUSG00000007812	-0.0143948	0.896976	0.939441	1077.88	1109.99	819.195	1056.84	1201.03	991.148	1022.02	1185.99	977.751	1036.47	Zfp655
ENSMUSG00000007815	0.252111	4.59173e-05	0.000390371	11311.7	10700.5	9422.74	10509.9	11000.8	12142	12936.3	13231.8	12046.2	12692.6	Rhoa
ENSMUSG00000007817	-0.192272	0.0612813	0.142522	5583.66	5572.76	5429.66	6134.16	6030.21	5768.44	5146.74	4578.55	4103.94	5560.29	Zmiz1
ENSMUSG00000007827	-0.190049	0.157746	0.290359	238.779	298.31	274.73	284.947	241.638	237.604	196.691	245.415	295.35	203.838	Ankrd26
ENSMUSG00000007833	0.354489	4.66736e-12	1.98583e-10	1079.23	1100.08	1132.89	1075.38	1163.44	1388.77	1398.05	1485.46	1474.37	1363.99	Aldh16a1
ENSMUSG00000007836	0.23049	0.0186792	0.0565707	5624.13	6804.65	7049.07	6869.95	6520.65	7120.36	7770.25	7527.85	9177.29	6977.49	Hnrnpa0
ENSMUSG00000007837	0.0738945	0.502146	0.653796	1107.56	1102.06	1442.58	1156.38	1223.41	1153.11	1181.11	1335.19	1501.76	1184.33	Prrg2
ENSMUSG00000007850	8.00378e-05	0.999238	0.999463	10281	10973.1	9616.55	10797.7	11301.5	9788.31	10846.9	10885.8	12062.9	9398.67	Hnrnph1
ENSMUSG00000007867	0.210285	0.100895	0.208528	468.115	479.675	406.6	479.14	490.436	474.238	520.652	610.834	653.819	435.315	Ift43
ENSMUSG00000007872	-0.169889	0.0425264	0.108324	3094.69	3105	3266.79	3059.27	3494.8	2825.06	3013.03	2972	3058.3	2382.49	Id3
ENSMUSG00000007877	-1.21752	0.0386777	0.100617	30075.4	12333.8	20885.5	13144.6	10306.3	13620	10083.3	1302.75	3677.58	8617.86	Tcap
ENSMUSG00000007880	-0.0950025	0.197442	0.341365	5004.92	5452.84	5125.96	6038.53	5564.84	4837.42	5685.72	5006.67	5042.39	4887.97	Arid1a
ENSMUSG00000007888	0.265387	0.385924	0.548635	518.03	632.299	1747.28	778.724	634.524	1007.63	986.347	816.247	1121.85	1249.98	Crlf1
ENSMUSG00000007891	0.622048	1.04701e-10	3.46655e-09	17591.4	15354.6	16503.8	15364.7	17950.1	22756.6	30283.6	25325.3	26090.8	22923.9	Ctsd
ENSMUSG00000007892	0.302376	0.0398378	0.102971	24178.8	25276.1	33755.8	22173.1	24792.1	28514.4	28773.8	34089.9	40750	28406.1	Rplp1
ENSMUSG00000007908	0.375222	0.118489	0.234696	45.8672	29.7319	48.9519	21.4686	38.4831	54.3095	47.2444	42.1637	42.8734	50.4413	Hmgcll1
ENSMUSG00000007946	0.563988	0.236887	0.389681	9.44325	6.93745	9.99018	8.7826	12.5294	9.69812	18.3192	17.2979	22.6276	4.14586	Phox2a
ENSMUSG00000007950	-0.439072	4.17918e-06	4.87694e-05	990.192	984.127	785.228	1049.03	969.238	676.929	792.549	671.377	709.793	673.703	Abhd8
ENSMUSG00000007987	0.344036	0.000138791	0.000986842	393.918	403.363	442.565	417.662	353.508	478.117	548.613	537.317	529.963	462.264	Ift22
ENSMUSG00000007989	-0.236316	0.100522	0.208059	137.602	152.624	113.888	139.546	166.462	124.136	102.202	139.465	129.811	110.556	Fzd3
ENSMUSG00000008035	-0.00199422	0.980103	0.989243	4041.71	3374.57	3594.47	3700.4	3825.04	3356.52	3855.72	3600.14	4182.54	3517.07	Mid1ip1
ENSMUSG00000008036	0.835338	1.22064e-13	6.78428e-12	2275.82	2074.3	2046.99	1966.33	2021.71	3216.87	3579	4338.54	4281.38	3116.31	Ap2s1
ENSMUSG00000008090	-0.0304519	0.929348	0.958932	967.258	823.575	1662.37	774.821	715.965	1480.9	928.497	512.452	529.963	1386.79	Fgfrl1
ENSMUSG00000008129	-0.236181	0.343741	0.50765	25.6317	34.6873	30.9696	25.372	24.1638	20.3661	32.7818	22.7036	22.6276	21.4203	4930432K21Rik
ENSMUSG00000008136	0.642657	0.0118498	0.039304	122.762	112.981	149.853	77.0918	147.668	128.985	245.864	249.739	131.002	196.928	Fhl2
ENSMUSG00000008140	0.151988	0.0459329	0.114997	3256.57	3263.58	3036.02	3199.8	3263.91	3245.96	3770.87	3483.37	4057.49	3248.97	Emc10
ENSMUSG00000008153	0.753648	3.53063e-08	7.07196e-07	562.548	497.514	613.397	473.285	642.579	946.536	865.826	845.437	1209.98	839.537	Clstn3
ENSMUSG00000008167	-0.0247006	0.831989	0.900442	740.62	825.557	876.139	819.71	765.188	719.6	704.809	834.626	1001.57	705.487	Fbxw9
ENSMUSG00000008193	1.80009	2.2747e-08	4.70393e-07	16.1884	22.7945	20.9794	15.6135	43.8529	67.8868	118.593	68.1107	98.847	67.7157	Spib
ENSMUSG00000008200	0.0233045	0.760261	0.852679	2776.32	2978.15	3446.61	3046.59	2895.18	3333.24	2852.02	3127.68	3147.62	2935.27	Fnbp4
ENSMUSG00000008206	0.524812	0.000615304	0.00350617	7984.94	6387.41	8401.74	6730.4	8660.49	10288.7	9216.51	11605.8	14646	9156.83	Cers4
ENSMUSG00000008226	-0.354028	0.00456554	0.0183733	998.286	838.441	845.169	757.256	687.326	706.993	675.884	548.129	577.6	712.397	Scrn3
ENSMUSG00000008301	0.149615	0.0738354	0.164466	1196.59	1149.63	1010.01	1091.97	1100.8	1111.4	1211	1280.05	1405.29	1150.48	Phax
ENSMUSG00000008305	-0.349562	3.93996e-07	6.22722e-06	1369.27	1452.9	1464.56	1501.83	1523.22	1290.82	1140.61	1045.44	1152.82	1112.47	Tle1
ENSMUSG00000008307	-0.42011	0.0427624	0.108745	64.7537	74.3298	69.9313	71.2367	60.857	70.7963	49.1727	59.4617	39.3006	37.3128	1700109H08Rik
ENSMUSG00000008318	1.07995	9.47832e-18	9.381e-16	245.524	197.222	182.82	196.145	190.626	443.204	516.796	409.745	369.188	392.475	Relt
ENSMUSG00000008333	0.469306	1.61984e-06	2.15529e-05	1010.43	937.547	959.057	935.835	979.082	1221.96	1285.24	1464.92	1569.64	1140.11	Snrpb2
ENSMUSG00000008348	0.2412	0.000820794	0.00445491	4335.8	3651.08	4212.86	3734.56	3638	4900.46	4473.75	4816.4	4424.3	4510.7	Ubc
ENSMUSG00000008373	0.512419	1.10096e-08	2.46095e-07	1007.73	885.021	1143.88	926.077	931.649	1333.49	1437.58	1330.86	1551.78	1328.75	Prpf31
ENSMUSG00000008384	0.0936725	0.302312	0.463216	884.967	921.69	1123.9	985.603	1020.25	1179.29	1062.52	1044.36	1051.59	936.965	Sertad1
ENSMUSG00000008393	-0.159787	0.0855391	0.184024	4310.17	4575.74	3406.65	4252.73	4525.79	3875.37	3872.11	3912.58	3378.66	3821.1	Carhsp1
ENSMUSG00000008398	0.800828	7.21587e-17	6.27002e-15	1208.74	985.118	960.056	1075.38	990.717	1650.62	2060.43	1925.48	1788.77	1661.8	Elk3
ENSMUSG00000008429	-0.126803	0.0834581	0.180618	2053.23	2218.99	1828.2	2190.77	2281.24	1857.19	1933.16	2055.21	1879.28	1960.3	Herpud2
ENSMUSG00000008435	-0.240823	0.0684093	0.155158	1033.36	958.359	1434.59	1090.99	1002.35	1110.43	857.148	900.574	849.131	952.857	Rdh13
ENSMUSG00000008450	0.121502	0.344635	0.508463	844.496	663.022	691.32	672.357	673.007	618.74	906.321	690.837	882.477	754.547	Nutf2
ENSMUSG00000008461	-0.406798	0.00337945	0.0143522	678.565	639.237	888.127	754.328	783.087	544.064	422.307	585.968	646.674	626.025	Fut1
ENSMUSG00000008475	0.458331	1.14211e-10	3.75457e-09	6718.2	6918.62	5840.26	6916.79	7036.15	8920.33	8918.58	10115	9235.64	8747.08	Arpc5
ENSMUSG00000008489	0.394209	0.524426	0.673487	12.1413	21.8034	2.99705	10.7343	3.57982	5.81887	12.5342	6.48673	25.0095	17.2744	Elavl2
ENSMUSG00000008496	0.85292	0.0112785	0.0378225	314.325	418.229	113.888	316.174	265.802	374.347	745.304	720.027	385.861	354.471	Pou2f2
ENSMUSG00000008540	0.216859	0.156759	0.289175	6795.09	6709.51	4637.44	6244.43	7780.75	7674.12	7190.79	8075.98	8658.04	5789.7	Mgst1
ENSMUSG00000008575	-0.151749	0.163154	0.297151	12287	11705.5	13448.8	11472	10867.5	10189.8	9519.26	10583.1	13477.7	10046.1	Nfib
ENSMUSG00000008601	-0.00380399	0.973222	0.985576	2680.53	2924.63	3691.37	2908.99	3064.33	2912.35	2581.09	3005.52	3529.91	3204.75	Rab25
ENSMUSG00000008604	-0.030197	0.671463	0.791401	2800.6	2713.53	2789.26	2643.56	2522.88	2451.68	2873.23	2367.66	2787.96	2705.87	Ubqln4
ENSMUSG00000008658	-0.426712	0.19316	0.336219	2142.27	1415.24	1850.18	1392.53	791.141	1227.78	1621.74	503.803	833.649	1457.96	Rbfox1
ENSMUSG00000008668	0.259825	0.065761	0.15052	14693.7	15785.7	20692.7	14484.5	15924.9	18001.6	17409.1	20672.1	24773.7	16829.4	Rps18
ENSMUSG00000008682	0.229897	0.000140792	0.000998766	22909.3	23255.3	22261.1	21428.6	23331.5	24633.2	25479.2	27895.1	29074.1	25665	Rpl10
ENSMUSG00000008683	0.318434	0.00236155	0.0106788	9382.54	9542.96	10485.7	8929.96	9681.64	11144.1	10506.6	13034	14501.9	10703.9	Rps15a
ENSMUSG00000008690	-0.000116913	0.998367	0.999123	4419.44	4409.25	4990.1	4441.07	4668.99	4513.5	4499.79	4589.36	4951.88	4383.56	Ncaph2
ENSMUSG00000008730	-0.11304	0.00127163	0.00638506	3856.89	4035.61	3904.16	3995.11	3938.7	3783.24	3690.85	3658.52	3523.95	3590.32	Hipk1
ENSMUSG00000008734	-0.199633	0.295767	0.456658	1752.4	1574.8	1377.65	1898.99	1804.23	1717.54	1793.36	1223.83	901.532	1681.84	Gprc5b
ENSMUSG00000008763	-0.315351	0.00490166	0.0194678	2723.7	3216	2182.85	2847.52	3081.33	2235.42	2206.02	2515.77	2059.11	2276.77	Man1a2
ENSMUSG00000008822	-0.220541	0.0743786	0.165238	369.636	342.908	330.675	317.15	272.067	239.544	283.466	252.982	338.223	285.373	Acyp1
ENSMUSG00000008845	-0.378689	0.24423	0.398222	8373.46	9950.29	2115.92	9186.6	9167.93	4972.23	5570.98	6894.31	6179.72	6220.87	Cd163
ENSMUSG00000008855	-0.432183	2.59641e-14	1.57896e-12	7156.63	7445.87	7685.45	7682.83	7463.93	5943.01	5742.6	5228.3	5107.89	5717.14	Hdac5
ENSMUSG00000008859	0.117743	0.0979547	0.203885	2019.51	2040.6	1952.08	2115.63	2070.03	2056	2150.1	2197.92	2561.68	2108.17	Rala
ENSMUSG00000008874	1.00771	0.607853	0.742191	1.34904	1.98213	259.745	1.95169	1.78991	263.789	0.964171	0	3.57278	268.099	Clec3a
ENSMUSG00000008892	0.0134352	0.93886	0.965947	5030.55	3286.37	3627.43	3176.38	2678.6	3709.53	3938.64	2778.48	3445.35	4087.13	Vdac3
ENSMUSG00000008932	-0.574506	0.211987	0.360181	49.9143	106.044	14.9853	69.285	112.764	32.9736	70.3845	60.5428	39.3006	34.5488	Slc1a7
ENSMUSG00000008958	-0.0878855	0.235508	0.388033	1644.47	1714.54	1857.17	1649.18	1682.52	1495.45	1660.3	1636.82	1794.73	1464.87	Vps72
ENSMUSG00000008976	-0.0142769	0.861562	0.918325	1952.05	1895.91	1520.51	1846.3	1956.37	1778.64	1737.44	1888.72	1767.34	1905.02	Gabpa
ENSMUSG00000008999	-0.624196	1.64641e-06	2.1875e-05	2019.51	2158.54	1542.48	2386.92	2460.23	1262.7	1274.63	1458.43	1486.28	1376.43	Bmp7
ENSMUSG00000009013	0.162223	0.107136	0.217995	6340.47	6118.83	7743.39	6217.11	6364.03	6482.22	6949.74	7391.63	8646.13	7220.02	Dynll1
ENSMUSG00000009030	0.0987072	0.0707084	0.159093	1301.82	1319.11	1329.69	1338.86	1408.66	1463.45	1310.31	1454.11	1452.93	1493.89	Pdcl
ENSMUSG00000009035	-0.117075	0.406436	0.567836	2741.24	2936.52	1878.15	2802.63	3046.43	2259.66	2855.87	2663.88	2228.23	2352.78	Tmem184b
ENSMUSG00000009073	-0.0815084	0.101965	0.210179	3964.82	3755.14	3937.13	3964.86	3923.49	3711.47	3683.13	3409.86	3691.88	3964.13	Nf2
ENSMUSG00000009075	-0.386527	0.616991	0.749345	13.4904	19.8213	112.889	9.75845	19.689	75.6453	11.5701	6.48673	17.8639	22.8022	Cabp7
ENSMUSG00000009076	0.00783074	0.940888	0.966959	364.24	330.024	339.666	322.029	310.55	332.645	336.496	351.365	384.67	274.318	Zmat5
ENSMUSG00000009079	0.0861818	0.208005	0.354914	8172.46	8760.02	9393.77	8728.93	8530.72	9054.16	8880.98	9314.94	10439.7	8591.61	Ewsr1
ENSMUSG00000009090	0.405192	1.30574e-14	8.21993e-13	5335.44	5177.32	5466.63	5284.2	5452.07	6971.98	6873.58	7634.88	6547.72	7345.78	Ap1b1
ENSMUSG00000009092	-0.098395	0.788043	0.871681	18.8865	15.857	36.9637	13.6618	26.8487	25.2151	13.4984	15.1357	21.4367	29.021	Derl3
ENSMUSG00000009097	-0.125709	0.451372	0.609825	902.505	926.645	1306.72	1434.49	1013.99	1210.33	875.467	861.654	1167.11	1006.06	Tbx1
ENSMUSG00000009112	0.0131118	0.86766	0.922058	2715.61	2594.61	2936.11	2736.27	2790.47	2841.55	2756.56	2584.96	2506.9	3199.91	Bcl2l13
ENSMUSG00000009145	-0.184649	0.208261	0.355254	148.394	152.624	187.815	163.942	152.143	133.834	114.736	139.465	186.976	136.813	Dqx1
ENSMUSG00000009185	1.32859	1.60997e-05	0.000158581	4563.79	4871.08	1346.68	3500.36	3816.99	9119.14	6355.82	11272.9	11741.4	6967.12	Ccl8
ENSMUSG00000009207	-0.068536	0.56077	0.703834	841.798	652.12	819.195	659.671	657.793	787.487	682.633	652.997	589.509	742.109	Lnpk
ENSMUSG00000009210	-0.782538	0.0922582	0.194744	63.4047	54.5085	101.9	55.6232	27.7436	43.6415	53.0294	6.48673	38.1097	34.5488	Prr29
ENSMUSG00000009214	2.20742	0.00687976	0.0256044	8.09421	2.97319	8.99116	7.80676	7.15965	24.2453	113.772	5.40561	4.76371	13.1286	Mymk
ENSMUSG00000009246	1.13006	0.0359856	0.0951188	8.09421	2.97319	22.9774	4.87922	5.36974	24.2453	12.5342	23.7847	13.1002	22.8022	Trpm5
ENSMUSG00000009248	-0.647135	0.00147097	0.00722141	161.884	205.15	335.67	242.985	209.42	177.476	139.805	129.735	167.921	125.067	Ascl2
ENSMUSG00000009281	0.257027	0.323685	0.486381	3680.17	4988.03	1644.38	4395.21	4953.58	5179.77	4578.85	5599.13	3959.83	4179.03	Rarres2
ENSMUSG00000009291	-0.197386	0.026284	0.0740997	4953.66	5289.31	4334.74	5261.76	5691.92	4846.15	4389.87	4508.28	3957.45	4563.9	Pttg1ip
ENSMUSG00000009292	1.78366	3.1741e-11	1.17492e-09	29.6788	21.8034	14.9853	32.2029	29.5336	110.559	95.4529	83.2464	97.6561	55.2782	Trpm2
ENSMUSG00000009293	0.00349639	0.967257	0.982397	3603.27	3059.42	3605.46	3223.22	3253.17	3199.41	3532.72	2987.14	3800.25	3264.87	Ube2g2
ENSMUSG00000009350	-1.52612	0.0789622	0.172966	68.8008	4.95532	73.9273	22.4444	55.4873	18.4264	0.964171	16.2168	1.19093	40.7676	Mpo
ENSMUSG00000009356	1.14212	0.0700938	0.15803	17.5375	22.7945	22.9774	94.657	25.0588	49.4604	29.8893	25.9469	98.847	199.692	Lpo
ENSMUSG00000009376	0.0259489	0.794816	0.876458	959.164	1089.18	798.215	962.183	892.271	893.197	883.181	1078.96	951.551	979.114	Met
ENSMUSG00000009378	0.0763804	0.711545	0.820158	148.394	121.901	110.891	143.449	151.248	108.619	214.046	130.816	146.484	113.32	Slc16a12
ENSMUSG00000009394	-0.605181	9.84947e-05	0.000739229	114.668	105.053	99.9018	99.5362	106.5	92.1321	59.7786	65.9484	58.3554	67.7157	Syn2
ENSMUSG00000009406	-0.0034317	0.965286	0.981707	689.357	690.772	586.424	622.589	623.784	628.438	648.887	650.835	575.218	692.359	Elk1
ENSMUSG00000009418	-0.114963	0.337814	0.501625	3143.25	2870.12	2920.13	2782.13	2884.44	2751.36	2929.15	3098.49	1953.12	2745.25	Nav1
ENSMUSG00000009470	0.120798	0.151428	0.281869	2834.32	3231.86	2533.51	2771.4	3305.97	3095.64	3127.77	3369.86	3140.48	3228.24	Tnpo1
ENSMUSG00000009471	0.590449	0.169225	0.304848	226.638	81.2673	116.885	118.077	80.5461	247.302	292.144	61.6239	100.038	234.241	Myod1
ENSMUSG00000009535	0.032048	0.580514	0.720843	1054.95	978.181	1034.98	984.628	919.12	1010.54	1031.66	1040.04	1034.92	964.604	Rnmt
ENSMUSG00000009545	0.0636204	0.777404	0.864468	93.0834	102.08	68.9322	78.0676	96.6553	65.9472	139.805	81.0841	77.4103	93.2819	Kcnq1
ENSMUSG00000009549	0.341489	0.000355923	0.002198	1767.24	1646.16	1769.26	1493.04	1540.22	1966.78	2126.96	2063.86	2441.4	1813.81	Srp14
ENSMUSG00000009551	0.179103	0.741118	0.839744	14.8394	9.91064	1.99804	24.3961	15.2143	21.3359	21.2118	7.56785	15.4821	9.67368	6330409D20Rik
ENSMUSG00000009555	0.128728	0.0448276	0.112916	2451.2	2627.31	2454.59	2636.73	2608.8	2756.21	2878.05	2843.35	3020.19	2487.52	Cdk9
ENSMUSG00000009563	0.105665	0.13641	0.261489	930.834	1028.72	1010.01	902.657	1019.36	987.269	1091.44	1154.64	1034.92	1001.92	Tor2a
ENSMUSG00000009566	-0.247259	0.0318717	0.0866327	994.239	1048.55	1427.6	1190.53	1158.97	1071.64	900.536	887.601	1078.98	968.059	Fpgs
ENSMUSG00000009569	-0.0987736	0.263626	0.420637	1674.15	1852.3	1474.55	1828.73	1659.25	1449.87	1664.16	1755.74	1587.51	1473.85	Mkl2
ENSMUSG00000009575	0.108027	0.18187	0.321526	1822.55	1956.36	2082.95	1858.98	1935.79	2339.19	2037.29	2040.08	1800.68	2186.94	Cbx5
ENSMUSG00000009585	0.865666	0.000595595	0.00340961	1114.3	1191.26	512.496	1277.38	1083.79	1684.56	2325.58	2488.74	1548.21	1390.94	Apobec3
ENSMUSG00000009614	0.0919407	0.353953	0.517535	492.398	418.229	497.511	516.222	413.47	517.88	497.512	492.991	546.636	438.77	Sardh
ENSMUSG00000009621	0.350485	0.00204094	0.00951002	808.072	794.834	649.362	743.594	737.444	899.016	1154.11	1022.74	832.458	849.902	Vav2
ENSMUSG00000009628	-0.326274	0.495801	0.64786	10.7923	13.8749	30.9696	3.90338	19.689	10.6679	14.4626	14.0546	9.52742	14.5105	Tex15
ENSMUSG00000009630	-0.0224376	0.664613	0.786639	2093.7	2131.78	2172.86	2141	2181.01	2080.25	1998.73	2050.89	2319.93	2113.7	Ppp2cb
ENSMUSG00000009633	0.00396934	0.993326	0.996179	669.122	526.255	2517.53	621.613	568.297	1583.7	779.05	433.53	752.666	1366.75	G0s2
ENSMUSG00000009640	0.0639344	0.457973	0.615598	661.027	636.263	693.319	620.637	610.36	657.532	629.604	715.703	768.148	602.532	Dmap1
ENSMUSG00000009647	-0.414351	6.33294e-06	7.0142e-05	1738.91	1556.96	1620.41	1565.26	1462.36	1234.57	1277.53	1155.72	981.324	1301.8	Mcu
ENSMUSG00000009681	-0.212575	0.00783907	0.0284426	2246.14	2163.49	2030	2518.66	2281.24	1730.14	1932.2	2086.56	2049.59	1905.02	Bcr
ENSMUSG00000009687	1.24049	2.03499e-15	1.46551e-13	1349.04	1507.41	1117.9	1588.68	1672.67	3646.49	3982.03	3646.62	3412.01	2415.66	Fxyd5
ENSMUSG00000009731	-0.0796351	0.738736	0.838137	147.045	145.686	91.9097	169.797	160.197	128.985	128.235	169.736	77.4103	169.98	Kcnd1
ENSMUSG00000009733	-0.301591	0.00261533	0.0116357	585.481	519.318	628.382	577.7	508.335	451.932	478.229	380.555	502.571	471.937	Tfcp2
ENSMUSG00000009739	-0.42553	0.0125702	0.0411915	1130.49	1165.49	1648.38	1146.62	1062.31	1195.78	813.76	803.273	743.139	1023.34	Pou6f1
ENSMUSG00000009741	-0.204586	0.0029009	0.0126806	4017.43	4420.15	4998.09	4498.65	4374.55	3802.63	3890.43	4157.99	3835.98	3680.83	Ubp1
ENSMUSG00000009772	-0.00751986	0.953233	0.974289	505.888	598.603	807.207	686.995	729.389	729.299	641.174	615.158	688.356	641.918	Nuak2
ENSMUSG00000009828	-0.399863	0.000205738	0.00137864	1090.02	1206.13	891.124	1011.95	1108.85	799.125	788.692	949.225	714.556	771.821	Ick
ENSMUSG00000009863	0.0299882	0.873027	0.925058	5289.57	3046.53	3774.29	3443.76	2547.05	4165.34	4063.02	2993.63	3633.52	3620.72	Sdhb
ENSMUSG00000009876	0.387243	0.192105	0.334854	90.3854	80.2762	226.777	103.44	92.1805	194.932	110.88	152.438	158.393	159.616	Cox4i2
ENSMUSG00000009894	0.115823	0.221346	0.370688	793.233	702.665	877.138	672.357	674.797	849.555	780.979	741.649	828.886	825.717	Snap47
ENSMUSG00000009900	-0.226551	0.217814	0.366401	232.034	249.748	381.625	208.831	238.953	275.427	188.978	225.954	203.649	226.64	Wnt3a
ENSMUSG00000009905	-0.0817341	0.484477	0.638199	1621.54	1711.57	2395.65	1738.96	1833.77	1818.4	1569.67	1703.85	1818.55	1880.15	Kdsr
ENSMUSG00000009907	0.0719563	0.30916	0.470438	3684.22	3870.11	3760.3	3808.72	4035.36	4172.13	3453.66	4203.4	4003.9	4306.17	Vps4b
ENSMUSG00000009927	0.213339	0.063767	0.146754	11858	12539.9	15495.8	10943.1	12349.5	13912	13061.6	15996.3	16783.7	13507.9	Rps25
ENSMUSG00000009995	-0.117491	0.0678542	0.154291	2348.67	2312.15	2757.29	2308.85	2351.94	2241.24	2199.27	2202.24	2318.74	2176.58	Taz
ENSMUSG00000010021	0.138704	0.481876	0.635769	93.0834	106.044	97.9038	153.208	76.9662	107.649	124.378	130.816	94.0833	122.994	Kif19a
ENSMUSG00000010025	-0.391973	0.000519246	0.00303156	2930.11	2610.46	2076.96	2766.52	3073.28	2157.83	1986.19	2236.84	2017.43	1858.73	Aldh3a2
ENSMUSG00000010044	0.698749	0.0591196	0.138627	13.4904	14.866	8.99116	10.7343	6.26469	12.6076	23.1401	12.9735	23.8185	15.2015	Zmynd10
ENSMUSG00000010045	-0.0321955	0.580939	0.721022	1466.4	1549.03	1463.56	1503.78	1589.44	1551.7	1560.03	1387.08	1517.24	1396.46	Tmem115
ENSMUSG00000010047	0.359271	5.18854e-06	5.91417e-05	1272.14	1235.86	1235.79	1256.89	1234.14	1389.74	1648.73	1646.55	1819.74	1498.73	Hyal2
ENSMUSG00000010048	0.000431866	0.99641	0.997904	1508.22	1253.7	1409.61	1299.83	1243.99	1316.03	1534.96	1184.91	1438.64	1240.3	Ifrd2
ENSMUSG00000010051	0.0879754	0.346489	0.510047	636.745	625.362	744.268	691.874	690.906	686.627	631.532	720.027	841.986	727.599	Hyal1
ENSMUSG00000010054	0.0372358	0.62838	0.758499	793.233	745.28	901.114	796.29	740.129	829.189	864.861	775.164	845.559	766.984	Tusc2
ENSMUSG00000010057	0.093992	0.273347	0.430893	625.952	577.791	606.404	573.797	638.104	590.615	606.464	628.132	761.003	642.609	Nprl2
ENSMUSG00000010064	-0.991818	0.0103921	0.0354278	1591.86	813.664	1293.73	994.386	775.927	698.265	753.018	182.71	283.441	830.554	Slc38a3
ENSMUSG00000010066	-0.549643	0.000412217	0.0024908	315.674	299.301	291.713	366.918	322.184	193.962	191.87	225.954	303.687	179.654	Cacna2d2
ENSMUSG00000010067	0.127948	0.0948392	0.198854	559.85	611.487	545.464	641.13	597.831	594.495	699.024	659.484	666.919	616.351	Rassf1
ENSMUSG00000010080	-0.175219	0.233312	0.385706	1938.56	2124.84	3093.96	2197.6	2317.04	2226.69	1831.92	1806.55	1980.51	2490.28	Epn3
ENSMUSG00000010086	-1.08021	1.09132e-06	1.53017e-05	53.9614	46.58	54.946	51.7198	51.9075	32.0038	14.4626	23.7847	23.8185	27.6391	Rnf112
ENSMUSG00000010095	0.183841	0.037367	0.0980281	4132.1	4149.59	4039.03	4275.18	4365.6	5016.84	4484.36	4955.86	5408	3955.15	Slc3a2
ENSMUSG00000010097	-0.1238	0.0153977	0.0484248	5757.68	6013.78	6568.54	5929.23	6018.58	5422.22	5809.13	5750.49	5456.83	5366.13	Nxf1
ENSMUSG00000010110	-0.043157	0.438452	0.597869	2596.89	2839.4	2729.32	2653.32	2820.9	2536.06	2696.79	2882.27	2610.51	2522.76	Stx5a
ENSMUSG00000010122	-0.560274	0.135563	0.260269	331.863	109.017	197.806	266.406	147.668	187.174	134.02	52.975	131.002	206.602	Slc47a1
ENSMUSG00000010142	1.38434	6.2925e-10	1.80841e-08	205.053	205.15	98.9028	197.121	230.899	537.276	540.9	580.562	359.66	427.715	Tnfrsf13b
ENSMUSG00000010154	-0.0788938	0.648216	0.774511	86.3383	88.2047	85.9156	123.932	102.025	84.3736	96.4171	71.354	115.52	94.6638	Spire2
ENSMUSG00000010175	-0.373879	0.113446	0.227383	232.034	232.9	103.898	202.976	240.743	205.6	137.876	145.951	126.238	164.453	Prox1
ENSMUSG00000010277	0.0172882	0.843843	0.90717	8895.54	8961.2	7645.49	8193.19	7510.47	8837.9	9174.09	8319.23	7193.2	8171.49	2610507B11Rik
ENSMUSG00000010290	-0.055695	0.344259	0.508176	901.156	830.512	799.214	794.338	826.045	801.065	786.764	760.029	800.303	834.7	AI597479
ENSMUSG00000010307	0.496165	0.00199705	0.0093266	1184.45	974.216	1591.44	1047.08	1533.06	1961.93	1863.74	1774.12	1894.77	1437.92	Tmem86a
ENSMUSG00000010311	-0.526386	0.00957444	0.033234	84.9892	89.1958	113.888	80.9951	70.7015	70.7963	47.2444	46.4882	77.4103	63.5699	Optc
ENSMUSG00000010342	-0.133683	0.685305	0.801696	12.1413	17.8392	12.9872	14.6377	13.4243	11.6377	18.3192	14.0546	11.9093	9.67368	Tex14
ENSMUSG00000010358	0.431983	9.67442e-05	0.000728751	959.164	948.449	720.292	945.594	960.288	1187.05	1169.54	1326.54	1376.71	1060.65	Ifi35
ENSMUSG00000010362	-0.369465	0.00326904	0.0139697	778.393	804.744	848.166	709.439	671.217	555.702	557.291	516.776	768.148	555.545	Rdm1
ENSMUSG00000010376	0.474208	9.13417e-05	0.000694557	2115.29	1966.27	2173.86	1803.36	1845.4	2384.77	2703.54	2805.51	3497.75	2370.05	Nedd8
ENSMUSG00000010392	-0.0113609	0.811199	0.886661	1649.87	1553.99	1513.51	1616	1666.41	1649.65	1559.06	1564.38	1602.99	1560.92	Gosr1
ENSMUSG00000010406	0.491144	0.00078679	0.00430443	1108.91	1120.89	1384.64	962.183	993.401	1390.71	1439.51	1653.03	2018.62	1330.82	Mrpl52
ENSMUSG00000010453	-0.235742	3.40991e-05	0.000300669	2862.65	2877.06	2800.25	2873.86	2734.09	2612.67	2427.78	2244.41	2243.71	2477.15	Kansl3
ENSMUSG00000010461	-0.759967	0.0106679	0.0361898	277.901	226.954	176.826	202.976	171.832	109.589	189.942	83.2464	63.1192	174.817	Eya4
ENSMUSG00000010476	0.0814568	0.623859	0.754873	447.88	329.033	300.704	373.749	380.356	427.687	510.046	316.769	321.55	358.617	Ebf3
ENSMUSG00000010492	-1.22142	0.00126774	0.00637069	706.895	385.524	461.546	366.918	287.281	255.061	268.04	73.5163	95.2742	252.898	Uckl1os
ENSMUSG00000010517	-0.08004	0.298817	0.459803	1954.75	1818.6	2054.98	1831.66	1900.89	1831.97	1743.22	1579.52	1875.71	2007.98	Faf1
ENSMUSG00000010529	-1.70168	9.14299e-09	2.08654e-07	120.064	203.168	66.9342	130.763	185.256	53.3397	43.3877	47.5694	40.4915	33.1669	Gm266
ENSMUSG00000010538	-0.228703	0.228884	0.380542	67.4518	75.3209	91.9097	57.5749	56.3822	58.1887	69.4203	49.7316	64.3101	55.9691	Tsacc
ENSMUSG00000010554	0.11012	0.19346	0.336646	952.419	995.029	899.116	934.859	1017.57	878.65	1039.38	1037.88	1169.49	1057.89	Mettl16
ENSMUSG00000010601	-0.895669	0.00281119	0.0123497	114.668	192.266	191.811	178.58	203.155	117.347	46.2802	71.354	156.011	84.2992	Apol7a
ENSMUSG00000010607	0.200536	0.022265	0.0649866	418.201	386.515	396.61	368.869	358.877	448.053	393.382	438.935	504.953	431.17	Pigyl
ENSMUSG00000010608	0.161893	0.264126	0.421221	5768.48	5728.35	6756.36	5520.36	5307.99	5229.23	6089.7	6894.31	8725.93	5600.37	Rbm25
ENSMUSG00000010609	0.285358	0.00168519	0.00810118	822.912	849.342	702.31	867.526	826.94	1046.43	1053.84	1060.58	938.451	863.03	Psen2
ENSMUSG00000010651	0.518884	0.0509972	0.123976	109.272	121.901	118.883	102.464	179.886	153.23	173.551	136.221	310.832	136.122	Acaa1b
ENSMUSG00000010660	-0.117192	0.393666	0.555737	1868.41	1901.85	2487.55	1945.83	1903.57	2077.34	1570.63	1580.6	1785.2	2301.64	Plcd1
ENSMUSG00000010663	0.026109	0.82156	0.893228	1594.56	2033.66	1555.47	1923.39	2013.65	2197.59	1869.53	1734.12	1631.57	1855.96	Fads1
ENSMUSG00000010721	-0.16342	0.0711311	0.159691	785.139	886.012	712.3	785.555	877.952	751.604	665.278	798.949	660.965	737.272	Lmbr1
ENSMUSG00000010751	0.396215	0.0204179	0.0607742	167.28	226.954	219.784	216.638	178.096	222.087	362.528	211.9	276.295	256.352	Tnfrsf22
ENSMUSG00000010755	0.135395	0.0184152	0.0559744	1778.03	1779.95	1950.08	1768.23	1750.53	1810.64	2055.61	1994.67	2009.09	2043.91	Cars
ENSMUSG00000010760	0.850832	0.0312479	0.0852954	9.44325	10.9017	12.9872	16.5894	7.15965	12.6076	22.1759	35.677	14.2911	18.6564	Phlda2
ENSMUSG00000010797	-0.892557	0.0112902	0.037848	157.837	107.035	88.9126	95.6328	102.025	39.7623	86.7754	77.8408	19.0548	71.8616	Wnt2
ENSMUSG00000010825	-0.73164	2.4919e-06	3.1289e-05	254.968	220.016	303.701	257.623	238.058	162.928	139.805	147.033	116.711	196.237	Grid2ip
ENSMUSG00000010830	-0.458555	0.0540029	0.129484	1289.68	1640.21	771.242	1261.77	1664.62	700.204	1085.66	1351.4	769.339	916.926	Kdelr3
ENSMUSG00000010911	0.229535	0.00489209	0.0194339	370.985	371.649	312.693	340.57	321.289	428.657	410.737	396.772	385.861	386.947	Apip
ENSMUSG00000010914	0.00975332	0.947908	0.971099	1009.08	756.182	951.065	872.405	621.1	891.257	920.783	671.377	839.604	910.017	Pdhx
ENSMUSG00000010936	0.169723	0.0436373	0.110545	1400.3	1318.12	1220.8	1466.7	1335.27	1645.77	1623.66	1520.06	1305.26	1483.53	Vac14
ENSMUSG00000011008	1.23361	7.41608e-25	1.61479e-22	199.657	258.668	198.805	266.406	221.949	484.906	531.258	605.428	587.127	494.049	Mcoln2
ENSMUSG00000011034	0.327043	0.213824	0.362139	415.503	397.417	746.266	388.386	480.591	751.604	428.092	484.342	464.462	915.544	Slc5a1
ENSMUSG00000011096	-0.0122543	0.902589	0.943206	3044.77	2672.9	3102.95	2656.25	2394.01	2551.58	3060.28	2453.06	2984.46	2701.03	Akt1s1
ENSMUSG00000011114	0.0234763	0.715235	0.822771	3082.55	3009.86	2871.18	3025.12	3467.96	3192.62	2943.61	3213.09	3265.52	3101.1	Tbrg1
ENSMUSG00000011118	0.351845	0.0516652	0.125274	817.516	531.211	737.275	601.121	767.872	892.227	661.421	930.846	1186.16	740.036	Panx3
ENSMUSG00000011148	-0.510203	0.126616	0.246857	9629.42	5276.43	6873.24	4936.8	3672.01	4311.78	6284.47	1754.66	3473.94	5508.47	Adssl1
ENSMUSG00000011158	-0.202413	0.000339824	0.00211339	2019.51	2049.52	2362.68	2225.9	2193.54	1927.02	1905.2	1906.02	1836.41	1861.49	Brf1
ENSMUSG00000011171	-0.262936	0.373049	0.535806	70.1498	55.4996	107.894	45.8647	59.9621	83.4038	67.492	46.4882	39.3006	45.6045	Vipr2
ENSMUSG00000011179	0.355668	0.0371293	0.0975704	2721	2357.74	4045.02	2428.88	2402.96	3110.19	3853.79	3000.11	3959.83	3932.35	Odc1
ENSMUSG00000011254	0.246845	0.00335512	0.0142604	337.259	349.846	399.607	311.295	340.978	400.532	418.45	433.53	396.579	414.586	Thg1l
ENSMUSG00000011256	0.0783665	0.709429	0.818399	1165.57	1538.13	833.181	1306.66	1359.44	1247.18	1628.48	1462.76	801.494	1408.21	Adam19
ENSMUSG00000011257	-0.249144	0.141844	0.268959	5740.15	4639.17	4991.09	4228.34	3765.98	3778.39	4998.26	2703.89	4109.89	4065.02	Pabpc4
ENSMUSG00000011263	0.199859	0.265744	0.422723	794.582	676.897	635.375	838.251	650.633	795.246	921.747	792.462	1087.32	536.198	Exoc3l2
ENSMUSG00000011267	-0.0981499	0.536106	0.683784	217.195	329.033	378.628	271.285	316.814	317.128	257.434	260.55	327.505	255.661	Zfp296
ENSMUSG00000011305	-0.751131	0.0162763	0.0507824	348.051	131.812	177.825	176.628	129.769	147.411	114.736	63.7862	105.993	138.195	Plin5
ENSMUSG00000011306	-0.00696036	0.886542	0.933021	1286.98	1253.7	1351.67	1253.96	1237.72	1281.12	1214.86	1254.1	1292.16	1306.64	Sugp1
ENSMUSG00000011382	-0.23219	0.144928	0.272789	1018.52	1019.81	707.305	799.217	791.141	861.193	875.467	628.132	574.027	748.328	Dhdh
ENSMUSG00000011427	-0.0297035	0.762002	0.853959	407.409	461.836	348.657	442.058	457.323	431.566	424.235	405.421	376.333	435.315	Zfp790
ENSMUSG00000011632	0.858176	1.67498e-07	2.88178e-06	90.3854	117.937	145.857	126.86	115.449	211.419	201.512	193.521	192.93	281.919	Pinlyp
ENSMUSG00000011658	-0.12588	0.234608	0.387126	717.687	604.549	544.465	641.13	558.453	506.242	645.03	557.859	578.791	519.615	Fuz
ENSMUSG00000011751	0.0722658	0.837438	0.903565	17.5375	34.6873	63.9372	30.2512	40.273	44.6113	31.8176	31.3525	61.9282	29.021	Sptbn4
ENSMUSG00000011752	0.674216	4.82385e-12	2.03835e-10	1373.32	1484.61	1190.83	1409.12	1572.44	1937.68	2443.21	2190.35	2414.01	2237.38	Pgam1
ENSMUSG00000011831	-0.18904	0.0125854	0.041234	1616.14	1757.16	1396.63	1625.76	1697.73	1416.9	1317.06	1488.7	1404.1	1472.47	Evi5
ENSMUSG00000011832	-0.239571	0.000154037	0.00107948	1578.37	1619.4	1701.33	1713.58	1539.32	1337.37	1354.66	1298.43	1391	1517.39	Evi5l
ENSMUSG00000011837	0.123827	0.0871128	0.186327	507.237	499.496	550.459	460.599	510.125	551.823	544.757	536.236	597.846	527.906	Snapc2
ENSMUSG00000011877	-0.0700775	0.133366	0.257038	3404.97	3435.03	3476.58	3420.34	3272.85	3029.69	3433.41	3329.85	3208.36	3201.99	Git1
ENSMUSG00000011884	-0.0379808	0.787219	0.87109	13487.7	15406.1	21384	15229	17223.4	16989.2	13852.2	15482.7	14964	19292.1	Gltp
ENSMUSG00000011958	0.352721	1.86833e-11	7.34163e-10	3419.8	3214.02	3090.96	3273.96	3177.09	3822.03	4198	4319.08	4283.77	4031.16	Bnip2
ENSMUSG00000011960	0.0627203	0.488811	0.642127	1390.86	1550.02	1647.38	1431.56	1421.19	1434.35	1556.17	1675.74	1748.28	1366.06	Ccnt1
ENSMUSG00000012017	-0.825677	7.88282e-05	0.000613521	2944.94	4489.52	2511.53	3895.57	4502.52	2343.07	2106.71	2279	1315.97	2304.41	Scarf2
ENSMUSG00000012076	-0.183306	0.00374938	0.0156928	837.751	861.235	783.23	809.951	763.398	726.389	757.838	703.81	663.347	713.779	Brms1l
ENSMUSG00000012114	0.0720749	0.27106	0.428748	2001.97	2011.86	2130.91	2089.28	2052.13	1991.02	2390.18	2222.79	1993.61	2213.2	Med15
ENSMUSG00000012117	0.0132074	0.800514	0.880013	1537.9	1640.21	1491.53	1588.68	1658.35	1553.64	1605.34	1611.95	1688.74	1541.57	Dhdds
ENSMUSG00000012123	-0.295816	0.00298064	0.0129649	2243.45	2403.33	2927.12	2673.82	2673.23	1799	2059.47	2343.87	2228.23	2100.57	Crybg2
ENSMUSG00000012126	-0.151984	0.44246	0.601119	68.8008	68.3834	118.883	67.3333	76.9662	77.585	80.0262	72.4351	63.1192	67.7157	Ubxn11
ENSMUSG00000012187	0.463618	0.573009	0.714487	32.3769	23.7855	166.836	13.6618	7.15965	144.502	20.2476	16.2168	34.5369	120.23	Mogat1
ENSMUSG00000012296	-0.333019	9.15703e-05	0.000695724	1772.63	1804.73	2181.86	1862.89	1800.65	1449.87	1695.98	1392.48	1498.19	1445.52	Tjap1
ENSMUSG00000012350	0.635755	0.0193387	0.0581404	339.957	426.158	604.406	459.623	496.701	630.378	392.418	668.133	693.12	1230.63	Ehf
ENSMUSG00000012405	0.290853	0.000213595	0.00142253	8906.33	9225.82	9697.47	8407.88	8712.4	9723.33	10884.5	11467.5	12438	10482.8	Rpl15
ENSMUSG00000012422	0.161553	0.0436261	0.110531	1868.41	1918.7	1607.42	1822.88	2111.2	1991.02	2040.19	2217.38	2157.96	2032.16	Tmem167
ENSMUSG00000012428	0.527054	2.24592e-05	0.000210789	3249.83	2938.51	2104.93	3097.33	2786	4464.04	4279.96	4242.32	3857.41	3582.02	Steap4
ENSMUSG00000012429	0.219173	0.00821685	0.0294952	462.719	482.648	456.551	510.367	463.587	485.876	537.043	570.832	624.046	552.782	Mplkip
ENSMUSG00000012443	1.56014	2.5779e-23	4.58767e-21	236.081	292.364	382.624	301.536	267.592	664.321	925.604	1014.09	820.549	945.256	Kif11
ENSMUSG00000012483	0.2979	0.00355682	0.014992	402.013	338.944	376.63	358.135	380.356	433.506	482.086	490.829	501.38	377.964	Rpa3
ENSMUSG00000012519	1.25362	1.38725e-14	8.70345e-13	265.76	232.9	149.853	232.251	247.008	597.404	529.33	619.483	500.19	440.843	Mlkl
ENSMUSG00000012535	0.130042	0.00451044	0.0181674	2822.18	2831.47	2824.22	2777.25	2739.46	2959.87	2940.72	3019.57	3311.97	3085.9	Tnpo3
ENSMUSG00000012609	-0.1232	0.177782	0.316331	410.107	444.988	468.539	440.106	449.268	409.261	397.238	371.906	372.76	475.392	Ttll5
ENSMUSG00000012640	-0.112485	0.133251	0.256976	659.678	761.137	607.403	665.526	728.494	639.106	628.64	630.294	628.81	640.536	Zfp715
ENSMUSG00000012705	0.432147	0.0367023	0.0965856	1787.47	1660.03	1452.57	1135.88	1199.24	2736.81	2285.09	1467.08	1798.3	1472.47	Retn
ENSMUSG00000012819	-0.144133	0.673314	0.792749	90.3854	51.5354	72.9283	43.913	40.273	86.3133	51.1011	30.2714	34.5369	65.6428	Cdh23
ENSMUSG00000012848	0.211085	0.0856133	0.184119	17725	17826.3	22162.2	16488.9	17326.4	19605.7	19643.1	21958.7	26367.1	18380.7	Rps5
ENSMUSG00000012889	0.821579	0.0661181	0.151197	12.1413	3.96426	7.99214	9.75845	22.3739	16.4868	17.3551	32.4336	16.673	17.2744	Podnl1
ENSMUSG00000013033	-0.324142	0.000699231	0.00390506	1740.26	1697.69	2051.98	2062.94	1823.03	1440.17	1653.55	1371.94	1360.04	1659.73	Adgrl1
ENSMUSG00000013076	-0.286959	0.026356	0.0742801	11894.4	11126.7	12577.6	9996.56	9397.04	9534.22	10058.2	7200.27	7939.91	10334.3	Amotl1
ENSMUSG00000013089	0.053364	0.783503	0.868576	577.387	673.924	1088.93	648.937	674.797	927.14	659.493	623.807	699.074	892.051	Etv5
ENSMUSG00000013091	-0.400652	0.071474	0.160306	47.2162	30.723	34.9656	36.1063	34.9033	22.3057	28.9251	28.1092	25.0095	32.4759	Tmem190
ENSMUSG00000013150	-0.000536333	0.996381	0.997904	526.124	512.38	676.335	539.642	537.869	487.815	599.714	504.884	660.965	541.035	Gfod2
ENSMUSG00000013155	0.203492	0.218075	0.366754	142.998	172.445	218.785	215.662	189.731	197.842	218.867	214.062	282.25	175.508	Enkd1
ENSMUSG00000013160	0.23199	0.000289704	0.00184003	3615.42	3491.52	3169.88	3607.7	3876.95	4184.74	4080.37	4441.25	4022.95	4132.04	Atp6v0d1
ENSMUSG00000013236	-0.151544	0.0627348	0.144956	5601.2	5737.27	7120	5892.15	5618.54	5110.91	5571.94	5204.52	5696.21	5399.98	Ptprs
ENSMUSG00000013275	-0.277241	0.109558	0.2218	2453.9	2063.4	2988.06	2529.39	2124.63	2422.59	2077.79	1589.25	1480.32	2459.19	Slc41a1
ENSMUSG00000013367	0.0465245	0.832846	0.900775	120.064	114.963	156.846	145.401	129.769	160.989	122.45	161.087	73.8375	168.598	Iglon5
ENSMUSG00000013418	-1.00437	0.000412023	0.00249044	128.158	134.785	105.896	122.956	155.722	75.6453	42.4235	51.8938	39.3006	110.556	B4galnt2
ENSMUSG00000013419	-0.62252	2.0796e-07	3.50221e-06	3232.29	3411.24	2346.69	2983.16	3112.66	2139.41	2147.21	1749.25	1712.55	2046.67	Zfp651
ENSMUSG00000013465	-0.0305971	0.582645	0.722373	2429.61	2518.29	2447.59	2565.5	2448.6	2349.85	2284.12	2369.82	2683.16	2468.17	Nelfb
ENSMUSG00000013483	-0.293378	0.0175046	0.0536383	1241.11	1275.5	1550.48	1531.1	1542.01	1121.1	1029.73	1098.42	1095.65	1478.69	Card14
ENSMUSG00000013495	-0.062063	0.333939	0.497909	673.169	697.709	642.369	697.729	667.637	667.231	681.669	661.646	584.745	638.463	Tmem175
ENSMUSG00000013523	0.17223	0.484039	0.637804	86.3383	83.2494	174.828	155.159	88.6007	129.955	106.059	129.735	159.584	138.886	Bcas1
ENSMUSG00000013539	-0.0969606	0.379826	0.542591	1025.27	834.476	836.178	860.695	698.961	894.167	783.871	709.216	791.967	793.242	Tango2
ENSMUSG00000013584	0.296477	0.344312	0.508176	89.0363	65.4103	35.9647	65.3816	87.7057	53.3397	108.951	85.4086	53.5917	118.157	Aldh1a2
ENSMUSG00000013593	0.107692	0.522569	0.671973	8972.44	5721.41	8064.07	6778.22	5146	7725.52	8460.6	5817.52	7490.93	7870.23	Ndufs2
ENSMUSG00000013622	-0.215074	5.25526e-06	5.98182e-05	1984.43	1979.16	1880.15	1849.23	1968.9	1733.05	1633.31	1707.09	1666.11	1587.86	Atraid
ENSMUSG00000013629	-0.0923042	0.341599	0.505341	1448.86	1697.69	1335.69	1685.28	1774.7	1370.34	1633.31	1491.95	1430.3	1526.37	Cad
ENSMUSG00000013646	0.0564202	0.565361	0.707581	1536.55	1667.96	2019.02	1631.61	1655.67	1745.66	1566.78	1689.79	1998.38	1853.2	Sh3bp5l
ENSMUSG00000013662	0.0199993	0.7829	0.868335	2667.04	2207.1	2410.63	2311.78	2307.2	2609.76	2310.15	2279	2313.97	2544.87	Atad1
ENSMUSG00000013663	-0.21312	0.0445102	0.112328	4980.64	5504.37	3824.24	5294.93	5512.04	4511.56	4113.15	4537.47	4188.49	4317.22	Pten
ENSMUSG00000013698	0.00246122	0.973035	0.98556	5033.25	4802.7	4090.98	5078.3	4872.14	4477.62	4953.91	5008.84	4670.82	4804.36	Pea15a
ENSMUSG00000013701	0.101206	0.375679	0.538539	2491.67	2113.94	2525.52	1962.42	1886.57	2350.82	2351.61	1986.02	2623.61	2461.26	Timm23
ENSMUSG00000013707	0.902432	0.000256426	0.00166465	511.284	596.621	229.774	500.608	483.276	792.336	1060.59	1103.83	718.129	664.72	Tnfaip8l2
ENSMUSG00000013736	-0.014345	0.783842	0.868751	1367.92	1280.46	1280.74	1235.42	1329.9	1321.85	1200.39	1289.78	1306.45	1306.64	Trnt1
ENSMUSG00000013766	-0.380727	0.00631504	0.0238967	829.657	839.432	1132.89	914.367	912.855	776.819	516.796	722.189	750.284	789.787	Ly6g6e
ENSMUSG00000013787	-0.130353	0.00543022	0.0211629	5900.68	5967.2	6357.75	6104.89	5927.29	5500.77	5814.92	5753.73	5266.28	5312.23	Ehmt2
ENSMUSG00000013822	0.262247	0.00479055	0.0191059	1173.66	1233.88	1266.75	1130.03	1193.87	1406.23	1428.9	1445.46	1705.41	1216.81	Elof1
ENSMUSG00000013833	-0.0717654	0.408722	0.569786	1421.88	1247.75	1537.49	1315.44	1337.96	1446.96	1305.49	1253.02	1148.05	1367.44	Med16
ENSMUSG00000013846	-0.557356	0.0531798	0.128191	3773.25	4299.24	1457.57	4226.38	4544.59	2216.99	3321.57	2896.32	1676.83	2324.45	St3gal1
ENSMUSG00000013858	0.0124405	0.894917	0.938421	5048.09	5138.67	6655.46	5575.98	5255.18	5404.76	5879.51	5145.06	6104.69	5383.4	Tmem259
ENSMUSG00000013878	-0.284948	0.00416065	0.0170344	1127.79	1032.69	1142.88	892.898	1122.28	933.929	792.549	872.465	788.394	972.205	Rnf170
ENSMUSG00000013921	-0.248078	0.280786	0.439805	555.803	611.487	430.577	687.971	670.322	541.155	478.229	520.02	264.386	682.685	Clip3
ENSMUSG00000013928	0.117713	0.73148	0.833429	16.1884	16.8481	6.99313	19.5169	12.5294	12.6076	18.3192	19.4602	13.1002	14.5105	Thap8
ENSMUSG00000013936	-1.33369	0.380919	0.543607	2676.49	14.866	382.624	8.7826	15.2143	602.253	302.75	9.73009	10.7183	303.339	Myl2
ENSMUSG00000013973	-0.0837669	0.300058	0.460984	592.227	620.406	592.418	658.695	589.776	520.789	618.998	543.804	643.101	559	Dedd
ENSMUSG00000013974	2.76058	1.96744e-16	1.64024e-14	16.1884	14.866	3.99607	20.4927	20.584	103.77	137.876	105.95	104.802	65.6428	Mcemp1
ENSMUSG00000013997	0.0473531	0.559092	0.702386	1114.3	1171.44	1139.88	1050.99	1140.17	1089.1	1113.62	1166.53	1367.18	1075.85	Nit1
ENSMUSG00000014039	-0.0735385	0.404392	0.566129	481.606	558.96	548.461	460.599	508.335	444.174	526.437	499.478	512.099	453.972	Prdm15
ENSMUSG00000014074	0.0467374	0.459072	0.616315	1192.55	1140.72	1262.76	1189.56	1188.5	1220.99	1177.25	1286.53	1346.94	1148.4	Rnf168
ENSMUSG00000014075	0.204986	0.0451487	0.113488	229.336	229.927	198.805	208.831	191.521	249.242	269.968	227.036	252.477	220.422	Tctex1d2
ENSMUSG00000014077	-0.0367939	0.619618	0.751648	6602.18	6438.95	5784.31	6418.13	6849.1	6835.23	6079.1	6019.69	5661.67	6681.75	Chp1
ENSMUSG00000014158	-0.0650311	0.799193	0.879188	1199.29	1209.1	2600.44	1273.48	1206.4	1661.29	1131.94	1258.43	1169.49	1936.12	Trpv4
ENSMUSG00000014164	0.183415	0.522531	0.671973	60.7066	58.4728	46.9538	47.8164	31.3235	49.4604	70.3845	81.0841	42.8734	34.5488	Klhl3
ENSMUSG00000014177	-0.0232603	0.761921	0.853959	1104.86	1277.48	1126.89	1168.09	1235.93	1167.65	1018.16	1264.91	1196.88	1176.73	Tvp23b
ENSMUSG00000014195	0.0544598	0.22198	0.371462	3944.58	3768.03	3916.15	3673.08	3554.77	3929.68	3892.36	3960.15	4020.57	3776.88	Dnajc7
ENSMUSG00000014198	-0.0503004	0.961608	0.979657	62.0556	42.6158	340.665	55.6232	36.6932	272.517	15.4267	11.8923	13.1002	205.911	Zfp385c
ENSMUSG00000014226	0.349492	1.78304e-08	3.78013e-07	1711.93	1657.06	1635.39	1656.01	1669.09	1918.29	2176.13	2066.02	2348.51	2106.1	Cacybp
ENSMUSG00000014232	-0.202669	0.0262359	0.0740162	509.935	580.764	542.467	552.328	536.974	436.415	408.809	475.694	531.154	515.469	Cluap1
ENSMUSG00000014243	-0.103252	0.546594	0.692143	207.751	151.633	212.791	160.039	136.928	187.174	190.906	143.789	147.675	137.504	Zswim7
ENSMUSG00000014245	-0.0367036	0.787636	0.871442	283.297	257.677	334.671	209.807	256.852	258.94	247.792	244.333	250.095	303.339	Pigl
ENSMUSG00000014294	0.236815	0.112447	0.225871	1818.5	1347.85	1830.2	1367.16	1159.86	1831.97	1806.86	1664.93	2053.16	1507.02	Ndufa2
ENSMUSG00000014301	0.135131	0.201254	0.346139	547.708	514.362	509.499	439.13	417.945	508.181	558.255	464.882	595.464	536.198	Pam16
ENSMUSG00000014303	-0.534704	0.000831593	0.00450033	949.721	1125.85	783.23	1004.14	1120.49	667.231	733.734	663.809	496.617	874.777	Glis2
ENSMUSG00000014313	0.145238	0.192997	0.335997	5889.89	4451.86	5129.96	4468.39	4193.76	5487.2	5329.94	4932.08	6064.2	4872.77	Cox6c
ENSMUSG00000014329	-0.286535	0.157126	0.289592	2688.63	2888.95	2942.11	2623.07	3048.22	2988.96	2069.11	2090.89	1362.42	3119.76	Bicc1
ENSMUSG00000014349	0.0590859	0.328622	0.492162	3700.4	3915.7	3882.18	3965.83	4304.74	3895.73	3990.7	4266.11	4431.44	4024.94	Ube2z
ENSMUSG00000014353	-0.114146	0.0918883	0.194229	2062.68	2323.06	2127.91	1989.75	2076.3	2003.63	1972.69	2129.81	1856.66	1816.58	Tmem87b
ENSMUSG00000014355	-0.0520829	0.448368	0.606874	2694.02	2989.05	2544.5	2536.22	2786.89	2547.7	2645.69	2779.56	2396.15	2698.26	Anapc1
ENSMUSG00000014361	-0.427722	0.0213756	0.0629666	1560.83	1857.25	1008.01	1789.7	1951	1217.11	1220.64	1515.73	1134.95	985.333	Mertk
ENSMUSG00000014402	0.121857	0.0408315	0.105033	2402.63	2350.8	2657.39	2262.98	2329.57	2600.07	2462.49	2594.69	2734.37	2669.24	Tsg101
ENSMUSG00000014418	-0.0682428	0.316582	0.479136	1394.9	1471.73	1260.76	1360.33	1400.61	1338.34	1318.02	1427.08	1190.93	1294.2	Hps5
ENSMUSG00000014426	-0.0814026	0.186719	0.32803	1772.63	1820.59	1791.24	1958.52	1710.26	1727.24	1752.86	1578.44	1835.22	1666.64	Map3k4
ENSMUSG00000014444	-0.16531	0.322427	0.48503	4712.18	4962.26	3816.25	4689.91	4340.54	3722.14	5632.69	3692.03	2871.33	4161.75	Piezo1
ENSMUSG00000014453	0.377462	0.525862	0.674708	18.8865	24.7766	13.9863	36.1063	44.7478	5.81887	31.8176	30.2714	92.8923	20.7293	Blk
ENSMUSG00000014470	-0.0162297	0.836101	0.902833	1303.17	1219.01	1424.6	1180.77	1199.24	1226.81	1400.94	1225.99	1213.56	1187.1	Rnf166
ENSMUSG00000014496	-0.0959487	0.550217	0.695147	1068.44	943.493	1289.73	1030.49	826.045	1140.5	925.604	861.654	738.375	1155.31	Ankrd28
ENSMUSG00000014498	-0.24789	0.0813751	0.177229	3693.66	3378.54	3678.38	3974.62	3671.11	3604.79	3513.44	2683.34	2194.88	3490.82	Ankrd52
ENSMUSG00000014503	-0.114587	0.208554	0.355622	395.267	393.453	331.674	364.966	394.676	302.581	376.991	347.04	362.042	347.561	Pkd2l2
ENSMUSG00000014504	0.167373	0.091023	0.192752	1222.23	1198.2	1412.61	1125.15	1300.37	1257.85	1400.94	1389.24	1672.06	1314.24	Srp19
ENSMUSG00000014543	2.60058	3.98375e-06	4.68135e-05	4.04711	7.92852	1.99804	2.92753	0.894956	17.4566	28.9251	31.3525	19.0548	10.3647	Klra17
ENSMUSG00000014547	-0.276503	0.237578	0.39061	157.837	262.632	122.879	179.555	180.781	143.532	180.3	184.872	96.4651	140.959	Wdfy2
ENSMUSG00000014550	-0.0513318	0.395984	0.557875	1539.25	1554.98	1507.52	1598.43	1602.87	1501.27	1436.61	1529.79	1396.96	1657.65	Rbsn
ENSMUSG00000014551	0.554851	2.27438e-06	2.89696e-05	701.498	550.041	566.443	503.536	578.142	761.302	779.05	841.113	1026.58	847.829	Mrps25
ENSMUSG00000014554	-0.0418594	0.563231	0.705973	917.344	1037.64	906.109	956.328	910.17	888.348	916.927	933.008	1017.05	845.756	Dguok
ENSMUSG00000014592	-0.231238	0.0305512	0.0837443	2909.87	2869.13	3155.9	3000.72	2633.86	2407.07	2161.67	2191.43	3034.48	2618.11	Camta1
ENSMUSG00000014599	-0.0011491	0.995498	0.997448	3914.9	4379.51	2016.02	4079.03	4285.95	3432.16	4114.12	4235.83	2983.27	3894.35	Csf1
ENSMUSG00000014601	-0.0865346	0.204488	0.350334	2250.19	2230.89	2650.39	2556.71	2411.01	2315.91	2112.5	2375.22	2318.74	2278.15	Strip1
ENSMUSG00000014602	-0.145269	0.361458	0.524196	265.76	305.248	261.743	436.203	347.243	265.728	271.896	303.795	279.868	340.652	Kif1a
ENSMUSG00000014603	-2.68542	0.0267281	0.0752028	75.546	6.93745	6.99313	40.9855	7.15965	0	0.964171	19.4602	1.19093	0	Alx3
ENSMUSG00000014606	-0.019563	0.872417	0.924676	4109.16	3063.38	3547.51	3411.55	2717.98	3575.7	3369.78	2788.21	3435.83	3446.59	Slc25a11
ENSMUSG00000014609	-0.953272	0.330409	0.494039	52.6124	43.6068	389.617	35.1304	36.6932	169.717	17.3551	5.40561	54.7827	40.7676	Chrne
ENSMUSG00000014633	0.460293	0.00085527	0.00459488	260.364	249.748	280.724	276.164	258.642	308.4	398.203	369.744	462.08	290.901	Cmc2
ENSMUSG00000014668	0.0575548	0.337429	0.501215	1953.4	1955.37	2245.79	1896.07	2014.55	2138.44	1988.12	2109.27	2146.05	2096.42	Chfr
ENSMUSG00000014704	0.116222	0.543766	0.690025	186.167	183.347	262.742	263.478	181.676	256.03	188.978	179.466	240.567	301.266	Hoxa2
ENSMUSG00000014748	-0.00352822	0.946256	0.970395	3923	3882.99	3813.25	3747.24	4112.32	3868.58	3956.96	3913.66	4121.8	3582.02	Tex261
ENSMUSG00000014763	-0.417231	7.94007e-06	8.52406e-05	1342.29	1478.67	1110.91	1458.89	1529.48	1050.31	1031.66	1062.74	994.424	1044.07	Fam120b
ENSMUSG00000014767	-0.0207241	0.761106	0.853419	871.477	775.012	826.188	777.748	826.045	745.785	796.405	835.707	875.332	767.675	Tbp
ENSMUSG00000014769	0.359649	0.000151071	0.0010607	4013.38	3779.92	4443.63	3550.12	3787.45	4832.57	4693.58	5209.93	5873.65	4511.39	Psmb1
ENSMUSG00000014773	-0.00930762	0.946239	0.970395	963.211	1018.81	1381.64	973.893	974.607	1145.35	963.207	957.874	1274.29	941.111	Dll1
ENSMUSG00000014776	-0.168264	0.438224	0.597865	856.638	583.737	777.236	627.468	450.163	625.529	725.057	388.123	494.235	695.123	Nol3
ENSMUSG00000014778	0.0210529	0.880163	0.928843	1531.16	1348.84	1180.84	1418.88	1229.67	1285	1825.18	1147.07	1321.93	1226.48	Fhod1
ENSMUSG00000014786	0.702511	0.00108223	0.00558714	105.225	86.2226	98.9028	104.415	78.7561	104.74	207.297	192.44	117.902	146.487	Slc9a5
ENSMUSG00000014791	-0.127222	0.285574	0.445124	1170.96	1210.09	1516.51	1207.12	1202.82	1173.47	914.034	1170.85	1349.32	1170.51	Elmo3
ENSMUSG00000014813	1.15569	1.74962e-08	3.72207e-07	179.422	284.435	304.701	231.275	417.05	597.404	594.894	541.642	710.984	718.616	Stc1
ENSMUSG00000014837	-0.312074	0.0097575	0.0337429	142.998	160.552	158.844	166.869	160.197	120.257	137.876	145.951	131.002	106.41	4931428F04Rik
ENSMUSG00000014846	-0.0570202	0.753576	0.847585	4372.22	3304.21	3248.81	3396.92	3713.17	2835.73	3825.83	3166.61	2555.73	4946.01	Tppp3
ENSMUSG00000014850	-0.240034	0.0148944	0.0471708	682.612	636.263	729.283	700.657	685.536	614.861	491.727	549.21	690.738	565.219	Msh3
ENSMUSG00000014856	0.316802	0.000842176	0.00454167	849.892	845.378	834.18	835.323	835.889	884.468	1069.27	1124.37	1217.13	943.184	Tmem208
ENSMUSG00000014859	0.252764	0.00013727	0.000978237	1508.22	1612.46	1511.51	1587.7	1738	1775.73	2080.68	1860.61	1913.82	1858.04	E2f4
ENSMUSG00000014867	0.212801	0.036078	0.0953221	7303.68	7580.65	5753.34	6962.65	7876.51	7893.3	9138.41	8647.89	7317.06	8117.6	Surf4
ENSMUSG00000014873	0.0943355	0.155085	0.286887	656.98	710.593	765.248	677.236	693.591	706.023	720.236	787.057	780.057	753.165	Surf2
ENSMUSG00000014905	0.170736	0.143706	0.271233	1393.55	1310.19	988.029	1213.95	1375.55	1355.8	1674.77	1352.48	1286.2	1397.85	Dnajb9
ENSMUSG00000014907	-0.108168	0.146984	0.275664	551.756	590.674	535.474	605.024	604.095	554.732	507.154	591.374	520.435	510.632	Naf1
ENSMUSG00000014932	-0.081861	0.397808	0.559555	1091.37	1238.83	997.02	1124.17	1282.47	1027.03	955.493	1200.05	1152.82	1086.91	Yes1
ENSMUSG00000014956	-0.0277797	0.691029	0.805172	10420	9103.92	8819.33	9368.11	9293.23	9009.55	8784.56	8631.68	9453.58	10216.8	Ppp1cb
ENSMUSG00000014959	0.0958289	0.14921	0.278891	3730.08	3745.23	3301.75	3603.8	4069.37	3852.09	4121.83	4065.02	3712.12	3965.52	Gorasp2
ENSMUSG00000014980	0.197652	0.0868929	0.185998	455.974	409.31	442.565	386.435	332.029	419.929	457.981	467.045	547.827	430.479	Tsen15
ENSMUSG00000015002	0.0932943	0.236794	0.389563	3626.21	3098.07	3173.88	2908.02	3484.96	3338.09	3219.37	3677.98	3687.11	3454.88	Efr3a
ENSMUSG00000015013	0.185746	0.111625	0.224817	729.828	676.897	618.392	681.14	722.23	791.367	736.627	770.84	971.797	634.317	Trappc2l
ENSMUSG00000015016	0.0180864	0.866805	0.921525	613.811	455.89	565.444	518.174	460.007	567.34	578.503	487.586	504.953	502.34	Acsf3
ENSMUSG00000015023	-0.0371432	0.542786	0.689245	1714.62	1569.85	1522.5	1800.43	1649.4	1528.42	1621.74	1607.63	1638.72	1647.29	Ddx19a
ENSMUSG00000015027	0.772342	2.30488e-05	0.000215666	303.533	302.275	216.787	275.188	317.709	474.238	588.144	609.753	345.369	400.076	Galns
ENSMUSG00000015053	0.357648	0.00254351	0.0113435	412.805	401.381	397.609	467.43	482.381	637.166	458.945	502.722	545.445	624.643	Gata2
ENSMUSG00000015083	-0.422519	0.0108864	0.036734	101.178	107.035	97.9038	113.198	113.659	75.6453	74.2412	67.0295	69.0738	107.792	C8g
ENSMUSG00000015085	-0.793541	9.02459e-07	1.29579e-05	2544.28	2485.59	1706.32	2660.15	2449.5	1327.67	1286.2	1737.36	1033.73	1447.6	Entpd2
ENSMUSG00000015087	-0.183112	0.00185989	0.00877907	4160.43	3845.33	3849.22	4111.23	3899.32	3337.12	3566.47	3230.39	3802.63	3558.53	Rabl6
ENSMUSG00000015090	-1.20061	2.37965e-05	0.000221542	248.223	289.391	170.832	286.898	236.268	78.5548	98.3454	122.167	181.021	58.733	Ptgds
ENSMUSG00000015092	0.33726	0.00324511	0.0138836	3554.71	3369.62	3645.42	3103.19	3150.25	3557.27	4251.99	4330.97	5307.96	3808.66	Edf1
ENSMUSG00000015093	-0.345157	0.0284346	0.0789599	2120.68	2192.23	3478.58	2105.87	2297.35	1845.55	1627.52	1944.94	2202.02	1981.72	Clic3
ENSMUSG00000015094	0.0417641	0.621037	0.753122	2695.37	2785.88	2174.86	2663.08	2736.78	2515.69	2731.5	2839.03	2840.36	2516.54	Npdc1
ENSMUSG00000015095	-0.18558	0.0100667	0.034509	2375.65	2229.89	2507.54	2239.56	2044.97	1978.42	2171.31	1870.34	1959.08	2036.31	Fbxw5
ENSMUSG00000015112	0.438108	0.00311567	0.0134323	302.184	318.132	424.583	335.691	256.852	462.6	359.636	443.26	446.598	505.104	Slc25a13
ENSMUSG00000015120	0.0261576	0.660278	0.783342	3809.68	4035.61	4634.44	4095.62	4095.32	4287.54	4185.47	4316.92	4102.75	4162.45	Ube2i
ENSMUSG00000015126	0.0355843	0.694058	0.807139	578.736	596.621	704.308	559.159	542.343	592.555	603.571	609.753	672.874	580.421	Tsr3
ENSMUSG00000015127	-0.396285	0.000591191	0.00338859	481.606	578.782	549.46	567.942	574.562	521.759	403.023	364.338	370.378	431.17	Unkl
ENSMUSG00000015133	-0.240697	0.0319906	0.0868677	2698.07	2961.3	2286.75	3090.5	3263.91	2687.35	2452.85	2467.12	2078.17	2417.73	Lrrk1
ENSMUSG00000015134	-0.299817	0.416342	0.577332	478.908	273.534	211.792	419.613	705.225	187.174	315.284	283.254	282.25	627.407	Aldh1a3
ENSMUSG00000015143	0.0864188	0.532879	0.680643	6536.08	6177.3	5497.6	7410.57	6566.29	5553.14	7594.78	7199.19	8294.81	5537.49	Actn1
ENSMUSG00000015149	-0.121985	0.016355	0.0509856	3954.02	3966.24	3556.5	3984.38	3891.27	3355.55	3596.36	3693.11	3509.66	3625.56	Sirt2
ENSMUSG00000015165	0.182139	0.00312978	0.0134805	9134.32	9210.95	10394.8	9525.22	9382.72	10621.4	10280	10883.7	11918.8	10366.7	Hnrnpl
ENSMUSG00000015176	0.181936	0.0114469	0.0382072	1632.33	1760.13	1750.28	1840.44	1738.9	1807.73	2095.14	1857.37	2206.79	1935.43	Nolc1
ENSMUSG00000015189	0.0528425	0.450256	0.608584	1014.47	929.618	850.164	946.57	978.187	1015.39	1041.3	900.574	953.933	977.732	Casd1
ENSMUSG00000015202	-0.080957	0.476799	0.631592	661.027	608.514	818.196	679.188	661.373	751.604	552.47	612.996	628.81	693.741	Magi1
ENSMUSG00000015214	-0.125566	0.212964	0.361244	1749.7	1748.24	2002.03	1829.71	1806.92	1872.71	1525.32	1646.55	1404.1	1920.92	Mtmr1
ENSMUSG00000015217	0.381255	6.92284e-05	0.00055299	411.456	342.908	462.545	391.314	397.361	527.578	501.369	483.261	579.982	520.306	Hmgb3
ENSMUSG00000015222	-0.220688	0.246932	0.401353	1815.8	1988.08	2808.24	2071.72	2259.76	2202.44	1318.99	1734.12	1595.84	2537.96	Map2
ENSMUSG00000015224	-0.349313	0.0195238	0.0585368	592.227	496.523	597.413	534.763	543.238	517.88	345.173	497.316	325.123	480.92	Cyp2j9
ENSMUSG00000015243	0.00799747	0.964583	0.981554	5015.71	5389.41	3153.9	5032.43	5032.34	4266.2	5024.3	6406.73	3956.26	4102.33	Abca1
ENSMUSG00000015247	0.574587	5.43444e-06	6.14795e-05	607.066	581.755	407.599	541.594	595.146	718.631	867.754	860.573	889.623	734.508	Nipsnap3b
ENSMUSG00000015289	0.293601	0.00495207	0.0196469	627.302	605.54	729.283	544.521	581.722	699.234	736.627	756.785	886.05	709.633	Lage3
ENSMUSG00000015290	0.0606133	0.292933	0.453311	2038.39	1738.33	1851.18	1919.49	1857.93	1907.62	1985.23	1922.23	2085.31	1905.71	Ubl4a
ENSMUSG00000015291	-0.0756439	0.190613	0.333006	4987.38	5052.45	4550.53	5209.06	5281.14	4512.53	5017.55	4830.45	4848.27	4596.38	Gdi1
ENSMUSG00000015305	-0.0325627	0.693535	0.806866	3909.5	4109.94	3822.24	3969.74	4029.99	4024.72	3405.45	4436.92	3489.42	4040.83	Sash1
ENSMUSG00000015312	-0.112154	0.346005	0.509578	971.306	932.592	1343.68	933.884	943.284	1002.79	1002.74	884.357	952.742	899.652	Gadd45b
ENSMUSG00000015314	2.24748	1.19479e-12	5.59829e-11	17.5375	8.91958	5.99411	15.6135	17.8991	79.5246	56.8861	74.5974	57.1645	44.2225	Slamf6
ENSMUSG00000015316	1.42119	0.000285701	0.00182148	10.7923	6.93745	4.99509	10.7343	6.26469	27.1547	14.4626	19.4602	29.7732	15.2015	Slamf1
ENSMUSG00000015335	0.615722	3.26804e-07	5.26872e-06	196.959	172.445	148.854	167.845	181.676	292.883	305.642	250.82	235.804	241.151	Zdhhc12
ENSMUSG00000015337	-0.0957285	0.441313	0.600045	403.362	327.051	364.642	383.507	319.499	365.619	364.457	254.064	354.896	339.961	Endog
ENSMUSG00000015340	0.811961	0.0189336	0.0572594	1589.16	1914.74	583.427	1665.77	1793.49	2840.58	3361.1	3825.01	1231.42	1990.7	Cybb
ENSMUSG00000015341	0.157942	0.000262005	0.00169374	2663	2772.01	2969.08	2787.99	2930.98	3117.95	3111.38	3207.69	3130.95	3198.53	Golga7
ENSMUSG00000015342	-0.520313	0.0263666	0.0742874	145.696	79.2852	99.9018	90.7536	67.1217	67.8868	87.7396	54.0561	58.3554	65.6428	Xk
ENSMUSG00000015354	-1.16793	2.1836e-06	2.79682e-05	8167.06	9625.22	4595.48	8258.58	10906.8	4203.16	3341.82	4372.06	2210.36	4364.9	Pcolce2
ENSMUSG00000015355	0.804921	0.00234877	0.0106338	495.096	543.103	192.81	519.15	526.234	861.193	909.213	913.548	545.445	746.946	Cd48
ENSMUSG00000015357	0.135406	0.0987785	0.205207	2242.1	1936.54	2296.74	2016.1	2085.25	2274.21	2152.99	2121.16	2518.81	2544.87	Clpx
ENSMUSG00000015363	0.063696	0.305416	0.466402	2484.92	2414.23	2815.23	2465.96	2543.47	2572.91	2694.86	2493.07	2828.45	2710.7	Trabd
ENSMUSG00000015377	-0.342185	0.0210817	0.0622695	617.858	500.488	755.258	571.845	500.281	514	441.59	363.257	509.717	493.358	Dennd6b
ENSMUSG00000015396	0.815217	0.000655637	0.00369955	151.092	220.016	124.877	205.903	212.105	197.842	446.411	376.23	312.023	278.464	Cd83
ENSMUSG00000015405	-0.070327	0.735748	0.835928	915.995	1031.7	1651.38	980.724	1237.72	1285	769.408	1010.85	1031.34	1443.45	Ace2
ENSMUSG00000015437	3.15671	6.58603e-15	4.33787e-13	6.74518	11.8928	4.99509	7.80676	12.5294	118.317	53.9936	114.599	65.501	44.9135	Gzmb
ENSMUSG00000015451	-0.0424854	0.850817	0.911861	82.2912	72.3477	107.894	82.9468	73.3864	93.1019	57.8503	88.652	55.9736	108.483	C4a
ENSMUSG00000015452	-0.347092	0.106418	0.217033	89.0363	120.91	150.852	105.391	94.8654	101.83	68.4561	121.086	73.8375	77.3894	Ager
ENSMUSG00000015461	0.12787	0.017066	0.0526343	1950.71	2169.44	2151.88	2115.63	2179.22	2196.62	2390.18	2268.19	2447.36	2258.11	Atf6b
ENSMUSG00000015467	0.412818	0.0581734	0.136981	223.94	185.329	351.654	209.807	211.21	287.064	275.753	317.85	448.98	246.679	Egfl8
ENSMUSG00000015468	0.825735	0.000118718	0.000862333	578.736	498.505	433.574	551.352	518.18	809.793	1422.15	809.76	953.933	578.348	Notch4
ENSMUSG00000015474	0.306618	0.000139159	0.000988693	759.507	734.379	782.231	720.174	762.503	836.948	1079.87	903.818	938.451	890.669	Ppt2
ENSMUSG00000015476	-0.227658	0.132388	0.25565	130.856	132.803	109.892	166.869	126.189	130.925	99.3096	111.356	100.038	125.758	Prrt1
ENSMUSG00000015478	0.328903	0.044482	0.1123	1077.88	1023.77	1144.87	1006.1	1104.38	1080.37	1355.62	1134.1	1970.98	1191.24	Rnf5
ENSMUSG00000015488	-0.146511	0.027043	0.0759734	1645.82	1508.4	1784.25	1517.44	1516.06	1433.38	1485.79	1367.62	1489.85	1423.41	Cacfd1
ENSMUSG00000015501	-0.544641	1.51787e-05	0.000150955	2200.28	2235.84	1747.28	2225.9	2197.12	1298.58	1535.92	1441.14	1193.31	1796.54	Hivep2
ENSMUSG00000015519	0.186806	0.946919	0.970778	2.69807	0.991064	0.999018	1434.49	0.894956	0	0	0	869.377	769.748	2310057J18Rik
ENSMUSG00000015522	-0.481004	5.42281e-06	6.14231e-05	3637	3872.09	2794.25	3821.41	4111.43	2749.42	2588.8	2696.32	2435.45	2596	Arnt
ENSMUSG00000015533	-0.550024	0.000194542	0.00131697	196.959	220.016	142.86	163.942	182.571	120.257	126.306	147.033	113.138	112.629	Itga2
ENSMUSG00000015536	0.053816	0.578203	0.718838	2061.33	2013.84	2510.53	1959.5	2228.44	2442.96	1923.52	2253.06	2387.81	2179.34	Mocs2
ENSMUSG00000015542	0.113314	0.270848	0.428523	589.529	508.416	573.436	472.309	480.591	556.672	543.792	576.238	658.583	504.413	Nat9
ENSMUSG00000015568	0.362826	0.0661375	0.151214	24199	16168.2	16742.5	14575.2	13359.9	29219.5	23804.4	17493.6	17111.2	21727.8	Lpl
ENSMUSG00000015575	0.260552	0.00576673	0.0221709	2665.69	2726.42	3313.74	2796.77	2856.7	3131.52	3301.32	3538.51	4025.33	3213.04	Atp6v0e
ENSMUSG00000015597	-0.398968	2.78762e-06	3.44645e-05	1011.78	1172.43	953.063	1081.24	1059.63	804.944	770.373	917.872	765.766	748.328	Zfp318
ENSMUSG00000015599	0.136397	0.789889	0.872845	28.3297	12.8838	8.99116	14.6377	13.4243	27.1547	19.2834	4.32449	8.33649	24.8752	Ttbk1
ENSMUSG00000015605	-0.0224727	0.781608	0.867318	2560.47	2383.51	2547.5	2508.9	2249.02	2188.87	2791.28	2254.14	2452.12	2370.74	Srf
ENSMUSG00000015619	-0.146035	0.41374	0.574807	7164.73	7865.09	9522.64	8081.95	7327.01	5200.13	6490.8	7002.42	10612.4	6812.34	Gata3
ENSMUSG00000015647	-0.358587	0.0192579	0.0579552	5409.63	4931.54	8366.78	5813.11	4805.91	4682.25	4894.13	4203.4	4756.56	4337.26	Lama5
ENSMUSG00000015652	1.69064	5.18013e-06	5.91084e-05	6.74518	10.9017	23.9764	14.6377	13.4243	48.4906	59.7786	33.5148	60.7373	26.2571	Steap1
ENSMUSG00000015653	-0.185688	0.194327	0.337741	281.948	299.301	268.736	283.971	349.033	313.249	247.792	305.957	234.613	205.911	Steap2
ENSMUSG00000015656	0.453424	1.66306e-05	0.000162427	26377.7	24445.6	20536.8	23039.7	24212.1	28788.9	39688.2	30606.6	31488.1	31837.5	Hspa8
ENSMUSG00000015659	-0.503139	2.59429e-06	3.23989e-05	292.741	286.418	258.746	281.043	264.012	203.661	194.763	183.791	160.775	225.258	Serac1
ENSMUSG00000015665	-0.232346	0.322348	0.484995	1308.56	962.324	1322.7	1006.1	2173.85	1343.19	798.334	1104.91	1326.69	1194.01	Awat1
ENSMUSG00000015668	0.0512833	0.667723	0.788956	1044.15	983.136	1153.87	805.072	1104.38	1049.34	912.106	1110.31	1215.94	990.17	Pdzd11
ENSMUSG00000015671	0.478852	2.8767e-06	3.54238e-05	2646.81	2326.03	2983.07	2330.32	2547.05	3652.31	3255.04	3585	4170.63	3225.48	Psma2
ENSMUSG00000015672	0.338385	2.70728e-06	3.35384e-05	635.396	548.059	580.429	541.594	526.234	688.566	687.454	718.946	766.957	711.706	Mrpl32
ENSMUSG00000015697	-0.0672198	0.345163	0.508758	2057.28	2225.93	1860.17	2117.58	2219.49	2029.82	2000.65	2142.78	1822.12	2007.98	Setdb1
ENSMUSG00000015702	-0.336141	0.00107167	0.00554655	2437.71	2587.67	3480.58	2842.64	2935.46	2187.9	2091.29	2293.06	2350.89	2394.93	Anxa9
ENSMUSG00000015709	-0.294895	0.0532151	0.128243	215.846	253.712	271.733	277.14	268.487	278.336	192.834	211.9	208.412	161.689	Arnt2
ENSMUSG00000015711	0.136249	0.293632	0.454127	1173.66	896.913	1007.01	929.98	742.814	1051.28	1162.79	920.035	952.742	1125.6	Prune1
ENSMUSG00000015714	0.133044	0.251522	0.40663	2772.27	2845.35	2173.86	2815.31	2931.88	3340.03	3266.61	2951.46	2429.49	2857.19	Cers2
ENSMUSG00000015733	0.335285	0.000116272	0.000848233	7121.56	6400.29	5322.77	6170.27	6020.37	8203.64	7929.34	7950.57	6991.94	8068.54	Capza2
ENSMUSG00000015745	0.949426	1.35594e-09	3.63181e-08	1143.98	1074.31	775.238	1196.39	1023.83	1910.53	2512.63	2110.35	2015.05	1520.15	Plekho1
ENSMUSG00000015747	0.249982	0.00779376	0.0283226	522.077	452.916	495.513	429.372	485.961	481.027	630.568	574.076	569.263	578.348	Vps45
ENSMUSG00000015748	0.0128546	0.827668	0.897444	957.815	922.681	979.038	965.111	941.494	894.167	984.419	981.658	1037.3	918.308	Prpf3
ENSMUSG00000015749	0.270492	0.000380952	0.00233003	2707.51	2554.96	3191.86	2773.35	2599.85	3336.15	3204.9	3156.88	3582.31	3399.61	Anp32e
ENSMUSG00000015750	-0.0272317	0.676446	0.794546	2080.21	2346.84	2382.66	2233.71	2321.52	2343.07	2280.26	2058.46	2103.18	2365.91	Aph1a
ENSMUSG00000015755	0.0604587	0.344375	0.508229	4191.45	4571.78	4639.44	4654.78	4448.83	4816.09	4530.64	4514.76	4383.8	5218.95	Tab2
ENSMUSG00000015757	-0.0668987	0.218216	0.366859	1496.08	1449.93	1380.64	1485.24	1525.01	1364.53	1390.33	1445.46	1487.47	1325.29	Ppil4
ENSMUSG00000015759	0.155341	0.011201	0.0375897	2341.93	2291.34	2226.81	2115.63	2206.07	2413.86	2298.58	2589.29	2720.08	2433.62	Cnih1
ENSMUSG00000015766	0.529472	0.0112808	0.0378233	1455.61	1373.62	624.386	1245.18	1250.25	1641.89	1808.78	1944.94	1376.71	1811.74	Eps8
ENSMUSG00000015776	-0.0528314	0.283003	0.442383	2149.01	2103.04	2170.87	2256.15	2340.31	2154.92	2005.48	2180.62	2154.39	2134.43	Med22
ENSMUSG00000015790	-0.0413551	0.495704	0.647801	1249.21	1140.72	1210.81	1188.58	1209.09	1200.63	1057.7	1246.53	1187.35	1138.04	Surf1
ENSMUSG00000015804	0.186619	0.0180374	0.0550341	1436.72	1580.75	1441.58	1417.9	1581.39	1580.79	1614.99	1698.44	1970.98	1632.09	Med28
ENSMUSG00000015806	0.218375	0.0377719	0.0988662	1807.71	1454.88	1796.23	1577.94	1604.66	1926.05	1734.54	1818.45	2330.65	1779.96	Qdpr
ENSMUSG00000015812	-0.380071	0.0209897	0.0620372	114.668	95.1422	112.889	138.57	121.714	66.917	102.202	104.869	82.174	91.8999	Gnrh1
ENSMUSG00000015837	0.0472306	0.642931	0.769439	10267.5	9215.91	8824.33	8876.29	8801.89	9747.58	11430.2	8207.88	8467.49	9655.71	Sqstm1
ENSMUSG00000015839	-0.0468294	0.731653	0.833465	3410.36	3264.57	2299.74	3284.69	3529.71	2921.07	3314.82	3482.29	2504.52	3060.34	Nfe2l2
ENSMUSG00000015843	-0.0863044	0.690173	0.804612	400.664	258.668	351.654	282.019	205.84	255.061	319.141	185.953	337.032	311.631	Rxrg
ENSMUSG00000015846	-0.0821886	0.238516	0.391734	10124.5	10525.1	11417.8	10930.4	11024.1	10860.9	9164.45	9492.25	10630.2	10883.6	Rxra
ENSMUSG00000015850	-1.08779	4.44819e-11	1.58925e-09	4627.19	3916.69	2652.39	4750.41	4222.4	2045.33	2097.07	1809.8	1512.48	2021.8	Adamtsl4
ENSMUSG00000015852	0.0862623	0.829521	0.898516	2202.97	2371.62	572.437	2049.27	2161.32	873.801	2852.02	2936.33	1215.94	2055.66	Fcrls
ENSMUSG00000015854	1.98615	8.46226e-05	0.000652038	52.6124	55.4996	5.99411	26.3478	42.9579	101.83	252.613	198.926	103.611	68.4067	Cd5l
ENSMUSG00000015869	-0.0500634	0.35864	0.52171	1757.79	1824.55	1970.06	1809.22	1908.05	1766.03	1727.79	1743.85	1930.49	1794.47	Prpsap1
ENSMUSG00000015879	-0.191676	0.671598	0.791463	8.09421	19.8213	26.9735	18.5411	8.94956	26.1849	9.64171	16.2168	9.52742	11.0556	Fam184b
ENSMUSG00000015880	1.4311	1.48048e-20	2.00005e-18	91.7344	123.883	117.884	117.101	127.084	233.725	353.851	363.257	287.014	326.141	Ncapg
ENSMUSG00000015882	0.0862059	0.425435	0.585729	447.88	479.675	335.67	435.227	422.419	418.959	480.157	486.505	421.588	442.916	Lcorl
ENSMUSG00000015889	0.143411	0.0865644	0.185515	2054.58	2144.66	1704.32	2083.43	2207.86	2096.73	2210.84	2445.5	2290.15	2220.11	Lta4h
ENSMUSG00000015890	0.994605	0.033154	0.0892399	10.7923	3.96426	11.9882	4.87922	8.05461	22.3057	15.4267	5.40561	19.0548	15.8925	Amdhd1
ENSMUSG00000015932	0.173426	0.0695819	0.157166	13114	13161.3	14141.1	13234.4	14653.1	14163.1	12808	16373.6	15927.5	17756	Dstn
ENSMUSG00000015937	0.328118	1.08433e-06	1.52266e-05	3990.45	4057.42	4409.67	4114.16	4145.44	4952.83	5332.83	5179.65	5823.64	4731.12	H2afy
ENSMUSG00000015942	0.0347356	0.72415	0.828137	391.22	436.068	449.558	474.261	436.739	423.808	491.727	400.015	515.672	416.659	Gtf2ird2
ENSMUSG00000015943	0.0947458	0.464857	0.621422	381.777	381.56	432.575	349.353	332.924	417.019	370.242	354.608	510.908	355.853	Bola1
ENSMUSG00000015944	0.011932	0.949934	0.971991	2371.6	1556.96	1795.24	1665.77	1414.03	1846.52	2245.55	1369.78	1339.79	2068.78	Gatsl2
ENSMUSG00000015947	2.42017	7.33044e-13	3.4967e-11	402.013	399.399	113.888	298.609	344.558	2239.3	1880.13	2131.97	1011.1	1075.85	Fcgr1
ENSMUSG00000015950	0.972609	0.000251311	0.00163489	1362.53	1309.2	491.517	1258.84	1277.1	2089.94	2875.16	2682.26	1829.26	1706.71	Ncf1
ENSMUSG00000015957	-0.694247	0.000315243	0.00198521	445.182	425.167	299.705	488.898	535.184	287.064	348.066	210.819	213.176	295.047	Wnt11
ENSMUSG00000015961	0.173667	0.000411875	0.00249036	2225.91	2196.2	2307.73	2197.6	2300.93	2544.79	2364.15	2559.01	2709.36	2496.5	Adss
ENSMUSG00000015966	-0.440033	0.111688	0.224882	188.865	162.535	435.572	183.459	181.676	202.691	152.339	157.844	185.785	151.324	Il17rb
ENSMUSG00000015968	0.472861	0.0104335	0.0355499	142.998	192.266	134.867	131.739	145.878	194.932	252.613	262.713	166.73	162.38	Cacna1d
ENSMUSG00000015970	-0.195677	0.00809058	0.0291324	2208.37	2460.81	2699.35	2343	2410.12	2120.98	2056.58	2097.38	2346.13	1973.43	Chdh
ENSMUSG00000015971	-0.17348	0.000395346	0.00240298	1056.29	982.145	997.02	978.773	984.452	861.193	872.575	887.601	901.532	902.416	Actr8
ENSMUSG00000015980	0.157268	0.418326	0.579259	87.6873	94.1511	99.9018	64.4058	67.1217	119.287	94.4888	83.2464	70.2647	91.209	Lrrc27
ENSMUSG00000015981	0.502037	0.00860933	0.0306249	59.3576	92.169	60.9401	102.464	95.7603	109.589	114.736	121.086	98.847	138.886	Stk32c
ENSMUSG00000015994	0.035927	0.698769	0.810489	2738.54	2863.19	3580.48	2772.38	2943.51	3112.13	2798.99	3026.06	3379.85	2962.22	Fnta
ENSMUSG00000016018	0.0425357	0.527338	0.675742	1798.26	1789.86	1478.55	1770.18	1773.8	1774.76	1707.55	1820.61	1770.91	1792.39	Skiv2l2
ENSMUSG00000016024	0.85159	9.377e-05	0.000708944	2123.38	2059.43	1965.07	1708.7	1792.6	3182.92	3726.52	5254.25	1944.78	3301.49	Lbp
ENSMUSG00000016028	-0.380936	0.000437035	0.00261938	3229.59	3694.69	4476.6	3576.47	4163.34	3113.1	2603.26	2704.97	3053.54	3225.48	Celsr1
ENSMUSG00000016087	0.636551	1.1761e-05	0.000120499	763.554	602.567	512.496	666.502	582.616	857.314	1218.71	1031.39	942.024	809.825	Fli1
ENSMUSG00000016128	-0.115149	0.476025	0.630802	848.543	920.699	1254.77	957.304	922.7	1171.53	780.014	780.57	761.003	1033.01	Stard13
ENSMUSG00000016179	-0.320336	0.303306	0.464277	21.5846	29.7319	24.9755	22.4444	21.4789	17.4566	17.3551	32.4336	19.0548	11.7466	Camk1g
ENSMUSG00000016181	-0.0119515	0.879445	0.928578	511.284	614.46	622.388	604.048	544.133	529.517	584.288	590.292	600.227	574.202	Diexf
ENSMUSG00000016194	0.124242	0.632784	0.762143	509.935	471.747	444.563	590.386	596.936	925.201	359.636	433.53	403.724	724.835	Hsd11b1
ENSMUSG00000016206	0.248874	0.260237	0.416758	581.434	725.459	319.686	669.43	607.675	770.031	681.669	869.222	616.9	514.087	H2-M3
ENSMUSG00000016239	-0.153764	0.405653	0.567313	47.2162	49.5532	73.9273	54.6473	56.3822	58.1887	45.316	47.5694	47.6371	54.5872	Lonrf3
ENSMUSG00000016252	0.208797	0.193678	0.336961	4481.5	3106.99	4034.03	3089.53	2629.38	4038.3	4176.79	3539.59	4792.29	3492.2	Atp5e
ENSMUSG00000016253	0.100641	0.251815	0.406862	1218.18	1109	1401.62	1124.17	1053.36	1329.61	1245.71	1220.59	1310.02	1225.79	Nelfcd
ENSMUSG00000016256	1.11996	1.59565e-09	4.17713e-08	3467.02	3737.3	2009.03	3464.25	3505.54	6884.69	7959.23	8221.93	6968.12	5140.18	Ctsz
ENSMUSG00000016257	0.239366	0.00106842	0.00553284	1803.66	1636.25	2015.02	1732.12	1711.16	2028.85	2070.08	1968.72	2212.74	2220.11	Prelid3b
ENSMUSG00000016262	-0.2304	0.352223	0.515658	1308.56	1499.48	2638.41	1435.47	1460.57	1887.25	1020.09	1183.83	1134.95	1883.6	Sertad4
ENSMUSG00000016283	-0.421638	0.0300195	0.0826049	539.614	480.666	503.505	699.681	548.608	315.189	302.75	513.533	552.59	388.329	H2-M2
ENSMUSG00000016308	0.213363	0.000194356	0.00131667	1099.46	1137.74	1046.97	1014.88	1109.75	1258.82	1192.68	1220.59	1338.6	1261.72	Ube2a
ENSMUSG00000016319	0.440499	3.98837e-11	1.44173e-09	7682.76	7506.32	7657.47	7362.75	8732.98	10642.7	9824.9	11184.2	11060.1	10144.9	Slc25a5
ENSMUSG00000016327	-0.0083273	0.988399	0.993777	95.7815	14.866	73.9273	80.9951	19.689	60.1283	52.0652	16.2168	42.8734	110.556	Atp1b4
ENSMUSG00000016344	0.0764441	0.431394	0.591337	949.721	836.458	997.02	848.985	856.473	890.287	975.741	862.735	1123.04	883.069	Ppdpf
ENSMUSG00000016349	-0.700408	0.0648316	0.148742	14716.6	8718.39	10214	8452.77	5036.81	5848.94	9742.95	1963.32	4113.46	7338.18	Eef1a2
ENSMUSG00000016356	-0.935641	2.86478e-15	2.01602e-13	446.531	355.792	455.552	414.734	360.667	225.966	200.548	177.304	239.376	218.349	Col20a1
ENSMUSG00000016382	-0.103859	0.256038	0.411743	6552.27	6469.67	6107	6983.15	7235.72	6238.8	5391.64	6608.9	5686.68	7101.86	Pls3
ENSMUSG00000016386	-0.618269	0.00272967	0.0120494	60.7066	54.5085	56.944	53.6715	68.9116	40.7321	43.3877	29.1903	27.3913	48.3684	Mpped2
ENSMUSG00000016409	-0.00486835	0.954589	0.975299	847.194	741.316	789.224	745.546	835.889	742.876	708.666	802.192	909.869	784.259	Nkap
ENSMUSG00000016427	0.291151	0.0311402	0.0850817	1529.81	1173.42	1328.69	1117.34	1073.05	1388.77	1560.99	1380.59	1909.06	1372.28	Ndufa1
ENSMUSG00000016477	0.142274	0.144922	0.272789	474.86	442.015	454.553	436.203	436.739	480.057	590.073	443.26	439.452	517.542	E2f3
ENSMUSG00000016481	-0.00727275	0.928651	0.958432	2364.86	2330.98	1956.08	2483.53	2522.88	2373.13	2331.37	2457.39	2277.05	2164.14	Cr1l
ENSMUSG00000016487	-0.221749	6.50442e-06	7.17425e-05	3593.83	3882.99	3528.53	3611.6	3740.02	3242.08	3163.45	3168.77	2921.35	3240.68	Ppfibp1
ENSMUSG00000016493	-0.699446	2.50687e-05	0.000231522	172.677	129.829	192.81	130.763	162.882	123.166	88.7037	91.8953	84.5559	96.0458	Cd46
ENSMUSG00000016494	-0.926271	0.00052785	0.00307162	20029.1	21777.6	7531.6	20184.4	23521.2	7780.8	10973.2	12205.9	8519.9	9481.59	Cd34
ENSMUSG00000016495	0.118399	0.0254484	0.0722391	1315.31	1334.96	1294.73	1263.72	1344.22	1414.96	1318.02	1509.25	1466.03	1410.28	Plgrkt
ENSMUSG00000016496	0.871592	2.88161e-08	5.81601e-07	466.766	406.336	368.638	455.72	589.776	1074.55	769.408	857.329	769.339	716.543	Cd274
ENSMUSG00000016498	2.74433	6.78363e-09	1.5753e-07	16.1884	15.857	9.99018	16.5894	20.584	60.1283	68.4561	90.8142	262.004	51.8233	Pdcd1lg2
ENSMUSG00000016503	0.0384901	0.764181	0.855333	625.952	566.889	505.503	632.348	636.314	471.329	670.099	601.104	726.466	580.421	Gtf3a
ENSMUSG00000016510	0.0391253	0.637682	0.765982	553.105	588.692	625.385	563.063	560.243	646.865	548.613	549.21	662.156	567.983	Mtif3
ENSMUSG00000016520	-0.13533	0.137525	0.262997	1162.87	1133.78	903.112	1207.12	1073.95	935.868	1042.27	1057.34	1009.91	945.256	Lnx2
ENSMUSG00000016524	0.596349	0.386762	0.549405	4.04711	32.7051	0.999018	39.0338	27.7436	15.517	34.7102	23.7847	47.6371	37.3128	Il19
ENSMUSG00000016526	0.242371	0.295424	0.456251	35.0749	38.6515	47.9529	31.227	38.4831	42.6717	32.7818	58.3806	57.1645	38.0037	Dyrk3
ENSMUSG00000016528	0.277498	0.00229778	0.0104541	5572.87	4839.37	4960.12	4946.56	4453.3	6601.51	6634.46	5634.81	5261.52	5884.36	Mapkapk2
ENSMUSG00000016529	1.2115	0.0034129	0.0144743	39.122	30.723	9.99018	19.5169	27.7436	48.4906	52.0652	114.599	39.3006	38.6947	Il10
ENSMUSG00000016534	0.112019	0.351719	0.515123	13499.8	14573.6	10085.1	13989.7	15401.3	14510.3	13631.4	16270.9	13255	15335.5	Lamp2
ENSMUSG00000016541	0.0582158	0.515032	0.665285	2882.89	2805.7	2524.52	2754.81	3116.24	3312.88	2635.08	2938.49	2660.53	3113.54	Atxn10
ENSMUSG00000016552	-0.882544	1.85147e-05	0.000178381	893.062	980.163	491.517	1056.84	972.817	541.155	431.949	556.778	371.569	481.611	Foxred2
ENSMUSG00000016554	0.337735	2.89621e-05	0.000260588	2455.24	2584.7	2593.45	2547.93	2648.18	2743.6	3330.25	3388.24	3647.81	3112.16	Eif3d
ENSMUSG00000016559	0.0990788	0.208585	0.355643	15585.4	15422.9	18118.2	15385.2	15942.7	16946.5	15186.7	18751	18385.5	16909.6	H3f3b
ENSMUSG00000016619	0.2989	3.01569e-06	3.69142e-05	1335.55	1527.23	1357.67	1573.06	1489.21	1752.45	1861.81	1860.61	1729.23	1763.37	Nup50
ENSMUSG00000016624	-0.248781	0.0880057	0.187997	129.507	116.946	139.863	135.642	140.508	110.559	120.521	85.4086	140.529	102.956	Phf21b
ENSMUSG00000016637	0.00487686	0.941473	0.967322	473.511	445.979	428.579	442.058	480.591	474.238	446.411	452.99	460.889	444.298	Ift27
ENSMUSG00000016664	0.0792871	0.308245	0.469432	3410.36	3060.41	3368.69	3311.04	3441.11	3852.09	3614.68	3302.83	3042.82	3708.47	Pacsin2
ENSMUSG00000016756	-0.0776825	0.797959	0.878614	849.892	852.315	289.715	767.99	912.855	439.325	789.656	945.981	541.872	762.839	Cmah
ENSMUSG00000016757	0.167899	0.00818877	0.0294115	1069.79	1035.66	1044.97	1050.99	950.443	1102.68	1259.21	1149.23	1181.4	1094.51	Ttll12
ENSMUSG00000016758	0.379435	0.0468723	0.11646	63.4047	61.446	60.9401	48.7922	55.4873	58.1887	88.7037	81.0841	91.7014	59.424	Bik
ENSMUSG00000016763	-0.409023	0.726355	0.829735	74.197	75.3209	1367.66	95.6328	41.168	622.619	44.3519	78.9219	26.2004	473.319	Scube1
ENSMUSG00000016831	0.0473464	0.46535	0.621785	2645.46	2563.88	2226.81	2480.6	2575.68	2538	2632.19	2673.61	2378.28	2678.92	Tox4
ENSMUSG00000016833	0.384307	0.00911337	0.031927	515.332	553.014	731.281	531.836	434.054	713.782	685.526	670.295	877.714	664.72	Mrps18c
ENSMUSG00000016918	-0.105733	0.674665	0.793459	1125.1	1141.71	474.534	1029.52	1194.77	635.227	1234.14	960.036	869.377	915.544	Sulf1
ENSMUSG00000016921	0.0146053	0.800784	0.880086	8376.16	9204.02	8295.85	8497.66	8911.08	8481.97	8300.55	9314.94	9292.81	8347	Srsf6
ENSMUSG00000016933	-0.30071	3.13358e-06	3.81266e-05	4095.67	4523.22	5042.04	4757.24	4701.2	3887.98	3630.1	3685.54	3676.39	3892.96	Plcg1
ENSMUSG00000016940	-0.0723471	0.318861	0.481164	1291.03	1260.63	1517.51	1341.79	1266.36	1330.58	1175.32	1294.1	1312.4	1241.69	Kctd2
ENSMUSG00000016946	0.000197293	0.99857	0.999164	1427.28	1596.6	2167.87	1753.59	1787.23	1792.21	1720.08	1628.17	1797.11	1799.99	Kctd5
ENSMUSG00000016984	0.141897	0.196471	0.340285	356.145	412.283	317.688	397.169	433.159	450.963	430.02	383.798	466.844	388.329	Etaa1
ENSMUSG00000016995	0.36338	0.649669	0.775596	48.5653	39.6426	337.668	55.6232	59.0671	160.989	61.7069	56.2183	52.4008	363.454	Matn4
ENSMUSG00000017002	3.22342	2.05034e-10	6.45368e-09	21.5846	6.93745	59.9411	9.75845	27.7436	118.317	149.447	297.308	340.605	272.245	Slpi
ENSMUSG00000017007	0.201499	0.854378	0.913931	5.39614	2.97319	30.9696	0.975845	6.26469	9.69812	0.964171	0	10.7183	31.7849	Rbpjl
ENSMUSG00000017009	-0.0275974	0.856468	0.915091	8976.48	8673.8	11641.6	9351.52	8681.08	7773.04	7325.77	9223.05	12155.8	9952.14	Sdc4
ENSMUSG00000017057	0.199841	0.0554647	0.13198	3678.82	4385.46	3742.32	4539.63	4378.13	4223.53	4237.53	5319.12	4681.54	5344.02	Il13ra1
ENSMUSG00000017119	-0.0869084	0.104973	0.214941	4875.41	4815.58	4337.74	4748.46	4774.59	4625.03	4441.94	4550.44	4095.6	4454.73	Nbr1
ENSMUSG00000017132	-0.124296	0.0392457	0.10186	2498.41	2311.16	2590.45	2390.82	2427.12	2162.68	2235.91	2242.25	2468.79	2106.79	Cyth1
ENSMUSG00000017144	0.0459849	0.584408	0.723893	2297.41	2199.17	1879.15	2322.51	2385.06	2423.56	2138.53	2488.74	2200.83	2191.78	Rnd3
ENSMUSG00000017146	0.955127	1.48591e-08	3.23926e-07	74.197	116.946	114.887	94.657	102.025	151.291	230.437	222.711	200.076	176.199	Brca1
ENSMUSG00000017167	-0.352856	0.000828536	0.00448903	496.445	473.729	412.594	506.464	501.175	343.313	444.483	328.661	381.097	373.128	Cntnap1
ENSMUSG00000017176	-0.174364	0.116213	0.231433	876.873	1141.71	1289.73	1058.79	1118.7	935.868	931.389	961.117	1120.66	919.69	Nt5c3b
ENSMUSG00000017188	0.336256	0.00214322	0.0098969	1188.5	1014.85	984.033	989.507	987.137	1119.16	1359.48	1309.24	1569.64	1162.22	Coa3
ENSMUSG00000017204	-0.0420718	0.814699	0.889112	2034.35	1938.52	2693.35	2106.85	2675.92	2428.41	1664.16	1963.32	1975.75	3085.9	Gsdma
ENSMUSG00000017210	0.147476	0.260267	0.41677	2012.76	1761.12	2667.38	1862.89	1725.48	2219.9	2240.73	1986.02	2180.59	2478.53	Med24
ENSMUSG00000017211	-1.84509	0.00899948	0.0316528	116.017	114.963	10.9892	98.5603	132.454	38.7925	7.71337	18.3791	3.57278	62.1879	Gsdma2
ENSMUSG00000017221	0.195646	0.0147736	0.0468684	4357.38	4261.58	5216.87	4252.73	4147.23	5284.51	5012.73	4631.53	5275.81	5259.03	Psmd3
ENSMUSG00000017264	-0.0572679	0.310876	0.472622	1958.8	2038.62	1913.12	2141	2232.92	2019.15	1942.8	1964.4	2024.58	1942.34	Exosc10
ENSMUSG00000017286	0.178004	0.0306557	0.0839561	1470.45	1442.99	1763.27	1476.45	1620.77	1686.5	1588.95	1822.77	1911.44	1790.32	Glod4
ENSMUSG00000017288	0.0506363	0.246126	0.400501	1427.28	1503.44	1429.59	1522.32	1474.89	1535.21	1479.04	1495.19	1558.92	1555.39	Vps53
ENSMUSG00000017291	-0.159461	0.00170643	0.00819049	3765.16	3795.78	4182.89	3910.21	3928.86	3555.33	3337	3613.11	3358.42	3667.71	Taok1
ENSMUSG00000017299	0.161094	0.022012	0.0643598	1000.98	1040.62	1022	1065.62	1038.15	1117.22	1102.05	1157.88	1330.27	1081.38	Dnttip1
ENSMUSG00000017300	-0.697221	0.0614803	0.142841	25944.7	15670.7	22943.4	14067.8	9070.38	8788.44	17227.8	3688.79	11212.6	13168.6	Tnnc2
ENSMUSG00000017307	0.225977	0.011319	0.0379238	617.858	577.791	562.447	592.338	595.146	670.14	660.457	657.322	831.267	630.862	Acot8
ENSMUSG00000017309	-0.277563	0.111785	0.224928	1640.43	1570.84	975.042	1831.66	1568.86	1332.52	1464.58	1308.16	1182.59	972.205	Cd300lg
ENSMUSG00000017311	0.793758	0.416169	0.577223	16.1884	3.96426	64.9362	37.0821	14.3193	46.551	0	23.7847	17.8639	147.869	Pyy
ENSMUSG00000017314	-0.506156	3.27734e-05	0.000290399	334.561	415.256	350.655	475.237	416.155	284.155	304.678	307.039	262.004	248.752	Mpp2
ENSMUSG00000017344	-0.101991	0.502872	0.654461	464.068	310.203	380.626	462.551	310.55	328.766	388.561	317.85	344.178	411.822	Vtn
ENSMUSG00000017376	0.116034	0.0691266	0.156386	590.878	526.255	575.434	572.821	529.814	630.378	579.467	612.996	612.137	591.476	Nlk
ENSMUSG00000017386	0.26122	0.000417027	0.00251575	342.655	398.408	389.617	418.637	374.092	478.117	454.125	450.828	478.753	451.208	Traf4
ENSMUSG00000017390	-0.434823	0.0782534	0.171723	271.156	314.167	674.337	336.667	357.088	328.766	223.688	282.173	340.605	271.554	Aldoc
ENSMUSG00000017400	0.116097	0.436548	0.596282	184.818	204.159	150.852	164.918	149.458	152.26	168.73	233.522	181.021	189.328	Stac2
ENSMUSG00000017404	0.204415	0.0322267	0.0873028	14682.9	15007.7	17827.5	13768.2	14456.2	16338.4	16584.7	18466.6	19883.7	16004.4	Rpl19
ENSMUSG00000017405	-0.120939	0.441052	0.59988	356.145	310.203	496.512	416.686	332.029	423.808	298.893	318.931	339.414	375.891	Nek8
ENSMUSG00000017412	-0.0726394	0.855298	0.914228	41.8201	45.589	124.877	36.1063	59.9621	81.4642	40.4952	46.4882	36.9188	87.0631	Cacnb4
ENSMUSG00000017417	-0.154368	0.10275	0.211525	632.698	595.63	640.371	720.174	730.284	587.706	516.796	589.211	635.955	653.664	Plxdc1
ENSMUSG00000017418	-0.0824071	0.393741	0.555737	1133.19	1234.87	1172.85	1177.84	1221.62	1126.92	945.852	1286.53	1008.72	1240.99	Arl5b
ENSMUSG00000017421	0.119373	0.0042085	0.0171869	5235.61	5373.55	5263.83	5434.48	5631.06	5692.8	5669.33	6076.98	5748.61	6077.14	Zfp207
ENSMUSG00000017428	0.255608	0.000146172	0.00103139	3295.69	3053.47	3128.92	3120.75	3170.83	3526.24	3877.9	3446.62	4242.08	3734.04	Psmd11
ENSMUSG00000017446	-0.877495	0.00145462	0.00715821	3377.98	3518.28	1413.61	3507.19	3729.28	1475.08	1686.34	2051.97	1028.96	2218.04	C1qtnf1
ENSMUSG00000017453	-0.72005	0.034493	0.0920277	18.8865	17.8392	15.9843	37.0821	24.1638	14.5472	13.4984	17.2979	15.4821	9.67368	Pipox
ENSMUSG00000017466	-0.956889	0.000127174	0.00091728	47393	57463.9	26219.2	52560	64480.7	26561.2	24714.6	32235.8	15447.5	28861.4	Timp2
ENSMUSG00000017478	-0.103316	0.162649	0.29643	2700.77	2696.69	2310.73	2883.62	2766.31	2466.23	2714.14	2439.01	2362.8	2451.59	Zc3h18
ENSMUSG00000017485	0.0421534	0.525796	0.674669	4611	5097.04	4707.37	4625.51	5073.51	4921.8	4402.4	5195.87	5038.81	5272.84	Top2b
ENSMUSG00000017491	-0.46257	0.0125674	0.0411915	152.441	154.606	94.9067	175.652	178.096	102.8	116.665	115.68	90.5105	121.612	Rarb
ENSMUSG00000017493	0.273534	0.106855	0.217614	8706.68	7959.24	5018.07	9033.4	9674.48	10682.5	9218.44	9957.13	8259.08	10705.3	Igfbp4
ENSMUSG00000017499	0.634107	1.76922e-07	3.02912e-06	149.743	139.74	140.862	120.029	168.252	232.755	247.792	230.279	196.503	207.984	Cdc6
ENSMUSG00000017548	0.110182	0.0312191	0.0852342	1532.5	1516.33	1529.5	1579.89	1559.91	1677.77	1539.78	1716.82	1768.53	1636.23	Suz12
ENSMUSG00000017550	0.0927066	0.516504	0.666536	206.402	235.873	319.686	206.879	223.739	266.698	278.645	258.388	219.131	249.443	Atad5
ENSMUSG00000017561	0.0864081	0.558524	0.701777	1009.08	1124.86	1612.42	1236.4	1281.58	1622.5	1259.21	1262.75	1101.61	1405.45	Crlf3
ENSMUSG00000017588	-0.629914	0.117559	0.233303	14.8394	11.8928	7.99214	17.5652	12.5294	9.69812	4.82086	8.64897	5.95464	11.7466	Krt27
ENSMUSG00000017607	-0.152091	0.0373115	0.0979243	7291.54	8048.43	9316.84	8288.83	8567.42	7151.39	7338.31	7550.55	7976.83	7351.99	Tns4
ENSMUSG00000017615	0.169546	0.000626563	0.00356046	3365.84	3452.87	3524.54	3462.3	3419.63	3533.99	3915.5	3893.12	4113.46	3923.37	Tnfaip1
ENSMUSG00000017631	-0.0309548	0.665267	0.787019	3413.06	3935.52	3464.59	3757.98	3868.9	3617.4	3864.4	3687.71	3683.54	3206.82	Abr
ENSMUSG00000017639	-0.745023	1.37263e-10	4.45696e-09	3568.2	3701.63	4225.85	4681.13	4073.84	2861.91	2093.22	2174.14	2300.87	2651.28	Rab11fip4
ENSMUSG00000017652	1.58555	3.82207e-10	1.1521e-08	157.837	188.302	62.9381	162.966	149.458	472.298	451.232	511.371	407.297	323.377	Cd40
ENSMUSG00000017664	0.139713	0.122835	0.241392	1172.31	1279.46	1035.98	1239.32	1276.21	1403.32	1346.95	1460.6	1220.7	1186.41	Slc35c2
ENSMUSG00000017667	-0.228859	0.0503428	0.122814	248.223	222.989	186.816	225.42	205.84	192.993	173.551	166.493	176.257	213.512	Zfp334
ENSMUSG00000017670	0.365974	2.67818e-06	3.32669e-05	2201.63	2313.14	1974.06	2234.69	2169.37	2859.98	3030.39	2967.68	2423.54	2753.54	Elmo2
ENSMUSG00000017677	0.341106	0.000836545	0.00452316	2313.6	2472.71	2932.12	2231.76	2321.52	3074.3	2771.03	3475.81	2868.94	3354	Wsb1
ENSMUSG00000017679	-0.198852	0.0885697	0.188854	2024.9	2161.51	2579.46	2010.24	2346.58	2135.53	1568.71	1925.48	1835.22	2224.25	Ttpal
ENSMUSG00000017686	-0.0782116	0.111019	0.223885	1989.83	1918.7	1943.09	1911.68	1841.82	1874.65	1869.53	1703.85	1757.81	1878.77	Rhot1
ENSMUSG00000017692	-0.617723	2.2279e-10	6.97698e-09	1027.97	1159.55	1281.74	1243.23	1305.74	754.514	741.448	724.351	784.821	915.544	Rhbdl3
ENSMUSG00000017697	1.47655	3.11174e-15	2.18152e-13	78.2441	80.2762	71.9293	92.7053	107.395	210.449	257.434	298.39	266.768	172.053	Ada
ENSMUSG00000017707	-0.017859	0.91137	0.948686	18862.2	20039.3	13627.6	19924.8	21714.3	19566	19643.1	21676.5	13180	18943.1	Serinc3
ENSMUSG00000017713	0.236523	0.158129	0.290862	210.45	172.445	174.828	164.918	140.508	163.898	247.792	243.252	194.121	166.525	Tha1
ENSMUSG00000017715	0.385718	0.00428471	0.0174327	1954.75	2139.71	3052	2146.86	2013.65	2827	2727.64	2870.38	3429.87	2921.45	Pgs1
ENSMUSG00000017716	2.05095	1.71973e-26	4.61288e-24	155.139	150.642	240.763	151.256	145.878	524.668	734.698	924.359	687.165	627.407	Birc5
ENSMUSG00000017718	-0.137636	0.318975	0.481297	134.904	125.865	138.864	115.15	119.029	118.317	140.769	103.788	92.8923	116.775	Afmid
ENSMUSG00000017721	0.00494976	0.91229	0.94927	2988.11	3139.69	3016.04	3172.47	3153.83	3155.77	3211.65	3163.36	2889.19	3103.87	Pigt
ENSMUSG00000017723	1.13263	0.449746	0.608249	2.69807	3.96426	186.816	5.85507	8.05461	181.355	3.85668	6.48673	2.38185	260.498	Wfdc2
ENSMUSG00000017724	0.17051	0.151684	0.282133	318.372	327.051	384.622	338.618	369.617	308.4	407.844	456.233	415.634	373.128	Etv4
ENSMUSG00000017734	-0.120966	0.365695	0.528236	338.608	344.89	243.76	318.125	281.016	253.121	305.642	259.469	333.46	252.898	Dbndd2
ENSMUSG00000017737	0.11957	0.512918	0.663713	1032.01	1053.5	741.271	1013.9	790.246	787.487	1400.94	984.902	791.967	1062.72	Mmp9
ENSMUSG00000017740	-0.693299	0.00136217	0.00678445	120.064	135.776	102.899	160.039	149.458	52.3698	100.274	68.1107	85.7468	105.719	Slc12a5
ENSMUSG00000017747	0.291254	9.03398e-05	0.000688353	504.539	482.648	498.51	512.319	485.961	645.895	642.138	577.319	634.764	543.799	Ghdc
ENSMUSG00000017754	-0.170715	0.597175	0.733947	7315.82	8189.17	2768.28	7517.91	7361.91	4450.47	7979.48	8549.51	3204.79	5268.7	Pltp
ENSMUSG00000017756	0.621498	3.11546e-09	7.719e-08	1371.97	1340.91	1132.89	1411.07	1189.4	2063.76	2326.54	1991.43	1778.05	1755.08	Slc12a7
ENSMUSG00000017760	0.381799	1.83318e-05	0.000176987	7716.48	8425.04	6882.24	8189.29	8549.52	10074.4	11236.4	11477.2	9380.94	9643.97	Ctsa
ENSMUSG00000017764	-0.0528748	0.509154	0.660151	635.396	568.871	701.311	621.613	653.318	646.865	569.825	589.211	597.846	658.501	Zswim1
ENSMUSG00000017765	-0.37371	1.13782e-07	2.02684e-06	3719.29	3853.26	3703.36	4185.4	4149.91	3306.09	3112.34	2903.89	2731.99	3079.68	Slc12a4
ENSMUSG00000017774	-0.0814478	0.344644	0.508463	9982.86	10246.6	8195.94	10763.6	10614.2	9598.23	10090	9453.33	8705.68	9221.78	Myo1c
ENSMUSG00000017776	0.151051	0.00417432	0.0170812	4658.22	4774.95	4133.94	4690.89	4702.99	4942.16	5246.05	5112.62	5219.84	4977.8	Crk
ENSMUSG00000017778	0.191327	0.131334	0.253994	4039.01	3095.09	3846.22	3138.32	2761.83	3882.16	3929.96	3276.88	4419.53	3761.68	Cox7c
ENSMUSG00000017781	0.55375	2.03482e-13	1.09161e-11	5594.45	6017.74	5077.01	6063.9	5852.12	7782.74	8343.94	8818.71	9197.53	7855.72	Pitpna
ENSMUSG00000017801	0.227669	0.000109646	0.000807853	930.834	880.065	805.209	913.391	858.263	980.48	1060.59	1008.69	1038.49	1042.68	Mlx
ENSMUSG00000017802	-0.0810394	0.0532861	0.12833	3581.69	3927.59	3731.33	3919.97	3953.02	3676.56	3552.01	3622.84	3564.45	3662.18	Retreg3
ENSMUSG00000017817	-0.686225	0.0402711	0.103836	9164	6169.38	5959.14	5963.39	3704.22	3246.93	6369.31	1544.92	3333.41	4744.25	Jph2
ENSMUSG00000017830	1.63077	2.03232e-13	1.09161e-11	331.863	309.212	170.832	263.478	236.268	892.227	834.972	1113.56	594.273	622.57	Dhx58
ENSMUSG00000017831	-0.0444601	0.669017	0.789764	3375.29	3498.46	4281.79	3853.61	4148.12	3895.73	3302.29	3640.14	3402.48	4333.81	Rab5a
ENSMUSG00000017832	1.35006	7.40748e-05	0.000584638	6.74518	6.93745	10.9892	6.83091	8.05461	21.3359	18.3192	16.2168	21.4367	23.4932	Hspb9
ENSMUSG00000017837	0.0475593	0.497489	0.649595	1713.28	1580.75	1924.11	1718.46	1725.48	1872.71	1778.9	1696.28	1688.74	1909.86	Nkiras2
ENSMUSG00000017843	0.0776721	0.0980843	0.204109	4528.71	4445.92	4188.88	4070.25	4093.53	4449.5	4388.91	4655.31	4442.16	4559.76	Ppp2r5c
ENSMUSG00000017858	0.0276253	0.625065	0.755927	1058.99	1076.3	1181.84	1073.43	1090.95	1145.35	1079.87	1164.37	1053.97	1142.88	Ift52
ENSMUSG00000017861	0.614602	2.14336e-06	2.74718e-05	153.79	173.436	178.824	190.29	187.941	241.483	327.818	287.578	278.677	225.258	Mybl2
ENSMUSG00000017897	-0.0183884	0.911033	0.948491	109.272	108.026	107.894	158.087	106.5	95.0416	107.987	121.086	138.148	121.612	Eya2
ENSMUSG00000017929	0.743454	4.59559e-05	0.000390519	852.59	910.788	523.485	790.434	796.511	1117.22	1746.11	1392.48	1093.27	1135.28	B4galt5
ENSMUSG00000017969	-0.0412251	0.918109	0.952434	501.841	313.176	1002.02	429.372	434.054	771.97	458.945	367.581	189.357	815.353	Ptgis
ENSMUSG00000017978	-0.174565	0.538957	0.68604	87.6873	85.2315	32.9676	74.1642	101.13	69.8265	47.2444	78.9219	63.1192	78.0804	Cadps2
ENSMUSG00000017999	0.179283	0.0140992	0.0451702	1454.26	1568.85	1793.24	1539.88	1617.19	1836.82	1645.84	1792.5	1912.63	1846.98	Ddx27
ENSMUSG00000018001	-0.0589816	0.472879	0.628648	2536.19	2402.34	2517.53	2683.57	2707.24	2628.19	2346.79	2526.58	2104.37	2720.38	Cyth3
ENSMUSG00000018008	1.29324	3.81407e-06	4.49622e-05	1513.62	1640.21	598.412	1600.39	1492.79	3210.08	4570.17	4020.69	2184.16	2790.86	Cyth4
ENSMUSG00000018012	-0.024362	0.899236	0.94103	346.702	413.274	556.453	363.014	362.457	386.955	336.496	418.394	558.545	311.631	Rac3
ENSMUSG00000018040	0.222612	0.000650321	0.00367516	1877.86	1924.65	2070.96	1891.19	1997.54	2137.47	2350.65	2258.46	2524.77	2130.97	Rrp7a
ENSMUSG00000018042	0.212779	0.0217845	0.0638662	8878	8379.45	10043.1	8615.74	8625.59	10024.9	9950.24	10713.9	12031.9	8906.69	Cyb5r3
ENSMUSG00000018068	0.221866	0.019266	0.0579702	491.049	521.3	517.491	467.43	494.016	473.268	598.75	603.266	651.437	581.803	Ints2
ENSMUSG00000018076	-0.256582	0.000218002	0.00144616	3355.05	4011.83	3679.38	3868.25	3882.32	3341.97	2927.22	3297.42	2972.55	3199.22	Med13l
ENSMUSG00000018102	0.466125	0.000193037	0.00130917	1131.84	910.788	952.064	863.623	779.507	1038.67	1388.41	1221.67	1425.54	1325.98	Hist1h2bc
ENSMUSG00000018126	-0.593756	0.0114329	0.0381859	89.0363	91.1779	161.841	90.7536	89.4956	87.2831	53.0294	56.2183	70.2647	78.7714	Baiap2l2
ENSMUSG00000018143	-0.0319781	0.617697	0.749956	1725.42	1847.34	1943.09	1880.45	1883.88	1868.83	1849.28	1653.03	1972.18	1742.64	Mafk
ENSMUSG00000018160	-0.0143008	0.821184	0.89303	1540.6	1752.2	1442.58	1590.63	1515.16	1555.58	1586.06	1496.27	1592.27	1535.35	Med1
ENSMUSG00000018166	-0.197495	0.050782	0.123596	4335.8	4748.19	5235.85	5259.8	4934.79	4214.8	3481.62	4227.19	4707.74	4749.08	Erbb3
ENSMUSG00000018167	0.236075	0.0184487	0.0560486	1036.06	1109.99	925.091	1066.6	1039.94	1227.78	1425.04	1295.18	1102.8	1049.59	Stard3
ENSMUSG00000018168	0.48902	0.172702	0.309726	36.424	54.5085	17.9823	58.5507	87.7057	77.585	54.9577	88.652	83.3649	55.9691	Ikzf3
ENSMUSG00000018169	0.105357	0.58093	0.721022	648.886	684.826	418.589	731.884	812.62	822.4	883.181	622.726	634.764	584.566	Mfng
ENSMUSG00000018171	0.589026	6.40546e-11	2.21593e-09	2814.09	2748.22	2414.63	2708.95	2994.52	3854.03	4358.05	4513.68	4309.97	3548.86	Vmp1
ENSMUSG00000018189	0.354139	3.47302e-06	4.14969e-05	871.477	793.843	1015	902.657	897.641	1110.43	1094.33	1142.75	1227.85	1155.31	Uchl5
ENSMUSG00000018196	-0.108989	0.113492	0.227427	1177.71	1210.09	1350.67	1177.84	1209.09	1138.56	1057.7	1094.1	1254.05	1140.11	Glrx2
ENSMUSG00000018199	-0.121672	0.0806202	0.17602	1222.23	1260.63	1152.87	1165.16	1269.05	1103.65	994.06	1214.1	1101.61	1164.99	Trove2
ENSMUSG00000018209	0.0608509	0.493288	0.646138	2000.62	2262.6	1850.18	2159.54	2173.85	2293.61	2252.3	2342.79	1838.79	2168.98	Stk4
ENSMUSG00000018217	-0.272389	0.0353219	0.0937662	8113.1	8651.99	8597.55	10612.3	9575.14	8083.38	6921.78	8044.63	5776	8884.58	Pmp22
ENSMUSG00000018238	0.451134	0.0698201	0.157551	29.6788	19.8213	27.9725	28.2995	20.584	23.2755	38.5668	42.1637	35.7278	32.4759	Gdf9
ENSMUSG00000018239	0.366765	3.09782e-05	0.000276844	253.619	246.775	268.736	240.058	252.378	296.762	306.606	334.067	366.806	325.45	Zcchc10
ENSMUSG00000018263	-2.52377	0.0183485	0.0558176	209.101	50.5443	78.9224	50.7439	151.248	1.93962	22.1759	67.0295	2.38185	0.690977	Tbx5
ENSMUSG00000018286	0.362123	0.0022102	0.0101404	3193.17	2652.09	3563.5	2604.53	2743.94	3504.9	3870.18	3675.81	4502.9	3414.81	Psmb6
ENSMUSG00000018287	0.176601	0.0868384	0.185915	1676.85	1360.73	1637.39	1374.97	1271.73	1548.79	1720.08	1581.68	1872.14	1549.86	Spag7
ENSMUSG00000018293	0.821461	1.50006e-14	9.28534e-13	11016.2	10929.5	9543.62	10706	10685.8	16741.9	19833	19610.5	22031	15240.2	Pfn1
ENSMUSG00000018322	0.144724	0.0465766	0.116071	1189.85	1195.22	1403.62	1211.02	1178.66	1298.58	1331.52	1405.46	1486.28	1314.93	Tomm34
ENSMUSG00000018326	0.293823	5.40886e-10	1.57898e-08	8165.71	8713.44	7635.5	8466.43	8584.42	10506	10226	10123.6	10183.6	9922.43	Ywhab
ENSMUSG00000018334	-0.150212	0.356195	0.519788	3123.02	2570.82	2685.36	2345.93	1996.65	2119.04	2837.56	1776.28	2029.34	2695.5	Ksr1
ENSMUSG00000018339	-0.540651	0.096788	0.202093	43685.8	46504.7	17131.2	34623	32456.5	15526.7	31477.3	39685.8	16430	16774.2	Gpx3
ENSMUSG00000018340	0.128461	0.293889	0.45441	8618.99	6798.7	6103	6720.64	5942.51	7743.95	8492.42	6968.91	6408.38	7744.47	Anxa6
ENSMUSG00000018341	-0.296503	0.287769	0.447435	322.419	416.247	181.821	486.947	336.504	231.785	175.479	307.039	308.45	396.621	Il12rb2
ENSMUSG00000018347	0.0804167	0.297918	0.458877	455.974	484.631	536.473	499.633	493.121	498.483	479.193	521.101	570.454	546.563	Zkscan6
ENSMUSG00000018362	1.02373	7.32012e-35	3.98473e-32	1102.16	1176.39	1140.88	1230.54	1240.41	2086.07	2480.81	2701.72	2247.28	2466.1	Kpna2
ENSMUSG00000018363	-0.218603	0.00775595	0.0282129	2092.35	2272.51	1830.2	2155.64	2248.13	1715.6	1932.2	1720.06	1748.28	1988.63	Smurf2
ENSMUSG00000018372	-0.108934	0.291167	0.45122	511.284	579.773	593.417	527.932	502.07	480.057	484.014	518.938	602.609	438.77	Cep95
ENSMUSG00000018377	-0.32194	2.55446e-06	3.1923e-05	2935.5	2929.59	2686.36	2650.39	2792.26	2353.73	2181.92	2046.56	2140.1	2461.95	Vezf1
ENSMUSG00000018378	-0.659907	8.92305e-08	1.63351e-06	4226.53	3545.04	3798.27	3219.31	3119.82	2521.51	2396.93	1833.58	2063.88	2512.39	Cuedc1
ENSMUSG00000018379	0.143871	0.00546299	0.0212637	7218.69	7429.02	7125	7489.61	7695.73	7559.68	8257.16	8341.93	8755.7	7931.72	Srsf1
ENSMUSG00000018381	0.41701	0.0219542	0.0642418	207.751	154.606	173.829	195.169	159.302	220.147	320.105	216.224	264.386	168.598	Abi3
ENSMUSG00000018387	-0.0172338	0.963657	0.980989	29.6788	30.723	72.9283	31.227	39.3781	53.3397	26.9968	28.1092	26.2004	65.6428	Shroom1
ENSMUSG00000018395	0.0685225	0.434546	0.594162	696.102	670.951	613.397	642.106	634.524	613.891	658.529	789.219	722.893	633.626	Kif3a
ENSMUSG00000018398	-0.35466	0.00016048	0.00111744	8880.7	9917.58	8321.82	9937.03	10478.1	7391.91	7244.78	7907.32	6392.9	8235.75	2022-09-08
ENSMUSG00000018401	0.0395655	0.583364	0.722927	1362.53	1523.27	1347.68	1477.43	1612.71	1554.61	1579.31	1420.59	1414.82	1558.84	Mtmr4
ENSMUSG00000018405	-0.128037	0.161303	0.294941	496.445	490.577	512.496	493.778	574.562	476.178	407.844	464.882	538.299	467.791	Mrm1
ENSMUSG00000018411	-0.125154	0.661872	0.784146	808.072	456.881	608.402	545.497	288.176	414.11	655.636	304.876	450.171	653.664	Mapt
ENSMUSG00000018412	-0.223521	0.00113412	0.00580803	2445.8	2629.29	2372.67	2652.35	2795.84	2264.51	2237.84	2103.86	2054.35	2381.11	Kansl1
ENSMUSG00000018415	-0.365772	5.56958e-09	1.32326e-07	2478.18	2528.21	2344.7	2572.33	2363.58	1846.52	1985.23	1711.42	1975.75	2011.43	Gid4
ENSMUSG00000018417	0.136509	0.0197881	0.059166	1134.54	1157.56	1146.87	1253.96	1205.51	1201.6	1325.74	1382.75	1308.83	1272.78	Myo1b
ENSMUSG00000018425	0.177474	0.0516411	0.125232	1257.3	1364.7	1056.96	1246.15	1381.81	1466.36	1377.8	1584.92	1332.65	1372.97	Dhx40
ENSMUSG00000018427	-0.275152	7.77308e-05	0.000605999	1559.49	1726.43	1858.17	1848.25	1878.51	1438.23	1448.18	1534.11	1377.9	1535.35	Ypel2
ENSMUSG00000018428	-0.0767331	0.532759	0.680541	1875.16	1548.04	1923.11	1688.21	1584.07	1752.45	1743.22	1251.94	1543.44	1874.62	Akap1
ENSMUSG00000018433	0.112137	0.0691213	0.156386	843.147	785.914	742.27	748.473	802.776	869.921	843.65	834.626	793.158	886.523	Nol11
ENSMUSG00000018442	0.309615	9.10724e-07	1.30633e-05	1552.74	1599.58	1484.54	1467.67	1511.58	1808.7	1906.17	1949.26	2057.92	1725.37	Derl2
ENSMUSG00000018446	0.305215	0.000695213	0.0038857	1633.68	1476.69	1745.28	1524.27	1712.05	1911.5	1991.01	1864.93	2368.75	1867.71	C1qbp
ENSMUSG00000018449	0.210455	0.0906085	0.19216	453.276	420.211	344.661	445.961	441.213	404.412	504.261	576.238	518.053	435.315	Rpain
ENSMUSG00000018451	-0.068445	0.839277	0.904469	29.6788	14.866	19.9804	32.2029	27.7436	33.9434	22.1759	10.8112	26.2004	24.8752	6330403K07Rik
ENSMUSG00000018459	2.01828	1.44917e-05	0.000144745	244.175	177.401	24.9755	201.024	198.68	525.638	1115.55	876.79	398.961	509.25	Slc13a3
ENSMUSG00000018470	-0.411533	0.0121587	0.0401774	66.1027	72.3477	69.9313	56.599	59.0671	54.3095	47.2444	48.6505	48.828	44.9135	Kcnab3
ENSMUSG00000018474	0.00221515	0.981293	0.98985	3592.48	4154.54	3488.57	4090.74	4029.99	3258.57	4245.24	4114.75	3671.63	4096.8	Chd3
ENSMUSG00000018476	-0.27703	0.000398081	0.00241722	2888.29	3156.54	2963.09	3451.56	3213.79	2707.71	2670.75	2535.23	2259.19	2759.07	Kdm6b
ENSMUSG00000018481	-0.110654	0.0438458	0.110997	2012.76	2077.27	1775.26	1887.28	1919.68	1833.91	1791.43	1758.98	1754.24	1813.12	Appbp2
ENSMUSG00000018486	0.657929	0.2772	0.435297	8.09421	3.96426	15.9843	4.87922	8.94956	23.2755	19.2834	2.16224	13.1002	8.29172	Wnt9b
ENSMUSG00000018500	0.352845	0.00790675	0.0286268	501.841	631.308	556.453	623.565	542.343	550.853	666.242	777.326	846.749	808.443	Adora2b
ENSMUSG00000018501	-0.0695578	0.221736	0.371178	5543.19	5616.36	5306.78	5458.88	5252.5	4864.58	5117.82	5140.73	5767.66	5013.73	Ncor1
ENSMUSG00000018507	1.0878	6.40077e-10	1.83667e-08	412.805	486.613	258.746	472.309	446.583	890.287	979.598	929.765	931.305	686.831	Trpv2
ENSMUSG00000018509	-0.187286	0.107244	0.218118	279.25	400.39	324.681	321.053	332.924	292.883	300.821	286.497	328.696	254.28	Cenpv
ENSMUSG00000018537	-0.38743	1.8553e-05	0.000178657	1158.82	1309.2	1596.43	1339.84	1292.32	1060.97	981.526	1053.01	1053.97	975.659	Pcgf2
ENSMUSG00000018541	0.115571	0.0349637	0.0929886	902.505	869.164	949.067	916.318	928.07	1054.19	938.138	990.307	984.897	980.496	Cwc25
ENSMUSG00000018547	-0.0941526	0.4293	0.58944	2412.08	2139.71	1742.29	2158.57	2102.25	1928.96	2452.85	1773.04	1789.96	1938.88	Pip4k2b
ENSMUSG00000018548	-0.142535	0.159754	0.292977	872.826	943.493	701.311	984.628	980.872	841.797	789.656	805.436	839.604	787.714	Trim37
ENSMUSG00000018554	-0.376077	0.0411715	0.105702	186.167	135.776	257.747	168.821	140.508	139.653	128.235	137.302	133.384	145.105	Ybx2
ENSMUSG00000018559	0.120806	0.13817	0.264084	2928.76	2480.63	2558.49	2646.49	2378.79	2592.31	3042.92	2630.37	3065.45	2791.55	Ctdnep1
ENSMUSG00000018565	0.318893	2.43392e-05	0.000225687	1033.36	1005.93	1001.02	1007.07	906.591	1124.98	1156.04	1250.86	1388.62	1258.27	Elp5
ENSMUSG00000018566	-0.725167	0.0330835	0.0891562	4768.84	2472.71	3825.24	2943.15	1930.42	2609.76	2207.95	754.623	1417.2	2650.59	Slc2a4
ENSMUSG00000018567	0.310843	0.000779213	0.00427562	8535.35	8216.92	6673.44	7326.64	8160.21	8932.94	9495.16	10620.9	10407.5	8813.41	Gabarap
ENSMUSG00000018569	0.132689	0.654905	0.779585	24.2826	21.8034	12.9872	33.1787	18.7941	22.3057	31.8176	24.8658	20.2458	22.1113	Cldn7
ENSMUSG00000018570	-0.264748	0.16632	0.301317	48.5653	49.5532	71.9293	64.4058	61.752	51.4	47.2444	62.7051	46.4462	41.4586	2810408A11Rik
ENSMUSG00000018572	0.0629091	0.440161	0.599205	1633.68	1845.36	1511.51	1847.27	1900.89	1819.37	1834.82	1860.61	1940.02	1682.53	Phf23
ENSMUSG00000018574	-0.014276	0.91108	0.948491	4528.71	3085.18	3359.7	3513.04	3047.33	3587.33	3667.71	2868.22	3704.98	3526.75	Acadvl
ENSMUSG00000018583	0.161843	0.0162859	0.0508037	5982.97	5533.11	5721.38	5583.78	5555.89	5815.96	6565.04	6111.58	7169.38	6086.12	G3bp1
ENSMUSG00000018585	0.490149	2.19754e-05	0.000206878	1890	1781.93	2377.66	1931.2	1882.99	2440.05	2644.72	3107.14	3195.26	2473.01	Atox1
ENSMUSG00000018593	-1.18257	7.84879e-06	8.43585e-05	383894	567015	216366	380846	547719	187134	201098	240734	114417	179970	Sparc
ENSMUSG00000018599	-0.394346	0.0958732	0.200522	1492.03	861.235	1066.95	1010	751.763	881.559	1033.59	462.72	700.265	860.957	Mief2
ENSMUSG00000018604	-0.995332	2.04531e-06	2.63062e-05	598.972	397.417	741.271	386.435	502.965	254.091	343.245	244.333	204.84	269.481	Tbx3
ENSMUSG00000018648	-0.167271	0.394834	0.556785	698.8	756.182	1342.68	761.159	782.192	829.189	634.425	695.161	768.148	938.347	Dusp14
ENSMUSG00000018651	-0.256811	0.000795612	0.00434243	709.593	707.62	826.188	663.575	709.7	626.498	622.854	572.994	621.664	584.566	Tada2a
ENSMUSG00000018654	0.688189	0.00218565	0.0100577	654.282	697.709	305.7	708.463	698.066	1053.22	1171.47	1063.82	768.148	880.305	Ikzf1
ENSMUSG00000018659	0.0183117	0.788492	0.871769	744.668	690.772	736.276	746.521	702.541	761.302	753.018	665.971	791.967	696.505	Pnpo
ENSMUSG00000018661	-0.218412	0.00585421	0.0224187	1434.02	1539.12	1321.7	1639.42	1551.85	1313.13	1402.87	1202.21	1206.41	1308.71	Cog1
ENSMUSG00000018666	0.121012	0.0931283	0.196133	2385.09	2492.53	2384.66	2402.53	2387.74	2324.64	2656.29	2639.02	2992.8	2502.03	Cbx1
ENSMUSG00000018669	-0.0641567	0.235484	0.388029	1871.11	1866.17	1967.07	1724.32	1773.8	1781.54	1733.58	1827.1	1787.58	1675.62	Cdk5rap3
ENSMUSG00000018672	-0.150051	0.302693	0.463685	2486.27	2553.97	1846.19	2135.15	2675.02	1786.39	2171.31	2400.09	2477.13	1710.17	Copz2
ENSMUSG00000018677	0.328887	0.000464893	0.00275777	2594.2	2532.17	2304.73	2541.1	2649.97	2889.07	3184.66	3259.58	3768.09	2759.76	Slc25a39
ENSMUSG00000018678	-0.131978	0.0776524	0.170749	897.109	796.816	794.219	848.009	782.192	748.695	808.939	726.514	670.492	792.551	Sp2
ENSMUSG00000018697	0.196595	0.0249326	0.0710692	608.415	684.826	675.336	607.951	643.474	726.389	683.597	741.649	868.186	679.23	Aatf
ENSMUSG00000018707	-0.154146	0.019063	0.0575647	12283	14204.9	11867.3	13361.3	13157.6	11925.8	12423.3	11572.3	10861.3	11518.6	Dync1h1
ENSMUSG00000018727	-0.0809974	0.703502	0.814184	75.546	82.2583	60.9401	102.464	125.294	72.7359	82.9187	83.2464	105.993	80.1533	Cpsf4l
ENSMUSG00000018733	-0.114096	0.11686	0.232331	433.04	431.113	421.586	427.42	400.045	426.717	377.955	363.257	401.343	382.11	Pex12
ENSMUSG00000018736	-0.307524	4.52598e-06	5.23543e-05	5733.4	6048.47	6291.82	6346.9	6481.27	4894.64	4654.05	5428.31	4654.14	5338.49	Ndel1
ENSMUSG00000018740	-0.109856	0.605969	0.740625	385.824	313.176	497.511	325.932	272.067	446.113	321.069	232.441	284.632	375.891	Slc25a35
ENSMUSG00000018750	-0.444029	2.90722e-12	1.27504e-10	3782.7	4326.99	3791.27	4267.37	4112.32	3192.62	2826.95	2855.24	2974.94	3059.65	Zbtb4
ENSMUSG00000018752	-0.0262104	0.903233	0.943719	202.355	196.231	113.888	215.662	206.735	173.596	212.118	243.252	141.72	147.869	Tnfsfm13
ENSMUSG00000018761	0.321101	0.000191645	0.00130164	1548.69	1622.37	1521.5	1604.29	1680.73	1998.78	1883.99	2150.35	2247.28	1697.04	Mpdu1
ENSMUSG00000018765	-0.112758	0.188545	0.330329	3519.63	3514.31	4066	3566.71	3433.95	3204.26	3595.39	2895.24	3714.5	3331.89	Fxr2
ENSMUSG00000018770	0.297354	0.030595	0.0838287	8459.8	5749.16	7551.58	6300.06	5500.4	8463.55	8268.73	7114.86	9488.12	7902.7	Atp5g3
ENSMUSG00000018774	1.44571	6.65172e-08	1.26526e-06	1871.11	2005.91	729.283	1848.25	1806.92	4906.28	5431.18	5484.53	3117.85	3563.37	Cd68
ENSMUSG00000018796	0.0396671	0.832213	0.900558	10302.6	9239.69	10318.9	9191.48	8684.66	12914	11277.9	7093.24	6644.18	11134.4	Acsl1
ENSMUSG00000018800	-1.04429	2.57936e-28	8.09133e-26	2091.01	2118.9	2424.62	2205.41	2257.08	1269.48	938.138	1108.15	969.415	1094.51	Abca5
ENSMUSG00000018809	-0.172458	0.167161	0.302277	326.467	263.623	381.625	292.753	267.592	277.366	279.61	240.009	292.968	268.099	Smyd4
ENSMUSG00000018819	0.170016	0.404976	0.566604	3983.7	3814.61	1975.06	4074.15	4257.31	4082.91	4709.01	4619.63	3223.84	3733.35	Lsp1
ENSMUSG00000018820	-0.195231	0.000817116	0.00443756	1764.54	1678.86	1926.11	1745.79	1697.73	1648.68	1520.5	1525.46	1520.81	1482.84	Zfyve27
ENSMUSG00000018821	0.760531	5.35913e-05	0.000444385	1095.42	979.172	1846.19	1048.06	1022.93	1808.7	1698.87	2148.19	2294.92	2200.76	Avpi1
ENSMUSG00000018822	-0.0916881	0.720817	0.82633	272.505	308.221	381.625	481.092	272.962	448.053	254.541	243.252	221.513	441.534	Sfrp5
ENSMUSG00000018830	-0.434494	0.145667	0.273845	6642.65	5992.97	3954.11	6941.19	6649.52	2450.71	5652.93	5909.41	6023.71	2297.5	Myh11
ENSMUSG00000018841	0.0115775	0.895916	0.939001	571.991	589.683	521.487	555.256	549.503	664.321	549.577	507.046	532.345	554.164	Rad51d
ENSMUSG00000018844	0.343283	0.368276	0.53068	5.39614	11.8928	7.99214	9.75845	13.4243	13.5774	7.71337	11.8923	13.1002	15.8925	Fndc8
ENSMUSG00000018845	-0.27324	0.335097	0.499033	2977.32	1859.24	2286.75	1602.34	1309.32	1530.36	2426.82	850.843	1566.07	1926.44	Unc45b
ENSMUSG00000018846	-0.112287	0.510358	0.661279	2812.74	3128.79	2254.78	2797.75	3118.92	3605.76	2590.73	2097.38	2003.14	2757	Pank3
ENSMUSG00000018848	0.388088	1.3977e-09	3.72746e-08	1892.7	1747.25	1904.13	1889.24	1912.52	2402.22	2233.98	2349.28	2639.1	2604.29	Rars
ENSMUSG00000018849	-0.10162	0.288179	0.447902	1427.28	1404.34	1638.39	1512.56	1666.41	1418.83	1180.15	1473.57	1594.65	1466.25	Wwc1
ENSMUSG00000018858	0.298215	0.00145372	0.0071558	817.516	739.334	889.126	694.802	715.965	882.529	927.533	956.793	1073.03	903.107	Mrpl58
ENSMUSG00000018861	0.0267753	0.759387	0.852104	419.55	463.818	412.594	495.729	454.638	434.476	500.405	468.126	478.753	413.895	Fdxr
ENSMUSG00000018862	-1.03703	1.43981e-09	3.82324e-08	509.935	433.095	716.296	478.164	519.075	281.245	217.903	225.954	236.995	329.596	Otop3
ENSMUSG00000018868	-0.44999	0.0335367	0.0900474	1344.99	1015.84	972.045	1159.3	2019.02	1028.97	742.412	934.089	1165.92	896.888	Pnpla5
ENSMUSG00000018882	0.365356	8.73618e-05	0.000669798	965.909	787.896	895.12	816.782	735.654	1055.16	1145.44	990.307	1179.02	1036.47	Mrpl45
ENSMUSG00000018893	-0.45891	0.555403	0.699326	25794.9	4180.31	19202.1	5829.7	4716.42	15346.3	11776.4	991.389	3595.41	11740.4	Mb
ENSMUSG00000018899	0.52846	0.0245936	0.070276	1840.08	1825.54	967.049	2204.43	2279.45	3731.84	2354.51	2473.61	2079.36	2510.32	Irf1
ENSMUSG00000018900	-0.150181	0.0902584	0.191571	837.751	831.503	691.32	822.637	785.772	790.397	737.591	689.756	620.473	732.436	Slc22a5
ENSMUSG00000018906	-0.463712	0.0507379	0.123511	2757.43	3422.15	1353.67	2975.35	3701.54	1733.05	2264.84	2471.44	1807.83	2027.33	P4ha2
ENSMUSG00000018907	-0.39575	0.0349434	0.0929674	7771.79	8024.65	8053.08	11231	9522.33	7234.8	4218.25	6365.64	8593.73	7491.57	Alox12e
ENSMUSG00000018909	-0.189899	0.0533413	0.12843	5377.26	5541.04	4487.59	5876.54	5198.8	4987.74	4835.32	4974.24	3912.2	4503.79	Arrb1
ENSMUSG00000018920	0.408789	0.00225587	0.0102989	1243.81	1320.1	1194.83	1420.83	1317.38	1403.32	1927.38	1957.91	1991.23	1351.55	Cxcl16
ENSMUSG00000018921	0.203598	0.00211317	0.00978008	1242.46	1141.71	1126.89	1230.54	1218.04	1395.56	1427.94	1224.91	1462.46	1350.86	Pelp1
ENSMUSG00000018923	0.381299	0.000241565	0.0015815	410.107	504.452	494.514	400.096	417.945	589.646	546.685	601.104	652.628	517.542	Med11
ENSMUSG00000018924	-0.255809	0.501854	0.653636	105.225	80.2762	28.9715	138.57	105.605	69.8265	47.2444	81.0841	63.1192	121.612	Alox15
ENSMUSG00000018927	1.431	6.02228e-08	1.15863e-06	4687.9	3777.94	1507.52	4066.35	3593.25	10204.4	11061.9	10857.7	8628.27	6789.54	Ccl6
ENSMUSG00000018930	2.73352	6.36557e-07	9.49347e-06	2.69807	6.93745	1.99804	14.6377	17.8991	43.6415	36.6385	76.7596	105.993	37.3128	Ccl4
ENSMUSG00000018931	-0.20699	0.0394789	0.10225	1291.03	1380.55	1288.73	1375.94	1405.98	1303.43	1220.64	1145.99	911.06	1255.51	Natd1
ENSMUSG00000018932	-0.31334	0.0333002	0.0895683	5366.46	3831.46	5910.19	4429.36	4309.21	4141.1	4075.55	3116.87	3406.05	4446.44	Map2k3
ENSMUSG00000018965	0.537621	0.00018736	0.00127769	3569.55	3744.24	2624.42	3958.03	3658.58	3965.56	5876.62	5482.37	5541.39	4618.49	Ywhah
ENSMUSG00000018974	-0.0120302	0.833731	0.901263	1548.69	1751.21	1657.37	1798.48	1739.79	1692.32	1679.59	1723.31	1749.47	1595.47	Sart3
ENSMUSG00000018983	0.80811	3.68065e-08	7.33278e-07	453.276	474.72	720.292	515.246	540.554	937.808	779.05	922.197	992.043	1105.56	E2f2
ENSMUSG00000018986	0.401004	0.131363	0.254023	59.3576	63.4281	29.9705	35.1304	38.4831	64.0076	57.8503	77.8408	40.4915	56.6601	Slfn3
ENSMUSG00000018995	-0.0709559	0.515369	0.665553	261.713	247.766	300.704	257.623	257.747	301.612	228.509	230.279	259.622	242.533	Nars2
ENSMUSG00000018999	0.0424285	0.770096	0.859853	1392.2	1592.64	956.06	1489.14	1483.84	1490.6	1606.31	1482.22	1208.79	1332.2	Slc35b4
ENSMUSG00000019027	-0.510515	0.00423686	0.0172746	68.8008	116.946	118.883	107.343	126.189	88.2529	69.4203	77.8408	77.4103	68.4067	Dnah1
ENSMUSG00000019039	-0.119239	0.234311	0.386751	1242.46	1395.42	1115.9	1359.35	1396.13	1039.64	1252.46	1245.45	1354.08	1107.64	Dalrd3
ENSMUSG00000019054	0.207239	0.0485232	0.11944	2546.98	2288.37	3015.04	2276.65	2253.5	2911.38	2671.72	2871.46	3235.75	2604.98	Fis1
ENSMUSG00000019055	-0.269405	0.243918	0.397994	4752.65	5742.23	2409.63	4756.27	5999.79	3568.91	4756.26	4686.66	3276.24	3342.95	Plod1
ENSMUSG00000019066	-0.343143	0.000111132	0.000817504	5976.23	6594.54	7144.98	6802.62	6911.75	5714.13	4397.58	5121.27	5621.18	5502.94	Rab3d
ENSMUSG00000019080	0.0351996	0.818135	0.891128	241.477	165.508	267.737	213.71	176.306	243.423	225.616	200.008	225.085	195.546	Mfsd3
ENSMUSG00000019082	-0.0208977	0.773922	0.862008	1533.85	1365.69	1268.75	1385.7	1405.98	1465.39	1457.83	1328.7	1254.05	1346.02	Slc25a22
ENSMUSG00000019087	0.209395	0.000743576	0.00410809	6521.24	6637.16	5579.52	6787.98	6705.01	7415.18	7440.51	7601.37	7426.62	7383.09	Atp6ap1
ENSMUSG00000019088	-0.109283	0.239749	0.393062	1710.58	1640.21	1407.62	1539.88	1346.91	1446.96	1571.6	1418.43	1245.71	1397.85	Dnase1l1
ENSMUSG00000019102	-1.0939	1.48683e-06	2.00424e-05	5432.57	4953.34	2486.56	5615.99	5703.56	2256.75	1760.58	2554.69	2843.93	1919.53	Aldh3a1
ENSMUSG00000019122	1.51783	1.29205e-08	2.84343e-07	2430.96	2293.32	739.273	2144.91	1923.26	5190.43	6228.54	6031.58	5325.83	4516.23	Ccl9
ENSMUSG00000019124	-0.649911	0.00218333	0.0100495	969.957	1142.7	503.505	929.004	1164.34	590.615	585.252	715.703	491.853	617.733	Scrn1
ENSMUSG00000019132	0.290021	0.00354108	0.0149324	7124.26	7446.86	6061.04	7460.33	7715.42	10005.5	8809.63	9179.8	7470.69	8315.22	BC005537
ENSMUSG00000019139	0.0706279	0.502055	0.65377	1494.73	1390.46	1170.85	1554.52	1491.89	1408.17	1538.82	1566.55	1670.87	1279	Isyna1
ENSMUSG00000019143	-0.0397425	0.386657	0.549359	1299.12	1290.37	1327.69	1254.94	1336.17	1283.06	1242.82	1310.32	1283.82	1219.57	Hars2
ENSMUSG00000019158	0.439863	0.00388367	0.0161432	403.362	543.103	713.299	557.207	513.705	849.555	761.695	656.241	796.73	645.372	Tmem160
ENSMUSG00000019173	0.558505	3.16724e-22	4.88494e-20	5792.76	5864.13	5970.13	5826.77	5721.46	7900.09	8615.83	9159.26	9218.97	8083.74	Rab5c
ENSMUSG00000019178	-0.904893	0.091579	0.19373	22.9336	12.8838	24.9755	3.90338	8.94956	11.6377	7.71337	8.64897	7.14556	4.14586	Styxl1
ENSMUSG00000019179	0.0260192	0.875629	0.926382	9471.58	6051.44	8228.91	6958.75	5584.53	7837.05	8189.67	5575.34	7455.21	7893.03	Mdh2
ENSMUSG00000019188	0.317284	2.2021e-10	6.90789e-09	3271.41	3549	3144.91	3216.39	3377.56	4246.81	4234.64	4193.67	4036.05	3927.51	H13
ENSMUSG00000019189	-0.276086	0.00119217	0.00605343	2658.95	3215.01	2660.39	3058.3	3177.09	2333.37	2624.47	2631.45	2350.89	2263.64	Rnf145
ENSMUSG00000019194	-0.32451	0.149791	0.279597	6391.73	4094.09	4671.41	4568.91	3253.17	3438.95	5084.07	2302.79	3404.86	4116.15	Scn1b
ENSMUSG00000019210	0.213837	4.22349e-06	4.92244e-05	4082.18	3828.48	4073	3690.65	3811.62	4520.29	4293.45	4629.36	4556.49	4590.85	Atp6v1e1
ENSMUSG00000019214	0.45462	0.00173415	0.0082913	148.394	171.454	191.811	182.483	183.466	234.694	306.606	249.739	227.467	189.328	Chtf18
ENSMUSG00000019232	-1.70117	0.110198	0.222657	2.69807	1.98213	57.943	7.80676	4.47478	8.72831	1.92834	0	2.38185	9.67368	Etnppl
ENSMUSG00000019235	0.0569728	0.791628	0.873887	49.9143	36.6694	41.9588	28.2995	33.1134	37.8227	36.6385	48.6505	34.5369	38.0037	Rps6kl1
ENSMUSG00000019254	0.126387	0.0898754	0.191021	3558.76	3555.94	3796.27	3721.87	3506.44	3855	4540.28	4102.86	3718.08	3586.86	Ppp1r12c
ENSMUSG00000019256	-0.199306	0.169429	0.305153	3141.9	3368.63	2439.6	3588.18	3557.45	2489.51	2307.26	3274.72	3309.59	2641.6	Ahr
ENSMUSG00000019261	0.452377	0.00296019	0.0128942	837.751	805.735	633.377	817.758	747.288	1137.59	1374.91	965.442	789.585	986.024	Map1s
ENSMUSG00000019278	-1.13506	0.00168515	0.00810118	4612.35	5353.73	1789.24	4605.99	5903.13	2299.42	1936.06	2699.56	710.984	2490.28	Dpep1
ENSMUSG00000019295	-0.0179564	0.801793	0.880845	682.612	695.727	611.399	687.971	743.709	650.744	722.164	678.944	682.401	648.827	Tmem129
ENSMUSG00000019297	0.276318	3.55256e-08	7.10819e-07	717.687	762.129	765.248	726.029	749.078	897.076	929.461	890.844	902.723	890.669	Nop9
ENSMUSG00000019302	0.235212	0.00313887	0.0135134	3307.84	3237.81	3249.81	3429.12	3292.54	3850.15	4261.64	3813.12	3270.29	4238.45	Atp6v0a1
ENSMUSG00000019303	0.270721	0.10327	0.212368	109.272	92.169	128.873	106.367	119.924	127.045	153.303	131.897	163.157	100.192	Psmc3ip
ENSMUSG00000019312	-0.131051	0.262121	0.41876	956.466	972.234	1175.84	1045.13	1039.94	943.627	747.233	911.386	1131.38	1008.14	Grb7
ENSMUSG00000019320	-0.0263651	0.90289	0.943414	31.0278	31.7141	34.9656	33.1787	25.0588	27.1547	33.746	34.5959	28.5823	29.021	Noxo1
ENSMUSG00000019326	0.356078	0.160155	0.293625	2623.87	2686.78	2364.68	2536.22	2476.34	5431.92	3412.2	2126.57	1859.04	3407.9	Aoc3
ENSMUSG00000019338	-0.194482	0.00557013	0.0215674	1057.64	998.002	1025.99	1025.61	998.771	1000.85	914.998	815.166	825.313	898.961	Zfp687
ENSMUSG00000019359	-0.429027	0.00891715	0.0314479	2868.05	3042.57	4879.2	3081.72	3465.27	2813.42	2140.46	2331.98	2579.55	3011.28	Gdpd2
ENSMUSG00000019362	0.334966	0.00520429	0.0204633	2435.01	2206.11	2903.15	2039.52	2065.56	2652.44	2990.86	3075.79	3334.6	2641.6	D8Ertd738e
ENSMUSG00000019368	-0.327408	0.074057	0.164821	2757.43	2207.1	2733.31	2561.59	4225.98	2817.3	1829.03	2208.73	2230.61	2459.19	Sec14l4
ENSMUSG00000019370	0.320828	0.00136001	0.00677916	6490.21	6485.53	4991.09	6451.31	5776.94	6750.86	8356.47	7616.5	8030.42	6960.9	Calm3
ENSMUSG00000019373	0.0552138	0.407401	0.568707	1782.08	1490.56	1531.49	1485.24	1489.21	1608.92	1614.99	1540.6	1625.62	1678.38	Cops3
ENSMUSG00000019428	0.0930416	0.158258	0.291042	6312.14	6179.29	6691.42	6235.65	5944.3	6560.78	6688.45	6631.6	7489.74	6089.58	Fkbp8
ENSMUSG00000019432	-0.0329901	0.561522	0.70458	6912.46	6641.12	7056.06	7078.78	6813.3	6341.6	6990.24	6934.31	7245.6	6220.17	Ddx39b
ENSMUSG00000019433	0.0908699	0.22355	0.373149	2123.38	2208.09	2679.37	2304.95	2254.39	2435.2	2331.37	2421.71	2574.79	2562.83	Gipc1
ENSMUSG00000019437	-0.265566	0.0107095	0.0362821	1773.98	1715.53	2034	1796.53	1985.01	1847.49	1301.63	1474.65	1625.62	1493.89	Tlcd1
ENSMUSG00000019461	-0.0479363	0.56872	0.71083	2719.66	2741.28	3064.99	2652.35	2697.4	2536.06	2530.95	2864.97	3073.78	2424.64	Plscr3
ENSMUSG00000019464	0.294006	0.0591691	0.138691	67.4518	119.919	106.895	104.415	101.13	129.955	136.912	123.248	105.993	120.23	Ptger1
ENSMUSG00000019467	-0.198158	0.0569107	0.134642	1478.54	1896.9	1400.62	1702.85	1682.52	1349.98	1525.32	1580.6	1274.29	1386.1	Arhgef25
ENSMUSG00000019470	-0.00499417	0.947709	0.971003	1876.51	1853.29	2110.93	1959.5	1795.28	1842.64	1896.52	1889.8	2174.63	1766.14	Xab2
ENSMUSG00000019471	0.155266	0.0151815	0.0478833	5478.43	5571.76	5770.33	5518.4	5459.23	5754.86	6187.09	6278.07	6981.22	5766.2	Cdc37
ENSMUSG00000019478	-0.31746	0.0151531	0.047802	218.544	237.855	232.771	188.338	171.832	186.204	166.802	140.546	175.066	171.362	Rab4a
ENSMUSG00000019487	-0.629554	1.82679e-10	5.81932e-09	4051.15	3611.44	3247.81	3945.34	3700.64	2603.94	2655.33	2033.59	2209.17	2486.83	Trip10
ENSMUSG00000019494	0.341817	0.00183846	0.00868682	2551.03	2303.23	2645.4	2252.25	2057.5	2641.77	3067.03	2831.46	3631.14	2795.69	Cops6
ENSMUSG00000019505	0.0498778	0.397564	0.55934	20578.2	19378.3	19856.5	18789.9	19144.9	19499	20332.4	20679.7	22152.4	18528.5	Ubb
ENSMUSG00000019518	-0.0327924	0.532762	0.680541	1407.04	1481.64	1558.47	1430.59	1511.58	1398.47	1491.57	1510.33	1451.74	1381.95	Ap4m1
ENSMUSG00000019528	-0.232474	0.336038	0.499893	3847.45	2166.47	2899.15	2299.09	1721.9	2276.15	2852.02	1529.79	1707.79	2638.84	Gyg
ENSMUSG00000019539	-0.452334	0.0930154	0.196015	6374.19	8343.77	2935.12	6588.91	8320.41	3669.77	5768.64	6242.4	3838.36	4279.91	Rcn3
ENSMUSG00000019558	-0.280895	0.0336395	0.0902448	7237.58	7161.43	10758.4	7764.8	7712.73	7357.96	6063.67	6088.88	6398.85	7535.1	Slc6a8
ENSMUSG00000019564	0.206623	0.0644619	0.148114	408.758	460.845	352.653	462.551	425.999	492.664	461.838	578.4	473.989	433.243	Arid3a
ENSMUSG00000019577	0.836143	0.0519573	0.125801	4959.05	1883.02	1666.36	2134.17	1136.59	2408.04	6836.94	1690.87	5020.95	5068.32	Pdk4
ENSMUSG00000019578	-0.0637916	0.417153	0.578241	2430.96	2532.17	3004.05	2576.23	2442.34	2496.3	2426.82	2407.66	2741.52	2358.3	Ubxn6
ENSMUSG00000019579	0.430633	5.09734e-05	0.000426499	1206.04	1358.75	1198.82	1194.43	1424.77	1599.22	1715.26	1821.69	2028.15	1448.29	Mydgf
ENSMUSG00000019590	-0.280215	0.000558798	0.00322389	2159.81	2400.36	2115.92	2569.4	2325.1	1781.54	1736.47	2010.89	1926.92	2072.93	Cyb561
ENSMUSG00000019647	-0.12071	0.401234	0.5631	737.922	751.227	491.517	822.637	801.881	659.472	758.803	632.456	603.8	660.574	Sema6a
ENSMUSG00000019659	0.375663	0.00027292	0.00175328	1118.35	1053.5	1261.76	1011.95	976.397	1307.31	1385.51	1454.11	1641.1	1249.98	Ccdc12
ENSMUSG00000019689	0.0323855	0.862117	0.918594	435.738	342.908	469.538	333.739	267.592	443.204	376.027	275.686	441.834	353.089	Fmc1
ENSMUSG00000019699	-0.176707	0.299286	0.460294	781.092	855.289	452.555	805.072	830.519	651.714	755.91	674.62	624.046	589.403	Akt3
ENSMUSG00000019710	0.144246	0.0617238	0.14321	1997.92	2091.15	2086.95	1981.94	2018.13	2039.51	2305.33	2203.33	2618.85	2087.44	Mrpl24
ENSMUSG00000019715	-0.0309718	0.540756	0.687596	1749.7	1641.2	1725.3	1627.71	1576.02	1587.58	1561.96	1671.41	1625.62	1686.67	Gle1
ENSMUSG00000019718	-0.143506	0.242196	0.396148	437.088	471.747	314.691	411.807	480.591	360.77	396.274	394.609	403.724	362.072	L3hypdh
ENSMUSG00000019726	-0.206458	0.0494897	0.121319	597.623	570.853	529.48	611.855	587.091	568.31	515.831	457.314	408.488	554.164	Lyst
ENSMUSG00000019731	-0.0505058	0.632841	0.762143	2038.39	1954.38	2098.94	1995.6	1967.11	2086.07	2100.93	1922.23	1467.22	2125.45	Slc35e1
ENSMUSG00000019732	-0.499248	0.0020475	0.0095314	102.527	96.1332	105.896	98.5603	75.1763	66.917	66.5278	52.975	82.174	69.0977	Calr3
ENSMUSG00000019734	-0.296519	0.0247351	0.0705931	317.023	347.864	392.614	328.86	348.138	245.362	311.427	313.525	326.314	221.804	Tmc4
ENSMUSG00000019737	-0.555404	0.0530426	0.127983	44.5182	31.7141	48.9519	46.8406	31.3235	26.1849	29.8893	34.5959	11.9093	33.8579	Syne4
ENSMUSG00000019738	0.231432	0.119387	0.236046	488.351	548.059	663.348	427.42	460.902	625.529	600.679	550.291	749.093	516.16	Polr2i
ENSMUSG00000019761	0.147504	0.520869	0.670485	172156	208606	387269	215498	236652	291691	200568	230445	268491	360340	Krt10
ENSMUSG00000019763	-0.0528743	0.494864	0.647269	768.95	642.21	677.334	699.681	615.73	612.921	676.848	635.7	683.592	665.411	Rmnd1
ENSMUSG00000019767	-0.301187	0.297778	0.458737	72.8479	80.2762	36.9637	73.1884	88.6007	55.2793	62.6711	77.8408	29.7732	59.424	Ccdc170
ENSMUSG00000019768	-0.778374	0.00205007	0.0095314	1303.17	1496.51	528.481	1071.48	1312.9	551.823	780.014	697.323	524.008	775.967	Esr1
ENSMUSG00000019773	0.622977	7.23511e-09	1.67594e-07	241.477	242.811	246.757	294.705	258.642	332.645	406.88	434.611	434.689	375.2	Fbxo5
ENSMUSG00000019774	-0.168031	0.0520504	0.125994	276.552	284.435	258.746	306.415	293.546	247.302	274.789	255.145	251.286	238.387	Mtrf1l
ENSMUSG00000019777	0.121411	0.0280398	0.0781315	2845.12	2787.86	2799.25	2719.68	2939.04	2958.9	2916.62	3053.09	3391.76	3015.42	Hdac2
ENSMUSG00000019779	-0.335032	0.0504141	0.122933	244.175	354.801	216.787	272.261	327.554	186.204	189.942	256.226	228.658	261.88	Frk
ENSMUSG00000019782	0.292287	0.000136753	0.000975721	1286.98	1132.79	1266.75	1112.46	1093.64	1460.54	1356.59	1375.19	1599.42	1420.65	Rwdd1
ENSMUSG00000019787	-0.43171	0.215287	0.363652	8838.88	5312.11	7014.11	5282.25	3569.98	4732.68	6218.9	1578.44	3419.15	6302.4	Trdn
ENSMUSG00000019789	0.614934	0.00247664	0.0111094	44.5182	41.6247	44.9558	54.6473	41.168	53.3397	85.8112	84.3275	69.0738	56.6601	Hey2
ENSMUSG00000019790	-0.379684	8.71205e-06	9.23481e-05	2122.03	2548.03	2064.97	2280.55	2607.01	1811.61	1726.83	1902.77	1667.3	1826.94	Stxbp5
ENSMUSG00000019791	-0.0262608	0.825733	0.895924	407.409	317.141	427.58	304.464	321.289	375.317	342.281	325.418	351.324	347.561	Hint3
ENSMUSG00000019792	0.183073	0.0610153	0.141999	317.023	260.65	294.71	249.816	290.861	325.857	282.502	318.931	348.942	325.45	Trmt11
ENSMUSG00000019794	0.18439	0.0808535	0.1763	1239.76	1352.8	1566.46	1212.98	1405.98	1547.82	1319.95	1510.33	1806.64	1522.91	Katna1
ENSMUSG00000019795	-0.0543731	0.473803	0.629221	2753.38	2498.47	2683.36	2441.56	2288.4	2367.31	2511.67	2182.78	2614.09	2514.47	Pcmt1
ENSMUSG00000019796	0.138671	0.403913	0.565565	107.923	108.026	147.855	169.797	120.819	161.959	156.196	140.546	115.52	146.487	Lrp11
ENSMUSG00000019797	0.00907252	0.935734	0.963534	836.402	596.621	755.258	691.874	606.78	657.532	719.272	657.322	784.821	686.14	1700021F05Rik
ENSMUSG00000019802	0.057531	0.253375	0.408495	3035.33	3296.28	2993.06	3253.47	3274.64	3373.01	3190.44	3346.07	3154.77	3433.46	Sec63
ENSMUSG00000019804	0.598496	2.21438e-11	8.48523e-10	4152.33	3736.31	3262.79	3612.58	3442.9	4920.83	5595.08	5883.46	6030.86	5133.96	Snx3
ENSMUSG00000019806	0.0388782	0.504255	0.655896	760.856	684.826	749.264	706.512	743.709	743.846	726.985	749.217	730.039	786.332	Aig1
ENSMUSG00000019808	0.0639796	0.599637	0.73585	172.677	156.588	196.807	165.894	150.353	195.902	154.267	169.736	163.157	193.474	Adat2
ENSMUSG00000019809	0.00977771	0.914826	0.950786	1458.31	1354.79	1502.52	1314.46	1628.82	1603.1	1274.63	1550.33	1507.71	1376.43	Pex3
ENSMUSG00000019810	0.200831	0.00688335	0.0256074	1559.49	1592.64	1807.22	1737	1896.41	2048.24	1804.93	2059.54	1969.79	2001.07	Fuca2
ENSMUSG00000019813	0.301913	0.0162436	0.050706	182.12	178.392	147.855	143.449	170.937	173.596	188.013	228.117	229.849	195.546	Cep57l1
ENSMUSG00000019814	0.361398	0.00011463	0.000838895	847.194	766.093	991.026	836.299	794.721	1175.41	950.673	1069.23	1102.8	1140.8	Ltv1
ENSMUSG00000019817	-0.0495794	0.763265	0.854753	578.736	787.896	833.181	622.589	925.385	861.193	740.483	676.782	552.59	790.478	Plagl1
ENSMUSG00000019818	-0.106102	0.266119	0.423129	10778.8	10010.7	8646.5	9723.32	12197.4	9602.11	8996.68	9907.4	9143.94	10063.4	Cd164
ENSMUSG00000019820	-0.283321	1.96354e-07	3.32187e-06	3684.22	3942.45	3476.58	3797.01	3751.66	3266.33	2979.29	3146.06	2895.14	3038.92	Utrn
ENSMUSG00000019822	-0.185504	0.00207775	0.00963304	1207.39	1157.56	1185.83	1179.8	1122.28	977.57	997.917	1013.01	1149.25	1012.28	Smpd2
ENSMUSG00000019823	-0.263182	0.0109504	0.0369298	1595.91	1601.56	1303.72	1518.41	1647.61	1204.51	1264.99	1469.24	1081.36	1365.37	Mical1
ENSMUSG00000019826	-0.165015	0.0625709	0.144649	605.717	744.289	625.385	620.637	607.675	562.491	581.395	576.238	630.001	514.087	Zbtb24
ENSMUSG00000019831	-0.0311192	0.892809	0.936901	103.876	114.963	51.9489	94.657	98.4452	87.2831	87.7396	124.329	73.8375	80.8443	Wasf1
ENSMUSG00000019832	0.208324	0.0519353	0.125765	953.768	993.047	844.17	995.362	1121.38	1197.72	1178.22	1295.18	997.997	1004.68	Rab32
ENSMUSG00000019837	0.307363	0.00269185	0.0119188	789.186	717.531	913.103	735.787	715.965	906.774	953.565	894.088	1131.38	907.253	Gtf3c6
ENSMUSG00000019838	0.104659	0.365337	0.527902	1033.36	895.922	953.063	763.111	825.15	979.51	1156.04	914.629	849.131	902.416	Slc16a10
ENSMUSG00000019841	-0.483081	0.00121429	0.00613712	1609.4	1681.84	1138.88	1562.33	1944.74	1102.68	1103.01	1373.02	959.888	1140.11	Rev3l
ENSMUSG00000019842	-0.263251	0.000133293	0.000955458	1264.05	1238.83	1276.75	1270.55	1311.11	999.876	975.741	1190.31	1119.47	1021.95	Traf3ip2
ENSMUSG00000019843	-0.44455	0.047836	0.118188	3183.72	3547.02	1490.53	3469.13	3919.91	2107.4	2531.91	2578.48	2028.15	2224.95	Fyn
ENSMUSG00000019845	0.388966	0.0544544	0.13017	93.0834	98.1154	83.9175	60.5024	83.2309	73.7057	107.023	138.384	126.238	103.647	Tube1
ENSMUSG00000019846	-0.0665055	0.735289	0.835743	3816.42	3318.08	2161.88	3644.78	3829.52	3097.58	4027.34	3470.4	2147.24	3270.39	Lama4
ENSMUSG00000019848	0.063347	0.768618	0.858929	627.302	425.167	669.342	427.42	404.52	466.48	705.773	357.851	535.917	599.077	Popdc3
ENSMUSG00000019849	0.211397	0.000713197	0.00396988	1736.21	1730.4	1911.12	1869.72	1891.94	2088.01	2181.92	2014.13	1992.42	2300.95	Prep
ENSMUSG00000019850	0.207324	0.0274208	0.0768016	814.817	789.878	651.36	800.193	801.881	810.763	900.536	1025.98	875.332	842.992	Tnfaip3
ENSMUSG00000019851	-0.095894	0.460471	0.61743	56772.8	60273.6	78399.9	62516.5	65735.4	63124.1	45673.7	60202.3	65788	68095.1	Perp
ENSMUSG00000019852	-0.969646	0.00403437	0.0166447	180.771	212.088	56.944	138.57	212.105	65.9472	86.7754	114.599	85.7468	56.6601	Arfgef3
ENSMUSG00000019853	-0.210302	0.107404	0.218372	2292.01	2229.89	2938.11	2217.12	2432.49	2142.31	1583.17	2053.05	2284.2	2403.91	Hebp2
ENSMUSG00000019854	-0.00243759	0.964158	0.981284	1416.49	1498.49	1451.57	1503.78	1501.74	1528.42	1336.34	1516.81	1489.85	1493.2	Reps1
ENSMUSG00000019856	-0.358941	0.280726	0.439753	35.0749	39.6426	20.9794	44.8889	69.8066	47.5208	31.8176	29.1903	33.346	23.4932	Fam184a
ENSMUSG00000019857	0.150983	0.152283	0.282892	501.841	550.041	630.38	476.212	559.348	627.468	511.011	585.968	640.719	653.664	Asf1a
ENSMUSG00000019861	-0.0328193	0.439812	0.598973	1454.26	1535.16	1453.57	1480.36	1499.05	1449.87	1411.55	1493.03	1421.97	1479.38	Gopc
ENSMUSG00000019863	0.0903327	0.385139	0.547977	344.004	278.489	293.711	255.671	289.966	316.159	324.926	265.956	314.405	327.523	Qrsl1
ENSMUSG00000019864	0.063298	0.715789	0.822949	620.556	356.783	473.535	400.096	368.722	428.657	534.151	377.311	521.626	453.281	Rtn4ip1
ENSMUSG00000019866	-0.0740785	0.285178	0.444657	5357.02	5794.75	6040.06	5783.83	6223.53	5604.54	4864.24	5700.75	5830.78	5744.09	Crybg1
ENSMUSG00000019868	0.162012	0.0191408	0.057718	1022.57	984.127	1166.85	979.748	997.876	1121.1	1086.62	1160.04	1198.07	1196.77	Vta1
ENSMUSG00000019872	-0.0316569	0.697624	0.809607	2637.36	2495.5	2302.74	2678.69	2659.81	2690.26	2486.6	2624.96	2122.23	2567.67	Smpdl3a
ENSMUSG00000019873	-0.0967656	0.36473	0.527171	4936.12	5806.65	4544.53	5545.73	6114.34	4802.51	4521.96	5428.31	4732.75	5713.69	Reep3
ENSMUSG00000019874	1.93347	0.000172513	0.00119226	9.44325	0.991064	8.99116	1.95169	6.26469	11.6377	17.3551	28.1092	27.3913	19.3474	Fabp7
ENSMUSG00000019876	-0.188996	0.265717	0.422723	1018.52	1167.47	768.245	1283.24	1253.83	800.095	804.119	1148.15	1126.62	941.111	Pkib
ENSMUSG00000019877	-0.119382	0.173642	0.310929	7646.33	7802.65	6360.75	7282.73	7787.01	7334.69	6596.86	6821.88	5878.42	7312.61	Serinc1
ENSMUSG00000019878	-0.15496	0.00729726	0.0268451	1292.38	1206.13	1388.64	1256.89	1302.16	1166.68	1091.44	1166.53	1151.63	1209.9	Hsf2
ENSMUSG00000019880	-0.192313	0.444761	0.603359	155.139	172.445	334.671	150.28	219.264	216.268	154.267	143.789	157.202	230.786	Rspo3
ENSMUSG00000019883	0.0891775	0.544109	0.690319	1782.08	1538.13	1470.55	1522.32	2379.69	1855.25	1852.17	1749.25	2143.67	1650.05	Echdc1
ENSMUSG00000019889	-0.231953	0.0439606	0.111257	1436.72	1362.71	1064.95	1539.88	1518.74	1238.45	1109.76	1220.59	1282.63	1046.83	Ptprk
ENSMUSG00000019890	3.45976	3.75104e-13	1.92311e-11	9.44325	17.8392	6.99313	1.95169	7.15965	50.4302	61.7069	102.707	166.73	94.6638	Nts
ENSMUSG00000019891	0.337566	0.0108268	0.0365793	296.788	322.096	279.725	302.512	301.6	353.012	381.812	353.527	502.571	313.704	Dcbld1
ENSMUSG00000019894	-0.786156	0.0136362	0.0439532	32.3769	46.58	25.9745	55.6232	30.4285	31.034	13.4984	22.7036	16.673	26.2571	Slc6a15
ENSMUSG00000019897	0.0757374	0.165443	0.300198	1241.11	1153.6	1269.75	1161.26	1224.3	1259.79	1217.75	1241.13	1350.51	1305.26	Ccdc59
ENSMUSG00000019899	-1.08318	5.00367e-05	0.000420372	4484.19	4617.37	2066.97	4782.62	5046.66	2002.66	2144.32	2341.71	1071.83	2348.63	Lama2
ENSMUSG00000019906	-0.437752	0.001537	0.00749785	196.959	133.794	158.844	200.048	181.676	130.925	138.841	114.599	126.238	130.595	Lin7a
ENSMUSG00000019907	-0.19777	0.0366015	0.0963805	2116.64	2426.13	2078.96	2274.69	2343	1734.99	1968.84	2163.32	2210.36	1730.9	Ppp1r12a
ENSMUSG00000019913	-0.188049	0.788458	0.871769	14.8394	26.7587	17.9823	0.975845	11.6344	23.2755	9.64171	5.40561	3.57278	20.7293	Sim1
ENSMUSG00000019916	0.140333	0.366103	0.528536	2248.84	2458.83	1553.47	2273.72	2565.84	1975.51	2767.17	2712.53	2628.38	2153.78	P4ha1
ENSMUSG00000019917	0.21853	0.000223393	0.00147821	820.214	798.798	811.203	739.69	761.608	874.77	909.213	947.063	964.651	880.305	2022-09-10
ENSMUSG00000019920	0.195942	0.00363476	0.0152857	2699.42	2599.56	2369.67	2560.62	2623.12	2947.26	3224.19	3018.49	2637.9	2888.28	Lims1
ENSMUSG00000019923	0.234808	0.000291021	0.00184776	1487.99	1393.44	1497.53	1345.69	1439.98	1703.96	1769.25	1723.31	1736.37	1502.87	Zwint
ENSMUSG00000019927	-0.252315	0.0558606	0.132786	2379.7	1775	1924.11	1725.29	1618.98	1435.32	1808.78	1309.24	1681.59	1670.78	Ube2d1
ENSMUSG00000019929	-0.448537	0.0467941	0.11636	80818	95474.2	48022.8	82534	108427	64703.9	52886.7	79674.3	42121.9	64920.7	Dcn
ENSMUSG00000019932	-0.411978	0.101585	0.209555	153.79	109.017	66.9342	173.7	127.084	107.649	67.492	97.3009	97.6561	102.956	Kera
ENSMUSG00000019933	-0.455127	0.256323	0.412094	194.261	88.2047	176.826	70.2608	55.4873	91.1623	96.4171	34.5959	103.611	99.5007	Mrln
ENSMUSG00000019935	-1.07413	0.0285989	0.0792971	17.5375	17.8392	3.99607	20.4927	27.7436	4.84906	10.6059	6.48673	8.33649	11.0556	Slc17a8
ENSMUSG00000019936	2.51989	0.00114888	0.00587063	14.8394	29.7319	13.9863	8.7826	41.168	150.321	21.2118	36.7581	19.0548	395.239	Epyc
ENSMUSG00000019942	1.96551	1.07012e-25	2.57217e-23	210.45	217.043	317.688	212.734	195.1	618.74	990.204	1075.72	1008.72	812.589	Cdk1
ENSMUSG00000019943	0.0324276	0.631457	0.76127	4377.62	4786.84	4005.06	4673.32	4720	4477.62	4798.68	4906.13	4344.5	4551.47	Atp2b1
ENSMUSG00000019944	-0.375965	0.000830637	0.00449647	963.211	924.663	1064.95	950.473	1047.1	820.461	757.838	813.003	574.027	845.065	Rhobtb1
ENSMUSG00000019947	-0.450683	2.05704e-09	5.2951e-08	1095.42	1239.82	1238.78	1297.87	1297.69	970.782	909.213	927.602	800.303	907.944	Arid5b
ENSMUSG00000019948	0.128627	0.203049	0.348417	223.94	251.73	253.751	242.01	269.382	249.242	250.684	267.037	321.55	274.318	Actr6
ENSMUSG00000019951	0.165584	0.0469149	0.116535	1388.16	1647.15	1288.73	1491.09	1575.12	1517.76	1659.34	1737.36	1751.85	1629.32	Uhrf1bp1l
ENSMUSG00000019952	0.0318232	0.661156	0.783799	577.387	574.817	510.498	606.976	545.923	538.246	611.284	594.617	559.736	572.82	Poc1b
ENSMUSG00000019960	0.579966	6.35853e-09	1.48967e-07	1146.68	979.172	1029.99	992.434	984.452	1476.05	1860.85	1554.65	1389.81	1386.1	Dusp6
ENSMUSG00000019961	0.232276	2.02853e-05	0.000192533	3368.54	3783.88	3521.54	3706.26	3849.21	4074.18	4324.31	4532.06	4242.08	4253.65	Tmpo
ENSMUSG00000019966	0.179856	0.0314682	0.0857626	1376.02	1245.77	1072.95	1371.06	1230.56	1352.89	1479.04	1526.54	1411.25	1360.53	Kitl
ENSMUSG00000019969	-0.0670946	0.314939	0.477308	3860.94	4087.15	3897.17	4084.89	4396.92	4130.43	3584.79	3982.85	3600.17	4104.4	Psen1
ENSMUSG00000019970	-0.249445	0.0372737	0.0978665	5757.68	6217.94	4665.41	6580.12	5980.99	5027.5	4959.7	4973.16	5635.47	3975.19	Sgk1
ENSMUSG00000019971	0.0893074	0.385876	0.548609	188.865	179.383	189.813	208.831	188.836	203.661	177.407	207.575	233.422	198.31	Cep290
ENSMUSG00000019975	-0.211317	0.229075	0.380761	1519.01	1757.16	955.061	1435.47	1781.86	1165.71	1264.03	1595.74	1113.52	1294.89	Ikbip
ENSMUSG00000019977	-0.0248669	0.678036	0.795768	1993.87	1958.34	1968.07	1899.97	1951.9	1805.79	1893.63	1787.09	2112.71	2004.52	Hbs1l
ENSMUSG00000019978	-0.120353	0.436806	0.596459	4644.73	4204.1	2838.21	4641.12	4984.01	3966.53	4260.67	4012.04	3194.07	4170.74	Epb41l2
ENSMUSG00000019979	0.250133	0.285103	0.444615	829.657	1041.61	402.604	883.14	889.586	916.472	1044.2	1235.72	833.649	783.568	Apaf1
ENSMUSG00000019982	0.184095	0.410055	0.570839	56.6595	92.169	71.9293	95.6328	121.714	99.8906	80.0262	90.8142	97.6561	130.595	Myb
ENSMUSG00000019984	-0.121363	0.0433773	0.110037	1108.91	1142.7	1047.97	1120.27	1070.37	1075.52	920.783	995.713	1018.24	1034.39	Med23
ENSMUSG00000019986	-0.0444402	0.658619	0.782241	296.788	334.98	405.601	320.077	306.075	331.676	330.711	310.282	323.932	318.54	Ahi1
ENSMUSG00000019987	0.619225	0.311916	0.474007	1676.85	1492.54	820.194	1799.46	1434.61	641.046	1682.48	1484.38	6419.1	869.94	Arg1
ENSMUSG00000019988	0.0831733	0.435283	0.594861	820.214	790.869	653.358	683.091	667.637	771	859.076	745.974	638.337	807.061	Nedd1
ENSMUSG00000019989	-0.493778	0.0622699	0.14411	358.843	426.158	170.832	326.908	501.175	217.238	324.926	286.497	189.357	248.752	Enpp3
ENSMUSG00000019990	0.089408	0.640178	0.767929	495.096	426.158	254.75	411.807	344.558	451.932	475.336	409.745	295.35	419.423	Pde7b
ENSMUSG00000019992	1.29615	1.86619e-08	3.9317e-07	25.6317	35.6783	65.9352	38.058	32.2184	86.3133	101.238	107.031	100.038	93.9729	Mtfr2
ENSMUSG00000019996	-0.275141	0.0267771	0.0753178	2363.51	2436.04	3251.8	2581.11	2718.88	2279.06	1775.04	2079	2542.63	2359.69	Map7
ENSMUSG00000019997	0.302783	0.632775	0.762143	3580.34	2774.98	13701.5	3671.13	3169.04	11942.3	3759.3	2999.03	4477.89	9999.13	Ctgf
ENSMUSG00000019998	0.274652	0.000205899	0.00137921	2297.41	2314.14	1923.11	2271.77	2295.56	2698.02	2751.74	2909.3	2585.5	2487.52	Stx7
ENSMUSG00000020000	-0.17601	0.294146	0.454732	3332.12	3398.36	2786.26	3690.65	3587.88	2509.87	2552.16	3231.47	4206.36	2371.43	Moxd1
ENSMUSG00000020003	0.116674	0.358179	0.521367	894.411	811.682	1217.8	813.855	884.217	985.329	881.252	1010.85	1059.93	1073.78	Pex7
ENSMUSG00000020007	-0.175255	0.380668	0.543418	832.355	1011.88	1288.73	960.231	770.557	654.623	719.272	845.437	1254.05	836.773	Il20ra
ENSMUSG00000020009	-0.0840995	0.456074	0.614173	5763.08	6131.72	4591.49	6112.69	6262.01	5391.18	5747.42	6322.4	4887.57	4880.37	Ifngr1
ENSMUSG00000020010	-0.00935645	0.965794	0.981707	72.8479	72.3477	82.9185	64.4058	59.9621	104.74	60.7428	55.1372	53.5917	73.9345	Vnn3
ENSMUSG00000020015	0.559387	3.47118e-10	1.04975e-08	554.454	550.041	563.446	586.483	584.406	732.208	984.419	809.76	858.659	801.533	Cdk17
ENSMUSG00000020017	-0.0921825	0.682715	0.799475	6139.46	6941.42	12523.7	7242.72	8892.28	8834.02	5389.72	7447.85	7046.72	10437.2	Hal
[truncated: 16,528 more rows]
