# Supplementary material for: Anaplasma phagocytophilum Transmission Activates Immune Pathways While Repressing Wound Healing in the Skin
Source: Life (Basel). 2022 Nov 24;12(12):1965. doi: 10.3390/life12121965 (PMC9781593; doi:10.3390/life12121965)
Supplement: Supplementary file 1 [file life-12-01965-s001.zip › Supplementary file S4. Differential_expression_analysis_table significant genes control v anaplasma (only significant pvalue).xlsx]

## Sheet: Differential_expression_analysi
ID	log2FoldChange	pvalue	padj	Anaplasma1	Anaplasma2	Anaplasma3	Anaplasma4	Anaplasma5	Control1	Control2	Control3	Control4	Control5	Gene.name
ENSMUSG00000082976	7.04749	9.54094e-07	5.98156e-05	243.288	243.74	140.312	0	58.6671	0.897585	0	2.99291	0	1.27728	Gm15056
ENSMUSG00000068606	5.96662	2.97608e-16	3.47933e-13	17363.9	5977.04	11673.6	394.706	11923.1	170.541	88.945	229.456	108.255	159.66	Gm4841
ENSMUSG00000090942	5.17813	3.55817e-21	1.26706e-17	2919.46	930.535	1980.32	142.138	2336.91	48.4696	54.2564	50.8795	42.2194	33.848	F830016B08Rik
ENSMUSG00000000204	5.03601	4.71085e-41	8.38766e-37	23706.7	14165.8	33075.4	6953.83	35973.7	643.568	756.922	780.152	818.406	472.594	Slfn4
ENSMUSG00000060183	4.9413	3.21386e-10	6.50259e-08	711.253	343.398	1092.74	19.6806	1201.7	31.4155	17.789	23.9433	14.0731	22.3524	Cxcl11
ENSMUSG00000079339	4.93817	9.04768e-12	2.82621e-09	2717.38	1396.4	4124.33	248.195	6551.16	97.8368	83.6083	193.542	59.5401	56.2004	Ifit1bl1
ENSMUSG00000055110	4.92598	1.21851e-09	2.10636e-07	54.5072	37.2214	89.2897	6.56021	143.734	5.38551	0.88945	0.997637	3.24764	0.638641	A630012P03Rik
ENSMUSG00000022126	4.72856	4.27562e-13	1.95198e-10	2378.38	1596.92	5979.22	536.844	4257.28	78.0899	201.905	167.603	58.4576	50.4526	Acod1
ENSMUSG00000038580	4.71023	1.24276e-09	2.12763e-07	62.4839	44.4256	42.5189	3.28011	100.712	2.69275	2.66835	1.99527	1.08255	1.27728	Sct
ENSMUSG00000070501	4.61836	3.00203e-16	3.47933e-13	199.417	104.46	310.388	48.1082	343.203	6.28309	15.1206	11.9716	3.24764	4.47048	Ifi214
ENSMUSG00000056494	4.5325	2.98056e-06	0.00015472	19.9417	7.20414	24.4484	5.46684	110.49	1.79517	0.88945	0.997637	0	3.1932	Cngb3
ENSMUSG00000111713	4.52235	1.03471e-12	4.28442e-10	168.839	81.647	199.839	48.1082	593.516	10.771	5.3367	11.9716	16.2382	3.83184	Gm20234
ENSMUSG00000048852	4.47331	6.20202e-15	4.80118e-12	2507.33	1045.8	2081.3	92.9364	2220.55	60.1382	95.1711	72.8275	76.8609	53.0072	Gm12185
ENSMUSG00000022584	4.4578	3.66318e-27	3.26115e-23	10944	7157.32	14559.5	2609.87	9518.74	761.152	324.649	354.161	350.745	247.793	Ly6c2
ENSMUSG00000015437	4.41774	3.5665e-15	2.88644e-12	1583.37	1676.16	2200.35	116.99	2241.08	109.505	49.8092	105.749	59.5401	41.5116	Gzmb
ENSMUSG00000111118	4.39628	1.09669e-15	1.02771e-12	416.116	290.567	615.461	73.2557	909.34	16.1565	29.3518	33.9196	21.651	8.94097	Gm6545
ENSMUSG00000106609	4.34284	2.45405e-07	1.90805e-05	18.6122	7.20414	49.9597	12.0271	19.5557	2.69275	0	0.997637	1.08255	0.638641	Gm43181
ENSMUSG00000034855	4.23186	2.03908e-09	3.18472e-07	10731.3	4207.22	18434.1	1089	25419.5	795.26	592.374	965.712	480.651	353.168	Cxcl10
ENSMUSG00000020826	4.16349	5.97444e-13	2.65937e-10	1409.21	1321.96	3919.18	133.391	891.74	107.71	96.0606	73.8251	77.9434	72.805	Nos2
ENSMUSG00000018930	4.10188	2.34735e-23	1.39315e-19	783.043	524.702	1197.97	484.362	1723.84	40.3913	33.7991	70.8322	96.3467	34.4866	Ccl4
ENSMUSG00000022586	3.92738	5.86365e-12	1.95689e-09	675.358	703.605	1175.65	82.0027	418.492	87.0657	32.9096	36.9126	24.8986	19.1592	Ly6i
ENSMUSG00000020641	3.91736	9.37847e-09	1.16772e-06	12522	8149.09	17745.3	1482.61	24958	490.081	680.429	2079.08	477.403	565.836	Rsad2
ENSMUSG00000078922	3.75012	8.51834e-08	7.62156e-06	2572.47	1127.45	3268.64	95.1231	2061.17	193.878	113.85	173.589	84.4387	112.401	Tgtp1
ENSMUSG00000105096	3.72941	1.64081e-06	9.57858e-05	1869.2	854.892	1565.76	64.5088	1417.79	191.186	92.5028	65.844	21.651	63.8641	Gbp10
ENSMUSG00000035692	3.71185	3.39235e-16	3.55299e-13	8354.23	5331.07	11303.6	2170.34	18995.4	791.67	531.002	1054.5	677.675	468.124	Isg15
ENSMUSG00000055170	3.69346	4.60618e-09	6.40727e-07	155.545	162.093	327.395	12.0271	335.38	24.2348	9.78395	17.9575	8.66038	15.966	Ifng
ENSMUSG00000044703	3.68614	5.93496e-12	1.95689e-09	981.13	507.892	1352.1	202.273	1905.7	98.7343	85.3872	124.705	25.9811	49.814	Phf11a
ENSMUSG00000102051	3.64558	3.77504e-10	7.54419e-08	373.574	116.467	475.149	74.3491	647.294	50.2648	12.4523	10.974	30.3113	30.6547	I830127L07Rik
ENSMUSG00000068246	3.63098	2.20968e-16	3.02641e-13	818.938	524.702	910.967	208.833	1599.66	88.8609	55.1459	88.7897	54.1274	41.5116	Apol9b
ENSMUSG00000035042	3.62859	1.51429e-06	8.95748e-05	1683.08	1398.8	1841.07	78.7226	1733.61	188.493	102.287	164.61	63.8703	25.5456	Ccl5
ENSMUSG00000062488	3.61834	2.35528e-11	6.45167e-09	4392.48	1856.27	3981.89	588.232	7022.45	249.529	246.378	602.573	148.309	206.281	Ifit3b
ENSMUSG00000025498	3.60466	1.15445e-20	3.42584e-17	20187.6	12314.3	24034.9	6086.78	35439.8	1763.75	1601.9	2236.7	1342.36	1116.98	Irf7
ENSMUSG00000041827	3.58403	1.38762e-13	7.72083e-11	4064.11	2480.63	5290.41	899.843	8156.68	295.305	329.096	654.45	213.262	250.347	Oasl1
ENSMUSG00000063388	3.52004	6.35607e-08	5.92512e-06	4314.05	1875.48	3090.06	223.047	4419.59	171.439	424.268	237.438	161.3	219.054	BC023105
ENSMUSG00000058427	3.49985	3.74204e-05	0.00126667	501.201	182.505	446.448	2158.31	141.779	15.2589	40.9147	157.627	58.4576	31.2934	Cxcl2
ENSMUSG00000000386	3.48649	1.75671e-10	3.86152e-08	6624.62	2971.71	8155.12	1262.84	12644.7	511.623	458.067	1229.09	260.894	365.302	Mx1
ENSMUSG00000057346	3.4788	3.08995e-15	2.75083e-12	670.04	547.515	662.232	164.005	1401.17	86.1682	40.0252	74.8228	55.2099	53.0072	Apol9a
ENSMUSG00000087477	3.45202	3.00101e-08	3.08862e-06	47.86	43.2249	65.9043	6.56021	77.245	2.69275	4.44725	8.97873	2.1651	3.83184	Gm13822
ENSMUSG00000073491	3.45029	3.12661e-16	3.47933e-13	3291.7	2063.99	4593.1	1051.82	5102.08	262.992	324.649	524.757	161.3	199.895	Ifi213
ENSMUSG00000103588	3.43478	0.000240996	0.00575964	152.886	31.218	8.50378	424.227	18.5779	1.79517	5.3367	30.9267	8.66038	12.1342	Gm18445
ENSMUSG00000030156	3.43104	1.72397e-09	2.86872e-07	578.308	343.398	899.275	63.4154	1500.9	70.9092	54.2564	79.8109	63.8703	45.3435	Cd69
ENSMUSG00000091649	3.41307	9.6039e-14	5.89646e-11	3173.38	1810.64	4386.89	777.385	6008.49	333.004	330.875	463.901	168.877	220.331	Phf11b
ENSMUSG00000045932	3.4071	5.39446e-11	1.31573e-08	11182	5753.71	15531.1	1665.2	19008.1	1022.35	812.068	1872.56	604.062	698.673	Ifit2
ENSMUSG00000032661	3.38548	9.23513e-18	2.05539e-14	5408.18	2942.89	7159.12	1810.62	9339.8	625.617	516.77	690.365	346.415	372.327	Oas3
ENSMUSG00000044701	3.37232	7.40566e-09	9.48617e-07	312.419	141.682	391.174	34.9878	440.981	44.8792	24.0151	27.9338	7.57783	22.9911	Il27
ENSMUSG00000030142	3.35289	3.13221e-17	5.0699e-14	1906.42	1315.96	3060.3	589.326	1333.7	215.42	203.684	189.551	102.842	91.9642	Clec4e
ENSMUSG00000028037	3.33505	3.34488e-15	2.83598e-12	1415.86	1251.12	1947.37	461.402	3446.69	165.156	172.553	255.395	129.906	121.98	Ifi44
ENSMUSG00000037849	3.32894	9.58875e-13	4.06494e-10	2141.73	917.328	2662.75	546.684	3210.07	170.541	177.001	360.147	108.255	127.728	Ifi206
ENSMUSG00000035951	3.2819	0.00354725	0.0427326	2.65889	112.865	2.12594	1.09337	13.689	0.897585	2.66835	4.98818	3.24764	1.91592	Ascl3
ENSMUSG00000074896	3.26423	2.65422e-10	5.689e-08	14589.3	7079.27	14932.6	2542.08	25772.5	1290.73	961.495	2758.47	738.297	1007.77	Ifit3
ENSMUSG00000031551	3.16134	4.62648e-06	0.000220252	186.122	50.429	221.098	5.46684	94.8452	13.4638	5.3367	11.9716	16.2382	15.3274	Ido1
ENSMUSG00000024675	3.14559	1.70606e-17	3.03764e-14	7782.57	4743.93	10442.6	2777.16	11433.2	1266.49	898.344	845.996	696.078	494.946	Ms4a4c
ENSMUSG00000085295	3.1455	4.47843e-11	1.12308e-08	118.321	129.675	164.761	38.2679	256.18	17.9517	24.9046	13.9669	17.3208	6.38641	4930430E12Rik
ENSMUSG00000048498	3.13095	8.02169e-08	7.21345e-06	163.522	157.29	190.272	24.0541	213.157	18.8493	28.4624	26.9362	4.33019	7.02505	Cd300e
ENSMUSG00000103105	3.116	1.03554e-06	6.42434e-05	26.5889	10.8062	37.204	12.0271	47.9115	1.79517	1.7789	6.98346	4.33019	1.27728	Gm18752
ENSMUSG00000026581	3.05507	1.33768e-13	7.68305e-11	3108.24	1726.59	4802.51	844.081	4949.55	514.316	305.081	345.182	424.359	268.229	Sell
ENSMUSG00000022501	3.04779	2.32299e-05	0.000848621	22.6006	24.0138	26.5743	3.28011	28.3558	2.69275	0	1.99527	6.49529	1.91592	Prm1
ENSMUSG00000066677	3.04448	2.89801e-10	5.9999e-08	1457.07	686.795	1923.98	389.239	2566.69	131.047	133.417	349.173	107.172	130.921	Pydc3
ENSMUSG00000034459	3.0188	1.86692e-08	2.0393e-06	6479.71	3922.66	8801.41	1597.41	14725.4	650.749	591.484	2055.13	517.458	569.029	Ifit1
ENSMUSG00000071068	3.01149	5.65312e-12	1.93565e-09	626.168	301.373	770.655	191.34	1054.05	68.2165	76.4927	80.8086	106.09	34.4866	Treml2
ENSMUSG00000020638	2.99773	2.51875e-08	2.67257e-06	4106.65	2426.6	6133.35	879.069	11556.4	506.238	511.434	1200.16	405.955	519.215	Cmpk2
ENSMUSG00000030107	2.92438	1.67603e-11	4.89209e-09	3449.91	2473.42	4504.88	1011.37	7686.37	402.118	465.182	837.017	439.514	376.159	Usp18
ENSMUSG00000010601	2.90579	1.35106e-10	3.04501e-08	360.279	708.408	644.161	221.954	1334.68	108.608	42.6936	65.844	141.814	77.9142	Apol7a
ENSMUSG00000052270	2.89448	3.99391e-11	1.01588e-08	697.958	543.913	1274.5	254.755	992.452	134.638	147.649	123.707	55.2099	45.3435	Fpr2
ENSMUSG00000053846	2.88799	7.83161e-13	3.40102e-10	1672.44	944.944	2170.59	410.013	2574.51	147.204	193.011	238.435	203.519	267.59	Lipg
ENSMUSG00000029417	2.86973	0.00032026	0.0071907	6508.96	2432.6	8669.6	485.456	6778.01	1930.71	368.232	448.937	400.543	254.818	Cxcl9
ENSMUSG00000023132	2.85947	7.89764e-07	5.18647e-05	541.084	678.39	723.884	67.7889	585.693	143.614	29.3518	91.7826	69.283	24.2683	Gzma
ENSMUSG00000052749	2.85885	6.76504e-18	1.72074e-14	869.457	427.446	1125.69	354.252	1205.61	104.12	123.634	124.705	105.007	91.9642	Trim30b
ENSMUSG00000024401	2.85759	1.09438e-22	4.87137e-19	557.037	534.307	895.023	272.249	762.672	78.9875	102.287	86.7944	87.6864	61.9481	Tnf
ENSMUSG00000097111	2.82457	6.9156e-05	0.00206252	45.2011	27.6159	87.1637	4.37348	61.6005	8.97585	10.6734	7.98109	3.24764	1.27728	Peak1os
ENSMUSG00000035186	2.81862	5.31778e-07	3.66988e-05	514.495	254.546	620.776	65.6021	963.118	120.276	33.7991	76.818	71.4481	40.873	Ubd
ENSMUSG00000051648	2.81393	3.56511e-05	0.0012137	39.8833	25.2145	28.7003	2.18674	34.2225	1.79517	1.7789	4.98818	3.24764	6.38641	Kctd19
ENSMUSG00000023341	2.81092	1.32965e-08	1.54735e-06	1017.02	811.667	1460.52	296.303	2509.97	131.047	152.985	355.159	96.3467	133.476	Mx2
ENSMUSG00000035352	2.79738	1.01326e-10	2.34301e-08	1365.34	899.317	2943.37	384.866	2351.57	236.065	225.92	292.308	219.757	169.24	Ccl12
ENSMUSG00000045551	2.79679	1.94099e-06	0.000110061	244.618	276.159	693.058	135.578	533.871	32.3131	128.081	74.8228	22.7335	13.4115	Fpr1
ENSMUSG00000081723	2.78373	5.29862e-06	0.000246324	466.635	242.54	503.849	47.0149	291.38	75.3971	53.367	61.8535	6.49529	28.1002	Gm15931
ENSMUSG00000041620	2.77773	0.00350106	0.0425563	46.5306	10.8062	3.18892	56.8552	8.80007	0	4.44725	0.997637	2.1651	10.2182	Mmp1b
ENSMUSG00000066861	2.77113	1.16207e-11	3.44844e-09	1112.74	830.878	1556.19	489.829	2533.44	164.258	173.443	337.201	150.474	130.921	Oas1g
ENSMUSG00000068245	2.74908	6.72628e-15	4.99006e-12	3701.17	2860.05	4565.47	1280.33	6424.05	564.581	582.59	756.209	384.304	513.467	Phf11d
ENSMUSG00000033213	2.72385	2.6986e-07	2.08002e-05	514.495	340.996	640.972	73.2557	1092.19	69.114	108.513	63.8488	117.998	44.0662	AA467197
ENSMUSG00000039236	2.70007	3.67895e-11	9.64371e-09	2010.12	1062.61	2404.44	497.483	3445.71	230.679	276.619	361.145	323.682	258.011	Isg20
ENSMUSG00000000982	2.69488	2.01336e-11	5.78193e-09	374.903	276.159	512.353	521.537	696.183	43.9817	47.1408	106.747	138.566	33.2093	Ccl3
ENSMUSG00000018925	2.67049	4.08795e-05	0.00135866	19.9417	20.4117	14.8816	6.56021	42.0448	5.38551	0.88945	5.98582	3.24764	1.27728	Heatr9
ENSMUSG00000078921	2.66901	5.96962e-09	7.87327e-07	3166.74	1490.06	4110.51	563.085	3765.45	654.339	354.001	496.823	250.068	303.993	Tgtp2
ENSMUSG00000050370	2.64525	1.09083e-08	1.33029e-06	869.457	584.736	1560.44	189.153	1585.97	143.614	152.985	91.7826	213.262	164.131	Ch25h
ENSMUSG00000109729	2.63012	2.79905e-07	2.13893e-05	26.5889	20.4117	28.7003	8.74695	29.3336	5.38551	5.3367	3.99055	1.08255	2.55456	Gm45418
ENSMUSG00000090881	2.6179	6.64975e-06	0.000295997	65.1428	30.0173	90.3526	15.3072	100.712	5.38551	10.6734	21.948	6.49529	5.10912	Gm6904
ENSMUSG00000052477	2.6159	1.25964e-08	1.48529e-06	140.921	154.889	183.894	25.1475	151.557	15.2589	27.5729	31.9244	17.3208	15.3274	C130026I21Rik
ENSMUSG00000016496	2.61464	2.70581e-09	4.08279e-07	5692.68	2970.51	7450.37	825.494	6683.16	994.524	709.781	791.126	699.326	662.27	Cd274
ENSMUSG00000062007	2.61095	9.03394e-12	2.82621e-09	191.44	82.8477	169.013	75.4425	233.691	26.03	33.7991	23.9433	28.1462	12.1342	Hsh2d
ENSMUSG00000078853	2.61083	1.14072e-07	9.90754e-06	11758.9	5461.94	13071.4	1587.57	14144.6	2806.75	1086.02	1443.58	902.845	1295.16	Igtp
ENSMUSG00000078763	2.6063	8.11501e-16	8.0271e-13	3589.5	1910.3	4281.65	1680.51	4723.68	701.911	442.946	731.268	407.038	375.521	Slfn1
ENSMUSG00000043263	2.58917	3.83613e-11	9.89888e-09	5627.54	2807.22	7422.74	1812.81	8221.22	727.044	942.817	1352.8	607.309	673.127	Ifi209
ENSMUSG00000059089	2.586	8.61735e-10	1.56563e-07	2482.07	1871.88	4126.46	1059.47	4244.57	788.08	454.509	565.66	272.802	215.222	Fcgr4
ENSMUSG00000030187	2.5833	1.55546e-08	1.77457e-06	1018.35	744.428	1757.09	325.824	1312.19	369.805	150.317	136.676	101.759	102.182	Klra2
ENSMUSG00000000817	2.57042	0.00016791	0.0043454	63.8133	51.6297	59.5264	2.18674	49.867	6.28309	6.22615	14.9646	8.66038	2.55456	Fasl
ENSMUSG00000026420	2.5695	0.00186876	0.0267685	167.51	31.218	21.2594	129.018	1.95557	8.97585	6.22615	5.98582	20.5684	17.2433	Il24
ENSMUSG00000038179	2.55637	5.54477e-09	7.42291e-07	2604.38	1811.84	3265.45	424.227	3054.6	460.461	468.74	477.868	241.408	249.07	Slamf7
ENSMUSG00000078616	2.55496	1.80482e-08	1.98364e-06	486.577	196.913	619.713	146.511	642.405	61.9334	54.2564	135.679	37.8892	66.4186	Trim30c
ENSMUSG00000027514	2.54712	4.83418e-12	1.75658e-09	7305.3	3848.21	8957.67	2749.82	10538.6	1687.46	1033.54	1433.6	797.838	762.537	Zbp1
ENSMUSG00000043953	2.54118	5.2275e-12	1.86151e-09	785.702	554.719	1050.22	176.032	848.717	112.198	112.96	140.667	109.337	111.762	Ccrl2
ENSMUSG00000043740	2.54092	2.11864e-13	1.04785e-10	1091.47	706.006	1293.64	498.576	1704.28	163.36	208.131	248.412	199.189	91.9642	B430306N03Rik
ENSMUSG00000021758	2.53749	5.24937e-06	0.000244673	71.79	44.4256	83.9748	10.9337	162.312	10.771	9.78395	11.9716	15.1557	16.6047	Ddx4
ENSMUSG00000043939	2.53558	8.93335e-09	1.12013e-06	388.198	160.893	393.3	156.352	839.917	70.0116	80.0505	88.7897	55.2099	40.873	A530064D06Rik
ENSMUSG00000072844	2.53331	2.72391e-07	2.09048e-05	603.568	398.629	1261.75	241.635	1639.75	67.3189	162.769	132.686	243.573	110.485	G530011O06Rik
ENSMUSG00000034570	2.53218	5.30804e-05	0.0016639	200.746	1010.98	275.31	50.295	115.379	90.6561	52.4775	45.8913	38.9717	57.4777	Inpp5j
ENSMUSG00000105504	2.52955	2.01449e-07	1.59414e-05	5021.31	2410.99	7377.03	803.626	7306.01	1241.36	693.771	937.779	514.21	582.44	Gbp5
ENSMUSG00000040328	2.52384	1.38277e-07	1.17239e-05	502.53	258.149	737.703	113.71	825.251	136.433	71.156	108.742	54.1274	53.6458	Olfr56
ENSMUSG00000029561	2.52364	1.21805e-13	7.2291e-11	11321.5	7106.89	12555.8	4586.68	17798.6	2208.06	1828.71	2584.88	1189.72	1470.15	Oasl2
ENSMUSG00000072109	2.52288	8.75062e-09	1.105e-06	332.361	283.363	441.133	67.7889	551.471	47.572	61.372	87.792	51.9623	43.4276	A530040E14Rik
ENSMUSG00000024803	2.52097	0.000827676	0.0147663	12101.9	6082.7	11883	509.51	4066.61	1051.07	1724.64	247.414	1618.41	1394.15	Ankrd1
ENSMUSG00000004359	2.51674	1.01611e-08	1.24771e-06	836.221	440.654	433.693	83.096	439.025	69.114	72.0454	105.749	63.8703	79.1914	Spic
ENSMUSG00000039699	2.47541	1.54143e-07	1.27061e-05	767.089	401.031	1209.66	169.472	989.518	221.703	110.292	146.653	72.5307	84.9392	Batf2
ENSMUSG00000056290	2.46739	5.50697e-09	7.42291e-07	953.212	715.612	1071.48	180.406	1031.56	209.137	124.523	187.556	117.998	75.9982	Ms4a4b
ENSMUSG00000104713	2.45217	2.83806e-07	2.15947e-05	3016.51	1673.76	3686.39	457.028	3264.82	843.73	330.875	429.981	261.977	344.227	Gbp6
ENSMUSG00000052485	2.44441	2.57599e-11	6.94931e-09	203.405	154.889	318.892	79.8159	332.447	38.5962	32.0202	51.8771	46.5495	31.932	Tmem171
ENSMUSG00000046879	2.43326	6.0382e-10	1.16859e-07	10566.4	7070.87	12083.9	2356.21	13642.1	2465.67	1552.09	1960.36	1083.63	1403.09	Irgm1
ENSMUSG00000047631	2.41982	8.11412e-07	5.26773e-05	53.1778	109.263	53.1486	24.0541	108.534	15.2589	19.5679	5.98582	18.4033	6.38641	Apof
ENSMUSG00000046031	2.40806	2.05807e-06	0.000114512	771.078	612.352	1295.76	159.632	1306.32	289.92	155.654	172.591	67.1179	95.7961	Fam26f
ENSMUSG00000070427	2.40553	8.49453e-10	1.55923e-07	1716.31	1203.09	2556.45	523.724	2148.19	511.623	241.93	353.163	225.17	206.281	Il18bp
ENSMUSG00000035852	2.40478	3.34752e-06	0.000168846	47.86	50.429	76.534	10.9337	107.556	6.28309	15.1206	9.97637	11.908	12.1342	Misp
ENSMUSG00000029322	2.40319	1.56025e-12	6.31371e-10	8218.63	4131.58	10259.8	4058.59	10818.2	1647.07	1351.96	2067.1	1275.24	746.571	Plac8
ENSMUSG00000082292	2.39307	9.53372e-07	5.98156e-05	2064.63	836.882	2576.64	470.149	3192.47	615.743	278.398	424.993	168.877	252.263	Gm12250
ENSMUSG00000094796	2.36859	1.76133e-09	2.90376e-07	377.562	234.135	526.171	137.764	713.783	90.6561	78.2716	100.761	55.2099	60.6709	BC147527
ENSMUSG00000004296	2.35613	0.000282372	0.00646067	77.1078	84.0484	126.494	6.56021	78.2228	15.2589	16.0101	27.9338	10.8255	3.1932	Il12b
ENSMUSG00000000791	2.34712	4.38024e-07	3.1196e-05	392.186	277.36	609.083	88.5629	434.137	135.535	44.4725	71.8298	61.7052	40.873	Il12rb1
ENSMUSG00000043931	2.34249	1.82744e-07	1.4764e-05	35.895	66.038	59.5264	14.2138	56.7115	11.6686	7.1156	8.97873	12.9906	5.74777	Gimap7
ENSMUSG00000053835	2.34085	1.70885e-13	8.94886e-11	1994.17	1474.45	2375.74	723.81	2509.97	460.461	394.026	421.003	247.903	268.868	H2-T24
ENSMUSG00000098934	2.32266	1.78367e-06	0.000103111	27.9183	19.2111	35.0781	9.84032	38.1336	4.48792	6.22615	7.98109	2.1651	5.10912	Gm18853
ENSMUSG00000029379	2.32175	0.00109352	0.0181963	116.991	54.0311	264.68	217.58	16.6223	3.59034	21.3468	52.8747	40.0543	16.6047	Cxcl3
ENSMUSG00000052776	2.318	2.35727e-13	1.13436e-10	2997.9	1941.52	3497.18	1511.04	5357.28	581.635	671.535	821.055	541.274	454.712	Oas1a
ENSMUSG00000017002	2.3101	6.86972e-10	1.30123e-07	1609.96	570.328	1331.9	1297.83	559.293	109.505	137.865	274.35	309.609	251.624	Slpi
ENSMUSG00000045322	2.28965	4.76671e-09	6.57917e-07	2658.89	1180.28	2691.45	785.039	2603.84	582.533	535.449	439.958	201.354	269.506	Tlr9
ENSMUSG00000047798	2.27661	7.09253e-14	4.51009e-11	1320.14	749.231	1688	758.798	1408.01	283.637	276.619	203.518	333.425	127.089	Cd300lf
ENSMUSG00000054892	2.26632	1.95623e-08	2.12382e-06	128.956	102.059	108.423	26.2409	78.2228	15.2589	17.789	23.9433	23.816	12.1342	Txk
ENSMUSG00000028268	2.2587	6.01426e-08	5.69596e-06	7811.82	3803.79	8528.23	1775.63	9491.36	2140.74	1062	1511.42	798.92	1050.56	Gbp3
ENSMUSG00000035208	2.23567	2.7708e-10	5.80402e-08	3090.96	1815.44	3770.36	1224.57	4545.72	566.376	649.298	969.703	401.625	480.896	Slfn8
ENSMUSG00000029798	2.23348	8.82743e-10	1.5876e-07	2220.17	1475.65	2828.57	677.889	3508.29	489.184	450.062	609.556	338.837	390.209	Herc6
ENSMUSG00000015947	2.22336	1.31535e-10	3.00255e-08	7088.6	4796.76	9383.92	3394.91	11233.8	2072.52	1734.43	1967.34	919.083	994.363	Fcgr1
ENSMUSG00000096960	2.22056	4.86564e-05	0.00156943	30.5772	32.4187	78.6599	12.0271	22.4891	13.4638	5.3367	8.97873	4.33019	5.74777	A230028O05Rik
ENSMUSG00000032487	2.21277	8.6095e-08	7.66461e-06	563.684	273.758	697.31	833.147	233.691	52.0599	145.87	166.605	69.283	127.089	Ptgs2
ENSMUSG00000046718	2.21112	1.08179e-11	3.26463e-09	8629.42	6252	10102.5	4413.93	17301.9	2159.59	2083.09	2222.73	2319.9	1301.55	Bst2
ENSMUSG00000057135	2.2078	7.90526e-11	1.87671e-08	688.652	464.667	787.662	196.806	886.851	145.409	116.518	165.608	115.833	111.762	Scimp
ENSMUSG00000075010	2.19598	3.32041e-06	0.000167954	2317.22	1927.11	3690.64	513.883	3426.16	956.826	388.69	638.488	333.425	274.615	AW112010
ENSMUSG00000040483	2.18873	2.57148e-12	9.95331e-10	3154.77	2324.54	3432.34	1286.9	5001.37	819.495	560.353	849.987	568.337	536.458	Xaf1
ENSMUSG00000103219	2.17703	0.00024729	0.00586284	47.86	44.4256	90.3526	4.37348	88.0007	8.07826	14.2312	11.9716	17.3208	9.57961	Gm37787
ENSMUSG00000072621	2.16362	4.35358e-12	1.61491e-09	275.195	241.339	345.466	130.111	484.981	59.2406	75.6032	81.8062	57.375	56.2004	Slfn10-ps
ENSMUSG00000038037	2.16016	1.83256e-06	0.000104916	1487.65	802.061	2340.66	424.227	3569.89	429.046	315.755	395.064	474.156	316.127	Socs1
ENSMUSG00000054072	2.15268	1.70739e-05	0.000661022	13636.1	5800.54	14678.6	2311.38	17665.6	4924.15	1527.19	2397.32	1286.07	2030.24	Iigp1
ENSMUSG00000097418	2.14359	3.6412e-07	2.66797e-05	97.0494	84.0484	149.879	25.1475	86.0451	17.0541	16.8995	31.9244	15.1557	19.1592	Mir155hg
ENSMUSG00000036067	2.13993	6.77607e-09	8.74261e-07	824.256	531.906	1128.88	219.767	1176.28	191.186	199.237	180.572	155.887	153.912	Slc2a6
ENSMUSG00000056758	2.13702	8.27359e-06	0.000361944	132.944	37.2214	51.0227	178.219	53.7782	20.6445	30.2413	24.9409	17.3208	10.2182	Hmga2
ENSMUSG00000033450	2.12915	1.26404e-06	7.55244e-05	405.481	169.297	358.222	104.963	671.738	84.373	118.297	69.8346	64.9529	53.6458	Tagap
ENSMUSG00000099241	2.12143	0.0040783	0.0471146	26.5889	13.2076	26.5743	2.18674	35.2003	5.38551	3.5578	8.97873	0	5.74777	Gm18852
ENSMUSG00000026536	2.11788	2.22273e-09	3.44137e-07	4417.74	2227.28	5330.81	1809.53	7362.72	900.278	1021.98	1366.76	764.279	819.376	Mnda
ENSMUSG00000041754	2.10258	1.45253e-05	0.000582486	73.1194	26.4152	30.8262	84.1894	49.867	16.1565	16.8995	6.98346	18.4033	3.83184	Trem3
ENSMUSG00000035385	2.09957	2.78653e-09	4.16926e-07	4577.28	2308.93	7249.47	1782.19	6623.52	1094.16	1228.33	878.918	1156.16	902.399	Ccl2
ENSMUSG00000010342	2.08983	1.42064e-05	0.000573505	66.4722	34.82	63.7783	10.9337	80.1784	10.771	16.8995	12.9693	10.8255	8.94097	Tex14
ENSMUSG00000027580	2.08441	2.10101e-12	8.31301e-10	6838.66	4090.75	7534.35	2815.42	8977.04	1457.68	1655.27	1726.91	1002.44	1291.97	Helz2
ENSMUSG00000033355	2.0764	1.58433e-13	8.54819e-11	3830.13	3007.73	4737.67	2114.58	5912.67	1159.68	847.646	1224.1	650.611	766.369	Rtp4
ENSMUSG00000035148	2.07458	0.00402335	0.0466378	29.2478	6.00345	55.2746	5.46684	50.8448	11.6686	11.5628	4.98818	2.1651	4.47048	Gpr33
ENSMUSG00000024786	2.07383	1.10072e-05	0.000460053	14.6239	20.4117	40.3929	14.2138	28.3558	9.87343	3.5578	3.99055	6.49529	4.47048	Majin
ENSMUSG00000047293	2.06408	4.56319e-05	0.00148805	63.8133	22.8131	98.8564	22.9607	135.912	13.4638	13.3417	17.9575	22.7335	15.3274	Gpr15
ENSMUSG00000027219	2.05027	1.67318e-06	9.73562e-05	2406.29	1945.12	4052.05	709.596	4036.3	802.441	711.56	825.046	271.719	563.92	Slc28a2
ENSMUSG00000097457	2.04028	3.37068e-08	3.40994e-06	74.4489	43.2249	65.9043	29.521	67.4672	8.07826	19.5679	8.97873	20.5684	11.4955	2310031A07Rik
ENSMUSG00000029605	2.03099	9.97576e-12	3.06239e-09	816.279	950.947	1070.41	434.067	1585.97	264.788	215.247	314.256	193.776	201.172	Oas1b
ENSMUSG00000028270	2.02614	0.00403068	0.0466621	16692.5	7178.93	23477.9	2489.6	20840.5	8921.99	1971.02	2867.21	1618.41	1974.04	Gbp2
ENSMUSG00000017830	2.02381	2.30302e-11	6.45167e-09	3097.61	2050.78	3540.76	1581.01	4932.93	825.778	770.264	1027.57	540.191	575.415	Dhx58
ENSMUSG00000079363	2.01652	6.22632e-06	0.000280657	4645.08	3138.61	8046.7	966.538	6035.87	1876.85	873.44	1185.19	836.809	871.106	Gbp4
ENSMUSG00000023903	1.99979	1.04088e-06	6.43505e-05	566.343	178.903	600.579	114.804	402.847	121.174	92.5028	89.7873	89.8514	72.805	Mmp25
ENSMUSG00000066363	1.98738	0.000395311	0.00846993	362.938	189.709	722.821	72.1623	554.404	216.318	55.1459	75.8204	79.026	53.6458	Serpina3f
ENSMUSG00000003283	1.97345	1.69715e-09	2.85074e-07	2817.09	1802.24	3273.95	1117.42	3357.71	770.128	844.977	722.289	403.79	408.73	Hck
ENSMUSG00000027398	1.96444	2.57507e-06	0.000138851	2712.07	799.66	2333.22	4026.88	900.54	390.449	675.982	667.419	670.097	357	Il1b
ENSMUSG00000085977	1.95711	6.08062e-06	0.000276187	90.4022	56.4325	170.076	30.6143	145.69	35.0058	24.9046	20.9504	20.5684	25.5456	Gm5970
ENSMUSG00000024737	1.93948	3.41217e-13	1.59878e-10	3213.27	2145.63	4133.9	1554.77	4189.81	757.562	934.812	872.932	788.095	620.12	Slc15a3
ENSMUSG00000069874	1.93881	7.85005e-07	5.17667e-05	9271.54	4446.16	9052.27	2177.99	11667.9	2792.39	1788.68	2037.17	1191.88	1740.3	Irgm2
ENSMUSG00000040033	1.93439	3.90667e-12	1.47996e-09	10497.3	8691.8	12530.3	4964.99	16843.3	3405.44	2638.11	3190.44	2249.53	2521.35	Stat2
ENSMUSG00000017652	1.93006	7.77006e-08	7.02264e-06	1608.63	1009.78	2105.75	478.896	2394.6	437.124	416.263	471.882	370.231	298.884	Cd40
ENSMUSG00000021803	1.92862	2.09776e-05	0.000776521	317.737	283.363	94.6045	217.58	61.6005	40.3913	32.0202	53.8724	41.1368	87.4938	Cdhr1
ENSMUSG00000032690	1.92233	1.40567e-08	1.61471e-06	5071.83	2742.38	5402.02	2570.51	7589.57	1055.56	1448.02	1879.55	685.253	1099.1	Oas2
ENSMUSG00000095620	1.91396	0.000136753	0.00365051	38.5539	30.0173	18.0705	36.0812	6.8445	5.38551	7.1156	7.98109	9.74293	4.47048	2010005H15Rik
ENSMUSG00000073489	1.90417	1.3076e-08	1.5317e-06	8621.45	4136.38	10236.4	3985.33	13168.8	2166.77	2127.56	3020.84	1526.39	1885.27	Ifi204
ENSMUSG00000070327	1.89667	3.68308e-11	9.64371e-09	11244.4	7033.65	12165.7	5053.55	14744	3025.76	2881.82	3468.78	1880.39	2236.52	Rnf213
ENSMUSG00000048621	1.89652	1.84339e-09	2.98378e-07	304.443	192.111	372.04	113.71	297.247	71.8068	88.0555	79.8109	46.5495	57.4777	Gm6377
ENSMUSG00000062082	1.89651	1.28684e-05	0.000523111	369.586	264.152	534.675	72.1623	506.493	121.174	69.3771	120.714	66.0354	91.9642	Cd200r4
ENSMUSG00000078920	1.89151	2.92403e-06	0.000152676	5115.7	2564.68	6687.16	1608.35	7512.32	1952.25	1056.67	1596.22	843.305	882.601	Ifi47
ENSMUSG00000032691	1.8882	4.25309e-09	5.9627e-07	600.909	290.567	825.929	833.147	488.893	209.137	215.247	182.568	94.1816	120.064	Nlrp3
ENSMUSG00000001444	1.88637	5.07825e-05	0.00161461	123.638	114.066	110.549	22.9607	106.579	42.1865	24.9046	23.9433	29.2288	9.57961	Tbx21
ENSMUSG00000032446	1.88417	0.00339682	0.0416908	113.003	96.0553	145.627	8.74695	133.957	44.8792	25.794	39.9055	19.4859	5.10912	Eomes
ENSMUSG00000095028	1.88013	4.08275e-09	5.76932e-07	437.387	333.792	560.186	220.861	510.404	148.102	168.995	94.7755	84.4387	64.5027	Sirpb1b
ENSMUSG00000002307	1.87181	4.14909e-08	4.1737e-06	5236.68	3474.8	6958.22	1979	9577.4	1434.34	1491.61	1742.87	1383.5	1387.13	Daxx
ENSMUSG00000052631	1.86849	1.06527e-06	6.5404e-05	67.8017	33.6193	95.6675	31.7077	49.867	20.6445	11.5628	19.9527	10.8255	13.4115	Sh2d6
ENSMUSG00000090246	1.86717	4.28797e-06	0.000207465	74.4489	135.678	122.242	39.3613	128.09	23.3372	32.9096	37.9102	9.74293	32.5707	Gm17017
ENSMUSG00000028327	1.86012	1.12476e-05	0.000469003	97.0494	100.858	76.534	21.8674	86.0451	20.6445	24.0151	32.922	9.74293	17.8819	Stra6l
ENSMUSG00000038067	1.85912	0.00249958	0.0335167	65.1428	14.4083	27.6373	110.43	21.5113	5.38551	6.22615	21.948	20.5684	12.1342	Csf3
ENSMUSG00000086866	1.85846	0.000144934	0.0038401	63.8133	40.8235	58.4635	13.1204	108.534	8.97585	17.789	22.9456	12.9906	15.966	4930512H18Rik
ENSMUSG00000027832	1.85552	5.15115e-06	0.000241359	3029.8	906.522	4554.84	2160.5	3189.53	465.847	1071.79	818.062	1085.8	384.462	Ptx3
ENSMUSG00000057596	1.85119	1.10721e-09	1.95186e-07	2124.45	1170.67	2470.35	1059.47	2905	518.804	550.569	782.147	375.644	470.039	Trim30d
ENSMUSG00000028459	1.85096	1.53518e-16	2.27783e-13	1804.06	1886.29	1550.88	935.924	1933.08	427.25	528.333	558.677	421.111	314.211	Cd72
ENSMUSG00000026896	1.84319	3.52649e-09	5.02314e-07	4101.34	2825.23	5011.91	1654.27	6418.18	1222.51	952.601	1426.62	945.064	1030.77	Ifih1
ENSMUSG00000022686	1.84098	4.96672e-09	6.80249e-07	222.017	110.464	243.421	115.897	182.846	32.3131	74.7138	58.8606	44.3844	34.4866	B3gnt5
ENSMUSG00000082419	1.84094	6.2084e-08	5.84187e-06	152.886	154.889	152.005	73.2557	271.824	32.3131	59.5931	51.8771	51.9623	30.0161	Gm11425
ENSMUSG00000029019	1.83892	0.00150526	0.0230845	86.4139	27.6159	56.3375	56.8552	10.7556	9.87343	3.5578	11.9716	16.2382	24.2683	Nppb
ENSMUSG00000051682	1.83602	2.74989e-08	2.84662e-06	116.991	51.6297	85.0378	99.4966	58.6671	26.9275	33.7991	25.9386	14.0731	14.6887	Treml4
ENSMUSG00000067599	1.83088	0.00329552	0.0408689	131.615	108.062	87.1637	13.1204	64.5338	43.0841	8.00505	40.9031	12.9906	8.94097	Klra7
ENSMUSG00000026548	1.82779	8.98539e-06	0.000388854	865.468	703.605	817.426	284.276	1498.94	306.974	321.981	269.362	97.4293	178.819	Slamf9
ENSMUSG00000027078	1.82283	7.20693e-08	6.6144e-06	3160.09	1913.9	3928.75	1511.04	6129.73	1191.1	767.595	1064.48	895.267	786.805	Ube2l6
ENSMUSG00000030149	1.82178	2.62126e-06	0.000140577	1149.97	752.833	1507.29	322.544	1537.08	442.509	300.634	333.211	239.243	175.626	Klrk1
ENSMUSG00000030921	1.82046	2.01351e-09	3.18472e-07	5600.95	2992.12	6404.41	2711.55	7822.28	1377.79	1471.15	2063.11	1137.76	1179.57	Trim30a
ENSMUSG00000081665	1.8186	4.65428e-05	0.00151498	196.758	84.0484	200.902	55.7618	132.001	49.3672	56.0353	48.8842	15.1557	20.4365	Gm15922
ENSMUSG00000052212	1.81556	2.00863e-07	1.59414e-05	273.866	132.076	298.695	144.325	467.381	98.7343	65.8193	59.8582	90.934	59.3936	Cd177
ENSMUSG00000104654	1.80655	0.000480055	0.0097323	21.2711	16.8097	28.7003	8.74695	21.5113	3.59034	5.3367	0.997637	10.8255	7.02505	Gm43814
ENSMUSG00000040253	1.80437	1.5268e-06	9.00153e-05	6681.79	3672.91	7321.75	1631.31	8461.75	2067.14	1378.65	1957.36	1129.1	1418.42	Gbp7
ENSMUSG00000034422	1.79862	1.39086e-08	1.60807e-06	7556.56	4761.94	8902.39	2993.64	10870	2197.29	1942.56	2730.53	1483.09	1731.99	Parp14
ENSMUSG00000090186	1.79644	0.000175691	0.0044945	35.895	152.488	43.5819	28.4276	38.1336	16.1565	15.1206	19.9527	19.4859	15.3274	Gm7592
ENSMUSG00000090141	1.7944	0.000400906	0.00855077	21.2711	18.0104	39.33	7.65358	32.2669	10.771	6.22615	8.97873	3.24764	5.10912	Gm614
ENSMUSG00000095788	1.77953	4.41877e-07	3.13451e-05	643.451	441.854	806.796	307.237	623.827	197.469	273.061	172.591	92.0165	87.4938	Sirpb1a
ENSMUSG00000091144	1.77376	1.80117e-09	2.94218e-07	384.209	240.138	375.229	179.312	558.315	107.71	114.739	122.709	87.6864	75.9982	Phf11c
ENSMUSG00000070031	1.77317	5.22922e-08	5.08777e-06	1952.95	1110.64	2243.93	707.41	2704.55	559.195	508.765	650.459	389.717	443.217	Sp140
ENSMUSG00000096140	1.74043	3.07285e-06	0.000158586	77.1078	93.6539	94.6045	24.0541	108.534	23.3372	24.0151	29.9291	25.9811	16.6047	Ankrd66
ENSMUSG00000070034	1.73797	3.86597e-07	2.81139e-05	2988.59	1695.38	3650.25	1222.39	4980.84	973.88	959.716	1063.48	611.639	749.764	Sp110
ENSMUSG00000074677	1.73585	1.24584e-06	7.46873e-05	1080.84	710.809	1441.39	512.79	1135.21	450.588	408.257	283.329	161.3	162.215	Sirpb1c
ENSMUSG00000030144	1.73462	5.21091e-08	5.08777e-06	1100.78	619.556	1320.21	1150.22	1008.1	267.48	465.182	436.965	256.564	137.308	Clec4d
ENSMUSG00000037731	1.73105	3.08361e-06	0.000158652	5187.49	3001.73	7048.57	2080.68	8000.24	1793.37	1660.6	2043.16	764.279	1365.41	Themis2
ENSMUSG00000089942	1.71732	1.50828e-05	0.000596429	409.469	211.322	433.693	134.484	253.246	131.047	98.7289	112.733	34.6415	61.3095	Pira2
ENSMUSG00000076441	1.70756	1.07716e-17	2.13097e-14	2661.55	2290.92	2946.56	1344.84	2152.1	716.273	740.022	688.369	783.764	562.004	Ass1
ENSMUSG00000025058	1.69791	7.45312e-08	6.77055e-06	303.113	192.111	305.073	137.764	397.959	78.9875	81.8294	128.695	67.1179	56.2004	5430427O19Rik
ENSMUSG00000021624	1.69512	3.94729e-05	0.00132297	1951.62	1554.89	2822.19	771.918	2999.84	1031.33	727.57	661.433	229.5	469.401	Cd180
ENSMUSG00000040296	1.69264	2.60193e-10	5.64968e-08	4258.21	3168.62	4785.5	2340.9	6701.74	1274.57	1390.21	1756.84	1027.34	1127.2	Ddx58
ENSMUSG00000090272	1.69233	8.61541e-07	5.53781e-05	5094.43	3112.19	6284.29	2323.41	9489.4	1408.31	1711.3	2322.5	1352.1	1345.62	Mndal
ENSMUSG00000090222	1.68764	2.23662e-07	1.74663e-05	321.726	242.54	437.945	181.499	672.716	108.608	130.749	140.667	92.0165	104.737	Ifi203-ps
ENSMUSG00000097597	1.67102	0.000838453	0.0149287	14.6239	19.2111	15.9446	13.1204	42.0448	6.28309	12.4523	5.98582	3.24764	5.10912	Gm26674
ENSMUSG00000039264	1.66577	0.000168343	0.00435028	509.177	392.626	437.945	77.6292	394.047	166.951	92.5028	159.622	97.4293	54.9231	Gimap3
ENSMUSG00000078349	1.66015	1.91269e-09	3.06806e-07	301.784	474.273	325.27	172.752	519.204	111.301	111.181	142.662	103.925	98.9893	AW011738
ENSMUSG00000016524	1.65841	0.00134756	0.0213654	186.122	74.4428	54.2116	126.831	20.5335	14.3614	32.0202	21.948	43.3019	34.4866	Il19
ENSMUSG00000040809	1.64644	6.48081e-05	0.00196577	2143.06	995.373	2883.84	1330.63	3283.4	1310.47	523.886	342.189	806.498	415.116	Chil3
ENSMUSG00000061186	1.64589	5.35469e-05	0.00167558	86.4139	32.4187	81.8489	21.8674	41.067	20.6445	15.1206	13.9669	16.2382	17.8819	Sfmbt2
ENSMUSG00000038507	1.64486	1.17347e-08	1.40375e-06	5304.48	3665.71	6152.48	2427.28	7953.3	2117.4	1550.31	1752.85	1251.42	1483.56	Parp12
ENSMUSG00000067297	1.64383	0.00287712	0.0370943	59.825	24.0138	77.597	13.1204	90.934	25.1324	8.00505	25.9386	8.66038	17.2433	Ifit1bl2
ENSMUSG00000034438	1.64266	0.000657236	0.012344	857.492	713.21	1533.87	248.195	889.784	599.587	184.116	282.331	153.722	139.224	Gbp8
ENSMUSG00000104291	1.63771	2.3089e-06	0.000126104	353.632	373.415	494.282	174.939	571.026	90.6561	124.523	133.683	211.097	74.0823	A130071D04Rik
ENSMUSG00000053318	1.62633	0.0005026	0.0100775	1256.32	731.221	1959.06	312.704	1380.63	650.749	404.7	404.043	172.125	195.424	Slamf8
ENSMUSG00000025017	1.62293	1.47967e-06	8.78186e-05	2900.85	1584.91	3081.56	1335	3082.96	953.235	1010.42	992.649	344.25	590.743	Pik3ap1
ENSMUSG00000022534	1.61185	5.85275e-10	1.14515e-07	1251.01	683.193	1356.35	616.66	1204.63	296.203	470.519	342.189	304.196	259.927	Mefv
ENSMUSG00000026285	1.60862	0.000768305	0.0139643	61.1544	32.4187	52.0856	21.8674	89.9562	13.4638	7.1156	20.9504	32.4764	11.4955	Pdcd1
ENSMUSG00000026104	1.60835	3.41946e-07	2.54743e-05	10866.9	7311.01	12309.2	3896.77	13604.9	4688.98	2839.12	3162.51	2512.59	2536.04	Stat1
ENSMUSG00000050578	1.60834	0.00162496	0.0242518	775.066	408.235	213.657	969.818	258.135	85.2706	66.7087	202.52	151.557	353.807	Mmp13
ENSMUSG00000033880	1.60786	5.19793e-11	1.2854e-08	14689	9812.05	14504.3	9312.22	19084.4	5314.6	5175.71	5245.57	2935.87	3442.27	Lgals3bp
ENSMUSG00000087052	1.60405	7.71144e-05	0.00227322	65.1428	31.218	76.534	31.7077	93.8674	11.6686	16.8995	32.922	15.1557	21.7138	Gm8093
ENSMUSG00000106734	1.58798	1.43398e-07	1.20434e-05	2286.64	1544.09	2696.76	1047.45	3451.58	793.465	761.369	954.738	496.889	661.632	Gm20559
ENSMUSG00000045868	1.58593	1.81439e-06	0.000104548	299.125	188.508	294.443	126.831	363.736	69.114	123.634	102.757	44.3844	83.6619	Gvin1
ENSMUSG00000026981	1.58551	7.83234e-10	1.45265e-07	4988.08	4159.19	6786.01	2322.32	6267.6	1321.25	1528.96	1845.63	1574.02	1901.23	Il1rn
ENSMUSG00000035561	1.58378	4.95065e-05	0.00158901	408.139	248.543	530.423	142.138	855.562	165.156	122.744	150.643	151.557	139.224	Aldh1b1
ENSMUSG00000085135	1.58315	0.000676104	0.0126185	18.6122	26.4152	42.5189	15.3072	57.6893	11.6686	12.4523	5.98582	17.3208	7.02505	Gm13713
ENSMUSG00000012519	1.58245	6.23395e-08	5.84187e-06	1567.41	812.868	1803.86	829.867	2395.57	552.912	488.308	571.646	454.67	407.453	Mlkl
ENSMUSG00000022906	1.57963	3.14439e-08	3.21645e-06	4409.77	3089.38	5140.53	1968.06	6831.78	1610.27	1370.64	1669.05	1234.1	1289.42	Parp9
ENSMUSG00000026222	1.57834	1.03899e-09	1.84992e-07	6645.89	6631.42	7577.93	3718.55	10662.7	2395.65	2390.84	3201.42	1749.4	2062.81	Sp100
ENSMUSG00000005800	1.5741	9.04155e-07	5.77006e-05	227.335	64.8373	114.801	111.524	172.09	62.8309	40.9147	41.9007	43.3019	42.7889	Mmp8
ENSMUSG00000074419	1.57289	2.45485e-05	0.000883001	176.816	116.467	239.169	91.843	160.357	70.0116	55.1459	81.8062	20.5684	36.4025	Gm15448
ENSMUSG00000024730	1.57162	4.31884e-05	0.00142139	598.25	320.584	1057.66	253.662	891.74	205.547	217.915	307.272	135.318	184.567	Ms4a8a
ENSMUSG00000078606	1.57091	4.42151e-06	0.00021277	325.714	156.09	341.214	130.111	387.203	87.9633	120.076	107.745	50.8797	84.3006	Gm4070
ENSMUSG00000029378	1.56558	0.00263007	0.0347908	276.524	67.2387	85.0378	228.514	31.2891	26.9275	52.4775	48.8842	41.1368	62.5868	Mcub
ENSMUSG00000002227	1.56096	4.95857e-08	4.90486e-06	1707.01	1087.83	1940.99	872.508	2759.31	611.255	615.499	647.466	435.184	526.878	Mov10
ENSMUSG00000047959	1.56033	0.00218857	0.0302182	29.2478	16.8097	28.7003	7.65358	33.2447	11.6686	4.44725	6.98346	3.24764	12.1342	Kcna3
ENSMUSG00000035373	1.55932	1.99304e-06	0.000111944	4397.8	2110.81	6470.31	2256.71	6819.07	1542.05	1528.07	1416.64	1839.25	1158.49	Ccl7
ENSMUSG00000069893	1.55339	0.00010383	0.00293443	73.1194	27.6159	58.4635	21.8674	70.4005	17.9517	18.6784	23.9433	14.0731	11.4955	9930111J21Rik1
ENSMUSG00000062593	1.55328	3.8134e-10	7.54419e-08	11015.8	6354.06	12196.5	5320.33	10297.1	3698.95	3084.61	3673.3	2280.93	2658.02	Lilrb4a
ENSMUSG00000056144	1.55029	8.09918e-09	1.03004e-06	1290.89	1138.25	1693.31	733.651	2244.99	489.184	455.398	629.509	428.689	422.78	Trim34a
ENSMUSG00000033024	1.54948	0.00163522	0.0243437	41.2128	46.8269	47.8338	13.1204	34.2225	14.3614	7.1156	20.9504	17.3208	3.83184	Klra9
ENSMUSG00000024677	1.54554	4.12159e-07	2.97105e-05	5579.68	3107.39	6135.48	2914.92	5803.15	2018.67	2017.27	2009.24	838.974	1180.21	Ms4a6b
ENSMUSG00000072620	1.54358	6.03269e-09	7.89794e-07	6502.31	4404.13	7498.21	3346.8	9584.25	2315.77	2032.39	2696.61	1962.66	1742.85	Slfn2
ENSMUSG00000033470	1.54131	0.000311798	0.00701841	42.5422	32.4187	53.1486	19.6806	77.245	13.4638	8.00505	26.9362	14.0731	15.3274	Cysltr2
ENSMUSG00000063286	1.54052	4.72019e-07	3.32186e-05	3001.89	1719.39	3648.12	1293.46	3979.59	1051.97	1028.2	1147.28	649.529	812.989	Gm8995
ENSMUSG00000108393	1.53896	1.21789e-06	7.32584e-05	43.8717	31.218	27.6373	30.6143	39.1114	6.28309	16.8995	10.974	16.2382	9.57961	Gm32633
ENSMUSG00000101628	1.53772	0.00376962	0.0444785	23.93	18.0104	38.267	6.56021	25.4224	8.97585	1.7789	9.97637	7.57783	10.2182	Gm28177
ENSMUSG00000037202	1.52959	1.5853e-05	0.000621725	382.88	449.058	569.753	109.337	396.981	143.614	135.196	125.702	164.547	92.6029	Prf1
ENSMUSG00000073555	1.52885	2.61289e-05	0.000928592	1005.06	573.93	1326.59	459.215	1826.5	479.31	303.302	462.903	240.326	313.573	Gm4951
ENSMUSG00000108291	1.52716	1.02528e-06	6.38289e-05	164.851	177.702	221.098	101.683	326.58	47.572	61.372	84.7991	93.0991	58.7549	Gm44292
ENSMUSG00000079227	1.5271	5.23083e-09	7.10954e-07	5611.58	3893.84	7354.7	2872.28	6204.05	2154.2	2228.07	1879.55	1359.68	1378.19	Ccr5
ENSMUSG00000018899	1.52121	1.93623e-05	0.000736048	6979.58	4263.65	9917.53	2528.96	11094.9	3453.91	2172.04	2282.59	1890.13	2320.18	Irf1
ENSMUSG00000058163	1.51445	0.000180209	0.00457721	869.457	401.031	935.416	354.252	1100.99	290.818	302.413	358.152	83.3562	246.515	Gm5431
ENSMUSG00000053977	1.50904	0.000503967	0.0100822	151.557	82.8477	110.549	34.9878	159.379	58.343	40.0252	46.8889	28.1462	16.6047	Cd8a
ENSMUSG00000049502	1.50753	3.86852e-07	2.81139e-05	4497.51	2694.35	5154.35	1717.68	5613.46	1478.32	1353.74	1765.82	1160.49	1162.96	Dtx3l
ENSMUSG00000029298	1.50649	1.43394e-05	0.000576328	2868.94	1679.77	3709.77	1286.9	4118.43	1484.61	949.932	1051.51	560.76	762.537	Gbp9
ENSMUSG00000010358	1.50569	1.58778e-08	1.78926e-06	3075	2449.41	3588.59	1613.81	5266.35	1098.64	1078.9	1224.1	1251.42	980.313	Ifi35
ENSMUSG00000025746	1.5051	0.00023586	0.00567498	506.518	147.685	437.945	193.526	405.781	65.5237	165.438	110.738	189.446	65.78	Il6
ENSMUSG00000111535	1.50295	0.00212533	0.0296563	30.5772	34.82	47.8338	13.1204	43.0225	16.1565	13.3417	20.9504	5.41274	4.47048	Gm35154
ENSMUSG00000028337	1.49887	1.25722e-08	1.48529e-06	1621.92	1279.94	2018.58	770.825	2121.79	680.369	622.615	571.646	453.587	436.83	Coro2a
ENSMUSG00000039997	1.49857	1.50925e-05	0.000596429	5442.75	2928.48	6511.77	2855.88	9803.27	1620.14	2200.5	2853.24	1323.96	1749.88	Ifi203
ENSMUSG00000050014	1.49496	4.97514e-05	0.00159212	175.487	153.688	207.28	90.7496	396.003	94.2464	61.372	58.8606	50.8797	97.0734	Apol10b
ENSMUSG00000032596	1.48585	5.63748e-08	5.39652e-06	4712.88	3109.79	5238.33	2356.21	6443.6	1842.74	1695.29	1900.5	1158.33	1208.95	Uba7
ENSMUSG00000107894	1.48426	2.07702e-05	0.000771765	65.1428	69.6401	88.2267	25.1475	83.1117	24.2348	22.2362	29.9291	14.0731	27.4615	Gm10388
ENSMUSG00000026893	1.48292	1.8851e-07	1.50512e-05	285.831	295.37	328.458	130.111	409.692	85.2706	136.975	108.742	109.337	79.1914	Gca
ENSMUSG00000026358	1.48202	0.00102975	0.0175284	292.478	258.149	347.592	62.322	383.292	70.9092	85.3872	174.586	103.925	47.2594	Rgs1
ENSMUSG00000047735	1.47906	4.06068e-07	2.93904e-05	3432.63	1859.87	3449.34	1670.67	4520.3	1117.49	1126.93	1380.73	663.602	1067.81	Samd9l
ENSMUSG00000062524	1.47614	0.0020047	0.0282164	127.627	99.6573	142.438	37.1745	123.201	75.3971	30.2413	46.8889	27.0637	11.4955	Ncr1
ENSMUSG00000090231	1.47325	2.66158e-08	2.78761e-06	2153.7	1323.16	2672.31	1287.99	2899.13	885.019	772.932	890.89	502.302	671.85	Cfb
ENSMUSG00000068227	1.46854	6.42156e-06	0.000287276	971.824	781.65	903.526	277.716	707.916	359.034	233.925	325.23	240.326	158.383	Il2rb
ENSMUSG00000067049	1.46069	0.000384371	0.00828538	18.6122	30.0173	23.3854	7.65358	21.5113	7.18068	8.00505	6.98346	7.57783	7.02505	Unc93a
ENSMUSG00000026628	1.45716	0.00045119	0.0093412	1613.95	1425.22	3542.89	584.952	2629.26	598.689	683.097	1231.08	521.788	533.904	Atf3
ENSMUSG00000029380	1.4566	0.00105945	0.0178851	362.938	152.488	342.277	241.635	69.4227	49.3672	160.101	76.818	76.8609	62.5868	Cxcl1
ENSMUSG00000022014	1.45484	7.57628e-06	0.000333076	2633.63	1542.89	3176.16	1322.98	4296.39	917.332	981.063	1399.68	717.729	717.193	Epsti1
ENSMUSG00000073409	1.45443	2.03246e-09	3.18472e-07	8150.82	7995.4	9690.05	3959.09	9939.19	2723.27	2715.49	3495.72	3421.93	2144.56	H2-Q6
ENSMUSG00000053044	1.45078	0.00172368	0.0252946	66.4722	33.6193	42.5189	18.5873	77.245	32.3131	10.6734	19.9527	15.1557	9.57961	Cd8b1
ENSMUSG00000038045	1.44694	0.000906671	0.0158578	31.9067	25.2145	40.3929	10.9337	56.7115	16.1565	11.5628	10.974	7.57783	14.0501	Sult6b1
ENSMUSG00000026946	1.4466	1.09883e-08	1.33093e-06	1709.67	1285.94	1818.75	785.039	2343.75	655.237	519.439	647.466	587.823	505.165	Nmi
ENSMUSG00000097779	1.44492	5.33502e-08	5.16251e-06	91.7317	102.059	92.4786	89.6562	60.6227	25.1324	23.1257	47.8866	42.2194	23.6297	4833407H14Rik
ENSMUSG00000027368	1.44368	7.92317e-07	5.18647e-05	352.303	321.785	324.207	171.659	516.271	118.481	176.111	119.716	128.823	77.9142	Dusp2
ENSMUSG00000039501	1.43715	5.93588e-07	4.03391e-05	7416.97	4411.34	7862.81	3682.47	10977.6	2778.03	2759.96	2999.89	1708.26	2439.61	Znfx1
ENSMUSG00000067212	1.43468	5.61942e-09	7.4667e-07	17540.7	15681	20983.1	9043.25	24725.3	7916.7	5608.87	7127.12	6849.28	5043.34	H2-T23
ENSMUSG00000055541	1.43404	4.95311e-05	0.00158901	890.728	804.463	1207.54	471.242	1143.03	578.045	408.257	317.248	194.859	173.71	Lair1
ENSMUSG00000025877	1.43183	5.28416e-05	0.00165934	3258.47	1934.31	4729.16	1326.26	3743.94	1711.69	1083.35	1291.94	666.849	803.41	Hk3
ENSMUSG00000063268	1.4316	9.10382e-08	8.02444e-06	3824.81	2762.79	4386.89	1785.47	5785.55	1525	1307.49	1523.39	1292.56	1227.47	Parp10
ENSMUSG00000016529	1.4313	0.00318229	0.0399338	70.4606	80.4463	171.139	77.6292	326.58	44.8792	48.0303	105.749	35.7241	35.7639	Il10
ENSMUSG00000053338	1.42957	0.000158412	0.00414174	329.702	190.91	407.118	147.605	378.403	74.4996	68.4876	87.792	214.344	95.7961	Tarm1
ENSMUSG00000016526	1.42488	0.00148037	0.0228559	71.79	282.162	62.7154	61.2287	87.0229	39.4937	30.2413	53.8724	51.9623	35.1252	Dyrk3
ENSMUSG00000031504	1.42186	7.61991e-12	2.46677e-09	466.635	416.64	548.494	264.595	439.025	145.409	168.995	160.62	201.354	122.619	Rab20
ENSMUSG00000059994	1.41364	7.73098e-07	5.11711e-05	58.4956	44.4256	32.9521	41.548	72.3561	21.542	17.789	22.9456	15.1557	16.6047	Fcrl1
ENSMUSG00000039232	1.41217	7.12054e-08	6.56897e-06	989.107	531.906	1273.44	544.498	1265.25	337.492	314.865	381.097	343.168	353.807	Stx11
ENSMUSG00000073980	1.40814	0.000182014	0.0046099	65.1428	39.6228	86.1008	43.7348	118.312	30.5179	16.0101	39.9055	29.2288	18.5206	Gm9574
ENSMUSG00000033777	1.40237	4.33532e-07	3.10001e-05	1631.23	986.968	1643.36	1039.79	1406.05	718.068	675.092	496.823	265.224	381.907	Tlr13
ENSMUSG00000071562	1.39899	0.000194489	0.00486358	2668.19	2059.18	1169.27	3095.33	686.405	394.04	761.369	819.06	798.92	896.013	Stfa1
ENSMUSG00000031910	1.39255	0.00236343	0.0320984	1165.92	366.211	287.003	848.454	212.179	141.818	181.448	219.48	175.373	377.437	Has3
ENSMUSG00000050350	1.39159	2.06268e-05	0.000768326	152.886	86.4497	154.131	61.2287	131.023	62.8309	57.8142	41.9007	33.559	27.4615	Gpr18
ENSMUSG00000046805	1.38991	1.99659e-05	0.000749985	17413.1	11321.3	19121.8	7124.39	18960.2	7595.36	7530.97	6236.23	3386.21	3466.54	Mpeg1
ENSMUSG00000060519	1.38958	7.63158e-07	5.07016e-05	3932.5	2544.26	4649.44	2263.27	6663.61	1558.21	1454.25	1978.31	1250.34	1413.31	Tor3a
ENSMUSG00000037921	1.38881	3.08004e-05	0.0010753	1477.01	908.923	1714.57	775.199	2431.75	598.689	462.514	863.953	342.085	523.685	Ddx60
ENSMUSG00000056116	1.38862	1.84207e-07	1.47739e-05	10067.9	8576.53	12578.2	5106.03	15885.1	4839.78	3271.4	4263.9	4255.49	3312.63	H2-T22
ENSMUSG00000029082	1.38588	3.16765e-06	0.000161503	2307.92	1524.88	3237.81	1261.75	3147.49	1090.57	930.365	1128.33	647.363	597.129	Bst1
ENSMUSG00000024079	1.38485	4.71674e-08	4.69171e-06	2862.29	2246.49	2980.57	1488.08	4436.21	1059.15	985.51	1353.79	1005.69	963.07	Eif2ak2
ENSMUSG00000075602	1.38445	1.62387e-08	1.81843e-06	29905.9	19154.6	32091.1	17366	41240	12936.9	9766.16	12895.5	9087.99	8846.45	Ly6a
ENSMUSG00000062991	1.38124	0.00354635	0.0427326	275.195	150.086	83.9748	201.18	62.5782	18.8493	46.2514	93.7779	84.4387	53.6458	Nrg1
ENSMUSG00000068417	1.38099	2.26205e-05	0.00082872	243.288	135.678	276.373	164.005	505.515	105.017	94.2817	120.714	90.934	98.3506	Pnp2
ENSMUSG00000031266	1.37293	2.68394e-10	5.689e-08	1387.94	1212.7	1722.02	804.72	1793.26	569.966	522.107	640.483	522.87	418.31	Gla
ENSMUSG00000014686	1.37187	0.00195911	0.027706	31.9067	15.609	35.0781	15.3072	26.4002	4.48792	18.6784	9.97637	6.49529	8.30233	Ceacam16
ENSMUSG00000078780	1.36837	0.00010825	0.00303049	374.903	248.543	466.645	207.74	368.625	200.161	183.227	126.7	72.5307	63.2254	Gm5150
ENSMUSG00000021451	1.36827	2.95438e-07	2.23842e-05	3086.97	2311.33	3248.44	1149.13	3193.45	1004.4	1339.51	916.828	833.562	936.886	Sema4d
ENSMUSG00000030325	1.36798	0.00218936	0.0302182	136.933	114.066	150.942	41.548	77.245	70.9092	39.1358	53.8724	19.4859	18.5206	Klrb1c
ENSMUSG00000079419	1.36457	8.09702e-07	5.26773e-05	3608.11	2063.99	3947.88	2144.1	3930.7	1561.8	1534.3	1365.76	704.738	928.583	Ms4a6c
ENSMUSG00000056656	1.35903	1.85542e-06	0.000105884	192.769	265.353	272.121	113.71	367.647	81.6802	83.6083	93.7779	122.328	91.9642	Apol8
ENSMUSG00000033538	1.35876	6.88273e-06	0.000304843	1889.14	1253.52	2276.89	757.705	2518.77	526.882	727.57	868.942	730.72	537.735	Casp4
ENSMUSG00000073144	1.35871	0.000262122	0.0061089	82.4256	76.8442	73.3451	39.3613	154.49	31.4155	49.8092	33.9196	18.4033	32.5707	4930599N23Rik
ENSMUSG00000006930	1.35805	3.16135e-08	3.21645e-06	243.288	332.591	274.247	189.153	473.248	96.9392	113.85	148.648	112.585	118.787	Hap1
ENSMUSG00000074342	1.35797	4.54699e-07	3.21266e-05	829.573	449.058	933.29	430.787	1106.85	310.564	276.619	353.163	261.977	261.204	I830077J02Rik
ENSMUSG00000079017	1.35657	5.24928e-06	0.000244673	8194.7	15975.2	6731.8	6718.75	15678.8	5959.96	4393.88	3380.99	3815.98	3263.45	Ifi27l2a
ENSMUSG00000057191	1.35518	2.43386e-05	0.000877224	1227.08	734.823	1554.07	529.191	1622.15	433.534	619.057	510.79	348.58	303.993	AB124611
ENSMUSG00000020407	1.35478	2.0338e-06	0.000113517	719.229	584.736	923.723	439.534	660.983	189.39	343.328	285.324	348.58	136.669	Upp1
ENSMUSG00000072244	1.35447	3.79027e-05	0.00128056	110.344	68.4394	83.9748	44.8281	133.957	23.3372	37.3569	50.8795	28.1462	33.2093	Trim6
ENSMUSG00000015314	1.35209	9.08581e-05	0.00260504	178.146	114.066	231.728	55.7618	153.512	73.602	52.4775	68.8369	51.9623	40.873	Slamf6
ENSMUSG00000034987	1.35199	9.39787e-07	5.93366e-05	378.892	160.893	389.048	184.779	275.735	148.999	99.6184	95.7731	97.4293	102.182	Hrh2
ENSMUSG00000027639	1.35034	2.18787e-05	0.000808195	24287.6	13250.8	29613.3	10804.7	35442.8	11369.7	8820.67	10089.1	6085	8110.74	Samhd1
ENSMUSG00000025492	1.35028	2.32007e-11	6.45167e-09	26210	19767	26622.1	17492.8	37687.7	9604.16	9387.25	11410	11135.1	8582.69	Ifitm3
ENSMUSG00000024679	1.34489	2.61215e-09	4.00943e-07	6328.16	3903.45	7428.05	3553.45	7243.43	2326.54	2446.88	2392.33	2301.5	1737.1	Ms4a6d
ENSMUSG00000058470	1.34341	0.00021708	0.005273	98.3789	79.2456	143.501	45.9215	145.69	55.6503	43.583	43.896	18.4033	40.2344	Gm8369
ENSMUSG00000060550	1.34323	3.32072e-09	4.76818e-07	10412.2	10983.9	12747.2	5897.63	11552.5	4066.06	3548.9	4749.75	5159.42	2813.21	H2-Q7
ENSMUSG00000039304	1.34292	0.000147275	0.00388478	1013.04	697.601	1411.63	446.095	1957.53	394.04	436.72	625.518	392.965	330.177	Tnfsf10
ENSMUSG00000001123	1.33718	1.01233e-08	1.24771e-06	6559.48	3939.47	6724.36	4277.26	9339.8	2147.92	2447.77	3004.88	2501.77	2105.6	Lgals9
ENSMUSG00000073407	1.33375	0.0013131	0.0210628	31.9067	28.8166	24.4484	10.9337	37.1558	9.87343	7.1156	18.9551	7.57783	9.57961	Gm6034
ENSMUSG00000089844	1.33152	1.19776e-05	0.00049252	123.638	92.4532	173.264	71.069	173.068	59.2406	37.3569	69.8346	35.7241	49.814	A530032D15Rik
ENSMUSG00000079491	1.32821	1.16726e-07	1.00687e-05	933.27	906.522	1327.65	544.498	1532.19	394.04	383.353	419.007	514.21	379.353	H2-T10
ENSMUSG00000027951	1.32489	7.01277e-11	1.68733e-08	4093.36	3281.49	4281.65	2422.91	5500.04	1675.79	1568.1	1721.92	1269.83	1580	Adar
ENSMUSG00000097860	1.32305	0.000401005	0.00855077	37.2244	19.2111	42.5189	18.5873	46.9337	16.1565	12.4523	17.9575	8.66038	10.8569	Gm26857
ENSMUSG00000029366	1.31089	1.90537e-06	0.000108387	2322.54	1343.57	3026.28	1386.39	3603.14	887.712	862.766	1178.21	930.991	850.031	Dck
ENSMUSG00000037321	1.30908	5.21326e-07	3.61176e-05	12486.1	10525.3	16327.3	6552.56	18516.3	6714.83	4354.75	5411.18	5307.73	4206.09	Tap1
ENSMUSG00000073490	1.30268	9.50087e-05	0.00271095	5202.12	2473.42	5520.01	2909.45	7081.12	1645.27	2193.38	2948.02	1060.9	1551.9	Ifi207
ENSMUSG00000026875	1.30137	3.70318e-06	0.000183153	1782.78	1161.07	1799.61	684.449	1646.59	479.31	754.253	651.457	611.639	374.882	Traf1
ENSMUSG00000032089	1.30006	2.24059e-05	0.000824251	3356.85	2095.21	3739.54	1583.2	4810.7	1439.73	1689.95	1408.66	907.175	884.517	Il10ra
ENSMUSG00000026573	1.29771	8.97498e-05	0.00258913	159.533	129.675	192.398	61.2287	213.157	67.3189	61.372	79.8109	63.8703	36.4025	Xcl1
ENSMUSG00000096727	1.29454	6.19559e-06	0.000279981	3905.91	2867.25	5098.01	1980.09	5783.6	2122.79	1396.44	1701.97	1674.7	1109.96	Psmb9
ENSMUSG00000001156	1.29105	2.07716e-07	1.63645e-05	4004.29	2715.96	5932.45	2233.75	5202.79	1736.83	1537.86	1611.18	1613	1710.92	Mxd1
ENSMUSG00000097567	1.28974	5.55096e-07	3.78678e-05	90.4022	76.8442	85.0378	51.3883	132.001	37.6986	36.4674	39.9055	31.3939	33.2093	Gm26637
ENSMUSG00000030745	1.28958	3.67327e-06	0.00018218	682.005	536.709	663.295	383.772	783.206	230.679	279.287	275.348	344.25	120.064	Il21r
ENSMUSG00000055413	1.28657	1.55074e-07	1.2724e-05	1601.98	1442.03	1964.37	794.879	1784.46	611.255	586.147	762.194	727.472	425.335	H2-Q5
ENSMUSG00000031897	1.2819	1.14479e-05	0.000475128	5026.63	3163.82	5853.79	2402.13	6836.67	2714.3	1673.06	1830.66	2014.62	1343.7	Psmb10
ENSMUSG00000078783	1.2815	1.70249e-05	0.000661022	393.516	199.315	466.645	231.794	375.469	194.776	158.322	122.709	134.236	76.6369	Gm9733
ENSMUSG00000036986	1.27912	1.17472e-08	1.40375e-06	3519.04	3806.19	3626.86	2273.11	5548.93	1532.18	1594.78	2001.26	1213.54	1394.79	Pml
ENSMUSG00000045349	1.27261	0.00350088	0.0425563	683.334	302.574	128.62	713.97	210.224	118.481	248.157	156.629	175.373	144.971	Sh2d5
ENSMUSG00000097134	1.27256	0.000815497	0.0145636	107.685	104.46	223.224	47.0149	148.623	64.6261	44.4725	72.8275	33.559	45.9821	1110002J07Rik
ENSMUSG00000039899	1.27142	2.97407e-06	0.00015472	15819.1	9866.08	21083	7198.74	18422.4	6529.93	6277.74	6763.98	5801.37	4615.46	Fgl2
ENSMUSG00000038352	1.27068	5.7082e-05	0.00176449	518.483	453.861	668.61	188.059	515.293	154.385	194.79	277.343	215.427	130.921	Arl5c
ENSMUSG00000056054	1.26869	0.00166895	0.0247631	2268.03	4250.45	2166.34	1337.19	918.14	678.574	1113.59	491.835	1485.26	771.478	S100a8
ENSMUSG00000097194	1.26727	2.79308e-06	0.000147347	337.679	286.965	340.151	146.511	416.536	161.565	130.749	139.669	87.6864	114.955	9330175E14Rik
ENSMUSG00000024402	1.2657	1.24741e-05	0.000509408	37.2244	38.4221	31.8892	19.6806	38.1336	12.5662	13.3417	13.9669	17.3208	12.1342	Lta
ENSMUSG00000069793	1.2653	5.86312e-06	0.000269054	1422.51	893.314	1442.45	842.987	2076.82	425.455	679.54	774.166	450.34	449.603	Slfn9
ENSMUSG00000045827	1.26453	4.12058e-06	0.000201005	1488.98	1189.88	1535.99	486.549	1505.79	523.292	572.806	580.625	466.578	440.662	Serpinb9
ENSMUSG00000053101	1.25875	1.38825e-06	8.2668e-05	1009.05	637.567	1297.89	494.203	1120.54	473.027	403.81	373.116	360.488	295.691	Gpr141
ENSMUSG00000081219	1.25849	0.000132058	0.00354646	140.921	100.858	159.446	67.7889	251.291	72.7044	44.4725	70.8322	54.1274	59.3936	Bambi-ps1
ENSMUSG00000035929	1.25771	1.17058e-07	1.00687e-05	13297.1	12498	16803.5	7441.47	19289.7	6264.25	5172.15	6634.28	6524.51	4400.87	H2-Q4
ENSMUSG00000034959	1.25574	3.53289e-06	0.000176694	287.16	225.73	295.506	142.138	431.203	130.15	119.186	136.676	90.934	102.182	Rubcnl
ENSMUSG00000041481	1.24965	0.00360511	0.0431378	1875.85	1313.56	3702.33	598.073	2831.67	1317.65	610.163	887.897	1042.49	483.451	Serpina3g
ENSMUSG00000027360	1.24829	0.000179104	0.00456216	1395.92	489.882	1094.86	2085.05	1192.9	438.919	446.504	686.374	691.748	372.327	Hdc
ENSMUSG00000028071	1.24455	0.000237285	0.00570158	236.641	190.91	230.665	64.5088	155.468	79.8851	54.2564	80.8086	102.842	53.6458	Sh2d2a
ENSMUSG00000031304	1.24149	7.58997e-07	5.0614e-05	3144.14	2083.2	3903.23	1566.8	3479.94	1293.42	1328.84	1366.76	1161.57	846.837	Il2rg
ENSMUSG00000086347	1.23396	0.00133578	0.0212775	26.5889	27.6159	46.7708	15.3072	45.9559	14.3614	8.00505	15.9622	11.908	18.5206	Gm11626
ENSMUSG00000037944	1.23374	0.00333987	0.0412859	586.285	304.975	512.353	145.418	457.603	92.4513	253.493	210.501	223.005	74.7209	Ccr7
ENSMUSG00000021886	1.22515	1.98961e-06	0.000111944	810.961	509.093	752.584	366.279	717.694	328.516	299.745	241.428	317.186	164.769	Gpr65
ENSMUSG00000049401	1.22414	2.15063e-08	2.32073e-06	4816.58	4095.56	5543.4	2828.55	7212.14	2209.85	2080.42	2299.55	2082.82	1814.38	Ogfr
ENSMUSG00000050957	1.21775	0.00021804	0.00528911	71.79	63.6366	91.4156	28.4276	100.712	38.5962	24.9046	32.922	32.4764	24.907	Insl6
ENSMUSG00000067591	1.21496	0.00260038	0.0345263	61.1544	66.038	70.1562	14.2138	54.756	26.03	20.4573	33.9196	17.3208	17.2433	Klra3
ENSMUSG00000085823	1.20707	0.00408036	0.0471146	14.6239	24.0138	52.0856	16.4005	32.2669	17.9517	10.6734	8.97873	10.8255	12.1342	Gm13012
ENSMUSG00000053654	1.2064	0.0013352	0.0212775	38.5539	45.6263	40.3929	42.6414	12.7112	17.0541	22.2362	13.9669	10.8255	13.4115	Krt42
ENSMUSG00000096001	1.20477	8.95658e-05	0.00258883	1025	1259.52	644.161	694.289	489.87	263.89	231.257	345.182	369.149	572.861	2610528A11Rik
ENSMUSG00000066258	1.19768	9.85721e-07	6.15816e-05	1574.06	1347.18	1894.22	869.228	2519.75	701.014	683.097	837.017	717.729	639.279	Trim12a
ENSMUSG00000004612	1.19753	0.000241764	0.00577025	385.539	379.418	357.159	103.87	322.669	140.023	120.965	169.598	154.804	90.687	Nkg7
ENSMUSG00000028859	1.1958	1.14067e-09	1.99114e-07	2705.42	1503.26	2662.75	2028.2	2027.93	908.356	1173.18	1056.5	953.724	680.152	Csf3r
ENSMUSG00000047810	1.1937	1.56477e-08	1.77457e-06	1816.02	1247.52	2018.58	1099.93	1522.41	730.634	907.239	622.525	611.639	496.862	Ccdc88b
ENSMUSG00000014782	1.18624	0.00108512	0.0181078	38.5539	21.6124	35.0781	13.1204	26.4002	8.07826	11.5628	14.9646	10.8255	13.4115	Plekhg4
ENSMUSG00000054203	1.18514	0.000782857	0.0141914	5287.2	2169.65	5632.69	2887.59	7001.92	1593.21	2452.21	3287.21	1488.5	1285.58	Ifi205
ENSMUSG00000022587	1.18212	2.93872e-10	6.01424e-08	35552	47530.5	39078	27915.9	51772.7	18386.1	17612	22824.9	15187.1	14946.7	Ly6e
ENSMUSG00000097636	1.18186	0.000123489	0.0033671	171.498	87.6504	95.6675	135.578	64.5338	44.8792	36.4674	74.8228	49.7972	38.9571	Mirt1
ENSMUSG00000032515	1.18136	4.88391e-07	3.41012e-05	1492.97	1000.18	2249.25	1355.78	2419.04	752.176	740.022	778.157	867.121	620.12	Csrnp1
ENSMUSG00000037580	1.18127	2.79716e-06	0.000147347	1036.97	553.518	1149.07	695.383	1493.08	346.468	430.494	493.83	467.661	435.553	Gch1
ENSMUSG00000038508	1.17563	0.000429114	0.00898868	166.181	106.861	95.6675	87.4695	178.935	50.2648	62.2615	63.8488	82.2736	24.2683	Gdf15
ENSMUSG00000073902	1.17516	0.000906031	0.0158578	942.576	340.996	850.378	423.134	884.895	406.606	362.006	355.159	133.153	266.952	Gm1966
ENSMUSG00000039531	1.16379	1.32052e-05	0.000534362	757.783	582.335	980.06	403.453	1247.65	345.57	332.654	407.036	356.158	332.093	Zufsp
ENSMUSG00000037997	1.15995	6.2877e-05	0.00191372	1301.53	886.11	1537.06	660.395	2112.99	671.394	533.67	722.289	452.505	528.794	Parp11
ENSMUSG00000044350	1.15964	7.9218e-05	0.00232752	2378.38	1614.93	3306.91	1101.02	3716.56	1125.57	1089.58	1237.07	921.248	1051.2	Lacc1
ENSMUSG00000030966	1.15298	8.80456e-06	0.000382354	1467.71	985.767	1661.43	800.346	2028.9	792.568	518.549	745.235	512.045	554.979	Trim21
ENSMUSG00000091549	1.14884	4.96868e-07	3.45575e-05	943.905	934.137	1109.74	697.569	1696.46	458.666	437.609	627.514	471.991	432.998	Gm6548
ENSMUSG00000056145	1.14882	3.85565e-05	0.00129773	465.306	280.962	481.526	164.005	440.003	178.619	168.106	128.695	190.528	160.299	AI504432
ENSMUSG00000024308	1.14517	3.10252e-06	0.000158737	17996.7	12861.8	21901.5	9840.32	24825	10246.8	7389.55	7848.41	7325.6	6718.5	Tapbp
ENSMUSG00000110368	1.14395	0.00161957	0.024212	98.3789	55.2318	56.3375	48.1082	34.2225	14.3614	16.8995	30.9267	31.3939	37.6798	Gm45518
ENSMUSG00000097888	1.1334	0.00222873	0.0306429	86.4139	25.2145	40.3929	44.8281	32.2669	19.7469	16.8995	29.9291	22.7335	15.3274	Gm26682
ENSMUSG00000054404	1.13193	0.000130544	0.00352171	12349.2	6314.43	12483.5	7056.6	18741.2	4257.25	5664.02	7288.73	4464.43	4310.82	Slfn5
ENSMUSG00000024397	1.13011	9.38456e-07	5.93366e-05	2185.61	1774.62	2677.63	1482.61	2710.42	1189.3	982.842	1254.03	909.34	615.011	Aif1
ENSMUSG00000033581	1.1295	1.10198e-06	6.71944e-05	534.437	379.418	530.423	232.888	489.87	166.951	249.046	205.513	176.455	192.231	Igf2bp2
ENSMUSG00000024338	1.12948	4.09008e-05	0.00135866	6899.82	4715.11	7963.79	3561.1	9215.62	4093.89	2469.11	3091.68	3128.56	2007.25	Psmb8
ENSMUSG00000097423	1.12567	0.00123822	0.0200789	86.4139	63.6366	120.116	48.1082	156.446	31.4155	37.3569	65.844	36.8066	46.6208	Gm26522
ENSMUSG00000002325	1.12208	5.54929e-12	1.93565e-09	4217	4015.11	4961.95	2846.04	5376.84	2080.6	2035.06	2092.04	1802.44	1830.34	Irf9
ENSMUSG00000028885	1.11999	1.18512e-05	0.000488451	517.154	810.466	549.557	350.971	299.202	274.661	246.378	226.464	214.344	200.533	Smpdl3b
ENSMUSG00000031662	1.11869	3.44174e-07	2.55334e-05	1249.68	816.47	1473.28	897.656	1388.45	576.25	711.56	568.653	431.936	395.319	Snx20
ENSMUSG00000021871	1.11865	5.91733e-05	0.00181339	8174.75	4436.55	9814.42	5342.2	13729.1	3990.66	3982.96	4425.52	3562.66	3149.78	Pnp
ENSMUSG00000049608	1.1153	5.3276e-06	0.000247026	120.979	68.4394	121.179	88.5629	104.623	41.2889	59.5931	48.8842	55.2099	29.3775	Gpr55
ENSMUSG00000036381	1.10655	1.5412e-05	0.000607103	444.034	354.204	525.108	211.02	561.249	178.619	169.885	253.4	204.601	167.962	P2ry14
ENSMUSG00000042726	1.09909	9.43048e-06	0.000403629	9408.48	7000.03	11662.9	5356.41	14554.3	5277.8	4326.28	4858.49	3910.16	4026.63	Trafd1
ENSMUSG00000111116	1.09886	0.000765409	0.0139347	65.1428	43.2249	52.0856	39.3613	46.9337	16.1565	39.1358	29.9291	14.0731	15.966	Gm48065
ENSMUSG00000073412	1.09151	9.04577e-08	8.01294e-06	914.658	685.594	845.063	576.205	858.495	343.775	394.916	476.87	377.809	229.911	Lst1
ENSMUSG00000006310	1.08865	0.00102049	0.0174476	105.026	84.0484	138.186	57.9486	126.134	77.1923	45.3619	38.9078	23.816	54.2844	Zbtb32
ENSMUSG00000008496	1.08483	0.000583779	0.0113006	994.424	888.511	1165.02	508.417	1483.3	346.468	687.545	664.426	350.745	327.623	Pou2f2
ENSMUSG00000078954	1.08092	0.000512639	0.0102212	188.781	426.245	179.642	195.713	190.668	102.325	64.0404	135.679	154.804	102.182	Arhgap8
ENSMUSG00000108238	1.07899	0.00295176	0.0378197	21.2711	34.82	14.8816	20.774	14.6668	10.771	8.8945	8.97873	8.66038	12.1342	Gm43984
ENSMUSG00000000682	1.07826	2.70151e-06	0.000144446	3152.11	2132.43	3535.45	1722.06	3175.85	1509.74	1426.68	1387.71	1335.86	838.535	Cd52
ENSMUSG00000058818	1.07724	0.000410426	0.00866861	6649.88	3791.78	7660.84	3567.66	6481.74	2772.64	3531.12	3648.36	1379.17	2011.08	Pirb
ENSMUSG00000027737	1.06787	0.00105975	0.0178851	301.784	150.086	217.909	379.399	100.712	103.222	111.181	138.672	99.5944	95.7961	Slc7a11
ENSMUSG00000054676	1.06787	2.40342e-05	0.000871545	2475.43	1685.77	2909.35	1493.54	3988.39	1310.47	1368.86	1020.58	1194.05	1094.63	1600014C10Rik
ENSMUSG00000026395	1.0627	3.08672e-05	0.00107552	8347.58	4975.66	8685.55	4419.4	7842.81	3675.61	4095.92	4017.48	2130.45	2487.51	Ptprc
ENSMUSG00000062939	1.06213	0.000124547	0.0033856	192.769	130.875	157.32	71.069	130.045	52.9575	59.5931	89.7873	74.6958	50.4526	Stat4
ENSMUSG00000074796	1.05733	1.57462e-06	9.2224e-05	569.002	647.172	634.594	328.011	327.558	238.758	239.262	256.393	219.757	249.07	Slc4a11
ENSMUSG00000031896	1.05571	0.00147834	0.0228488	30.5772	28.8166	26.5743	24.0541	40.0892	17.9517	14.2312	16.9598	18.4033	6.38641	Ctrl
ENSMUSG00000029009	1.05348	2.23982e-06	0.000123427	3965.73	2640.32	4630.31	2437.12	5190.08	1940.58	1847.39	2066.11	1399.73	1834.81	Mthfr
ENSMUSG00000031712	1.04958	0.000480466	0.0097323	505.189	375.816	730.262	282.089	860.451	289.92	217.026	333.211	195.941	294.413	Il15
ENSMUSG00000039934	1.046	6.4128e-06	0.000287276	769.748	527.103	1000.26	457.028	901.518	415.582	359.338	406.038	299.866	290.581	Gsap
ENSMUSG00000035678	1.04416	1.17463e-06	7.11368e-05	190.111	112.865	204.091	131.204	212.179	77.1923	98.7289	91.7826	76.8609	68.9732	Tnfsf9
ENSMUSG00000049988	1.04245	1.74915e-05	0.000675566	1825.33	1338.77	2009.02	1253	2305.62	939.771	1133.16	968.705	526.118	671.85	Lrrc25
ENSMUSG00000013974	1.03999	0.00018323	0.00462206	281.842	120.069	231.728	211.02	134.934	96.0416	127.191	97.7684	95.2642	60.6709	Mcemp1
ENSMUSG00000025044	1.03654	0.000421584	0.00886221	2767.9	1769.82	3569.46	1964.78	3193.45	1989.05	1545.86	1268.99	696.078	966.902	Msr1
ENSMUSG00000025743	1.03482	0.000201046	0.00498554	13302.4	7335.02	14541.5	8906.58	16309.5	6986.8	7569.22	6787.92	3249.81	4883.68	Sdc3
ENSMUSG00000057143	1.03384	5.5339e-07	3.78678e-05	2264.04	2008.76	2513.93	1242.07	2887.4	958.621	1055.78	1248.04	1128.01	942.633	Trim12c
ENSMUSG00000039853	1.03351	0.000231841	0.0055934	623.509	488.681	546.368	336.758	843.829	289.92	385.132	327.225	164.547	220.331	Trim14
ENSMUSG00000035355	1.03281	0.00397608	0.0463312	50.5189	19.2111	70.1562	32.8011	45.9559	25.1324	20.4573	28.9315	16.2382	16.6047	Kcnh4
ENSMUSG00000075269	1.02948	0.000732185	0.0134675	118.321	42.0242	85.0378	63.4154	106.579	53.8551	47.1408	34.9173	37.8892	30.0161	Bex6
ENSMUSG00000019850	1.02853	4.94189e-05	0.00158901	1672.44	1225.91	2542.63	881.255	2045.53	750.381	830.746	946.757	795.672	779.142	Tnfaip3
ENSMUSG00000023913	1.02621	1.80083e-05	0.000689544	3048.42	3674.11	3491.86	1911.21	2725.09	1632.71	1673.94	1878.55	849.8	1256.21	Pla2g7
ENSMUSG00000022876	1.02357	5.9127e-06	0.000270632	606.227	291.768	647.35	463.588	547.56	195.674	285.513	301.286	269.554	206.92	Samsn1
ENSMUSG00000024339	1.02205	2.51907e-05	0.000904275	6380	5487.16	8382.6	3675.91	9404.34	4206.98	2899.61	3130.58	3471.73	2704.64	Tap2
ENSMUSG00000030427	1.0213	7.55193e-07	5.05497e-05	361.609	228.131	402.866	235.074	293.336	198.366	145.87	145.655	119.08	139.862	Lilra6
ENSMUSG00000026177	1.02092	6.59277e-05	0.00199294	3265.12	2453.01	3673.63	2007.43	3413.45	1568.98	2168.48	1598.21	916.918	1047.37	Slc11a1
ENSMUSG00000046245	1.01669	1.72897e-08	1.92402e-06	349.644	259.349	384.796	259.128	311.913	178.619	176.111	174.586	112.585	131.56	Pilra
ENSMUSG00000020120	1.01628	3.14483e-07	2.36473e-05	4175.78	2211.67	4349.68	2830.73	4050.96	1738.62	1887.41	2050.14	1500.41	1534.65	Plek
ENSMUSG00000020077	1.01619	1.27356e-05	0.000518896	4736.81	2657.13	4705.78	4196.35	4711.95	1726.06	2069.75	2044.16	3138.31	1411.4	Srgn
ENSMUSG00000055184	1.00918	3.47646e-05	0.00118807	114.332	75.6435	141.375	78.7226	156.446	60.1382	63.1509	61.8535	48.7146	48.5367	Fam72a
ENSMUSG00000022901	1.00777	5.96138e-06	0.00027216	1357.36	893.314	1422.26	664.768	1398.23	524.19	615.499	686.374	470.908	555.617	Cd86
ENSMUSG00000015340	1.00412	0.00321487	0.0401971	5211.42	3355.93	6741.37	2651.42	6546.27	2629.03	3100.62	3529.64	1119.35	1839.92	Cybb
ENSMUSG00000045763	1.00378	3.1838e-06	0.000161503	1926.36	1419.22	2097.24	1148.04	1737.52	695.628	1111.81	890.89	881.194	575.415	Basp1
ENSMUSG00000036526	1.00131	0.000738144	0.0135484	297.796	243.74	273.184	158.538	256.18	150.794	179.669	116.724	113.667	54.2844	Card11
ENSMUSG00000056501	1.00001	7.3809e-08	6.73933e-06	3350.2	4609.45	6402.28	4010.48	3997.19	2397.45	2519.81	1910.47	2529.91	1829.07	Cebpb
ENSMUSG00000053399	-1.0041	0.00436629	0.0496436	22.6006	37.2214	21.2594	34.9878	26.4002	52.9575	46.2514	102.757	55.2099	30.0161	Adamts18
ENSMUSG00000086233	-1.00965	0.000149351	0.00392791	34.5656	42.0242	39.33	36.0812	20.5335	78.0899	76.4927	77.8157	38.9717	73.4437	Gm11816
ENSMUSG00000028476	-1.01253	0.00268723	0.0352847	977.142	386.622	698.373	1062.75	757.783	2283.46	1188.3	1461.54	735.05	2163.08	Reck
ENSMUSG00000044550	-1.01376	0.00186712	0.0267666	21.2711	22.8131	27.6373	37.1745	31.2891	85.2706	36.4674	39.9055	43.3019	77.9142	Tceal3
ENSMUSG00000039883	-1.01842	0.0026583	0.0350875	458.658	178.903	349.718	547.778	435.114	686.653	952.601	998.634	342.085	1010.33	Lrrc17
ENSMUSG00000024176	-1.02164	0.00374799	0.0443114	35.895	25.2145	27.6373	25.1475	49.867	106.813	48.9197	51.8771	36.8066	87.4938	Sox8
ENSMUSG00000030865	-1.02317	0.000196125	0.00489077	489.236	256.948	418.811	698.663	621.871	1003.5	1005.08	1392.7	648.446	1003.3	Chp2
ENSMUSG00000027386	-1.03138	3.14688e-09	4.5553e-07	131.615	98.4566	90.3526	96.2165	115.379	245.938	185.006	248.412	163.465	240.767	Fbln7
ENSMUSG00000026023	-1.03313	0.00013052	0.00352171	29.2478	27.6159	28.7003	30.6143	29.3336	46.6744	51.5881	97.7684	45.467	56.839	Cdk15
ENSMUSG00000064373	-1.03776	3.42015e-05	0.00117787	20220.8	12006.9	14526.6	25390.2	18834.1	31695.5	39757.5	53735.7	23639.6	37954.4	Selenop
ENSMUSG00000000392	-1.04745	0.00176699	0.0258303	350.973	199.315	229.602	384.866	275.735	657.032	555.017	515.778	237.078	1009.69	Fap
ENSMUSG00000021356	-1.04917	0.000304067	0.00687918	327.043	144.083	173.264	333.478	288.447	399.425	708.002	636.492	333.425	542.206	Irf4
ENSMUSG00000040197	-1.05144	0.000163648	0.00425988	212.711	150.086	287.003	284.276	199.468	341.98	273.951	496.823	719.894	518.576	Cd209e
ENSMUSG00000027015	-1.05259	0.00074695	0.0136545	101.038	38.4221	77.597	98.4032	32.2669	165.156	120.965	155.631	133.153	144.333	Cybrd1
ENSMUSG00000037664	-1.06524	0.000403374	0.00857644	413.457	226.931	340.151	312.704	481.07	1113.9	654.635	539.721	399.46	1003.94	Cdkn1c
ENSMUSG00000040592	-1.08264	0.000172445	0.00443057	17.2828	34.82	10.6297	20.774	21.5113	35.9034	46.2514	50.8795	41.1368	47.2594	Cd79b
ENSMUSG00000040229	-1.08591	0.000985149	0.0169877	256.583	141.682	145.627	298.49	156.446	409.299	469.63	584.615	173.208	481.535	Gpr34
ENSMUSG00000074398	-1.08811	0.00305214	0.0387061	6.64722	9.60553	7.44081	13.1204	7.82228	12.5662	24.9046	19.9527	21.651	16.6047	Gm15441
ENSMUSG00000040963	-1.09171	0.00011667	0.00321067	43.8717	15.609	27.6373	40.4546	42.0448	70.9092	80.0505	93.7779	51.9623	65.1413	Asgr2
ENSMUSG00000031494	-1.0964	0.000975079	0.0168556	813.62	343.398	538.927	1233.32	408.714	1006.19	1589.45	1436.6	1857.65	1247.27	Cd209a
ENSMUSG00000041930	-1.10399	0.00335417	0.0413867	21.2711	10.8062	24.4484	14.2138	8.80007	38.5962	52.4775	30.9267	25.9811	22.3524	Fam222a
ENSMUSG00000031250	-1.11071	0.00191306	0.0272485	527.789	138.079	250.861	424.227	319.736	940.669	694.66	1030.56	423.276	496.224	Tnmd
ENSMUSG00000042834	-1.11151	6.6511e-09	8.644e-07	1387.94	992.971	933.29	1430.13	1349.34	2680.19	2588.3	2700.6	1785.12	3409.06	Nrep
ENSMUSG00000031595	-1.11554	0.000258448	0.0060628	420.104	133.277	351.844	399.08	283.558	649.852	717.786	960.724	414.616	696.757	Pdgfrl
ENSMUSG00000079445	-1.11593	0.000592078	0.011409	57.1661	24.0138	25.5113	39.3613	25.4224	48.4696	64.0404	57.8629	100.677	97.712	B3gnt7
ENSMUSG00000021388	-1.11968	5.36983e-05	0.00167736	3003.21	1140.66	2271.57	2769.5	2105.17	5536.3	5171.26	5420.16	2657.65	5745.85	Aspn
ENSMUSG00000070469	-1.12813	0.00139337	0.0217813	102.367	88.8511	65.9043	108.244	113.423	288.125	153.875	153.636	89.8514	358.916	Adamtsl3
ENSMUSG00000043719	-1.13385	0.000260313	0.00609851	272.536	182.505	131.809	300.676	292.358	426.353	548.791	656.445	251.151	705.059	Col6a6
ENSMUSG00000050765	-1.13409	0.00040375	0.00857644	11.965	9.60553	13.8186	18.5873	21.5113	50.2648	27.5729	30.9267	28.1462	30.6547	Gm5084
ENSMUSG00000041797	-1.1341	0.000985583	0.0169877	1006.39	391.425	690.932	1152.41	736.272	1579.75	2019.94	2364.4	697.161	2067.28	Abca9
ENSMUSG00000024529	-1.1394	0.000859632	0.0152393	4189.08	1216.3	3244.19	3916.45	2229.35	7799.12	8023.73	7751.64	3209.75	5807.16	Lox
ENSMUSG00000097649	-1.15138	3.32364e-05	0.00114908	30.5772	22.8131	26.5743	34.9878	28.3558	86.1682	40.9147	56.8653	49.7972	83.0233	Gm10561
ENSMUSG00000001986	-1.15362	4.48188e-06	0.000214488	127.627	80.4463	99.9194	121.364	88.0007	254.017	209.91	329.22	126.658	229.272	Gria3
ENSMUSG00000042436	-1.15516	0.00109908	0.0182719	1761.51	389.024	1532.81	1443.25	1766.86	3302.22	3622.73	3636.39	1784.04	3007.36	Mfap4
ENSMUSG00000015354	-1.15663	0.000112723	0.00312622	1874.52	663.982	1388.24	2169.24	1552.72	3890.13	3082.83	4034.44	2009.21	4034.29	Pcolce2
ENSMUSG00000031831	-1.15732	0.000913162	0.0159401	7.97667	8.40484	8.50378	10.9337	21.5113	27.8251	27.5729	20.9504	31.3939	22.9911	Dnaaf1
ENSMUSG00000107134	-1.16387	7.4514e-06	0.000328397	19.9417	24.0138	21.2594	22.9607	10.7556	38.5962	45.3619	50.8795	35.7241	48.5367	Gm42528
ENSMUSG00000031239	-1.17759	0.00033068	0.00736891	683.334	564.325	535.738	504.043	1038.41	1868.77	1609.9	954.738	719.894	2368.72	Itm2a
ENSMUSG00000020251	-1.18308	2.01913e-05	0.000755265	194.099	102.059	134.997	225.234	187.735	367.112	394.916	582.62	226.252	346.143	Glt8d2
ENSMUSG00000059027	-1.18641	3.68311e-05	0.0012491	34.5656	37.2214	29.7632	57.9486	76.2672	139.126	113.85	83.8015	84.4387	117.51	9630013D21Rik
ENSMUSG00000041540	-1.19037	0.00216986	0.0300781	79.7667	81.647	55.2746	48.1082	70.4005	283.637	79.161	112.733	74.6958	212.667	Sox5
ENSMUSG00000033207	-1.21318	0.000405454	0.00859418	109.014	82.8477	94.6045	111.524	220.002	264.788	218.805	336.204	152.639	461.098	Mamdc2
ENSMUSG00000040950	-1.22689	9.22019e-07	5.86305e-05	1455.74	692.799	996.005	1910.12	1112.72	2258.32	2694.14	2922.08	2994.33	3565.53	Mgl2
ENSMUSG00000052504	-1.23095	0.00307149	0.0388408	61.1544	19.2111	35.0781	75.4425	59.6449	156.18	79.161	100.761	57.375	193.508	Epha3
ENSMUSG00000039109	-1.23645	0.00146961	0.0227875	6498.32	2044.78	2415.07	7894.12	4465.54	9921.9	10874.4	16013.1	5420.32	12710.2	F13a1
ENSMUSG00000021720	-1.24968	3.6648e-06	0.00018218	26.5889	27.6159	25.5113	49.2016	29.3336	81.6802	77.3821	65.844	49.7972	100.267	Rnf180
ENSMUSG00000027335	-1.25151	0.000171672	0.00441708	21.2711	13.2076	15.9446	28.4276	24.4446	55.6503	52.4775	26.9362	38.9717	70.8891	Adra1d
ENSMUSG00000026726	-1.262	8.14224e-05	0.00238442	78.4372	36.0207	59.5264	56.8552	35.2003	185.8	99.6184	105.749	74.6958	168.601	Cubn
ENSMUSG00000067242	-1.26505	2.2067e-05	0.000813462	46.5306	40.8235	44.6448	73.2557	86.0451	136.433	116.518	170.596	82.2736	195.424	Lgi1
ENSMUSG00000106807	-1.28693	0.000101355	0.0028828	122.309	43.2249	68.0302	153.072	95.8229	133.74	267.724	284.326	217.592	273.338	Gm10441
ENSMUSG00000030606	-1.29353	0.0014432	0.0224707	7.97667	18.0104	14.8816	15.3072	14.6668	50.2648	27.5729	26.9362	15.1557	53.0072	Hapln3
ENSMUSG00000061576	-1.29456	0.000216589	0.00526826	19.9417	16.8097	14.8816	8.74695	11.7334	22.4396	35.578	42.8984	23.816	49.1753	Dpp6
ENSMUSG00000026193	-1.30883	0.00286644	0.0370101	15400.3	3439.98	5554.03	11707.8	8789.31	15567.7	28020.3	27603.6	7436.02	32584.1	Fn1
ENSMUSG00000072596	-1.31114	5.02533e-05	0.00160065	293.807	80.4463	203.028	239.448	162.312	294.408	394.026	559.674	540.191	639.279	Ear2
ENSMUSG00000090210	-1.32049	0.00419399	0.0481768	122.309	127.273	129.683	151.978	140.801	659.725	152.096	127.698	151.557	586.272	Itga10
ENSMUSG00000107667	-1.34154	0.00122535	0.0199622	25.2594	16.8097	29.7632	38.2679	31.2891	79.8851	54.2564	94.7755	20.5684	108.569	C530044C16Rik
ENSMUSG00000031757	-1.3501	0.00109205	0.0181889	83.755	187.308	187.083	178.219	418.492	1028.63	399.363	336.204	415.698	512.19	Mt4
ENSMUSG00000024598	-1.35494	0.00086593	0.0152652	461.317	123.671	184.957	514.977	268.891	688.448	756.032	990.653	361.571	1175.74	Fbn2
ENSMUSG00000032649	-1.36977	0.00343875	0.0420804	69.1311	70.8408	58.4635	85.2828	63.556	294.408	86.2766	83.8015	67.1179	364.025	Colgalt2
ENSMUSG00000041193	-1.39385	0.00287546	0.0370943	267.218	108.062	285.94	236.168	122.223	1058.25	217.915	350.171	240.326	811.074	Pla2g5
ENSMUSG00000029420	-1.39655	0.000894113	0.0157154	11.965	8.40484	12.7557	3.28011	8.80007	36.801	18.6784	13.9669	21.651	26.8229	Rimbp2
ENSMUSG00000044749	-1.41047	0.000146821	0.00387856	102.367	43.2249	53.1486	103.87	66.4894	210.932	184.116	249.409	68.2005	266.313	Abca6
ENSMUSG00000032925	-1.41285	0.000108616	0.00303598	1261.64	284.564	852.504	1092.28	717.694	2237.68	2289.44	3100.66	1102.03	2474.73	Itgbl1
ENSMUSG00000022818	-1.42411	0.00196085	0.0277087	14.6239	9.60553	14.8816	36.0812	18.5779	23.3372	54.2564	76.818	25.9811	71.5277	Cyp2ab1
ENSMUSG00000043631	-1.42748	6.9109e-05	0.00206252	1092.8	450.259	1027.89	1115.24	1131.3	3906.29	1864.29	2650.72	1008.93	3527.21	Ecm2
ENSMUSG00000054196	-1.43986	0.00191693	0.0272485	313.749	82.8477	231.728	368.465	194.579	403.016	896.565	1253.03	252.234	427.251	Cthrc1
ENSMUSG00000061100	-1.4409	0.000590634	0.0113935	777.725	284.564	152.005	522.63	581.782	754.869	1283.48	947.755	1004.6	2301.66	Retnla
ENSMUSG00000091089	-1.44106	0.00304575	0.038654	58.4956	32.4187	34.0151	29.521	132.001	206.445	177.001	67.8393	87.6864	239.49	NA
ENSMUSG00000089671	-1.44754	0.0035408	0.0427326	5.31778	7.20414	3.18892	6.56021	15.6446	35.9034	22.2362	10.974	18.4033	17.2433	Gm16537
ENSMUSG00000032181	-1.45967	0.00135303	0.021395	89.0728	20.4117	39.33	47.0149	111.467	101.427	201.016	193.542	84.4387	264.397	Scg3
ENSMUSG00000070644	-1.46862	0.00408544	0.0471427	14.6239	7.20414	17.0076	15.3072	11.7334	71.8068	23.1257	11.9716	21.651	53.0072	Etnk2
ENSMUSG00000031376	-1.47179	0.00262124	0.0347514	7.97667	9.60553	12.7557	2.18674	24.4446	24.2348	37.3569	19.9527	32.4764	45.3435	Atp2b3
ENSMUSG00000029675	-1.50729	0.000165422	0.00428732	7837.07	3235.86	6138.66	8543.58	6493.47	26294.8	12069.8	10527.1	8277.16	34504.5	Eln
ENSMUSG00000074491	-1.51696	3.45697e-06	0.000173874	14.6239	4.80276	11.6927	19.6806	9.77785	31.4155	27.5729	41.9007	34.6415	37.6798	Clec4g
ENSMUSG00000043913	-1.55764	0.000608014	0.0116782	6.64722	3.60207	7.44081	4.37348	7.82228	26.03	9.78395	14.9646	14.0731	22.9911	Ccdc60
ENSMUSG00000025776	-1.57155	0.00124639	0.0201745	134.274	121.27	102.045	151.978	74.3117	570.864	134.307	159.622	143.979	724.218	Crispld1
ENSMUSG00000027188	-1.59409	2.22118e-06	0.00012282	244.618	99.6573	224.287	179.312	239.557	501.75	584.369	613.547	272.802	1007.14	Pamr1
ENSMUSG00000069378	-1.61172	0.000875401	0.015403	13.2944	2.40138	10.6297	26.2409	15.6446	62.8309	20.4573	31.9244	50.8797	43.4276	Prdm6
ENSMUSG00000019997	-1.64029	4.90368e-06	0.000231592	2107.17	1584.91	2017.52	2206.42	1900.81	11052.9	3467.96	2767.44	4070.38	9241.77	Ctgf
ENSMUSG00000025185	-1.64988	0.000738867	0.0135484	709.923	279.761	415.622	554.338	353.958	2624.54	691.992	729.272	461.165	2750.62	Loxl4
ENSMUSG00000052316	-1.81137	2.57424e-05	0.0009221	123.638	91.2525	104.171	112.617	64.5338	223.499	451.841	505.802	74.6958	483.451	Lrrc15
ENSMUSG00000025551	-1.8195	1.18457e-05	0.000488451	29.2478	7.20414	21.2594	39.3613	14.6668	81.6802	69.3771	116.724	40.0543	85.5778	Fgf14
ENSMUSG00000085069	-1.83391	0.000437132	0.00910309	19.9417	22.8131	24.4484	45.9215	32.2669	205.547	41.8041	33.9196	62.7878	174.349	Gm13111
ENSMUSG00000051985	-1.84279	0.00429581	0.049093	25.2594	10.8062	32.9521	28.4276	8.80007	74.4996	142.312	23.9433	10.8255	128.367	Igfn1
ENSMUSG00000063765	-1.85915	0.000208599	0.0051018	61.1544	96.0553	57.4005	95.1231	73.3339	497.262	96.0606	116.724	123.41	554.979	Chadl
ENSMUSG00000089783	-1.89012	0.00163485	0.0243437	14.6239	2.40138	1.06297	21.8674	20.5335	61.0358	44.4725	23.9433	42.2194	53.0072	Gm454
ENSMUSG00000045573	-2.0016	1.75832e-05	0.000677639	392.186	285.764	351.844	534.657	410.67	2972.8	834.304	729.272	501.22	2870.69	Penk
ENSMUSG00000059921	-2.00977	0.00122542	0.0199622	13.2944	16.8097	18.0705	20.774	16.6223	122.969	10.6734	34.9173	25.9811	149.442	Unc5c
ENSMUSG00000082738	-2.0218	9.38458e-06	0.000402633	5.31778	2.40138	4.25189	7.65358	3.91114	18.8493	19.5679	18.9551	10.8255	26.1843	Gm15422
ENSMUSG00000037962	-2.06132	0.000184662	0.00465051	58.4956	57.6332	64.8413	75.4425	40.0892	452.383	56.0353	96.7708	114.75	516.022	Rflna
ENSMUSG00000051279	-2.15986	0.00050658	0.0101231	6.64722	3.60207	3.18892	9.84032	4.88893	26.03	20.4573	10.974	8.66038	58.1163	Gdf6
ENSMUSG00000026697	-2.26264	0.000807683	0.0144602	557.037	362.609	565.501	494.203	665.872	6382.73	964.164	687.372	548.852	4110.29	Myoc
ENSMUSG00000012187	-2.34571	0.000677044	0.0126228	18.6122	4.80276	5.31486	9.84032	22.4891	133.74	18.6784	14.9646	31.3939	111.123	Mogat1
ENSMUSG00000016763	-2.36312	0.00137343	0.0216025	29.2478	80.4463	32.9521	38.2679	43.0225	576.25	40.9147	72.8275	23.816	437.469	Scube1
ENSMUSG00000041559	-2.43091	0.00150116	0.0230448	779.054	890.913	904.589	1003.71	791.028	9437.21	828.078	943.764	1162.66	11188.3	Fmod
ENSMUSG00000090486	-2.4434	0.00410499	0.047307	2.65889	2.40138	4.25189	4.37348	18.5779	87.9633	13.3417	4.98818	9.74293	61.3095	BC035947
ENSMUSG00000033208	-2.4632	0.000798517	0.0143695	86.4139	123.671	112.675	165.099	175.024	1834.66	156.543	165.608	223.005	1276	S100b
ENSMUSG00000045672	-2.46695	0.00052505	0.0103642	502.53	515.096	458.141	637.434	512.359	6576.61	722.233	761.197	667.932	5787.36	Col27a1
ENSMUSG00000027570	-2.52793	0.00330423	0.0409123	159.533	172.899	159.446	129.018	145.69	1826.59	112.071	115.726	167.795	2198.2	Col9a3
ENSMUSG00000004814	-2.78879	8.62742e-06	0.000375578	83.755	58.8339	61.6524	62.322	64.5338	119.379	133.417	174.586	1541.55	319.32	Ccl24
ENSMUSG00000044006	-2.83743	0.00127502	0.020526	99.7083	104.46	80.7859	125.737	57.6893	1073.51	89.8344	83.8015	127.741	1971.48	Cilp2
ENSMUSG00000029123	-2.87827	0.00369918	0.0439093	10.6356	1.20069	5.31486	13.1204	18.5779	191.186	5.3367	14.9646	3.24764	144.971	Stk32b
ENSMUSG00000087149	-2.95625	0.000585471	0.0113185	35.895	27.6159	42.5189	41.548	28.3558	515.214	44.4725	35.9149	48.7146	720.387	Itih5l-ps
ENSMUSG00000062713	-3.01116	0.00148179	0.0228559	2.65889	7.20414	3.18892	1.09337	2.93336	54.7527	4.44725	1.99527	7.57783	67.6959	Sim2
ENSMUSG00000044055	-3.04995	0.000463284	0.00950319	11.965	4.80276	7.44081	13.1204	3.91114	153.487	10.6734	5.98582	11.908	157.744	Otos
ENSMUSG00000026051	-3.07284	2.8188e-06	0.000148049	49.1894	21.6124	20.1965	63.4154	39.1114	677.677	79.161	184.563	47.6321	638.002	1500015O10Rik
ENSMUSG00000068196	-3.12188	0.00211043	0.0295159	918.646	315.782	839.748	296.303	1012.01	13190	747.138	415.017	518.54	14574.4	Col8a1
ENSMUSG00000086596	-3.19878	0.000171014	0.00440651	62.4839	61.2352	44.6448	76.5358	48.8893	1195.58	76.4927	82.8039	97.4293	1244.07	Susd5
ENSMUSG00000025900	-3.23462	0.00373743	0.0442453	3.98833	0	0	0	6.8445	59.2406	8.00505	4.98818	5.41274	24.907	Rp1
ENSMUSG00000023013	-3.27565	0.00266843	0.0351386	2.65889	22.8131	2.12594	12.0271	2.93336	251.324	4.44725	11.9716	2.1651	141.14	Aqp2
ENSMUSG00000059741	-3.29745	1.87394e-05	0.000714466	10.6356	8.40484	2.12594	7.65358	20.5335	182.21	164.548	8.97873	17.3208	113.039	Myl3
ENSMUSG00000024330	-3.33585	0.00033898	0.00750689	85.0844	108.062	83.9748	103.87	93.8674	1845.43	115.628	102.757	102.842	2627.37	Col11a2
ENSMUSG00000020218	-3.34387	0.00045347	0.00936662	434.728	483.878	451.763	508.417	355.914	10581.6	356.669	451.929	561.842	10736.8	Wif1
ENSMUSG00000048368	-3.34486	2.25769e-05	0.00082872	124.968	25.2145	61.6524	86.3761	71.3783	1860.69	248.157	252.402	97.4293	1294.52	Omd
ENSMUSG00000025469	-3.42581	0.000520356	0.0102944	7.97667	9.60553	9.56675	4.37348	1.95557	4.48792	2.66835	20.9504	256.564	74.0823	Msx3
ENSMUSG00000029754	-3.46791	0.000754962	0.0137586	2.65889	9.60553	13.8186	2.18674	4.88893	187.595	6.22615	8.97873	2.1651	162.215	Dlx6
ENSMUSG00000034990	-3.47639	0.000842729	0.0149898	31.9067	16.8097	23.3854	25.1475	8.80007	513.419	19.5679	14.9646	23.816	606.709	Otoa
ENSMUSG00000027966	-3.61026	0.000143068	0.00379631	79.7667	58.8339	72.2821	97.3098	72.3561	2074.32	63.1509	137.674	103.925	2267.81	Col11a1
ENSMUSG00000024987	-3.74817	0.00040055	0.00855077	7.97667	1.20069	7.44081	1.09337	3.91114	51.1623	3.5578	3.99055	9.74293	220.331	Cyp26a1
ENSMUSG00000110332	-3.93053	0.000407442	0.0086158	2.65889	4.80276	2.12594	1.09337	3.91114	129.252	5.3367	1.99527	1.08255	84.3006	Gm19935
ENSMUSG00000031849	-4.04285	0.000428608	0.00898866	47.86	15.609	51.0227	53.5751	143.734	2167.67	52.4775	62.8511	59.5401	2799.16	Comp
ENSMUSG00000074768	-4.09839	5.57199e-05	0.00173443	1.32944	2.40138	2.12594	1.09337	1.95557	76.2947	1.7789	3.99055	9.74293	60.6709	Bhmt
ENSMUSG00000027004	-4.3632	4.704e-05	0.00152837	74.4489	19.2111	28.7003	37.1745	83.1117	2594.92	117.407	40.9031	85.5213	2154.77	Frzb
ENSMUSG00000022025	-4.44412	0.000254904	0.00599547	26.5889	20.4117	15.9446	30.6143	69.4227	1636.3	38.2463	19.9527	17.3208	1838.01	Cnmd
ENSMUSG00000021613	-4.53753	0.000106509	0.00299115	17.2828	8.40484	9.56675	14.2138	4.88893	599.587	14.2312	8.97873	10.8255	625.868	Hapln1
ENSMUSG00000028626	-4.64325	0.000272445	0.0062754	11.965	45.6263	3.18892	12.0271	15.6446	973.88	13.3417	10.974	21.651	1188.51	Col9a2
ENSMUSG00000020524	-4.66176	0.0042546	0.0487472	2.65889	1.20069	0	1.09337	6.8445	104.12	0	6.98346	1.08255	187.76	Gria1
ENSMUSG00000039084	-4.80257	0.000365599	0.0079578	58.4956	396.228	65.9043	86.3761	88.0007	10202	62.2615	60.8558	83.3562	8985.67	Chad
ENSMUSG00000005220	-5.03234	1.93882e-05	0.000736048	33.2361	33.6193	26.5743	26.2409	31.2891	2428.86	27.5729	32.922	38.9717	2410.87	Corin
ENSMUSG00000025215	-5.21382	0.000509236	0.0101647	5.31778	8.40484	5.31486	1.09337	0	330.311	8.00505	1.99527	2.1651	400.428	Tlx1
ENSMUSG00000053093	-5.21842	3.4777e-07	2.56931e-05	39.8833	22.8131	5.31486	7.65358	10.7556	995.422	1027.31	23.9433	37.8892	1120.81	Myh7
ENSMUSG00000043747	-5.52878	2.3259e-05	0.000848621	15.9533	20.4117	7.44081	13.1204	8.80007	806.031	10.6734	10.974	14.0731	2188.62	1520401A03Rik
ENSMUSG00000057777	-5.63808	0.000808082	0.0144602	2.65889	0	0	1.09337	2.93336	91.5537	0.88945	0.997637	2.1651	236.936	Mab21l2
ENSMUSG00000097441	-5.76292	0.00136123	0.0214674	1.32944	0	0	0	0.977785	70.0116	0	1.99527	0	53.0072	Gm26633
ENSMUSG00000026668	-5.7874	0.000127045	0.00344823	1.32944	7.20414	1.06297	1.09337	0.977785	317.745	2.66835	1.99527	1.08255	316.766	Ucma
ENSMUSG00000064201	-5.8784	8.36557e-06	0.000365071	764.431	226.931	247.673	328.011	732.361	48858.2	505.208	344.185	510.962	85048.4	Krt2
ENSMUSG00000022483	-6.19184	4.27209e-06	0.00020726	22.6006	12.0069	6.37783	14.2138	20.5335	1982.77	10.6734	13.9669	27.0637	3499.11	Col2a1
ENSMUSG00000008874	-6.23541	0.000364585	0.00794545	1.32944	1.20069	0	1.09337	2.93336	244.143	0.88945	0	3.24764	247.793	Clec3a
ENSMUSG00000020583	-6.24181	0.000515041	0.0102347	1.32944	0	1.06297	0	0.977785	77.1923	0	2.99291	2.1651	171.794	Matn3
ENSMUSG00000026147	-6.31086	6.1231e-06	0.000277409	2.65889	2.40138	7.44081	6.56021	3.91114	842.832	9.78395	5.98582	2.1651	967.54	Col9a1
ENSMUSG00000030111	-6.32704	1.69625e-05	0.00066087	7.97667	0	2.12594	1.09337	6.8445	707.297	9.78395	10.974	4.33019	713.362	A2m
ENSMUSG00000030607	-6.34167	1.19046e-06	7.18512e-05	46.5306	27.6159	26.5743	52.4817	39.1114	7494.83	40.0252	45.8913	62.7878	7952.35	Acan
ENSMUSG00000022780	-6.4001	1.29982e-05	0.000527181	14.6239	10.8062	9.56675	7.65358	10.7556	2227.81	12.4523	2.99291	3.24764	2260.79	Meltf
ENSMUSG00000039462	-6.49963	2.73743e-06	0.000145928	6.64722	4.80276	2.12594	3.28011	8.80007	1167.76	9.78395	3.99055	7.57783	1132.31	Col10a1
ENSMUSG00000062329	-6.63654	7.23936e-07	4.88246e-05	87.7433	51.6297	59.5264	154.165	123.201	28383.4	100.508	108.742	180.785	18617	Cytl1
ENSMUSG00000026258	-7.20184	0.000299263	0.00678774	5.31778	0	0	2.18674	0	566.376	4.44725	0.997637	1.08255	513.467	3110079O15Rik
