# Supplementary material for: Anaplasma phagocytophilum Transmission Activates Immune Pathways While Repressing Wound Healing in the Skin
Source: Life (Basel). 2022 Nov 24;12(12):1965. doi: 10.3390/life12121965 (PMC9781593; doi:10.3390/life12121965)
Supplement: Supplementary file 1 [file life-12-01965-s001.zip › Supplementary file S5. Differential_expression_analysis_table significant genes baseline control (only significant pvalue).xlsx]

## Sheet: Differential_expression_analysi
ID	log2FoldChange	pvalue	padj	Baseline1	Baseline2	Baseline3	Baseline4	Baseline5	Control1	Control2	Control3	Control4	Control5	Gene.name
ENSMUSG00000030017	8.49887	1.43226e-15	1.05191e-13	0	0.991064	0	0	0	51.4	41.4594	122.167	235.804	62.1879	Reg3g
ENSMUSG00000029371	6.91476	7.66939e-29	2.58082e-26	4.04711	1.98213	4.99509	2.92753	0.894956	73.7057	401.095	414.07	643.101	223.186	Cxcl5
ENSMUSG00000023041	6.82969	4.53992e-54	7.00207e-51	107.923	198.213	114.887	80.9951	83.2309	3639.7	11661.6	12519.4	9533.37	29212.4	Krt6b
ENSMUSG00000059654	6.59062	3.42178e-19	3.95815e-17	1.34904	0.991064	1.99804	1.95169	0	66.917	85.8112	125.41	253.668	64.2609	Reg1
ENSMUSG00000042031	6.46499	8.12764e-09	1.87097e-07	0	0	1.99804	0	0	10.6679	24.1043	45.4071	19.0548	86.3721	Lce3b
ENSMUSG00000040026	6.40646	1.74589e-80	1.0771e-76	109.272	118.928	90.9106	161.99	102.92	7906.88	9790.19	14686	13808.8	3362.98	Saa3
ENSMUSG00000071561	6.34956	2.60175e-106	4.81532e-102	43.1691	73.3388	65.9352	40.9855	37.5882	1946.41	4151.72	4875.86	5228.17	5102.17	BC100530
ENSMUSG00000094733	6.32212	7.98041e-11	2.68548e-09	0	0	0.999018	1.95169	0	13.5774	42.4235	38.9204	84.5559	65.6428	Gm5416
ENSMUSG00000057465	6.02245	6.99042e-26	1.77231e-23	0	5.94639	2.99705	3.90338	0	124.136	191.87	210.819	258.431	73.2436	Saa2
ENSMUSG00000074445	6.01912	1.56794e-35	9.06858e-33	8.09421	15.857	14.9853	8.7826	4.47478	293.853	342.281	440.017	1049.21	1261.03	Sprr2a3
ENSMUSG00000000182	6.0027	3.79904e-20	4.84915e-18	8.09421	4.95532	2.99705	2.92753	3.57982	27.1547	202.476	377.311	569.263	241.151	Fgf23
ENSMUSG00000079594	5.94397	9.39265e-09	2.13824e-07	0	0.991064	0.999018	0	0	7.7585	32.7818	31.3525	20.2458	37.3128	BC117090
ENSMUSG00000050635	5.85272	6.55009e-06	7.21172e-05	0	0	0.999018	0	0	5.81887	5.78503	2.16224	19.0548	48.3684	Sprr2f
ENSMUSG00000068885	5.78627	3.2722e-09	8.07491e-08	0	0	4.99509	0.975845	0	29.0944	50.1369	70.2729	11.9093	173.435	Lce3f
ENSMUSG00000022902	5.76804	2.74423e-20	3.55176e-18	0	3.96426	5.99411	1.95169	1.78991	106.679	68.4561	96.2198	140.529	354.471	Stfa2
ENSMUSG00000025469	5.66457	1.13657e-05	0.000116865	0	0.991064	1.99804	0.975845	3.57982	4.84906	2.89251	22.7036	282.25	80.1533	Msx3
ENSMUSG00000068893	5.66413	2.18549e-13	1.15703e-11	2.69807	2.97319	2.99705	0.975845	0	22.3057	56.8861	43.2449	150.057	203.147	Sprr2a2
ENSMUSG00000040809	5.61957	1.43357e-47	1.76884e-44	17.5375	17.8392	14.9853	9.75845	15.2143	1415.93	567.897	370.825	887.241	449.135	Chil3
ENSMUSG00000071562	5.51433	3.11094e-71	8.22533e-68	18.8865	17.8392	26.9735	6.83091	17.0042	425.747	825.33	887.601	878.904	969.441	Stfa1
ENSMUSG00000078664	5.46189	1.20251e-17	1.16524e-15	1.34904	3.96426	3.99607	2.92753	1.78991	49.4604	80.0262	50.8127	169.112	275.7	Sprr2a1
ENSMUSG00000056054	5.4564	7.66079e-62	1.41786e-58	12.1413	20.8124	26.9735	28.2995	23.2689	733.178	1207.14	532.993	1633.95	834.7	S100a8
ENSMUSG00000054325	5.45153	3.83637e-07	6.07908e-06	0	0.991064	2.99705	0	0	12.6076	25.0684	20.5413	9.52742	109.174	Lce3a
ENSMUSG00000078783	5.424	2.24239e-33	1.01225e-30	2.69807	3.96426	5.99411	0.975845	3.57982	210.449	171.622	132.978	147.675	82.9172	Gm9733
ENSMUSG00000096001	5.31661	2.0077e-56	3.37804e-53	6.74518	7.92852	8.99116	12.686	11.6344	285.125	250.684	374.068	406.106	619.806	2610528A11Rik
ENSMUSG00000026700	5.29926	1.16787e-07	2.07238e-06	0	0.991064	0	1.95169	0	12.6076	43.3877	37.8393	16.673	10.3647	Tnfsf4
ENSMUSG00000056071	5.28419	1.50349e-71	4.63775e-68	24.2826	33.6962	28.9715	36.1063	25.0588	754.514	1515.68	672.458	1745.9	1099.34	S100a9
ENSMUSG00000048455	5.20928	3.22684e-14	1.94535e-12	20.2355	43.6068	140.862	26.3478	15.2143	644.925	1637.16	1782.77	1327.88	3725.06	Sprr1b
ENSMUSG00000028186	5.18845	2.36754e-08	4.87412e-07	0	0	1.99804	0.975845	0.894956	15.517	25.0684	7.56785	53.5917	45.6045	Uox
ENSMUSG00000074115	5.06527	4.24562e-35	2.38115e-32	9.44325	4.95532	5.99411	5.85507	3.57982	136.743	214.046	235.685	287.014	100.883	Saa1
ENSMUSG00000054905	4.78891	9.08805e-66	2.10252e-62	37.773	43.6068	73.9273	43.913	53.6974	771	1553.28	1554.65	2066.26	1071.71	Stfa3
ENSMUSG00000042265	4.78347	1.44757e-14	9.02075e-13	1.34904	0.991064	0.999018	0.975845	4.47478	43.6415	55.9219	63.7862	67.8829	20.7293	Trem1
ENSMUSG00000074433	4.76153	1.04322e-08	2.33752e-07	0	1.98213	8.99116	2.92753	1.78991	15.517	76.1695	89.7331	19.0548	231.477	Lce3e
ENSMUSG00000078780	4.75198	2.17218e-22	3.4893e-20	2.69807	3.96426	4.99509	2.92753	10.7395	216.268	198.619	137.302	79.7921	68.4067	Gm5150
ENSMUSG00000055030	4.74452	2.39262e-09	6.06611e-08	1.34904	0.991064	3.99607	0	0.894956	17.4566	36.6385	12.9735	41.6825	82.9172	Sprr2e
ENSMUSG00000026390	4.70852	1.30877e-24	2.72165e-22	24.2826	14.866	5.99411	39.0338	17.8991	265.728	1030.7	383.798	634.764	348.943	Marco
ENSMUSG00000079025	4.65193	5.83601e-25	1.28587e-22	16.1884	38.6515	69.9313	61.4782	26.8487	604.193	502.333	887.601	1144.48	2235.31	Gsdmc
ENSMUSG00000030144	4.59612	1.73925e-38	1.19223e-35	12.1413	11.8928	14.9853	15.6135	15.2143	289.004	504.261	473.531	282.25	148.56	Clec4d
ENSMUSG00000047222	4.57341	0.000882717	0.00471904	0	0.991064	0.999018	1.95169	0.894956	1.93962	0	2.16224	97.6561	16.5834	Rnase2a
ENSMUSG00000042212	4.57197	1.23048e-11	4.92937e-10	4.04711	3.96426	25.9745	0	4.47478	145.472	242.971	71.354	236.995	221.113	Sprr2d
ENSMUSG00000053797	4.53301	7.84827e-41	5.81023e-38	527.473	778.977	629.381	678.212	644.368	5596.78	12887.1	15566	11834.2	29560.7	Krt16
ENSMUSG00000058427	4.52923	5.30498e-10	1.55601e-08	4.04711	0.991064	1.99804	0.975845	6.26469	16.4868	44.3519	170.817	64.3101	33.8579	Cxcl2
ENSMUSG00000021803	4.5112	6.54161e-16	5.08706e-14	1.34904	5.94639	0.999018	0.975845	2.68487	43.6415	34.7102	58.3806	45.2552	94.6638	Cdhr1
ENSMUSG00000043472	4.45558	2.93829e-10	9.05057e-09	4.04711	3.96426	13.9863	1.95169	2.68487	44.6113	89.6679	103.788	27.3913	317.849	Lce3d
ENSMUSG00000047798	4.4343	1.04707e-36	6.45969e-34	16.1884	13.8749	6.99313	6.83091	17.8991	306.461	299.857	220.549	366.806	137.504	Cd300lf
ENSMUSG00000031654	4.37335	1.28931e-08	2.84078e-07	1.34904	0.991064	0.999018	0	1.78991	38.7925	19.2834	19.4602	13.1002	15.2015	Cbln1
ENSMUSG00000022157	4.36442	3.73982e-06	4.42844e-05	4.04711	0.991064	0	0	3.57982	4.84906	12.5342	72.4351	63.1192	20.0383	Mcpt8
ENSMUSG00000040035	4.35991	2.532e-20	3.32357e-18	8.09421	4.95532	5.99411	2.92753	5.36974	51.4	187.049	142.708	109.565	62.1879	Disp2
ENSMUSG00000025746	4.33625	1.70793e-23	3.09905e-21	9.44325	5.94639	6.99313	4.87922	5.36974	70.7963	179.336	120.005	208.412	71.1706	Il6
ENSMUSG00000030142	4.31658	1.67085e-25	3.91444e-23	4.04711	5.94639	4.99509	9.75845	17.8991	232.755	220.795	205.413	113.138	99.5007	Clec4e
ENSMUSG00000024803	4.27492	3.42895e-24	6.75137e-22	48.5653	53.5175	99.9018	82.9468	53.6974	1135.65	1869.53	268.118	1780.44	1508.4	Ankrd1
ENSMUSG00000022126	4.23165	2.10992e-13	1.12862e-11	0	7.92852	3.99607	5.85507	13.4243	84.3736	218.867	181.628	64.3101	54.5872	Acod1
ENSMUSG00000006403	4.20088	2.12316e-42	1.78615e-39	48.5653	50.5443	84.9165	27.3237	39.3781	714.751	1269.81	846.518	1205.22	572.82	Adamts4
ENSMUSG00000029379	4.05114	1.75424e-05	0.000170254	0	0	3.99607	0	4.47478	3.87925	23.1401	57.2994	44.0643	17.9654	Cxcl3
ENSMUSG00000030117	4.0461	6.9223e-11	2.38137e-09	1.34904	0	0.999018	1.95169	3.57982	25.2151	26.0326	35.677	33.346	15.2015	Gdf3
ENSMUSG00000006014	4.03849	6.26658e-83	5.79909e-79	122.762	242.811	216.787	212.734	209.42	3986.9	4012.88	3108.22	2173.44	3265.56	Prg4
ENSMUSG00000050578	4.01592	6.11132e-15	4.03958e-13	18.8865	15.857	9.99018	2.92753	10.7395	92.1321	72.3128	219.468	166.73	382.801	Mmp13
ENSMUSG00000026253	3.95316	2.95714e-05	0.000265426	4.04711	0.991064	6.99313	1.95169	0.894956	27.1547	164.873	16.2168	3.57278	15.8925	Chrng
ENSMUSG00000021953	3.84841	2.95278e-08	5.95316e-07	4.04711	10.9017	51.9489	2.92753	4.47478	127.045	161.017	197.845	134.575	452.59	Tdh
ENSMUSG00000027398	3.80339	4.28925e-51	6.10658e-48	56.6595	38.6515	29.9705	45.8647	44.7478	421.868	732.77	723.27	737.184	386.256	Il1b
ENSMUSG00000030745	3.8002	3.72581e-34	1.81466e-31	17.5375	22.7945	12.9872	18.5411	25.0588	249.242	302.75	298.39	378.715	129.904	Il21r
ENSMUSG00000056293	3.7939	1.61446e-08	3.47851e-07	4.04711	1.98213	2.99705	26.3478	3.57982	83.4038	51.1011	70.2729	235.804	103.647	Gsdmc2
ENSMUSG00000026180	3.78001	8.87063e-06	9.37623e-05	4.04711	3.96426	76.9244	7.80676	5.36974	187.174	232.365	222.711	362.042	346.179	Cxcr2
ENSMUSG00000052212	3.77961	9.03372e-20	1.12212e-17	14.8394	7.92852	3.99607	1.95169	2.68487	106.679	71.3487	64.8673	100.038	64.2609	Cd177
ENSMUSG00000051048	3.76831	4.25882e-20	5.39878e-18	8.09421	9.91064	7.99214	11.7101	8.94956	65.9472	237.186	153.519	83.3649	98.1187	P4ha3
ENSMUSG00000029380	3.76825	1.03079e-15	7.75525e-14	8.09421	1.98213	12.9872	3.90338	7.15965	53.3397	173.551	83.2464	84.5559	67.7157	Cxcl1
ENSMUSG00000046259	3.75867	2.90383e-12	1.27504e-10	4.04711	12.8838	41.9588	4.87922	21.4789	156.14	172.587	203.251	179.83	450.517	Sprr2h
ENSMUSG00000026822	3.75143	1.9582e-75	7.24847e-72	78.2441	97.1243	83.9175	107.343	113.659	1683.59	1411.55	1274.64	1329.08	792.551	Lcn2
ENSMUSG00000026581	3.66464	5.06955e-42	4.07945e-39	26.9807	40.6336	14.9853	38.058	37.5882	555.702	330.711	374.068	466.844	290.21	Sell
ENSMUSG00000054046	3.64053	7.77975e-19	8.77973e-17	24.2826	37.6604	89.9116	35.1304	37.5882	251.181	512.939	393.528	602.609	1046.83	Klk13
ENSMUSG00000034774	3.60984	1.07688e-17	1.05454e-15	14.8394	52.5264	44.9558	93.6811	25.0588	319.068	468.587	561.102	535.917	946.638	Dsg1c
ENSMUSG00000033520	3.6029	2.54537e-05	0.00023426	0	0	9.99018	1.95169	4.47478	70.7963	30.8535	9.73009	15.4821	76.0075	Idi2
ENSMUSG00000102051	3.60072	5.18943e-06	5.91417e-05	0	0	7.99214	2.92753	0.894956	54.3095	13.4984	11.8923	33.346	33.1669	I830127L07Rik
ENSMUSG00000042157	3.53742	2.5506e-06	3.19178e-05	1.34904	0.991064	2.99705	2.92753	1.78991	8.72831	17.3551	8.64897	22.6276	59.424	Sprr2i
ENSMUSG00000074677	3.48265	2.63584e-23	4.64611e-21	40.4711	31.7141	18.9813	20.4927	31.3235	486.846	442.554	307.039	177.448	175.508	Sirpb1c
ENSMUSG00000019890	3.45976	3.75104e-13	1.92311e-11	9.44325	17.8392	6.99313	1.95169	7.15965	50.4302	61.7069	102.707	166.73	94.6638	Nts
ENSMUSG00000035861	3.45345	5.95235e-05	0.000484901	1.34904	0	4.99509	1.95169	2.68487	1.93962	14.4626	17.2979	35.7278	51.8233	Tmprss11b
ENSMUSG00000001131	3.41015	2.57398e-47	2.80231e-44	182.12	160.552	187.815	151.256	154.827	1262.7	2354.51	1762.23	2456.88	1053.74	Timp1
ENSMUSG00000045551	3.40899	6.41014e-08	1.22561e-06	5.39614	6.93745	3.99607	7.80676	3.57982	34.9132	138.841	81.0841	25.0095	14.5105	Fpr1
ENSMUSG00000058755	3.40465	4.45657e-11	1.58925e-09	18.8865	18.8302	6.99313	10.7343	18.7941	52.3698	97.3813	163.249	378.715	93.9729	Osm
ENSMUSG00000064232	3.3873	1.91036e-05	0.000183291	1.34904	2.97319	0.999018	3.90338	0	7.7585	23.1401	10.8112	9.52742	44.2225	Gm5414
ENSMUSG00000064246	3.27917	0.000624913	0.00355327	87.6873	97.1243	551.458	74.1642	79.6511	2762.99	422.307	210.819	406.106	4838.91	Chil1
ENSMUSG00000059089	3.2592	4.99857e-20	6.25091e-18	62.0556	65.4103	29.9705	42.9372	59.9621	851.495	492.691	612.996	300.114	232.859	Fcgr4
ENSMUSG00000052270	3.24561	1.89545e-12	8.61943e-11	10.7923	20.8124	3.99607	7.80676	14.3193	145.472	160.052	134.059	60.7373	49.0594	Fpr2
ENSMUSG00000024675	3.23487	3.28446e-28	1.01315e-25	113.319	97.1243	45.9548	95.6328	132.454	1368.4	973.813	916.791	765.766	535.507	Ms4a4c
ENSMUSG00000022584	3.23112	3.8774e-26	1.01075e-23	40.4711	54.5085	35.9647	44.8889	59.0671	822.4	351.922	383.798	385.861	268.099	Ly6c2
ENSMUSG00000017002	3.22342	2.05034e-10	6.45368e-09	21.5846	6.93745	59.9411	9.75845	27.7436	118.317	149.447	297.308	340.605	272.245	Slpi
ENSMUSG00000047562	3.20306	7.24142e-05	0.000574964	0	0.991064	7.99214	0.975845	0.894956	9.69812	15.4267	10.8112	46.4462	20.0383	Mmp10
ENSMUSG00000052353	3.18841	5.80979e-13	2.85553e-11	10.7923	22.7945	86.9146	20.4927	18.7941	307.43	265.147	288.659	270.341	330.978	Cemip
ENSMUSG00000035373	3.16639	1.03183e-65	2.12191e-62	195.61	227.945	115.886	169.797	196.89	1666.14	1656.45	1535.19	2023.39	1253.43	Ccl7
ENSMUSG00000102037	3.15784	1.00231e-13	5.6385e-12	4.04711	5.94639	0.999018	7.80676	3.57982	37.8227	43.3877	37.8393	55.9736	26.9481	Bcl2a1a
ENSMUSG00000015437	3.15671	6.58603e-15	4.33787e-13	6.74518	11.8928	4.99509	7.80676	12.5294	118.317	53.9936	114.599	65.501	44.9135	Gzmb
ENSMUSG00000043740	3.15624	3.24401e-19	3.77611e-17	36.424	21.8034	7.99214	24.3961	21.4789	176.506	225.616	269.199	219.131	99.5007	B430306N03Rik
ENSMUSG00000071068	3.10661	8.2018e-15	5.2708e-13	10.7923	12.8838	2.99705	7.80676	11.6344	73.7057	82.9187	87.5709	116.711	37.3128	Treml2
ENSMUSG00000050063	3.04723	7.50656e-26	1.85242e-23	269.807	272.543	252.752	246.889	528.919	1588.55	2169.38	2498.47	2450.93	4285.44	Klk6
ENSMUSG00000035385	3.03274	4.78272e-50	6.32276e-47	129.507	140.731	78.9224	169.797	178.096	1182.2	1331.52	952.468	1271.91	976.35	Ccl2
ENSMUSG00000053338	3.02758	7.82542e-16	5.98483e-14	13.4904	11.8928	12.9872	14.6377	18.7941	80.4944	74.2412	95.1387	235.804	103.647	Tarm1
ENSMUSG00000045349	3.00741	1.11552e-15	8.29155e-14	12.1413	15.857	50.9499	14.6377	19.689	128.015	269.004	169.736	192.93	156.852	Sh2d5
ENSMUSG00000050493	2.98481	1.11709e-13	6.22746e-12	35.0749	39.6426	16.9833	34.1546	17.0042	134.804	349.03	246.496	307.259	90.518	Fam167b
ENSMUSG00000078452	2.97522	4.3943e-08	8.65209e-07	2.69807	11.8928	1.99804	0.975845	2.68487	22.3057	39.531	40.0015	36.9188	22.1113	Raet1d
ENSMUSG00000089929	2.94535	6.12387e-14	3.5419e-12	12.1413	19.8213	6.99313	28.2995	18.7941	86.3133	197.655	149.195	165.539	69.7887	Bcl2a1b
ENSMUSG00000029372	2.94288	1.64925e-12	7.61206e-11	12.1413	19.8213	11.9882	7.80676	13.4243	90.1925	93.5246	47.5694	200.076	71.8616	Ppbp
ENSMUSG00000037411	2.94189	2.17361e-11	8.38109e-10	168.629	193.258	174.828	212.734	190.626	544.064	3019.78	996.794	2168.68	496.812	Serpine1
ENSMUSG00000090356	2.9415	5.30975e-07	8.10831e-06	9.44325	13.8749	115.886	15.6135	28.6386	178.445	260.326	249.739	250.095	474.01	Teddm3
ENSMUSG00000032446	2.91784	0.000110453	0.000813458	0	1.98213	0.999018	6.83091	8.94956	48.4906	27.961	43.2449	21.4367	5.52782	Eomes
ENSMUSG00000000982	2.88085	2.31642e-08	4.77952e-07	12.1413	8.91958	18.9813	2.92753	11.6344	47.5208	51.1011	115.68	152.439	35.9308	Ccl3
ENSMUSG00000006642	2.82858	1.73139e-05	0.00016839	9.44325	3.96426	1.99804	0.975845	7.15965	22.3057	30.8535	15.1357	15.4821	78.7714	Tcf23
ENSMUSG00000063234	2.81609	0.000116262	0.000848233	4.04711	3.96426	5.99411	5.85507	0	28.1245	65.5636	17.2979	22.6276	5.52782	Gpr84
ENSMUSG00000023992	2.81247	8.35331e-21	1.15375e-18	130.856	119.919	73.9273	106.367	93.0754	685.657	1068.3	1016.25	572.836	334.433	Trem2
ENSMUSG00000035186	2.80148	2.20768e-09	5.62806e-08	2.69807	9.91064	6.99313	17.5652	15.2143	129.955	36.6385	83.2464	78.6012	44.2225	Ubd
ENSMUSG00000030187	2.79446	5.18828e-10	1.5242e-08	22.9336	36.6694	8.99116	23.4203	42.0629	399.563	162.945	148.114	111.947	110.556	Klra2
ENSMUSG00000027670	2.7845	2.77833e-09	6.95822e-08	4.04711	6.93745	0.999018	4.87922	3.57982	37.8227	35.6743	30.2714	17.8639	19.3474	Ocstamp
ENSMUSG00000096674	2.77232	2.31737e-05	0.000216615	21.5846	19.8213	9.99018	3.90338	15.2143	56.2491	177.407	110.274	128.62	7.60075	Mup15
ENSMUSG00000031880	2.76212	1.60296e-11	6.33922e-10	179.422	129.829	127.874	139.546	137.823	405.381	2311.12	508.127	957.506	661.956	Rrad
ENSMUSG00000044594	2.76079	0.000516666	0.0030175	2.69807	2.97319	46.9538	1.95169	5.36974	115.408	61.7069	23.7847	94.0833	112.629	Serpinb3a
ENSMUSG00000013974	2.76058	1.96744e-16	1.64024e-14	16.1884	14.866	3.99607	20.4927	20.584	103.77	137.876	105.95	104.802	65.6428	Mcemp1
ENSMUSG00000016498	2.74433	6.78363e-09	1.5753e-07	16.1884	15.857	9.99018	16.5894	20.584	60.1283	68.4561	90.8142	262.004	51.8233	Pdcd1lg2
ENSMUSG00000000204	2.73924	2.18656e-41	1.6862e-38	138.951	71.3566	117.884	114.174	123.504	695.355	820.51	845.437	900.341	511.323	Slfn4
ENSMUSG00000018930	2.73352	6.36557e-07	9.49347e-06	2.69807	6.93745	1.99804	14.6377	17.8991	43.6415	36.6385	76.7596	105.993	37.3128	Ccl4
ENSMUSG00000046352	2.69918	5.82911e-17	5.11304e-15	221.242	142.713	382.624	199.072	254.168	763.242	1344.05	1335.19	1826.88	2522.76	Gjb2
ENSMUSG00000095788	2.68042	1.70416e-10	5.46632e-09	14.8394	40.6336	10.9892	35.1304	36.6932	213.359	296.001	187.034	101.229	94.6638	Sirpb1a
ENSMUSG00000024502	2.64661	4.0985e-07	6.45025e-06	5.39614	8.91958	6.99313	7.80676	3.57982	12.6076	22.1759	43.2449	55.9736	70.4796	Jakmip2
ENSMUSG00000058728	2.62736	7.20855e-08	1.35723e-06	4.04711	4.95532	0.999018	2.92753	7.15965	24.2453	30.8535	28.1092	30.9641	12.4376	Cd300c
ENSMUSG00000031444	2.61626	1.03826e-15	7.77979e-14	24.2826	38.6515	18.9813	42.9372	22.3739	138.683	125.342	217.305	294.159	131.286	F10
ENSMUSG00000051682	2.61273	2.28325e-08	4.71634e-07	4.04711	2.97319	5.99411	2.92753	4.47478	29.0944	36.6385	28.1092	15.4821	15.8925	Treml4
ENSMUSG00000097467	2.60136	1.17975e-06	1.64172e-05	4.04711	1.98213	6.99313	2.92753	2.68487	10.6679	38.5668	24.8658	22.6276	15.8925	Gm26737
ENSMUSG00000014543	2.60058	3.98375e-06	4.68135e-05	4.04711	7.92852	1.99804	2.92753	0.894956	17.4566	28.9251	31.3525	19.0548	10.3647	Klra17
ENSMUSG00000089855	2.55481	0.00762235	0.0278418	13.4904	3.96426	17.9823	4.87922	8.05461	7.7585	3.85668	31.3525	232.231	8.9827	NA
ENSMUSG00000079227	2.54192	1.56883e-22	2.59249e-20	381.777	421.202	149.853	352.28	372.302	2327.55	2415.25	2036.83	1495.8	1491.13	Ccr5
ENSMUSG00000019936	2.51989	0.00114888	0.00587063	14.8394	29.7319	13.9863	8.7826	41.168	150.321	21.2118	36.7581	19.0548	395.239	Epyc
ENSMUSG00000040055	2.51388	2.61489e-11	9.87682e-10	51.2633	48.5622	97.9038	56.599	53.6974	137.713	260.326	259.469	519.244	583.185	Gjb6
ENSMUSG00000028364	2.49984	4.20725e-28	1.27652e-25	590.878	615.451	994.023	835.323	766.083	2879.37	5780.21	3755.82	3417.96	5674.99	Tnc
ENSMUSG00000110368	2.47506	3.77084e-06	4.45947e-05	1.34904	2.97319	1.99804	7.80676	10.7395	15.517	18.3192	33.5148	34.5369	40.7676	Gm45518
ENSMUSG00000055170	2.46912	1.03558e-05	0.000107798	1.34904	1.98213	1.99804	2.92753	6.26469	26.1849	10.6059	19.4602	9.52742	17.2744	Ifng
ENSMUSG00000003051	2.46593	6.51303e-10	1.86311e-08	12.1413	8.91958	25.9745	17.5652	9.84452	61.0982	39.531	77.8408	125.047	108.483	Elf3
ENSMUSG00000062991	2.46314	2.65236e-06	3.30349e-05	20.2355	8.91958	19.9804	3.90338	6.26469	20.3661	50.1369	101.625	92.8923	58.0421	Nrg1
ENSMUSG00000000805	2.45888	1.13257e-06	1.5832e-05	80.9421	115.955	56.944	112.222	73.3864	310.34	312.391	311.363	1344.56	139.577	Car4
ENSMUSG00000029304	2.44642	4.36108e-15	2.97841e-13	153.79	198.213	116.885	245.913	230.004	707.963	1865.67	1116.8	641.91	821.572	Spp1
ENSMUSG00000026285	2.44287	7.15654e-05	0.000569202	0	4.95532	4.99509	1.95169	4.47478	14.5472	7.71337	22.7036	35.7278	12.4376	Pdcd1
ENSMUSG00000079451	2.44157	1.75653e-12	8.04702e-11	36.424	38.6515	63.9372	50.7439	57.2772	132.864	197.655	230.279	263.195	519.615	Tmprss11g
ENSMUSG00000052861	2.43885	5.76988e-07	8.71036e-06	10.7923	24.7766	8.99116	17.5652	17.8991	33.9434	108.951	103.788	158.393	32.4759	Dnah6
ENSMUSG00000026459	2.42918	5.4523e-07	8.3129e-06	72.8479	52.5264	77.9234	48.7922	58.1722	363.679	759.767	71.354	158.393	315.776	Myog
ENSMUSG00000015947	2.42017	7.33044e-13	3.4967e-11	402.013	399.399	113.888	298.609	344.558	2239.3	1880.13	2131.97	1011.1	1075.85	Fcgr1
ENSMUSG00000101517	2.4149	1.47758e-09	3.90673e-08	2.69807	5.94639	4.99509	5.85507	4.47478	16.4868	27.961	24.8658	28.5823	31.7849	4732465J04Rik
ENSMUSG00000005800	2.41284	2.36371e-16	1.94434e-14	13.4904	7.92852	7.99214	8.7826	9.84452	67.8868	44.3519	45.4071	47.6371	46.2955	Mmp8
ENSMUSG00000063011	2.4126	7.24864e-05	0.000575187	12.1413	9.91064	8.99116	4.87922	4.47478	33.9434	97.3813	50.8127	22.6276	8.29172	Msln
ENSMUSG00000095028	2.40506	1.13469e-10	3.7368e-09	25.6317	22.7945	7.99214	23.4203	34.9033	160.019	183.192	102.707	92.8923	69.7887	Sirpb1b
ENSMUSG00000072553	2.40319	0.0117787	0.0390892	5.39614	3.96426	11.9882	3.90338	0	52.3698	9.64171	2.16224	5.95464	62.1879	Gm525
ENSMUSG00000033777	2.40053	2.23777e-13	1.17996e-11	121.413	122.892	42.9578	125.884	108.29	775.85	731.806	538.399	291.777	413.204	Tlr13
ENSMUSG00000086150	2.40039	0.000378611	0.00231724	1.34904	8.91958	0.999018	2.92753	3.57982	11.6377	35.6743	20.5413	22.6276	5.52782	Bach2os
ENSMUSG00000096688	2.39674	0.000529553	0.00307916	1.34904	3.96426	2.99705	0.975845	7.15965	7.7585	27.961	16.2168	32.155	5.52782	Mup17
ENSMUSG00000023132	2.39008	8.61195e-06	9.14133e-05	6.74518	23.7855	8.99116	22.4444	11.6344	155.17	31.8176	99.4632	76.2194	26.2571	Gzma
ENSMUSG00000005339	2.37655	1.55544e-06	2.08458e-05	2.69807	5.94639	6.99313	2.92753	15.2143	45.5812	27.961	55.1372	33.346	18.6564	Fcer1a
ENSMUSG00000097484	2.36787	0.000802885	0.00437439	2.69807	0.991064	9.99018	0	1.78991	14.5472	13.4984	9.73009	14.2911	26.9481	Gm26807
ENSMUSG00000049916	2.3636	3.76852e-06	4.45947e-05	4.04711	2.97319	2.99705	1.95169	4.47478	17.4566	26.0326	11.8923	19.0548	10.3647	2610318N02Rik
ENSMUSG00000056880	2.35415	8.58546e-10	2.39307e-08	190.214	258.668	663.348	307.391	204.945	1027.03	901.5	1773.04	1941.21	2665.79	Gadl1
ENSMUSG00000032691	2.3508	1.9934e-18	2.07269e-16	45.8672	34.6873	28.9715	31.227	34.9033	225.966	233.329	197.845	103.611	129.904	Nlrp3
ENSMUSG00000078763	2.34805	2.14611e-12	9.71155e-11	165.931	144.695	39.9607	115.15	102.025	758.393	480.157	792.462	447.789	406.294	Slfn1
ENSMUSG00000025044	2.33459	5.90751e-13	2.88486e-11	276.552	357.774	116.885	310.319	328.449	2149.1	1675.73	1375.19	765.766	1046.14	Msr1
ENSMUSG00000027832	2.33058	4.69236e-08	9.21933e-07	165.931	90.1869	363.643	86.8502	120.819	503.332	1161.83	886.52	1194.5	415.968	Ptx3
ENSMUSG00000025804	2.32774	2.46656e-24	4.96207e-22	225.289	155.597	74.9264	121.981	131.559	741.906	704.809	638.943	733.611	725.526	Ccr1
ENSMUSG00000024679	2.32642	1.90232e-17	1.80555e-15	551.756	604.549	179.823	500.608	589.776	2513.75	2652.43	2592.53	2531.91	1879.46	Ms4a6d
ENSMUSG00000021697	2.32415	1.73376e-15	1.26832e-13	6.74518	29.7319	12.9872	21.4686	21.4789	67.8868	107.023	109.193	95.2742	92.5909	Depdc1b
ENSMUSG00000067724	2.32373	0.000186195	0.00127069	4.04711	4.95532	14.9853	0.975845	2.68487	32.0038	15.4267	11.8923	38.1097	40.7676	Gbx1
ENSMUSG00000099974	2.30924	8.53722e-17	7.3835e-15	14.8394	30.723	13.9863	33.1787	26.8487	95.0416	153.303	120.005	141.72	90.518	Bcl2a1d
ENSMUSG00000040328	2.30863	9.925e-09	2.23469e-07	36.424	21.8034	12.9872	9.75845	13.4243	147.411	77.1337	117.842	59.5464	58.0421	Olfr56
ENSMUSG00000086071	2.30554	6.71473e-05	0.000540331	1.34904	5.94639	0	2.92753	10.7395	19.3962	28.9251	23.7847	14.2911	20.7293	Gm12354
ENSMUSG00000032661	2.29964	4.12637e-11	1.48871e-09	184.818	129.829	36.9637	96.6087	115.449	675.959	560.183	748.136	381.097	402.84	Oas3
ENSMUSG00000105837	2.28343	0.000383938	0.00234596	4.04711	11.8928	24.9755	16.5894	28.6386	32.9736	58.8144	58.3806	246.522	26.9481	Gm35986
ENSMUSG00000028072	2.28147	0.0068566	0.0255439	21.5846	5.94639	14.9853	26.3478	7.15965	25.2151	5.78503	34.5959	22.6276	279.155	Ntrk1
ENSMUSG00000031443	2.27454	6.38633e-06	7.05239e-05	39.122	22.7945	6.99313	41.9613	30.4285	44.6113	104.13	218.387	227.467	88.445	F7
ENSMUSG00000037944	2.27257	8.23775e-09	1.89162e-07	31.0278	27.7498	23.9764	58.5507	50.1175	99.8906	274.789	228.117	245.331	80.8443	Ccr7
ENSMUSG00000067235	2.26925	4.25311e-11	1.52551e-09	51.2633	71.3566	47.9529	45.8647	92.1805	542.125	309.499	149.195	204.84	284.682	H2-Q10
ENSMUSG00000083822	2.26363	1.42205e-06	1.92816e-05	5.39614	5.94639	4.99509	6.83091	3.57982	14.5472	20.2476	23.7847	50.019	20.7293	Hmgb1-ps5
ENSMUSG00000090164	2.25514	2.03494e-09	5.24549e-08	1.34904	15.857	9.99018	12.686	7.15965	42.6717	52.0652	49.7316	57.1645	29.712	BC035044
ENSMUSG00000015314	2.24748	1.19479e-12	5.59829e-11	17.5375	8.91958	5.99411	15.6135	17.8991	79.5246	56.8861	74.5974	57.1645	44.2225	Slamf6
ENSMUSG00000028678	2.24061	8.05569e-29	2.6624e-26	91.7344	76.312	148.854	85.8744	84.1259	388.895	498.476	581.643	423.97	409.058	Kif2c
ENSMUSG00000028859	2.24033	1.46825e-14	9.11892e-13	226.638	290.382	79.9214	275.188	224.634	981.45	1271.74	1144.91	1049.21	735.89	Csf3r
ENSMUSG00000027737	2.2199	9.45149e-15	6.03201e-13	24.2826	31.7141	41.9588	18.5411	11.6344	111.528	120.521	150.276	109.565	103.647	Slc7a11
ENSMUSG00000075269	2.21872	2.44821e-11	9.3042e-10	13.4904	11.8928	9.99018	3.90338	8.94956	58.1887	51.1011	37.8393	41.6825	32.4759	Bex6
ENSMUSG00000066756	2.21455	6.31496e-05	0.000511946	9.44325	17.8392	6.99313	21.4686	8.94956	12.6076	40.4952	58.3806	131.002	59.424	Igfl3
ENSMUSG00000009214	2.20742	0.00687976	0.0256044	8.09421	2.97319	8.99116	7.80676	7.15965	24.2453	113.772	5.40561	4.76371	13.1286	Mymk
ENSMUSG00000046733	2.20632	1.75742e-10	5.61767e-09	13.4904	9.91064	12.9872	18.5411	8.05461	34.9132	86.7754	59.4617	65.501	43.5315	Gprc5a
ENSMUSG00000021886	2.20624	3.59695e-16	2.8695e-14	66.1027	68.3834	29.9705	79.0434	74.2814	354.951	324.926	261.631	348.942	178.272	Gpr65
ENSMUSG00000024340	2.20079	6.23799e-16	4.87142e-14	36.424	25.7677	19.9804	22.4444	38.4831	80.4944	115.701	164.33	129.811	164.453	Btnl2
ENSMUSG00000020808	2.19442	1.02618e-13	5.75534e-12	59.3576	62.4371	113.888	37.0821	54.5923	195.902	399.167	365.419	275.104	263.262	Pimreg
ENSMUSG00000035352	2.19344	7.42632e-11	2.52659e-09	48.5653	92.169	16.9833	47.8164	65.3318	255.061	244.899	316.769	241.758	183.109	Ccl12
ENSMUSG00000086845	2.18601	0.00219789	0.010099	12.1413	0	3.99607	7.80676	1.78991	16.4868	5.78503	27.028	36.9188	27.6391	Gm13010
ENSMUSG00000044827	2.18587	3.93248e-12	1.69261e-10	157.837	157.579	50.9499	156.135	141.403	738.997	800.262	643.267	337.032	498.885	Tlr1
ENSMUSG00000024397	2.18386	5.30522e-18	5.33636e-16	277.901	288.4	120.881	241.034	255.063	1285	1065.41	1358.97	1000.38	665.411	Aif1
ENSMUSG00000072109	2.17236	2.93699e-13	1.53553e-11	18.8865	13.8749	9.99018	15.6135	12.5294	51.4	66.5278	95.1387	57.1645	46.9864	A530040E14Rik
ENSMUSG00000087052	2.1714	1.58816e-05	0.000156766	8.09421	2.97319	0.999018	4.87922	7.15965	12.6076	18.3192	35.677	16.673	23.4932	Gm8093
ENSMUSG00000020407	2.17057	3.29198e-15	2.28194e-13	68.8008	62.4371	62.9381	73.1884	47.4327	204.63	372.17	309.201	383.479	147.869	Upp1
ENSMUSG00000032218	2.16285	2.18694e-22	3.4893e-20	151.092	168.481	269.735	141.498	131.559	556.672	783.871	1010.85	782.439	729.672	Ccnb2
ENSMUSG00000044703	2.16136	5.56209e-06	6.2732e-05	33.7259	23.7855	6.99313	11.7101	17.8991	106.679	92.5604	135.14	28.5823	53.8962	Phf11a
ENSMUSG00000096140	2.14558	3.47979e-05	0.000305232	2.69807	3.96426	2.99705	16.5894	2.68487	25.2151	26.0326	32.4336	28.5823	17.9654	Ankrd66
ENSMUSG00000040133	2.13925	4.02381e-24	7.83923e-22	39.122	28.7409	47.9529	41.9613	36.6932	163.898	233.329	180.547	136.957	141.65	Gpr176
ENSMUSG00000053063	2.13408	1.99967e-07	3.3799e-06	142.998	198.213	62.9381	191.266	182.571	893.197	1022.99	897.331	252.477	350.325	Clec12a
ENSMUSG00000023349	2.13375	6.84899e-24	1.26761e-21	190.214	196.231	95.9057	163.942	206.735	602.253	806.047	945.981	770.53	619.115	Clec4n
ENSMUSG00000111118	2.12642	5.15262e-05	0.000429668	8.09421	6.93745	7.99214	2.92753	1.78991	17.4566	31.8176	36.7581	23.8185	9.67368	Gm6545
ENSMUSG00000028238	2.1127	3.21877e-07	5.19381e-06	37.773	44.5979	25.9745	27.3237	25.0588	79.5246	101.238	322.174	102.42	89.136	Atp6v0d2
ENSMUSG00000043939	2.11225	4.84255e-08	9.49427e-07	17.5375	20.8124	5.99411	9.75845	29.5336	75.6453	86.7754	96.2198	60.7373	44.2225	A530064D06Rik
ENSMUSG00000024737	2.10968	1.5252e-43	1.41142e-40	186.167	224.972	149.853	207.855	229.109	818.521	1013.34	945.981	866.995	670.939	Slc15a3
ENSMUSG00000035692	2.10604	2.81098e-18	2.87435e-16	222.591	190.284	118.883	190.29	167.357	855.374	575.61	1142.75	745.521	506.486	Isg15
ENSMUSG00000028965	2.10461	3.40178e-10	1.03044e-08	22.9336	27.7498	41.9588	27.3237	44.7478	136.743	126.306	165.412	222.703	63.5699	Tnfrsf9
ENSMUSG00000089727	2.10401	0.00438911	0.0177793	4.04711	11.8928	0.999018	7.80676	8.05461	63.0378	8.67754	50.8127	10.7183	8.9827	Klra8
ENSMUSG00000079339	2.09508	1.49856e-07	2.59938e-06	35.0749	24.7766	10.9892	27.3237	26.8487	105.709	90.6321	209.738	65.501	60.806	Ifit1bl1
ENSMUSG00000028874	2.08727	2.28992e-22	3.59169e-20	203.704	261.641	167.835	290.802	273.857	1075.52	1387.44	1101.66	839.604	692.359	Fgr
ENSMUSG00000073834	2.08708	0.00126887	0.00637468	35.0749	58.4728	19.9804	8.7826	29.5336	70.7963	243.935	120.005	198.885	11.7466	Mup11
ENSMUSG00000036223	2.0793	2.53021e-17	2.37712e-15	18.8865	31.7141	21.9784	26.3478	26.8487	71.7661	114.736	145.951	110.756	93.9729	Ska1
ENSMUSG00000029553	2.0781	2.62123e-12	1.17183e-10	66.1027	85.2315	31.9686	76.1159	47.4327	144.502	251.649	295.146	357.278	246.679	Tfec
ENSMUSG00000031780	2.07803	9.80992e-05	0.000736937	10.7923	4.95532	8.99116	19.5169	21.4789	20.3661	36.6385	48.6505	127.429	46.9864	Ccl17
ENSMUSG00000022586	2.07581	6.37502e-06	7.04411e-05	13.4904	10.9017	9.99018	6.83091	10.7395	94.0718	35.6743	40.0015	27.3913	20.7293	Ly6i
ENSMUSG00000055541	2.07226	4.33138e-09	1.05204e-07	94.4325	95.1422	42.9578	84.8985	113.659	624.559	442.554	343.797	214.367	187.946	Lair1
ENSMUSG00000074419	2.06479	6.97976e-07	1.03098e-05	10.7923	14.866	7.99214	12.686	21.4789	75.6453	59.7786	88.652	22.6276	39.3857	Gm15448
ENSMUSG00000048498	2.05205	0.00335343	0.0142604	5.39614	4.95532	0	3.90338	8.05461	20.3661	30.8535	29.1903	4.76371	7.60075	Cd300e
ENSMUSG00000017716	2.05095	1.71973e-26	4.61288e-24	155.139	150.642	240.763	151.256	145.878	524.668	734.698	924.359	687.165	627.407	Birc5
ENSMUSG00000024989	2.04348	7.6312e-25	1.64231e-22	75.546	80.2762	117.884	89.7777	96.6553	257.97	386.633	513.533	360.851	383.492	Cep55
ENSMUSG00000026271	2.03192	7.16065e-27	1.94896e-24	113.319	126.856	100.901	128.812	165.567	508.181	709.63	529.75	468.034	390.402	Gpr35
ENSMUSG00000027379	2.03144	7.42465e-26	1.85242e-23	58.0085	66.4013	85.9156	69.285	77.8612	208.51	339.388	381.636	263.195	275.009	Bub1
ENSMUSG00000026645	2.02814	0.00591959	0.0226226	5.39614	1.98213	12.9872	0.975845	0.894956	10.6679	11.5701	17.2979	10.7183	38.6947	Olah
ENSMUSG00000003283	2.02592	7.91647e-11	2.66909e-09	184.818	196.231	67.9332	204.927	185.256	832.099	915.962	782.732	444.216	442.225	Hck
ENSMUSG00000035042	2.02051	5.83199e-05	0.000478027	21.5846	33.6962	12.9872	29.2753	47.4327	203.661	110.88	178.385	70.2647	27.6391	Ccl5
ENSMUSG00000018459	2.01828	1.44917e-05	0.000144745	244.175	177.401	24.9755	201.024	198.68	525.638	1115.55	876.79	398.961	509.25	Slc13a3
ENSMUSG00000048636	2.00793	0.00697688	0.0258981	8.09421	3.96426	3.99607	4.87922	0.894956	2.90944	31.8176	14.0546	32.155	5.52782	A730049H05Rik
ENSMUSG00000040136	1.98761	1.05227e-05	0.000109167	12.1413	8.91958	18.9813	23.4203	4.47478	32.0038	41.4594	37.8393	67.8829	89.136	Abcc8
ENSMUSG00000050241	1.9864	0.000115125	0.000841852	8.09421	7.92852	7.99214	12.686	5.36974	51.4	30.8535	52.975	23.8185	8.29172	Klre1
ENSMUSG00000015854	1.98615	8.46226e-05	0.000652038	52.6124	55.4996	5.99411	26.3478	42.9579	101.83	252.613	198.926	103.611	68.4067	Cd5l
ENSMUSG00000079053	1.98131	0.00157933	0.00765896	4.04711	4.95532	5.99411	3.90338	4.47478	10.6679	9.64171	14.0546	51.2099	8.29172	Gm14010
ENSMUSG00000035365	1.9798	5.1196e-17	4.53367e-15	39.122	28.7409	55.945	37.0821	37.5882	112.498	178.372	210.819	152.439	129.904	Parpbp
ENSMUSG00000044811	1.97912	1.65429e-08	3.54371e-07	184.818	220.016	56.944	205.903	213	764.212	950.673	881.114	427.543	449.135	Cd300c2
ENSMUSG00000044338	1.96627	2.58933e-11	9.80028e-10	901.156	589.683	613.397	723.101	420.629	1559.46	3922.25	3109.31	2664.1	1431.7	Aplnr
ENSMUSG00000036949	1.96605	0.000796084	0.00434245	13.4904	3.96426	0	9.75845	3.57982	28.1245	26.0326	25.9469	26.2004	11.0556	Slc39a12
ENSMUSG00000019942	1.96551	1.07012e-25	2.57217e-23	210.45	217.043	317.688	212.734	195.1	618.74	990.204	1075.72	1008.72	812.589	Cdk1
ENSMUSG00000000386	1.96436	1.23926e-06	1.71165e-05	218.544	194.249	71.9293	153.208	147.668	552.793	496.548	1331.94	287.014	395.239	Mx1
ENSMUSG00000031142	1.9622	4.44656e-05	0.000379424	9.44325	4.95532	3.99607	5.85507	1.78991	19.3962	31.8176	15.1357	20.2458	11.7466	Cacna1f
ENSMUSG00000034652	1.95598	1.40311e-11	5.58941e-10	285.996	428.14	126.875	319.101	390.201	1346.1	1435.65	1437.89	896.768	901.034	Cd300a
ENSMUSG00000037628	1.95408	2.18802e-13	1.15703e-11	51.2633	65.4103	67.9332	37.0821	29.5336	119.287	194.763	217.305	235.804	204.529	Cdkn3
ENSMUSG00000045328	1.95333	1.65193e-25	3.91444e-23	145.696	136.767	176.826	141.498	98.4452	393.744	588.144	687.593	534.726	500.958	Cenpe
ENSMUSG00000041498	1.9518	3.8901e-34	1.8461e-31	58.0085	72.3477	63.9372	75.1401	52.8024	218.208	202.476	286.497	269.15	272.245	Kif14
ENSMUSG00000020493	1.94815	7.38111e-30	2.57754e-27	89.0363	145.686	128.873	95.6328	109.185	338.464	459.91	536.236	412.061	453.281	Prr11
ENSMUSG00000082795	1.94678	1.65899e-05	0.000162286	5.39614	3.96426	15.9843	3.90338	4.47478	34.9132	22.1759	18.3791	32.155	22.8022	Gm13193
ENSMUSG00000030577	1.94536	3.60276e-09	8.867e-08	21.5846	35.6783	8.99116	28.2995	32.2184	82.434	101.238	147.033	88.1286	72.5526	Cd22
ENSMUSG00000070524	1.94176	5.78003e-06	6.49525e-05	5.39614	19.8213	5.99411	28.2995	21.4789	49.4604	59.7786	64.8673	98.847	43.5315	Fcrlb
ENSMUSG00000097352	1.93447	1.56029e-07	2.70392e-06	36.424	33.6962	5.99411	32.2029	29.5336	104.74	146.554	117.842	71.4556	84.2992	C920009B18Rik
ENSMUSG00000019874	1.93347	0.000172513	0.00119226	9.44325	0.991064	8.99116	1.95169	6.26469	11.6377	17.3551	28.1092	27.3913	19.3474	Fabp7
ENSMUSG00000051855	1.92195	4.58289e-07	7.10387e-06	171.328	106.044	220.783	120.029	98.4452	306.461	1145.44	488.667	473.989	299.193	Mest
ENSMUSG00000052776	1.91771	8.80992e-10	2.44826e-08	264.411	237.855	65.9352	156.135	159.302	628.438	727.949	889.763	595.464	491.976	Oas1a
ENSMUSG00000020330	1.90271	1.40837e-22	2.3483e-20	122.762	121.901	180.822	97.5845	140.508	349.132	570.789	585.968	460.889	516.16	Hmmr
ENSMUSG00000030867	1.90108	3.27951e-34	1.64046e-31	164.582	178.392	232.771	182.483	170.042	517.88	804.119	788.138	741.948	620.497	Plk1
ENSMUSG00000067591	1.89757	2.53687e-05	0.000233721	5.39614	5.94639	0.999018	11.7101	8.94956	28.1245	22.1759	36.7581	19.0548	18.6564	Klra3
ENSMUSG00000026683	1.89583	1.96031e-47	2.26758e-44	110.621	119.919	125.876	128.812	133.348	363.679	496.548	544.885	457.316	447.753	Nuf2
ENSMUSG00000091649	1.88635	5.95151e-08	1.1486e-06	140.3	110.999	37.9627	70.2608	86.8108	359.8	358.672	502.722	185.785	238.387	Phf11b
ENSMUSG00000049685	1.88475	2.62042e-08	5.3649e-07	72.8479	106.044	31.9686	132.715	76.0713	204.63	242.007	283.254	393.006	427.715	Cyp2g1
ENSMUSG00000041431	1.87319	4.91332e-24	9.37481e-22	207.751	249.748	369.637	208.831	219.264	703.114	965.135	1072.47	877.714	983.26	Ccnb1
ENSMUSG00000030790	1.87249	2.17851e-18	2.25251e-16	288.694	388.497	163.839	267.382	308.76	1256.88	960.314	1193.56	977.751	802.224	Adm
ENSMUSG00000089942	1.86937	0.000163087	0.00113219	14.8394	35.6783	4.99509	39.0338	34.9033	141.593	107.023	122.167	38.1097	66.3338	Pira2
ENSMUSG00000066975	1.86914	1.11761e-06	1.56584e-05	8.09421	7.92852	5.99411	8.7826	8.94956	35.883	26.0326	45.4071	17.8639	20.7293	Cryba4
ENSMUSG00000028175	1.86233	9.90394e-30	3.39449e-27	47.2162	46.58	60.9401	39.0338	42.0629	136.743	176.443	176.223	178.639	187.255	Depdc1a
ENSMUSG00000090665	1.86115	0.000687427	0.00385309	35.0749	3.96426	19.9804	10.7343	4.47478	86.3133	51.1011	36.7581	59.5464	31.094	Gad1-ps
ENSMUSG00000041347	1.8534	6.46915e-09	1.51028e-07	14.8394	8.91958	15.9843	10.7343	9.84452	34.9132	66.5278	38.9204	33.346	41.4586	Bdkrb1
ENSMUSG00000079293	1.84658	3.91421e-11	1.4177e-09	264.411	268.578	84.9165	264.454	244.323	673.049	778.086	903.818	1039.68	657.119	Clec7a
ENSMUSG00000062524	1.83352	0.000559814	0.00322774	8.09421	11.8928	3.99607	16.5894	17.0042	81.4642	32.7818	50.8127	29.7732	12.4376	Ncr1
ENSMUSG00000034855	1.82656	3.12691e-06	3.80993e-05	190.214	154.606	57.943	280.068	291.756	859.253	642.138	1046.53	528.772	382.11	Cxcl10
ENSMUSG00000030162	1.82633	0.00603114	0.0229869	13.4904	17.8392	0.999018	26.3478	25.9537	29.0944	76.1695	49.7316	131.002	15.8925	Olr1
ENSMUSG00000056656	1.82443	5.04853e-15	3.40679e-13	16.1884	34.6873	38.9617	31.227	22.3739	88.2529	90.6321	101.625	134.575	99.5007	Apol8
ENSMUSG00000002289	1.81803	2.95475e-17	2.73433e-15	826.959	1104.05	521.487	708.463	956.708	2099.64	3205.87	3777.44	2797.49	2640.22	Angptl4
ENSMUSG00000026622	1.81604	3.5399e-36	2.11343e-33	117.366	120.91	163.839	115.15	110.08	353.981	443.519	507.046	459.698	446.371	Nek2
ENSMUSG00000062380	1.8103	8.22491e-13	3.91159e-11	59.3576	65.4103	63.9372	79.0434	77.8612	141.593	307.571	282.173	317.978	167.907	Tubb3
ENSMUSG00000024598	1.8066	6.89211e-05	0.000551488	130.856	174.427	628.382	142.473	154.827	743.846	819.545	1073.55	397.77	1272.09	Fbn2
ENSMUSG00000050370	1.80503	8.92197e-07	1.28404e-05	72.8479	37.6604	15.9843	40.0096	72.4915	155.17	165.837	99.4632	234.613	177.581	Ch25h
ENSMUSG00000062593	1.80441	4.04219e-15	2.78115e-13	1017.17	1084.22	487.521	1019.76	1174.18	3996.59	3343.75	3980.69	2509.28	2875.85	Lilrb4a
ENSMUSG00000024056	1.80072	3.1719e-27	9.03162e-25	83.6402	81.2673	99.9018	82.9468	94.8654	225.966	361.564	366.5	321.55	270.863	Ndc80
ENSMUSG00000008193	1.80009	2.2747e-08	4.70393e-07	16.1884	22.7945	20.9794	15.6135	43.8529	67.8868	118.593	68.1107	98.847	67.7157	Spib
ENSMUSG00000100029	1.79858	0.000277388	0.0017789	6.74518	1.98213	8.99116	13.6618	4.47478	22.3057	30.8535	22.7036	38.1097	11.7466	D7Ertd128e
ENSMUSG00000026580	1.79844	1.43115e-20	1.94763e-18	377.73	258.668	288.716	334.715	236.268	707.963	1237.03	1194.64	1198.07	860.266	Selp
ENSMUSG00000005413	1.79677	8.13918e-77	3.766e-73	3627.56	3472.69	3105.95	3828.24	3426.79	12250.7	11275	11067.4	14602	11473	Hmox1
ENSMUSG00000108478	1.7952	0.00035608	0.00219824	5.39614	3.96426	2.99705	7.80676	10.7395	17.4566	15.4267	21.6224	42.8734	12.4376	Gm19514
ENSMUSG00000063193	1.79063	6.61596e-07	9.8352e-06	175.375	170.463	48.9519	157.111	149.458	535.336	734.698	532.993	222.703	398.694	Cd300lb
ENSMUSG00000025877	1.78841	8.94067e-08	1.63512e-06	420.899	443.006	126.875	354.232	400.045	1849.43	1174.36	1400.05	733.611	869.249	Hk3
ENSMUSG00000006398	1.78693	4.4702e-13	2.25435e-11	265.76	304.257	611.399	240.058	299.81	915.502	1155.08	1313.56	1310.02	1248.6	Cdc20
ENSMUSG00000027469	1.7862	5.27208e-27	1.47842e-24	290.043	258.668	359.647	264.454	287.281	702.144	1211	1195.72	958.697	968.75	Tpx2
ENSMUSG00000009292	1.78366	3.1741e-11	1.17492e-09	29.6788	21.8034	14.9853	32.2029	29.5336	110.559	95.4529	83.2464	97.6561	55.2782	Trpm2
ENSMUSG00000025473	1.78354	8.95542e-33	3.76697e-30	504.539	660.049	483.525	724.077	715.07	1914.41	2509.74	2068.19	2324.69	1824.18	Adam8
ENSMUSG00000007682	1.77933	2.15467e-11	8.34282e-10	51.2633	74.3298	82.9185	47.8164	53.6974	119.287	183.192	258.388	210.794	292.974	Dio2
ENSMUSG00000005233	1.77535	2.6109e-24	5.19597e-22	80.9421	94.1511	123.878	119.053	92.1805	265.728	331.675	441.098	383.479	331.669	Spc25
ENSMUSG00000030366	1.77199	1.50508e-06	2.02589e-05	16.1884	17.8392	23.9764	38.058	29.5336	50.4302	43.3877	124.329	105.993	107.792	Ceacam12
ENSMUSG00000023505	1.76954	5.86989e-16	4.60339e-14	182.12	207.132	373.633	167.845	198.68	663.351	699.024	943.819	800.303	747.637	Cdca3
ENSMUSG00000022015	1.76842	0.000138196	0.000983745	5.39614	5.94639	11.9882	5.85507	5.36974	15.517	19.2834	27.028	44.0643	13.8195	Tnfsf11
ENSMUSG00000023031	1.76162	3.79105e-26	1.00235e-23	76.895	62.4371	61.9391	63.4299	63.5419	178.445	238.15	238.928	273.913	182.418	Cela1
ENSMUSG00000052749	1.76059	9.5086e-09	2.16198e-07	55.3105	30.723	10.9892	40.0096	40.273	112.498	134.02	135.14	115.52	99.5007	Trim30b
ENSMUSG00000073491	1.75382	1.55739e-06	2.08568e-05	147.045	114.963	43.9568	74.1642	94.8654	284.155	351.922	568.67	177.448	216.276	Ifi213
ENSMUSG00000073412	1.7511	1.94589e-10	6.16686e-09	141.649	145.686	52.948	111.246	136.928	371.438	428.092	516.776	415.634	248.752	Lst1
ENSMUSG00000041064	1.75062	3.61398e-11	1.3141e-09	66.1027	76.312	143.859	60.5024	50.1175	211.419	259.362	299.471	288.204	277.773	Pif1
ENSMUSG00000021190	1.74808	3.23027e-31	1.24554e-28	5196.48	4705.57	3172.88	4526.94	4323.53	13830.5	17306.9	16390.9	14374.5	11741.8	Lgmn
ENSMUSG00000083161	1.74551	4.15414e-10	1.24008e-08	49.9143	43.6068	19.9804	42.9372	42.9579	128.985	142.697	197.845	105.993	91.8999	Gm11427
ENSMUSG00000032783	1.74492	4.78398e-12	2.03078e-10	48.5653	59.4639	111.89	44.8889	53.6974	166.808	229.473	258.388	202.458	212.821	Troap
ENSMUSG00000027715	1.74471	4.27627e-25	9.65185e-23	294.09	401.381	515.493	343.497	414.365	1041.58	1375.87	1638.98	1223.08	1327.37	Ccna2
ENSMUSG00000049988	1.74307	1.47878e-08	3.22878e-07	350.749	351.828	105.896	288.85	277.436	1015.39	1228.35	1049.77	578.791	726.908	Lrrc25
ENSMUSG00000027360	1.73486	3.34283e-16	2.7017e-14	155.139	161.544	137.864	203.952	200.47	474.238	484.014	743.812	761.003	402.84	Hdc
ENSMUSG00000027331	1.73379	6.25641e-23	1.09239e-20	172.677	185.329	298.706	201.024	197.785	539.215	745.304	854.086	707.411	670.248	Knstrn
ENSMUSG00000044201	1.73368	1.9578e-14	1.20382e-12	44.5182	53.5175	97.9038	45.8647	46.5377	165.838	189.942	197.845	226.276	182.418	Cdc25c
ENSMUSG00000036743	1.7324	4.01166e-06	4.71115e-05	10.7923	5.94639	4.99509	9.75845	8.05461	28.1245	32.7818	25.9469	29.7732	14.5105	Psma8
ENSMUSG00000030022	1.72927	2.72066e-25	6.29424e-23	292.741	288.4	304.701	348.377	292.651	825.31	1222.57	905.98	1327.88	785.641	Adamts9
ENSMUSG00000110388	1.72899	0.00323462	0.0138547	12.1413	1.98213	1.99804	4.87922	8.94956	18.4264	26.0326	33.5148	10.7183	8.9827	Gm30329
ENSMUSG00000079445	1.72707	9.43455e-10	2.59457e-08	33.7259	20.8124	23.9764	23.4203	20.584	52.3698	69.4203	62.7051	110.756	105.719	B3gnt7
ENSMUSG00000108436	1.72568	0.00288138	0.0126192	2.69807	3.96426	9.99018	7.80676	0.894956	6.78868	20.2476	15.1357	27.3913	15.2015	Gm44851
ENSMUSG00000022534	1.72374	7.2993e-08	1.36875e-06	93.0834	116.946	37.9627	145.401	155.722	320.038	510.046	370.825	334.651	281.228	Mefv
ENSMUSG00000096506	1.72103	2.11517e-09	5.42209e-08	31.0278	28.7409	16.9833	44.8889	38.4831	96.0114	70.3845	99.4632	108.374	153.397	CR974586.5
ENSMUSG00000026605	1.71857	3.281e-15	2.28194e-13	152.441	217.043	335.67	174.676	211.21	528.547	659.493	836.788	843.177	728.981	Cenpf
ENSMUSG00000103308	1.71346	0.00348003	0.0147051	10.7923	3.96426	7.99214	5.85507	8.05461	11.6377	15.4267	23.7847	60.7373	8.9827	Gm37800
ENSMUSG00000020641	1.71193	4.17434e-05	0.000359343	370.985	299.301	142.86	272.261	336.504	529.517	737.591	2253.06	525.199	612.206	Rsad2
ENSMUSG00000039055	1.70698	9.46342e-07	1.35042e-05	31.0278	30.723	23.9764	17.5652	36.6932	43.6415	109.915	151.357	67.8829	84.2992	Eme1
ENSMUSG00000042671	1.70613	0.00177088	0.00842989	4.04711	0.991064	9.99018	3.90338	5.36974	12.6076	7.71337	15.1357	27.3913	17.2744	Rgs8
ENSMUSG00000087107	1.70423	4.63322e-22	7.08691e-20	225.289	203.168	115.886	202	234.479	690.506	629.604	675.701	666.919	532.743	AI662270
ENSMUSG00000046295	1.70143	5.17201e-11	1.81984e-09	60.7066	115.955	109.892	77.0918	73.3864	160.989	343.245	343.797	338.223	239.769	Ankle1
ENSMUSG00000030895	1.70092	1.99457e-05	0.000189797	14.8394	18.8302	25.9745	17.5652	25.0588	73.7057	95.4529	38.9204	101.229	26.2571	Hpx
ENSMUSG00000038642	1.69968	2.6552e-13	1.39214e-11	3550.66	3905.78	1762.27	3780.42	3873.37	12212.8	12551.6	13069.7	9510.75	7463.24	Ctss
ENSMUSG00000022876	1.69506	5.645e-12	2.37449e-10	68.8008	89.1958	44.9558	99.5362	118.134	211.419	309.499	326.499	296.541	223.877	Samsn1
ENSMUSG00000108545	1.69208	6.52524e-06	7.19098e-05	20.2355	23.7855	18.9813	40.9855	25.0588	45.5812	41.4594	123.248	115.52	93.2819	Gm44613
ENSMUSG00000015652	1.69064	5.18013e-06	5.91084e-05	6.74518	10.9017	23.9764	14.6377	13.4243	48.4906	59.7786	33.5148	60.7373	26.2571	Steap1
ENSMUSG00000022180	1.68957	1.09982e-15	8.20785e-14	428.993	504.452	258.746	496.705	463.587	1751.48	1638.13	1371.94	1000.38	1181.57	Slc7a8
ENSMUSG00000079419	1.68893	8.52602e-06	9.06894e-05	476.21	548.059	99.9018	444.009	482.381	1687.47	1663.2	1480.06	775.294	1004.68	Ms4a6c
ENSMUSG00000062939	1.68888	4.32762e-09	1.05204e-07	28.3297	22.7945	9.99018	22.4444	26.8487	57.2189	64.5995	97.3009	82.174	54.5872	Stat4
ENSMUSG00000030677	1.68466	3.24766e-37	2.07268e-34	201.006	204.159	263.741	189.314	217.474	536.306	729.877	763.272	735.993	696.505	Kif22
ENSMUSG00000037544	1.68359	1.55657e-28	4.96706e-26	144.347	138.749	190.812	142.473	136.928	366.589	510.046	579.481	460.889	503.031	Dlgap5
ENSMUSG00000053175	1.68221	1.73576e-18	1.84629e-16	370.985	319.123	289.715	394.241	297.125	669.17	1404.8	1135.18	1182.59	969.441	Bcl3
ENSMUSG00000052013	1.68217	3.57642e-08	7.14067e-07	37.773	59.4639	21.9784	61.4782	73.3864	176.506	207.297	189.196	136.957	109.865	Btla
ENSMUSG00000043263	1.67899	1.65923e-06	2.20136e-05	428.993	332.007	91.9097	276.164	330.239	785.548	1022.02	1466	668.11	728.29	Ifi209
ENSMUSG00000004359	1.67302	1.39695e-06	1.8969e-05	35.0749	32.7051	5.99411	26.3478	33.1134	74.6755	78.0979	114.599	70.2647	85.6811	Spic
ENSMUSG00000029082	1.67149	3.6042e-07	5.75552e-06	441.135	283.444	102.899	356.183	314.13	1178.32	1008.52	1222.75	712.175	646.063	Bst1
ENSMUSG00000047592	1.67141	3.54366e-13	1.82691e-11	551.756	570.853	248.755	431.323	442.108	1123.04	1699.83	1844.39	1217.13	1262.41	Nxpe5
ENSMUSG00000033952	1.66651	1.12474e-17	1.09561e-15	114.668	157.579	215.788	135.642	153.932	349.132	452.196	576.238	557.354	539.653	Aspm
ENSMUSG00000034459	1.66486	8.54222e-05	0.000657105	470.813	317.141	126.875	298.609	287.281	703.114	641.174	2227.11	569.263	615.66	Ifit1
ENSMUSG00000021250	1.65785	9.18493e-09	2.09353e-07	381.777	247.766	326.679	289.826	299.81	926.17	1679.59	926.521	435.879	905.871	Fos
ENSMUSG00000030748	1.65555	1.60156e-19	1.92478e-17	2011.41	1962.31	1323.7	1999.51	1822.13	3968.47	7070.27	6131.04	6787.1	4771.89	Il4ra
ENSMUSG00000057135	1.65384	5.36263e-17	4.72627e-15	44.5182	41.6247	33.9666	61.4782	43.8529	157.11	126.306	179.466	127.429	120.921	Scimp
ENSMUSG00000046354	1.65362	2.22911e-06	2.85117e-05	16.1884	22.7945	60.9401	20.4927	26.8487	87.2831	72.3128	114.599	120.284	72.5526	Defb14
ENSMUSG00000045475	1.65316	0.00238989	0.0107804	26.9807	23.7855	167.835	34.1546	42.0629	106.679	170.658	184.872	114.329	351.016	Lce3c
ENSMUSG00000053318	1.65303	0.000194825	0.0013184	117.366	167.49	31.9686	143.449	169.147	703.114	438.698	437.854	189.357	211.439	Slamf8
ENSMUSG00000021298	1.6484	2.70239e-09	6.77721e-08	147.045	168.481	63.9372	169.797	181.676	490.725	622.854	465.963	414.443	299.193	Gpr132
ENSMUSG00000057123	1.64387	1.3501e-06	1.84003e-05	214.497	101.089	90.9106	129.787	112.764	224.996	435.805	360.014	735.993	268.099	Gja5
ENSMUSG00000034641	1.64085	3.9371e-07	6.22722e-06	285.996	337.953	93.9077	289.826	259.537	738.027	998.881	1118.96	507.335	588.021	Cd300ld
ENSMUSG00000024672	1.63925	1.76644e-07	3.02715e-06	416.852	611.487	145.857	479.14	569.192	1246.21	1690.19	1682.23	1201.65	1104.87	Ms4a7
ENSMUSG00000054555	1.63912	1.78573e-07	3.05173e-06	126.809	233.891	93.9077	161.014	270.277	459.691	851.363	646.511	410.87	395.239	Adam12
ENSMUSG00000024798	1.63633	2.45841e-19	2.8981e-17	48.5653	46.58	46.9538	57.5749	53.6974	130.925	176.443	196.764	164.348	123.685	Htr7
ENSMUSG00000020897	1.63524	2.40821e-24	4.89792e-22	194.261	164.517	233.77	184.435	219.264	506.242	666.242	816.247	563.309	545.872	Aurkb
ENSMUSG00000022033	1.63303	1.22549e-19	1.50208e-17	86.3383	132.803	159.843	141.498	138.718	321.008	387.597	526.506	391.815	427.024	Pbk
ENSMUSG00000002699	1.63258	7.62688e-10	2.15509e-08	400.664	418.229	148.854	454.744	389.306	1089.1	1321.88	1364.38	893.196	948.711	Lcp2
ENSMUSG00000066861	1.63164	2.27613e-06	2.89696e-05	87.6873	76.312	24.9755	70.2608	76.0713	177.476	188.013	365.419	165.539	141.65	Oas1g
ENSMUSG00000095609	1.63099	6.91716e-05	0.000552775	5.39614	14.866	4.99509	13.6618	7.15965	32.0038	36.6385	31.3525	13.1002	30.403	Gm21188
ENSMUSG00000017830	1.63077	2.03232e-13	1.09161e-11	331.863	309.212	170.832	263.478	236.268	892.227	834.972	1113.56	594.273	622.57	Dhx58
ENSMUSG00000046245	1.63013	3.26687e-15	2.28163e-13	43.1691	61.446	37.9627	64.4058	62.6469	192.993	190.906	189.196	123.856	142.341	Pilra
ENSMUSG00000098112	1.62628	4.7702e-16	3.75689e-14	230.685	231.909	133.868	273.237	235.373	596.434	820.51	723.27	766.957	506.486	Bin2
ENSMUSG00000053044	1.62402	0.000952038	0.00503438	6.74518	2.97319	8.99116	4.87922	7.15965	34.9132	11.5701	21.6224	16.673	10.3647	Cd8b1
ENSMUSG00000049103	1.62273	7.65127e-08	1.42608e-06	1810.41	1946.45	595.415	1842.4	1871.35	6283.41	6337.5	4805.59	3322.69	4089.89	Ccr2
ENSMUSG00000033355	1.62058	1.79734e-09	4.67864e-08	503.19	369.667	174.828	306.415	288.176	1253	918.855	1326.54	715.747	829.172	Rtp4
ENSMUSG00000034987	1.62026	1.0103e-11	4.10059e-10	26.9807	48.5622	27.9725	33.1787	53.6974	160.989	107.987	103.788	107.183	110.556	Hrh2
ENSMUSG00000032454	1.61753	1.94396e-11	7.57449e-10	136.253	158.57	159.843	161.99	178.991	239.544	444.483	492.991	639.528	627.407	Rbp2
ENSMUSG00000041827	1.61504	2.10939e-05	0.000199358	186.167	136.767	42.9578	125.884	126.189	319.068	356.743	709.216	234.613	270.863	Oasl1
ENSMUSG00000078920	1.61219	5.64026e-07	8.52163e-06	603.019	487.604	181.821	463.526	511.02	2109.34	1145.44	1729.79	927.733	954.93	Ifi47
ENSMUSG00000021485	1.60999	4.54416e-11	1.61427e-09	64.7537	78.2941	133.868	63.4299	61.752	176.506	270.932	291.903	271.531	219.04	Mxd3
ENSMUSG00000050762	1.60987	2.84392e-06	3.50435e-05	64.7537	65.4103	148.854	55.6232	79.6511	153.23	189.942	206.494	278.677	436.006	Prss27
ENSMUSG00000027514	1.608	8.38581e-06	8.94036e-05	518.03	505.443	117.884	406.927	485.961	1823.25	1120.37	1553.57	877.714	825.026	Zbp1
ENSMUSG00000029177	1.60658	2.95845e-20	3.80243e-18	300.835	323.087	522.486	323.981	329.344	886.408	1111.69	1328.7	1143.29	1015.74	Cenpa
ENSMUSG00000026039	1.60071	1.03613e-16	8.83719e-15	60.7066	37.6604	69.9313	41.9613	45.6428	136.743	164.873	185.953	147.675	137.504	Sgol2a
ENSMUSG00000028037	1.59875	7.25258e-11	2.48576e-09	74.197	67.3924	39.9607	66.3575	55.4873	178.445	187.049	276.767	142.911	131.977	Ifi44
ENSMUSG00000027496	1.59754	4.41472e-20	5.55834e-18	174.026	144.695	228.775	125.884	147.668	382.106	523.545	531.912	545.445	499.576	Aurka
ENSMUSG00000082292	1.59737	0.000162309	0.00112763	157.837	151.633	31.9686	122.956	159.302	665.291	301.786	460.558	185.785	272.936	Gm12250
ENSMUSG00000072620	1.59506	4.26391e-12	1.82255e-10	1002.33	842.405	381.625	861.671	776.822	2502.11	2203.13	2922.27	2159.15	1885.68	Slfn2
ENSMUSG00000027326	1.594	6.39362e-22	9.54299e-20	70.1498	71.3566	109.892	81.971	74.2814	216.268	282.502	285.416	208.412	240.46	Knl1
ENSMUSG00000058715	1.59372	4.02003e-14	2.37708e-12	1362.53	1407.31	653.358	1318.37	1305.74	4153.7	3894.29	4220.7	3180.97	2801.91	Fcer1g
ENSMUSG00000034266	1.59219	7.46954e-12	3.10666e-10	67.4518	88.2047	40.9597	94.657	69.8066	166.808	241.043	268.118	239.376	176.199	Batf
ENSMUSG00000101389	1.59161	1.29646e-07	2.28306e-06	569.293	695.727	196.807	644.058	721.335	1327.67	1449.15	1846.56	2291.34	1607.9	Ms4a4a
ENSMUSG00000035683	1.58942	6.62194e-17	5.78108e-15	82.2912	136.767	171.831	96.6087	119.924	302.581	391.453	412.988	382.288	346.179	Melk
ENSMUSG00000017652	1.58555	3.82207e-10	1.1521e-08	157.837	188.302	62.9381	162.966	149.458	472.298	451.232	511.371	407.297	323.377	Cd40
ENSMUSG00000020077	1.58294	9.96753e-12	4.07238e-10	831.006	795.825	471.537	803.12	870.792	1864.95	2243.63	2215.22	3452.5	1527.06	Srgn
ENSMUSG00000051517	1.57947	1.94308e-11	7.57449e-10	62.0556	58.4728	93.9077	53.6715	60.857	128.985	194.763	274.605	216.749	169.98	Arhgef39
ENSMUSG00000106820	1.57551	0.00150606	0.00736984	6.74518	6.93745	8.99116	5.85507	6.26469	10.6679	12.5342	36.7581	33.346	11.7466	D5Ertd605e
ENSMUSG00000043932	1.57521	0.00158923	0.00769786	10.7923	18.8302	7.99214	23.4203	16.1092	85.3434	41.4594	67.0295	20.2458	17.2744	Klri2
ENSMUSG00000039264	1.57487	0.000220183	0.00145906	39.122	32.7051	11.9882	56.599	67.1217	180.385	100.274	172.979	107.183	59.424	Gimap3
ENSMUSG00000099757	1.57247	3.51938e-06	4.19155e-05	153.79	183.347	42.9578	161.99	152.143	451.932	543.792	494.073	281.059	293.665	BE692007
ENSMUSG00000031004	1.56705	9.75481e-20	1.20361e-17	851.241	1014.85	1485.54	992.434	1005.93	2360.52	3233.83	3870.42	3128.57	3264.18	Mki67
ENSMUSG00000078956	1.56671	2.4428e-05	0.000226283	28.3297	28.7409	24.9755	34.1546	20.584	36.8529	92.5604	113.518	121.475	42.1496	Gm14221
ENSMUSG00000012443	1.56014	2.5779e-23	4.58767e-21	236.081	292.364	382.624	301.536	267.592	664.321	925.604	1014.09	820.549	945.256	Kif11
ENSMUSG00000027699	1.5573	5.45908e-22	8.21436e-20	168.629	212.088	255.749	195.169	189.731	437.385	566.933	724.351	624.046	657.81	Ect2
ENSMUSG00000079553	1.55689	1.1023e-11	4.44472e-10	198.308	176.409	337.668	160.039	150.353	480.057	605.499	710.297	687.165	526.524	Kifc1
ENSMUSG00000090698	1.55546	9.499e-31	3.58791e-28	126.809	147.669	116.885	140.522	131.559	357.861	487.871	387.042	391.815	329.596	Apold1
ENSMUSG00000111116	1.55318	0.0102644	0.0350506	4.04711	17.8392	0.999018	4.87922	14.3193	17.4566	42.4235	32.4336	15.4821	17.2744	Gm48065
ENSMUSG00000109036	1.54759	0.00030562	0.00193051	13.4904	8.91958	0.999018	14.6377	11.6344	28.1245	38.5668	31.3525	27.3913	19.3474	2210406H18Rik
ENSMUSG00000024670	1.54702	0.0013883	0.00688497	16.1884	12.8838	1.99804	26.3478	19.689	64.9774	34.7102	59.4617	42.8734	24.1842	Cd6
ENSMUSG00000002055	1.54602	2.30812e-20	3.05134e-18	136.253	151.633	190.812	109.295	153.932	332.645	480.157	496.235	407.297	451.899	Spag5
ENSMUSG00000037849	1.5454	0.000340637	0.00211703	114.668	79.2852	20.9794	48.7922	87.7057	184.264	191.87	390.285	119.093	138.195	Ifi206
ENSMUSG00000054855	1.54522	9.96561e-19	1.09138e-16	55.3105	58.4728	59.9411	42.9372	36.6932	138.683	169.694	158.925	145.293	124.376	Rnd1
ENSMUSG00000050896	1.54324	1.33879e-06	1.82866e-05	44.5182	30.723	51.9489	48.7922	42.0629	64.9774	217.903	144.87	115.52	92.5909	Rtn4rl2
ENSMUSG00000024124	1.543	0.00216334	0.0099699	6.74518	9.91064	1.99804	7.80676	5.36974	15.517	34.7102	14.0546	19.0548	9.67368	Prss30
ENSMUSG00000029417	1.54204	0.0132487	0.043049	227.987	271.552	84.9165	311.295	370.512	2086.07	399.167	486.505	440.643	275.7	Cxcl9
ENSMUSG00000002100	1.53777	0.000192115	0.00130388	12.1413	4.95532	6.99313	6.83091	1.78991	22.3057	19.2834	17.2979	15.4821	16.5834	Mybpc3
ENSMUSG00000005824	1.5345	3.38465e-05	0.000298585	31.0278	41.6247	10.9892	63.4299	42.9579	78.5548	129.199	139.465	126.238	79.4623	Tnfsf14
ENSMUSG00000044701	1.53439	0.000935732	0.00496091	6.74518	14.866	8.99116	10.7343	6.26469	48.4906	26.0326	30.2714	8.33649	24.8752	Il27
ENSMUSG00000029762	1.5329	6.0192e-34	2.78509e-31	381.777	348.855	319.686	388.386	431.369	984.359	1240.89	1152.48	1165.92	873.395	Akr1b8
ENSMUSG00000050071	1.53272	0.000573008	0.00329662	41.8201	26.7587	61.9391	21.4686	9.84452	77.585	150.411	50.8127	110.756	76.6984	Bex1
ENSMUSG00000020901	1.53183	4.02844e-08	7.98269e-07	396.616	482.648	179.823	473.285	454.638	930.05	1660.3	1367.62	911.06	877.541	Pik3r5
ENSMUSG00000021384	1.53165	2.37631e-09	6.03304e-08	118.715	125.865	64.9362	144.425	109.185	289.974	462.802	380.555	288.204	207.293	Susd3
ENSMUSG00000069792	1.5294	1.54605e-09	4.05878e-08	797.28	740.325	275.729	716.27	604.095	1671.96	1940.88	2221.7	1812.59	1396.46	Wfdc17
ENSMUSG00000023341	1.52722	1.41121e-05	0.000141258	80.9421	75.3209	39.9607	71.2367	59.9621	141.593	165.837	384.879	105.993	144.414	Mx2
ENSMUSG00000031390	1.52647	1.75799e-05	0.000170439	6.74518	9.91064	3.99607	7.80676	12.5294	24.2453	27.961	29.1903	20.2458	18.6564	Avpr2
ENSMUSG00000019122	1.51783	1.29205e-08	2.84343e-07	2430.96	2293.32	739.273	2144.91	1923.26	5190.43	6228.54	6031.58	5325.83	4516.23	Ccl9
ENSMUSG00000022322	1.5118	4.14486e-24	7.99094e-22	99.8286	113.972	137.864	81.971	120.819	267.668	335.532	348.121	296.541	335.815	Shcbp1
ENSMUSG00000028270	1.51078	0.0010436	0.00542401	1350.38	1489.57	539.47	1484.26	1733.53	9639.93	2136.6	3107.14	1780.44	2135.81	Gbp2
ENSMUSG00000028873	1.50996	2.67968e-22	4.16769e-20	218.544	290.382	340.665	230.299	234.479	574.129	784.835	847.599	783.63	758.002	Cdca8
ENSMUSG00000102353	1.5098	7.03017e-07	1.03594e-05	10.7923	8.91958	7.99214	12.686	14.3193	31.034	35.6743	38.9204	28.5823	23.4932	Gm38345
ENSMUSG00000038094	1.504	4.76262e-05	0.000402863	37.773	45.589	93.9077	40.9855	29.5336	133.834	108.951	89.7331	116.711	252.207	Atp13a4
ENSMUSG00000107317	1.50235	2.57576e-05	0.000236822	17.5375	21.8034	5.99411	9.75845	11.6344	36.8529	29.8893	51.8938	42.8734	26.9481	Gm19719
ENSMUSG00000062007	1.50232	7.48625e-05	0.000589849	9.44325	12.8838	6.99313	10.7343	7.15965	28.1245	36.6385	25.9469	30.9641	13.1286	Hsh2d
ENSMUSG00000046031	1.50229	0.000158437	0.00110505	72.8479	63.4281	28.9715	47.8164	85.9158	313.249	168.73	187.034	73.8375	103.647	Fam26f
ENSMUSG00000075302	1.5015	0.00127989	0.00641957	1.34904	3.96426	9.99018	7.80676	10.7395	26.1849	10.6059	15.1357	21.4367	24.8752	Erich2
ENSMUSG00000030427	1.50102	2.90593e-06	3.57362e-05	52.6124	72.3477	17.9823	83.9227	59.9621	214.328	158.124	157.844	131.002	151.324	Lilra6
ENSMUSG00000064193	1.49976	0.008748	0.031005	4.04711	14.866	2.99705	3.90338	2.68487	7.7585	23.1401	11.8923	15.4821	22.1113	Gm4735
ENSMUSG00000053219	1.49662	0.000399355	0.00242336	20.2355	7.92852	13.9863	11.7101	9.84452	25.2151	50.1369	46.4882	42.8734	13.8195	Raet1e
ENSMUSG00000024677	1.49365	2.42887e-05	0.000225444	667.773	824.566	200.803	692.85	719.545	2181.11	2186.74	2177.38	922.969	1276.93	Ms4a6b
ENSMUSG00000081723	1.49277	0.010668	0.0361898	24.2826	15.857	3.99607	19.5169	23.2689	81.4642	57.8503	67.0295	7.14556	30.403	Gm15931
ENSMUSG00000039323	1.49237	6.76918e-08	1.28365e-06	619.207	795.825	1779.25	688.947	926.28	2345.01	2418.14	2810.92	3607.32	2354.85	Igfbp2
ENSMUSG00000097755	1.4919	0.00121293	0.0061319	4.04711	1.98213	7.99214	4.87922	8.05461	19.3962	14.4626	20.5413	14.2911	8.9827	2010110K18Rik
ENSMUSG00000029561	1.49008	1.42983e-06	1.93587e-05	1030.66	861.235	286.718	692.85	714.175	2385.74	1982.34	2801.19	1308.83	1590.63	Oasl2
ENSMUSG00000068606	1.48677	1.11e-07	1.98299e-06	44.5182	57.4817	48.9519	58.5507	82.336	184.264	96.4171	248.658	119.093	172.744	Gm4841
ENSMUSG00000022385	1.48476	4.40271e-18	4.45276e-16	111.97	110.008	156.846	122.956	107.395	238.574	386.633	392.447	348.942	339.961	Gtse1
ENSMUSG00000020914	1.47684	1.45194e-34	7.46457e-32	801.327	958.359	1059.96	947.545	996.086	2103.52	2777.78	3163.36	2617.66	2606.36	Top2a
ENSMUSG00000017697	1.47655	3.11174e-15	2.18152e-13	78.2441	80.2762	71.9293	92.7053	107.395	210.449	257.434	298.39	266.768	172.053	Ada
ENSMUSG00000074476	1.47414	5.10177e-17	4.53367e-15	113.319	117.937	166.836	114.174	141.403	260.879	390.489	441.098	396.579	332.36	Spc24
ENSMUSG00000052736	1.47413	0.0102606	0.035044	10.7923	17.8392	1.99804	8.7826	11.6344	51.4	24.1043	41.0826	16.673	8.9827	Klrc2
ENSMUSG00000100426	1.47387	5.63427e-05	0.000464702	12.1413	7.92852	25.9745	9.75845	21.4789	57.2189	28.9251	54.0561	40.4915	35.9308	Gm4208
ENSMUSG00000051378	1.47355	1.76345e-13	9.57126e-12	68.8008	114.963	153.849	101.488	119.924	255.061	352.887	376.23	278.677	297.12	Kif18b
ENSMUSG00000032348	1.4699	1.02309e-08	2.29799e-07	219.893	140.731	247.756	162.966	164.672	405.381	375.063	596.779	389.433	820.881	Gsta4
ENSMUSG00000037725	1.46946	3.71071e-08	7.3847e-07	179.422	209.115	442.565	149.304	225.529	575.098	623.819	822.734	671.683	648.827	Ckap2
ENSMUSG00000050075	1.46944	2.80945e-07	4.58935e-06	53.9614	44.5979	39.9607	91.7294	81.441	150.321	195.727	187.034	228.658	105.719	Gpr171
ENSMUSG00000052336	1.4685	2.65466e-06	3.30413e-05	93.0834	136.767	96.9048	140.522	158.407	203.661	650.815	355.689	276.295	248.061	Cx3cr1
ENSMUSG00000034438	1.46548	0.000787692	0.00430682	97.1306	100.098	42.9578	142.473	150.353	647.834	199.583	305.957	169.112	150.633	Gbp8
ENSMUSG00000047534	1.46395	4.56662e-14	2.66621e-12	86.3383	105.053	99.9018	95.6328	88.6007	191.053	218.867	361.095	231.04	310.249	Mis18bp1
ENSMUSG00000046805	1.45993	6.20325e-06	6.92041e-05	2027.6	2787.86	943.073	2629.9	2735.88	8206.55	8163.64	6758.09	3725.22	3750.62	Mpeg1
ENSMUSG00000024791	1.45989	3.49373e-11	1.28297e-09	55.3105	70.3656	120.881	75.1401	87.7057	175.536	264.183	259.469	251.286	182.418	Cdca5
ENSMUSG00000051617	1.45575	0.00833751	0.0298589	0	4.95532	8.99116	5.85507	8.05461	23.2755	10.6059	17.2979	21.4367	6.90977	Krt9
ENSMUSG00000023015	1.45254	3.75246e-33	1.61513e-30	396.616	425.167	567.442	415.71	459.113	1057.09	1271.74	1423.84	1212.36	1238.23	Racgap1
ENSMUSG00000040204	1.45135	4.92689e-30	1.7536e-27	327.816	329.033	339.666	332.763	364.247	710.872	973.813	1116.8	1000.38	835.391	Pclaf
ENSMUSG00000026809	1.44975	0.000496761	0.00291782	14.8394	21.8034	3.99607	11.7101	14.3193	22.3057	42.4235	54.0561	22.6276	40.0767	Spaca9
ENSMUSG00000046718	1.4482	4.53774e-11	1.61427e-09	936.231	994.038	464.543	780.676	841.259	2333.37	2258.09	2408.74	2552.16	1408.21	Bst2
ENSMUSG00000025498	1.44805	2.99217e-09	7.44344e-08	851.241	791.86	369.637	564.038	631.839	1905.68	1736.47	2423.87	1476.75	1208.52	Irf7
ENSMUSG00000027306	1.44789	2.79687e-31	1.10137e-28	284.646	274.525	328.677	242.01	262.222	647.834	734.698	934.089	732.42	747.637	Nusap1
ENSMUSG00000067341	1.44715	0.00386768	0.0160955	14.8394	7.92852	1.99804	25.372	14.3193	33.9434	46.2802	37.8393	41.6825	16.5834	H2-Eb2
ENSMUSG00000056290	1.4467	6.76837e-05	0.00054276	62.0556	68.3834	18.9813	63.4299	71.5965	225.966	134.984	203.251	129.811	82.2263	Ms4a4b
ENSMUSG00000018774	1.44571	6.65172e-08	1.26526e-06	1871.11	2005.91	729.283	1848.25	1806.92	4906.28	5431.18	5484.53	3117.85	3563.37	Cd68
ENSMUSG00000040907	1.43664	1.34007e-05	0.000135235	160.535	178.392	60.9401	149.304	146.773	417.019	512.939	499.478	191.739	261.88	Atp1a3
ENSMUSG00000033450	1.4337	1.73911e-07	2.98585e-06	22.9336	30.723	25.9745	32.2029	43.8529	91.1623	128.235	75.6785	71.4556	58.0421	Tagap
ENSMUSG00000023940	1.43287	2.03356e-13	1.09161e-11	53.9614	89.1958	102.899	74.1642	97.5502	175.536	223.688	282.173	203.649	249.443	Sgo1
ENSMUSG00000029005	1.43147	2.32735e-05	0.000217168	48.5653	27.7498	15.9843	24.3961	25.9537	74.6755	89.6679	111.356	64.3101	41.4586	Draxin
ENSMUSG00000026475	1.4314	1.68287e-14	1.03822e-12	114.668	103.071	112.889	125.884	117.239	204.63	351.922	342.716	393.006	258.425	Rgs16
ENSMUSG00000015880	1.4311	1.48048e-20	2.00005e-18	91.7344	123.883	117.884	117.101	127.084	233.725	353.851	363.257	287.014	326.141	Ncapg
ENSMUSG00000018927	1.431	6.02228e-08	1.15863e-06	4687.9	3777.94	1507.52	4066.35	3593.25	10204.4	11061.9	10857.7	8628.27	6789.54	Ccl6
ENSMUSG00000097860	1.429	0.00184825	0.00872637	5.39614	4.95532	1.99804	9.75845	4.47478	17.4566	13.4984	19.4602	9.52742	11.7466	Gm26857
ENSMUSG00000027368	1.42646	5.41265e-09	1.29094e-07	37.773	52.5264	39.9607	62.4541	56.3822	128.015	190.906	129.735	141.72	84.2992	Dusp2
ENSMUSG00000040552	1.42363	5.50369e-07	8.36994e-06	874.175	1009.89	359.647	781.652	854.683	2152.01	2963.86	2389.28	1327.88	1574.74	C3ar1
ENSMUSG00000015316	1.42119	0.000285701	0.00182148	10.7923	6.93745	4.99509	10.7343	6.26469	27.1547	14.4626	19.4602	29.7732	15.2015	Slamf1
ENSMUSG00000093726	1.41994	0.000123062	0.000890398	13.4904	9.91064	13.9863	5.85507	11.6344	24.2453	22.1759	33.5148	47.6371	20.0383	Gm20667
ENSMUSG00000003779	1.41921	4.10558e-14	2.41994e-12	222.591	215.061	354.651	190.29	213.895	501.393	728.913	738.406	581.173	650.209	Kif20a
ENSMUSG00000026669	1.41849	1.36367e-16	1.15774e-14	78.2441	75.3209	95.9057	86.8502	119.029	218.208	279.61	291.903	235.804	199.001	Mcm10
ENSMUSG00000030148	1.41689	3.19618e-06	3.87646e-05	480.257	583.737	157.845	518.174	548.608	1344.16	1359.48	1488.7	828.886	1089.67	Clec4a2
ENSMUSG00000031779	1.41399	3.05782e-07	4.96439e-06	187.516	142.713	146.856	252.744	216.579	238.574	485.942	596.779	716.938	485.757	Ccl22
ENSMUSG00000044309	1.41039	1.43881e-06	1.94659e-05	35.0749	42.6158	30.9696	46.8406	38.4831	106.679	110.88	102.707	151.248	47.6774	Apol7c
ENSMUSG00000034773	1.40963	8.36938e-11	2.80617e-09	36.424	36.6694	69.9313	49.7681	45.6428	107.649	133.056	164.33	104.802	126.449	BC030867
ENSMUSG00000043832	1.4078	6.91083e-06	7.56391e-05	597.623	744.289	189.813	647.961	680.167	1477.99	1837.71	1928.72	1126.62	1217.5	Clec4a3
ENSMUSG00000024696	1.40583	2.38498e-15	1.69774e-13	152.441	212.088	117.884	173.7	180.781	486.846	516.796	490.829	357.278	368.982	Lpxn
ENSMUSG00000037010	1.40429	9.75843e-14	5.50637e-12	93.0834	111.99	80.9205	117.101	76.9662	229.845	338.424	273.524	228.658	201.074	Apln
ENSMUSG00000028996	1.4041	2.17965e-05	0.000205507	52.6124	38.6515	47.9529	32.2029	36.6932	83.4038	173.551	117.842	128.62	46.9864	Rbp7
ENSMUSG00000097423	1.40268	7.69456e-06	8.29417e-05	18.8865	22.7945	14.9853	23.4203	9.84452	33.9434	40.4952	71.354	40.4915	50.4413	Gm26522
ENSMUSG00000109675	1.4014	7.05956e-05	0.00056294	25.6317	28.7409	8.99116	23.4203	29.5336	59.1585	75.2053	90.8142	34.5369	47.6774	Nxpe1-ps
ENSMUSG00000027322	1.40088	0.000452554	0.00269754	1586.47	1679.85	368.638	1362.28	1116.01	3162.56	4342.63	4836.94	1351.7	2447.44	Siglec1
ENSMUSG00000038508	1.40085	4.96675e-05	0.000417839	21.5846	28.7409	14.9853	21.4686	28.6386	54.3095	67.492	69.1918	90.5105	26.2571	Gdf15
ENSMUSG00000104291	1.40078	1.06641e-06	1.49977e-05	49.9143	45.589	50.9499	65.3816	48.3276	97.951	134.984	144.87	232.231	80.1533	A130071D04Rik
ENSMUSG00000094796	1.39881	3.45759e-05	0.000303845	37.773	35.6783	8.99116	35.1304	41.168	97.951	84.847	109.193	60.7373	65.6428	BC147527
ENSMUSG00000023045	1.39812	3.31814e-11	1.22335e-09	32.3769	23.7855	36.9637	43.913	30.4285	86.3133	88.7037	82.1652	114.329	72.5526	Soat2
ENSMUSG00000040084	1.39764	5.70183e-25	1.27144e-22	269.807	332.007	412.594	329.836	319.499	763.242	879.324	1084.36	812.213	851.975	Bub1b
ENSMUSG00000097779	1.39659	0.000502563	0.00294349	5.39614	21.8034	10.9892	18.5411	8.94956	27.1547	25.0684	51.8938	46.4462	25.5661	4833407H14Rik
ENSMUSG00000051212	1.39536	1.08175e-12	5.08148e-11	128.158	148.66	77.9234	150.28	166.462	370.468	421.343	303.795	369.188	304.721	Gpr183
ENSMUSG00000057191	1.39257	3.91894e-07	6.20459e-06	194.261	221.007	83.9175	212.734	204.05	468.419	671.063	553.534	383.479	328.905	AB124611
ENSMUSG00000045545	1.3921	1.5029e-09	3.96235e-08	44758.3	55665.1	96140.5	55611.5	58713.6	112021	135747	163641	209070	195488	Krt14
ENSMUSG00000020120	1.38932	4.2506e-11	1.52551e-09	743.319	910.788	377.629	749.449	828.729	1878.53	2045.97	2221.7	1650.63	1660.42	Plek
ENSMUSG00000079685	1.38904	0.00014031	0.000995798	10.7923	19.8213	11.9882	20.4927	9.84452	32.0038	57.8503	50.8127	23.8185	27.6391	Ulbp1
ENSMUSG00000054342	1.38661	8.62839e-07	1.24761e-05	117.366	112.981	64.9362	138.57	107.395	289.004	446.411	309.201	185.785	184.491	Kcnn4
ENSMUSG00000004988	1.38519	3.43631e-05	0.000302566	31.0278	19.8213	14.9853	13.6618	17.0042	40.7321	26.0326	51.8938	69.0738	60.806	Fxyd4
ENSMUSG00000010142	1.38434	6.2925e-10	1.80841e-08	205.053	205.15	98.9028	197.121	230.899	537.276	540.9	580.562	359.66	427.715	Tnfrsf13b
ENSMUSG00000031304	1.38423	3.5779e-14	2.13612e-12	531.52	509.407	323.682	554.28	575.457	1397.5	1440.47	1481.14	1277.87	916.235	Il2rg
ENSMUSG00000031827	1.38234	3.31656e-17	3.05387e-15	2035.69	1884.01	1260.76	1932.17	1780.07	4853.91	5730.07	5016.4	3915.77	3663.56	Cotl1
ENSMUSG00000045382	1.37971	3.52498e-05	0.000308611	171.328	202.177	106.895	235.179	220.159	303.551	696.131	396.772	783.63	257.734	Cxcr4
ENSMUSG00000053977	1.37921	0.00195537	0.00916434	10.7923	23.7855	5.99411	13.6618	24.1638	63.0378	43.3877	50.8127	30.9641	17.9654	Cd8a
ENSMUSG00000027435	1.37567	8.41554e-09	1.92766e-07	1470.45	1168.46	1060.96	1272.5	1003.25	3015.15	5238.34	2868.22	2175.82	2204.91	Cd93
ENSMUSG00000040613	1.37369	6.47101e-09	1.51028e-07	678.565	660.049	367.639	555.256	581.722	1569.16	1889.78	1830.34	852.704	1223.03	Apobec1
ENSMUSG00000026177	1.37304	8.73294e-06	9.24653e-05	671.82	733.388	247.756	741.642	663.163	1695.23	2350.65	1731.96	1008.72	1133.2	Slc11a1
ENSMUSG00000003555	1.36929	7.5619e-18	7.5245e-16	157.837	243.802	213.79	193.217	161.987	437.385	425.199	624.888	529.963	495.43	Cyp17a1
ENSMUSG00000069188	1.36392	6.76127e-07	1.0011e-05	24.2826	22.7945	43.9568	19.5169	17.0042	48.4906	65.5636	68.1107	77.4103	68.4067	Gm13192
ENSMUSG00000054072	1.361	0.00033572	0.0020935	1212.78	1063.41	414.592	1127.1	1315.59	5320.39	1655.48	2597.94	1414.82	2196.62	Iigp1
ENSMUSG00000048922	1.36092	2.72046e-16	2.21807e-14	124.111	113.972	139.863	105.391	107.395	229.845	332.639	393.528	279.868	280.537	Cdca2
ENSMUSG00000029195	1.35747	0.000598651	0.00342287	48.5653	35.6783	44.9558	25.372	20.584	155.17	107.023	55.1372	36.9188	91.209	Klb
ENSMUSG00000082762	1.35614	0.000393772	0.00239735	10.7923	15.857	4.99509	7.80676	12.5294	24.2453	35.6743	25.9469	33.346	15.2015	Gm12366
ENSMUSG00000004707	1.35186	3.16613e-05	0.000282268	264.411	295.337	74.9264	269.333	241.638	511.091	718.307	801.111	457.316	436.006	Ly9
ENSMUSG00000021194	1.35055	0.00244709	0.0110036	22.9336	6.93745	37.9627	26.3478	13.4243	21.3359	71.3487	68.1107	60.7373	52.5142	Chga
ENSMUSG00000060063	1.35014	9.12876e-11	3.04973e-09	1519.01	1467.77	704.308	1380.82	1466.83	3636.79	3758.34	3759.06	2859.42	2654.73	Alox5ap
ENSMUSG00000022831	1.35009	2.22352e-08	4.61355e-07	1009.08	1061.43	438.569	983.652	961.183	2410.95	2798.02	2618.48	1901.91	1624.49	Hcls1
ENSMUSG00000017832	1.35006	7.40748e-05	0.000584638	6.74518	6.93745	10.9892	6.83091	8.05461	21.3359	18.3192	16.2168	21.4367	23.4932	Hspb9
ENSMUSG00000087213	1.34768	5.75386e-05	0.000472879	17.5375	9.91064	6.99313	11.7101	14.3193	30.0642	26.9968	28.1092	46.4462	22.1113	2810408I11Rik
ENSMUSG00000039396	1.34662	3.39495e-10	1.03006e-08	75.546	86.2226	112.889	61.4782	105.605	159.049	241.043	297.308	223.894	205.911	Neil3
ENSMUSG00000022221	1.34404	6.49061e-23	1.12269e-20	314.325	319.123	261.743	348.377	323.974	710.872	981.526	901.655	707.411	679.921	Ripk3
ENSMUSG00000025058	1.34293	7.58615e-05	0.000594682	40.4711	40.6336	11.9882	45.8647	37.5882	85.3434	88.7037	139.465	73.8375	60.806	5430427O19Rik
ENSMUSG00000030786	1.3429	1.86132e-06	2.42943e-05	853.939	822.583	297.707	862.647	719.545	1811.61	2353.54	2179.54	1311.21	1363.99	Itgam
ENSMUSG00000021090	1.34184	2.28577e-07	3.81814e-06	76.895	37.6604	37.9627	28.2995	59.9621	128.015	108.951	144.87	126.238	98.1187	Lrrc9
ENSMUSG00000033220	1.34136	1.62141e-05	0.000159453	716.338	754.2	212.791	697.729	630.049	1488.66	1860.85	2029.27	1078.98	1171.21	Rac2
ENSMUSG00000033213	1.34133	6.42407e-05	0.000519426	55.3105	27.7498	21.9784	32.2029	36.6932	74.6755	117.629	69.1918	129.811	47.6774	AA467197
ENSMUSG00000000682	1.34042	1.6037e-08	3.45937e-07	519.379	658.067	292.712	640.154	675.692	1631.22	1546.53	1503.84	1469.6	907.253	Cd52
ENSMUSG00000074417	1.33916	5.03822e-05	0.000422699	41.8201	48.5622	22.9774	36.1063	52.8024	169.717	89.6679	105.95	50.019	96.0458	Gm14548
ENSMUSG00000048216	1.33689	4.83661e-10	1.42997e-08	21.5846	38.6515	22.9774	32.2029	31.3235	81.4642	90.6321	74.5974	66.6919	61.4969	Gpr85
ENSMUSG00000047678	1.33554	2.22442e-05	0.000209088	9.44325	11.8928	9.99018	7.80676	12.5294	22.3057	32.7818	32.4336	20.2458	23.4932	Gpr82
ENSMUSG00000049625	1.33492	3.18199e-06	3.86179e-05	335.91	442.015	130.871	363.014	414.365	1026.06	1023.95	877.871	643.101	683.376	Tifab
ENSMUSG00000036172	1.33467	1.24081e-07	2.1955e-06	18.8865	30.723	23.9764	27.3237	27.7436	69.8265	38.5668	74.5974	63.1192	80.1533	Cd200r3
ENSMUSG00000040747	1.33461	5.05336e-07	7.74236e-06	1320.71	1390.46	451.556	1261.77	1333.48	2960.84	3229.01	3419.59	2520	2392.16	Cd53
ENSMUSG00000062248	1.33458	8.18125e-11	2.74807e-09	178.073	209.115	302.702	162.966	174.516	359.8	528.366	618.402	585.936	500.958	Cks2
ENSMUSG00000097254	1.33129	1.53054e-05	0.000152052	9.44325	6.93745	19.9804	10.7343	14.3193	26.1849	32.7818	35.677	34.5369	27.6391	C430042M11Rik
ENSMUSG00000009185	1.32859	1.60997e-05	0.000158581	4563.79	4871.08	1346.68	3500.36	3816.99	9119.14	6355.82	11272.9	11741.4	6967.12	Ccl8
ENSMUSG00000030579	1.32855	1.87074e-07	3.17358e-06	1245.16	1396.41	538.471	1216.88	1204.61	3101.46	3360.14	3453.1	2124.61	2028.71	Tyrobp
ENSMUSG00000087006	1.32578	2.20842e-06	2.82666e-05	315.674	251.73	324.681	318.125	219.264	429.627	855.22	595.698	1225.46	478.156	Gm13889
ENSMUSG00000029373	1.32418	7.17519e-15	4.676e-13	1412.44	1444.97	783.23	1148.57	1365.7	3657.16	3050.64	3067.14	3029.72	2604.98	Pf4
ENSMUSG00000031662	1.32274	2.33899e-07	3.89648e-06	265.76	224.972	110.891	282.019	281.016	622.619	771.337	616.239	475.18	427.715	Snx20
ENSMUSG00000069830	1.31906	0.000191494	0.00130157	25.6317	28.7409	8.99116	32.2029	23.2689	60.1283	66.5278	75.6785	27.3913	65.6428	Nlrp1a
ENSMUSG00000042684	1.31814	2.86145e-11	1.06989e-09	969.957	1081.25	1790.24	1082.21	1153.6	2624.31	2263.87	3190.39	3164.29	3912.31	Npl
ENSMUSG00000081665	1.31764	0.00228482	0.0104028	16.1884	16.8481	7.99214	24.3961	17.0042	53.3397	60.7428	52.975	16.673	22.1113	Gm15922
ENSMUSG00000034116	1.31662	9.07934e-08	1.65884e-06	504.539	583.737	233.77	565.014	553.083	1294.7	1614.02	1206.53	1069.45	894.124	Vav1
ENSMUSG00000021423	1.31475	7.30382e-06	7.93305e-05	685.31	750.236	210.793	583.555	545.923	1367.43	1654.52	1703.85	1183.78	994.316	Ly86
ENSMUSG00000021965	1.31291	2.62867e-16	2.15272e-14	51.2633	78.2941	79.9214	63.4299	69.8066	160.019	161.981	212.981	147.675	174.126	Ska3
ENSMUSG00000072621	1.31252	9.49801e-08	1.72511e-06	39.122	39.6426	24.9755	21.4686	20.584	64.0076	81.9545	88.652	63.1192	60.806	Slfn10-ps
ENSMUSG00000072082	1.31219	4.77425e-22	7.24277e-20	188.865	216.052	208.795	217.613	239.848	429.627	581.395	656.241	534.726	466.409	Ccnf
ENSMUSG00000022667	1.30951	0.000151811	0.0010655	219.893	266.596	49.9509	248.84	269.382	514	539.936	601.104	446.598	512.705	Cd200r1
ENSMUSG00000025491	1.30677	2.34216e-06	2.96098e-05	272.505	259.659	133.868	290.802	263.117	552.793	576.574	725.433	851.513	313.704	Ifitm1
ENSMUSG00000082815	1.30557	0.00013871	0.00098664	37.773	66.4013	29.9705	38.058	43.8529	80.4944	109.915	80.003	200.076	66.3338	Gm5678
ENSMUSG00000000290	1.30296	9.27857e-06	9.76836e-05	1393.55	1661.02	598.412	1688.21	1594.81	3888.95	4403.37	4219.62	2190.12	2412.2	Itgb2
ENSMUSG00000026779	1.30185	8.44536e-09	1.9321e-07	55.3105	78.2941	131.87	91.7294	87.7057	163.898	220.795	276.767	196.503	243.224	Mastl
ENSMUSG00000095298	1.30082	0.00143281	0.00707161	33.7259	24.7766	10.9892	56.599	17.8991	45.5812	58.8144	84.3275	60.7373	103.647	Gm12407
ENSMUSG00000048779	1.30037	1.04692e-05	0.000108795	604.368	578.782	171.831	606.976	553.978	1190.93	1601.49	1318.97	1042.06	1041.99	P2ry6
ENSMUSG00000027073	1.29987	0.00860043	0.0306109	5.39614	6.93745	6.99313	11.7101	3.57982	7.7585	12.5342	19.4602	14.2911	30.403	Prg2
ENSMUSG00000024349	1.29955	2.50301e-09	6.32002e-08	710.942	688.79	332.673	744.57	655.108	1374.22	1928.34	1713.58	1500.57	1192.63	Tmem173
ENSMUSG00000028613	1.29761	7.46025e-10	2.11123e-08	41.8201	77.303	77.9234	52.6956	52.8024	133.834	151.375	125.41	200.076	138.195	Lrp8
ENSMUSG00000041515	1.29638	6.24537e-06	6.95065e-05	797.28	955.386	326.679	1039.27	1024.72	2201.47	2521.31	2295.22	1784.01	1376.43	Irf8
ENSMUSG00000019992	1.29615	1.86619e-08	3.9317e-07	25.6317	35.6783	65.9352	38.058	32.2184	86.3133	101.238	107.031	100.038	93.9729	Mtfr2
ENSMUSG00000018008	1.29324	3.81407e-06	4.49622e-05	1513.62	1640.21	598.412	1600.39	1492.79	3210.08	4570.17	4020.69	2184.16	2790.86	Cyth4
ENSMUSG00000003484	1.29322	4.37439e-07	6.81492e-06	145.696	146.678	67.9332	120.029	105.605	239.544	364.457	389.204	197.694	242.533	Cyp4f18
ENSMUSG00000021624	1.29229	0.000853253	0.00458537	280.599	331.016	102.899	321.053	344.558	1114.31	788.692	716.784	252.477	507.868	Cd180
ENSMUSG00000026068	1.2922	1.53561e-05	0.000152391	74.197	105.053	36.9637	74.1642	119.924	280.276	196.691	215.143	179.83	135.431	Il18rap
ENSMUSG00000049608	1.29195	4.97813e-06	5.71972e-05	18.8865	28.7409	16.9833	22.4444	16.1092	44.6113	64.5995	52.975	60.7373	31.7849	Gpr55
ENSMUSG00000089728	1.2914	0.000101689	0.0007592	24.2826	14.866	32.9676	16.5894	17.8991	29.0944	40.4952	76.7596	57.1645	56.6601	Clec2f
ENSMUSG00000046223	1.29105	4.05279e-07	6.38374e-06	259.015	252.721	118.883	287.874	354.403	519.819	712.522	665.971	743.139	476.083	Plaur
ENSMUSG00000036067	1.28755	4.84566e-17	4.33254e-15	78.2441	65.4103	71.9293	102.464	73.3864	206.57	215.974	195.683	171.494	166.525	Slc2a6
ENSMUSG00000102721	1.2853	0.00251394	0.0112468	6.74518	4.95532	5.99411	10.7343	8.94956	20.3661	27.961	17.2979	17.8639	8.9827	A630081D01Rik
ENSMUSG00000081219	1.285	6.87511e-07	1.01714e-05	43.1691	28.7409	16.9833	23.4203	24.1638	78.5548	48.2086	76.7596	59.5464	64.2609	Bambi-ps1
ENSMUSG00000095677	1.28177	3.09594e-10	9.46573e-09	86.3383	72.3477	91.9097	53.6715	54.5923	137.713	173.551	219.468	189.357	149.942	Dynlt1f
ENSMUSG00000049565	1.28114	6.64545e-07	9.87111e-06	157.837	168.481	169.833	174.676	167.357	216.268	358.672	448.665	678.829	337.888	Aknad1
ENSMUSG00000024521	1.28098	8.7827e-19	9.79218e-17	156.488	178.392	162.84	227.372	208.525	384.046	517.76	527.587	434.689	412.513	Pmaip1
ENSMUSG00000051314	1.28028	2.59212e-14	1.57896e-12	330.514	286.418	323.682	238.106	239.848	738.997	767.48	528.668	849.131	558.309	Ffar2
ENSMUSG00000079017	1.27919	1.59998e-09	4.18255e-08	2309.55	2293.32	1257.76	1649.18	1801.55	6439.55	4763	3663.92	4198.02	3530.89	Ifi27l2a
ENSMUSG00000037280	1.27862	2.77622e-11	1.04224e-09	300.835	346.873	593.417	442.058	366.932	893.197	814.725	978.415	1059.93	1230.63	Galnt6
ENSMUSG00000028480	1.27812	4.4604e-14	2.61244e-12	416.852	308.221	211.792	352.28	337.398	649.774	835.936	895.169	764.575	793.242	Glipr2
ENSMUSG00000021998	1.27725	1.73695e-06	2.29134e-05	3659.93	4316.09	1536.49	4282.98	4398.71	9848.44	10699.4	9682.53	6322.63	7546.16	Lcp1
ENSMUSG00000002111	1.2771	4.12724e-09	1.00642e-07	1204.69	1170.45	541.468	1075.38	1166.13	2524.42	3132.59	2655.23	2230.61	1956.85	Spi1
ENSMUSG00000105096	1.27266	0.00703306	0.0260388	49.9143	34.6873	36.9637	51.7198	22.3739	206.57	100.274	71.354	23.8185	69.0977	Gbp10
ENSMUSG00000024795	1.27174	1.87681e-12	8.55568e-11	126.809	179.383	166.836	110.27	136.928	259.91	353.851	446.503	350.133	331.669	Kif20b
ENSMUSG00000058354	1.26722	9.74913e-05	0.000733185	9472.93	8193.13	4038.03	10588.9	8220.17	8674.97	17583.6	22332.7	17014.8	31905.9	Krt6a
ENSMUSG00000036768	1.2671	6.77285e-24	1.26618e-21	156.488	151.633	153.849	147.353	167.357	300.642	374.098	455.152	388.242	354.471	Kif15
ENSMUSG00000001517	1.2659	2.45248e-15	1.7391e-13	265.76	281.462	413.593	273.237	273.857	575.098	786.764	840.032	653.819	771.821	Foxm1
ENSMUSG00000097838	1.25964	0.000392072	0.00238857	12.1413	4.95532	20.9794	12.686	11.6344	28.1245	19.2834	37.8393	33.346	31.094	C530050E15Rik
ENSMUSG00000032122	1.25921	3.92484e-12	1.69261e-10	639.443	691.763	626.384	709.439	704.331	1912.47	2046.94	1637.9	965.842	1506.33	Slc37a2
ENSMUSG00000071715	1.25904	1.52026e-08	3.30245e-07	296.788	260.65	179.823	261.526	284.596	530.487	864.861	754.623	510.908	410.44	Ncf4
ENSMUSG00000024180	1.25551	4.08099e-06	4.77741e-05	635.396	711.584	227.776	649.913	509.23	1107.53	1368.16	1722.23	1299.3	1029.56	Tmem8
ENSMUSG00000022686	1.25541	7.68087e-05	0.000600581	28.3297	14.866	16.9833	25.372	25.9537	34.9132	80.9904	63.7862	48.828	37.3128	B3gnt5
ENSMUSG00000012519	1.25362	1.38725e-14	8.70345e-13	265.76	232.9	149.853	232.251	247.008	597.404	529.33	619.483	500.19	440.843	Mlkl
ENSMUSG00000053024	1.25345	0.00992137	0.0341247	12.1413	16.8481	18.9813	7.80676	8.94956	25.2151	26.0326	7.56785	46.4462	48.3684	Cntn2
ENSMUSG00000039783	1.25336	9.30436e-05	0.000704315	249.572	263.623	66.9342	248.84	269.382	457.751	599.714	644.348	545.445	371.746	Kmo
ENSMUSG00000002204	1.25235	2.15181e-07	3.60739e-06	299.486	365.703	170.832	423.517	426.894	849.555	983.454	790.3	826.504	571.438	Napsa
ENSMUSG00000031101	1.25117	5.07855e-06	5.81263e-05	376.381	350.837	124.877	332.763	406.31	804.944	898.607	857.329	589.509	636.39	Sash3
ENSMUSG00000069609	1.24913	0.000106395	0.000789879	49.9143	41.6247	20.9794	42.9372	50.1175	110.559	93.5246	125.41	41.6825	115.393	Cd300ld4
ENSMUSG00000030707	1.24133	9.13424e-08	1.66722e-06	2028.95	2243.77	1001.02	2419.12	2337.63	5514.35	5690.54	4772.07	4192.06	3546.09	Coro1a
ENSMUSG00000009687	1.24049	2.03499e-15	1.46551e-13	1349.04	1507.41	1117.9	1588.68	1672.67	3646.49	3982.03	3646.62	3412.01	2415.66	Fxyd5
ENSMUSG00000042228	1.23647	8.9591e-07	1.28838e-05	988.843	1086.21	420.587	962.183	1004.14	2249.96	2718.96	2284.41	1495.8	1763.37	Lyn
ENSMUSG00000062082	1.23384	1.03872e-06	1.46529e-05	40.4711	49.5532	26.9735	51.7198	47.4327	130.925	75.2053	130.816	72.6466	99.5007	Cd200r4
ENSMUSG00000011008	1.23361	7.41608e-25	1.61479e-22	199.657	258.668	198.805	266.406	221.949	484.906	531.258	605.428	587.127	494.049	Mcoln2
ENSMUSG00000062510	1.23298	1.07326e-21	1.56408e-19	74.197	85.2315	95.9057	87.826	84.1259	205.6	224.652	220.549	182.212	176.89	Nsl1
ENSMUSG00000046834	1.22611	3.4116e-16	2.73342e-14	39269.1	50508.6	44274.5	41987.7	56337.5	109896	92617.3	91652.1	106071	143378	Krt1
ENSMUSG00000032690	1.22453	0.000526242	0.00306376	708.244	754.2	183.819	571.845	645.263	1140.5	1569.67	2036.83	753.857	1189.17	Oas2
ENSMUSG00000059994	1.22231	0.00314758	0.0135446	8.09421	12.8838	0.999018	10.7343	10.7395	23.2755	19.2834	24.8658	16.673	17.9654	Fcrl1
ENSMUSG00000039814	1.22179	3.21351e-05	0.000285171	10.7923	10.9017	21.9784	10.7343	15.2143	25.2151	39.531	36.7581	32.155	30.403	Xkr5
ENSMUSG00000069272	1.22068	0.00546532	0.0212639	8.09421	3.96426	2.99705	7.80676	10.7395	11.6377	22.1759	15.1357	19.0548	11.0556	Hist1h2ae
ENSMUSG00000024885	1.22058	1.89036e-11	7.39678e-10	393.918	381.56	210.793	341.546	340.978	795.246	865.826	929.765	638.337	657.119	Aldh3b1
ENSMUSG00000038811	1.2187	1.81425e-12	8.2909e-11	198.308	175.418	182.82	215.662	193.311	396.653	514.867	504.884	538.299	296.429	Gngt2
ENSMUSG00000045377	1.21705	2.32526e-05	0.000217168	217.195	110.999	138.864	156.135	141.403	245.362	496.548	368.662	477.562	187.946	Tmem88
ENSMUSG00000071713	1.21556	4.82098e-11	1.70606e-09	1655.27	1479.66	1048.97	1630.64	1409.56	2604.91	4022.52	3804.47	3913.39	2431.55	Csf2rb
ENSMUSG00000040152	1.21477	0.00504111	0.0199361	1353.08	1811.67	7114.01	1616	1703.1	7025.32	7263.1	5100.73	4005.09	8167.35	Thbs1
ENSMUSG00000038147	1.21353	8.20038e-08	1.5147e-06	590.878	671.942	266.738	640.154	585.301	1155.05	1369.12	1567.63	1106.37	1190.55	Cd84
ENSMUSG00000016529	1.2115	0.0034129	0.0144743	39.122	30.723	9.99018	19.5169	27.7436	48.4906	52.0652	114.599	39.3006	38.6947	Il10
ENSMUSG00000086421	1.20937	0.000293576	0.00186143	9.44325	6.93745	11.9882	8.7826	12.5294	15.517	28.9251	19.4602	27.3913	24.1842	Gm14091
ENSMUSG00000001020	1.20427	3.55158e-11	1.2965e-09	1672.8	1522.27	2879.17	1634.54	1746.95	4978.04	3740.02	4488.82	4666.05	3917.84	S100a4
ENSMUSG00000107136	1.20323	0.0043169	0.0175405	5.39614	8.91958	12.9872	5.85507	8.05461	12.6076	22.1759	21.6224	29.7732	11.0556	Gm42466
ENSMUSG00000033031	1.20018	2.77441e-15	1.95987e-13	195.61	242.811	327.678	217.613	246.113	470.359	530.294	656.241	568.072	605.987	C330027C09Rik
ENSMUSG00000038943	1.19873	6.92621e-18	6.9292e-16	419.55	398.408	568.441	396.193	441.213	845.676	1119.4	1174.1	893.196	1072.4	Prc1
ENSMUSG00000056888	1.19795	1.04504e-05	0.000108661	67.4518	90.1869	55.945	109.295	111.87	192.993	264.183	267.037	144.102	132.668	Glipr1
ENSMUSG00000022871	1.19792	9.2005e-05	0.000697595	26.9807	23.7855	28.9715	34.1546	34.9033	35.883	57.8503	55.1372	97.6561	95.3548	Fetub
ENSMUSG00000069516	1.19554	0.000108643	0.000802382	20788.6	21661.7	7588.54	20360	19605.8	39662.4	58260	53638.8	24374.7	30201.9	Lyz2
ENSMUSG00000022769	1.19468	2.80077e-14	1.69401e-12	430.342	504.452	411.595	509.391	506.545	946.536	1277.53	1041.12	1354.08	795.314	Sdf2l1
ENSMUSG00000032089	1.19316	3.98328e-05	0.000344981	612.462	742.307	248.755	730.908	669.427	1555.58	1831.92	1526.54	997.997	957.003	Il10ra
ENSMUSG00000034906	1.19282	5.92655e-15	3.93149e-13	264.411	275.516	193.81	267.382	275.647	502.363	693.239	702.729	522.817	498.885	Ncaph
ENSMUSG00000032254	1.19234	7.03832e-15	4.60301e-13	356.145	414.265	527.482	328.86	365.142	725.419	905.357	1084.36	909.869	929.364	Kif23
ENSMUSG00000098318	1.19206	6.4401e-09	1.50687e-07	83.6402	69.3745	117.884	73.1884	68.9116	156.14	176.443	190.277	258.431	163.762	Lockd
ENSMUSG00000078921	1.19083	0.000113477	0.000832436	206.402	224.972	90.9106	219.565	236.268	706.993	383.74	538.399	275.104	328.905	Tgtp2
ENSMUSG00000027859	1.18976	7.70126e-14	4.37224e-12	68.8008	61.446	70.9303	90.7536	76.9662	132.864	195.727	185.953	159.584	169.289	Ngf
ENSMUSG00000047889	1.18812	0.00380293	0.0158667	1985.78	341.917	972.045	893.874	1970.69	4310.81	1666.09	3132.01	2531.91	2403.22	Serpinb6d
ENSMUSG00000021758	1.18712	0.00438672	0.0177735	6.74518	7.92852	5.99411	7.80676	2.68487	11.6377	10.6059	12.9735	16.673	17.9654	Ddx4
ENSMUSG00000070354	1.18536	3.55476e-07	5.68148e-06	44.5182	59.4639	28.9715	49.7681	47.4327	112.498	121.486	129.735	72.6466	87.7541	Evi2
ENSMUSG00000026077	1.18487	0.00119438	0.00606133	205.053	151.633	314.691	108.319	119.029	210.449	240.079	473.531	622.855	495.43	Npas2
ENSMUSG00000029322	1.18484	0.000283923	0.00181264	928.136	772.039	264.74	761.159	659.583	1779.6	1465.54	2240.08	1402.91	807.752	Plac8
ENSMUSG00000074896	1.18319	0.00103828	0.00540244	839.1	784.923	310.695	624.541	668.532	1394.59	1042.27	2989.3	812.213	1090.36	Ifit3
ENSMUSG00000026582	1.18209	2.93894e-10	9.05057e-09	238.779	184.338	183.819	292.753	173.622	380.166	407.844	574.076	571.645	500.267	Sele
ENSMUSG00000095870	1.18208	0.0120237	0.0397809	130.856	177.401	888.127	201.024	183.466	755.483	565.968	584.887	687.165	994.316	Lce1k
ENSMUSG00000058260	1.18158	0.00326515	0.0139564	40.4711	16.8481	17.9823	18.5411	24.1638	22.3057	53.0294	34.5959	84.5559	70.4796	Serpina9
ENSMUSG00000069910	1.17996	2.16796e-15	1.55522e-13	93.0834	116.946	100.901	118.077	123.504	192.023	245.864	286.497	291.777	243.224	Spdl1
ENSMUSG00000044162	1.17958	0.000823997	0.00446976	58.0085	106.044	19.9804	97.5845	76.9662	132.864	213.082	166.493	163.157	138.195	Tnip3
ENSMUSG00000031803	1.17945	1.70011e-07	2.9216e-06	550.406	434.086	307.698	505.488	398.256	790.397	1273.67	1059.5	1226.66	622.57	B3gnt3
ENSMUSG00000048572	1.17916	2.81594e-05	0.000255478	381.777	265.605	344.661	330.811	260.432	432.536	899.572	773.002	1094.46	386.256	Tmem252
ENSMUSG00000111229	1.17854	7.84813e-05	0.000611335	13.4904	16.8481	16.9833	14.6377	24.1638	22.3057	41.4594	52.975	38.1097	42.1496	Gm39323
ENSMUSG00000001029	1.1774	7.51674e-08	1.40383e-06	288.694	206.141	202.801	207.855	170.042	386.955	613.213	517.857	603.8	308.176	Icam2
ENSMUSG00000066684	1.17687	9.0849e-05	0.000691948	39.122	34.6873	12.9872	32.2029	28.6386	87.2831	72.3128	62.7051	39.3006	69.0977	Pilrb1
ENSMUSG00000024810	1.17518	2.75793e-12	1.21823e-10	1312.61	1248.74	1734.3	1360.33	1426.56	2216.99	2671.72	3747.17	3626.37	3733.35	Il33
ENSMUSG00000027220	1.17478	0.00289117	0.0126471	95.7815	159.561	255.749	163.942	181.676	540.185	221.759	232.441	200.076	739.345	Syt13
ENSMUSG00000030159	1.17449	0.0124297	0.040825	9.44325	2.97319	9.99018	9.75845	5.36974	6.78868	19.2834	20.5413	25.0095	13.1286	Clec1b
ENSMUSG00000031266	1.17422	1.24341e-19	1.51402e-17	252.27	271.552	239.764	231.275	289.071	615.831	565.968	694.08	575.218	452.59	Gla
ENSMUSG00000021176	1.17403	1.06166e-05	0.000110018	31.0278	17.8392	19.9804	18.5411	19.689	36.8529	46.2802	65.9484	53.5917	37.3128	Efcab11
ENSMUSG00000024300	1.17319	0.000268509	0.00172975	922.74	1121.88	321.684	1046.11	1072.16	2238.33	2726.68	2356.85	1198.07	1593.39	Myo1f
ENSMUSG00000002068	1.17144	8.24249e-13	3.91159e-11	82.2912	84.2405	69.9313	85.8744	103.815	180.385	229.473	197.845	209.603	147.869	Ccne1
ENSMUSG00000052477	1.17009	0.00318435	0.0136869	14.8394	12.8838	4.99509	6.83091	12.5294	16.4868	29.8893	34.5959	19.0548	16.5834	C130026I21Rik
ENSMUSG00000070034	1.16973	5.09866e-06	5.82506e-05	464.068	494.541	187.815	476.212	479.697	1052.25	1040.34	1152.48	672.874	811.207	Sp110
ENSMUSG00000052384	1.16693	1.18725e-06	1.64967e-05	1183.1	1348.84	565.444	1369.11	1379.13	2878.4	3239.61	2793.62	1922.16	2291.97	Nrros
ENSMUSG00000026628	1.16681	1.42662e-06	1.93294e-05	396.616	278.489	304.701	375.7	369.617	646.865	740.483	1334.1	574.027	577.657	Atf3
ENSMUSG00000049939	1.1666	1.62708e-13	8.88318e-12	101.178	113.972	70.9303	107.343	115.449	215.298	191.87	225.954	273.913	237.696	Lrrc4
ENSMUSG00000022014	1.16541	0.000446982	0.00266862	512.633	600.585	142.86	534.763	499.386	991.148	1063.48	1516.81	789.585	775.967	Epsti1
ENSMUSG00000097636	1.16483	0.000440303	0.00263555	18.8865	35.6783	10.9892	22.4444	29.5336	48.4906	39.531	81.0841	54.7827	42.1496	Mirt1
ENSMUSG00000044092	1.16457	0.000286449	0.00182444	47.2162	49.5532	26.9735	26.3478	44.7478	69.8265	156.196	60.5428	75.0284	73.9345	C130050O18Rik
ENSMUSG00000022148	1.16449	5.18522e-05	0.000432094	694.753	737.352	245.758	642.106	628.259	1281.12	1760.58	1635.74	932.496	997.771	Fyb
ENSMUSG00000023873	1.16259	0.00506578	0.0200166	4.04711	9.91064	6.99313	3.90338	12.5294	20.3661	17.3551	22.7036	13.1002	12.4376	1700010I14Rik
ENSMUSG00000024399	1.16202	0.000242224	0.00158525	52.6124	90.1869	38.9617	84.8985	85.0208	133.834	168.73	135.14	260.813	92.5909	Ltb
ENSMUSG00000006519	1.16059	4.01156e-07	6.32957e-06	1393.55	1679.85	709.303	1597.46	1444.46	3198.44	3655.17	3502.83	2704.6	2196.62	Cyba
ENSMUSG00000037846	1.16016	7.68257e-06	8.28607e-05	18.8865	16.8481	16.9833	17.5652	20.584	42.6717	26.9968	50.8127	35.7278	46.2955	Rtkn2
ENSMUSG00000109429	1.15829	0.00582362	0.0223293	6.74518	14.866	6.99313	5.85507	5.36974	14.5472	17.3551	17.2979	28.5823	12.4376	Gm45223
ENSMUSG00000031465	1.15826	4.41264e-09	1.06897e-07	268.458	240.829	181.821	238.106	230.004	472.298	584.288	490.829	707.411	333.742	Angpt2
ENSMUSG00000043157	1.15781	6.54235e-08	1.24831e-06	118.715	128.838	74.9264	138.57	127.979	257.97	300.821	321.093	267.959	169.289	Arl11
ENSMUSG00000053399	1.15741	0.0009338	0.0049535	26.9807	20.8124	27.9725	40.9855	22.3739	57.2189	50.1369	111.356	60.7373	32.4759	Adamts18
ENSMUSG00000014813	1.15569	1.74962e-08	3.72207e-07	179.422	284.435	304.701	231.275	417.05	597.404	594.894	541.642	710.984	718.616	Stc1
ENSMUSG00000035355	1.15558	0.00302678	0.0131255	4.04711	14.866	4.99509	14.6377	12.5294	27.1547	22.1759	31.3525	17.8639	17.9654	Kcnh4
ENSMUSG00000022488	1.15335	3.97583e-05	0.000344498	1554.09	1712.56	568.441	1642.35	1544.69	2992.84	3873.07	3846.63	2113.9	2792.24	Nckap1l
ENSMUSG00000026955	1.15306	9.30328e-05	0.000704315	67.4518	85.2315	183.819	92.7053	74.2814	154.2	175.479	282.173	266.768	243.224	Sapcd2
ENSMUSG00000058818	1.15236	0.000923048	0.00490209	1517.66	1539.12	439.568	1475.48	1538.43	2995.75	3827.76	3953.66	1517.24	2175.89	Pirb
ENSMUSG00000097804	1.14927	0.00960016	0.033317	6.74518	13.8749	3.99607	8.7826	7.15965	12.6076	11.5701	18.3791	32.155	16.5834	Gm16685
ENSMUSG00000031762	1.1472	5.02832e-07	7.71677e-06	1645.82	1863.2	2439.6	1701.87	1891.94	2670.86	4193.18	4179.62	6733.5	3362.29	Mt2
ENSMUSG00000099398	1.14637	9.47548e-05	0.000715513	164.582	203.168	73.9273	161.014	188.836	285.125	474.372	475.694	226.276	290.901	Ms4a14
ENSMUSG00000000958	1.14523	1.33103e-06	1.82075e-05	268.458	293.355	130.871	331.787	262.222	529.517	772.301	580.562	508.526	455.354	Slc7a7
ENSMUSG00000108176	1.14395	0.00976701	0.0337521	6.74518	2.97319	5.99411	5.85507	9.84452	7.7585	13.4984	12.9735	21.4367	14.5105	Gm43965
ENSMUSG00000104436	1.14326	0.00587781	0.0224951	5.39614	13.8749	10.9892	9.75845	7.15965	14.5472	18.3192	27.028	34.5369	12.4376	Gm37423
ENSMUSG00000092074	1.14276	1.1539e-10	3.7799e-09	59.3576	73.3388	53.947	74.1642	50.1175	139.653	168.73	141.627	107.183	128.522	Dynlt1a
ENSMUSG00000051498	1.14213	0.000195429	0.00132152	102.527	125.865	35.9647	96.6087	100.235	210.449	277.681	224.873	128.62	175.508	Tlr6
ENSMUSG00000075297	1.14166	0.00364124	0.0153094	5.39614	6.93745	4.99509	5.85507	9.84452	15.517	20.2476	12.9735	11.9093	13.1286	H60b
ENSMUSG00000032373	1.14046	3.99974e-09	9.76611e-08	969.957	1034.67	1249.77	1213.95	944.179	1560.43	2112.5	2716.86	3360.8	2185.56	Car12
ENSMUSG00000090231	1.13879	1.0957e-09	2.98663e-08	489.7	355.792	291.713	371.797	328.449	956.235	837.865	965.442	552.59	726.908	Cfb
ENSMUSG00000056201	1.13401	1.34457e-30	4.97705e-28	10313.4	10051.4	9534.63	9985.82	10074.5	19622.2	22569.3	24675.5	24727.2	18057.3	Cfl1
ENSMUSG00000040528	1.1337	6.43508e-11	2.22202e-09	140.3	150.642	99.9018	118.077	133.348	310.34	317.212	336.229	220.322	224.568	Milr1
ENSMUSG00000037313	1.13252	1.48154e-13	8.13661e-12	377.73	430.122	649.362	441.082	467.167	888.348	1079.87	1217.34	970.606	1035.08	Tacc3
ENSMUSG00000052760	1.13006	5.39287e-08	1.0476e-06	132.205	173.436	96.9048	157.111	160.197	336.525	360.6	396.772	216.749	266.717	A630001G21Rik
ENSMUSG00000026656	1.12873	3.07548e-05	0.000274981	3429.25	3460.8	1202.82	3376.42	3408.89	4528.05	6743.41	8165.71	6772.8	6323.13	Fcgr2b
ENSMUSG00000085236	1.12792	0.0140061	0.0449262	25.6317	12.8838	83.9175	40.0096	22.3739	68.8566	41.4594	91.8953	111.947	90.518	2610206C17Rik
ENSMUSG00000035208	1.12619	0.000740256	0.00409219	368.287	397.417	105.896	317.15	336.504	611.951	703.845	1050.85	441.834	520.306	Slfn8
ENSMUSG00000022034	1.12329	2.13366e-13	1.13803e-11	98.4796	97.1243	103.898	124.908	109.185	208.51	210.189	299.471	195.312	250.134	Esco2
ENSMUSG00000037731	1.12318	0.000432247	0.00259572	832.355	882.047	294.71	858.744	928.965	1937.68	1800.11	2214.14	840.795	1477.31	Themis2
ENSMUSG00000030921	1.12274	0.000103008	0.000768428	890.363	896.913	279.725	727.005	809.935	1488.66	1594.74	2235.76	1251.66	1276.23	Trim30a
ENSMUSG00000001473	1.12264	5.41617e-06	6.13854e-05	1562.18	1297.3	740.272	1328.13	1308.43	2019.15	4396.62	2377.39	2518.81	2265.02	Tubb6
ENSMUSG00000084817	1.1202	0.00170804	0.00819399	52.6124	60.4549	72.9283	41.9613	54.5923	70.7963	115.701	91.8953	257.24	80.8443	Gm5526
ENSMUSG00000016256	1.11996	1.59565e-09	4.17713e-08	3467.02	3737.3	2009.03	3464.25	3505.54	6884.69	7959.23	8221.93	6968.12	5140.18	Ctsz
ENSMUSG00000022102	1.11797	1.03058e-06	1.45603e-05	727.13	720.504	286.718	695.777	701.646	1572.07	1387.44	1227.07	1205.22	1403.37	Dok2
ENSMUSG00000084796	1.1165	4.10685e-07	6.45792e-06	76.895	88.2047	46.9538	73.1884	71.5965	141.593	178.372	193.521	159.584	102.265	Mir142hg
ENSMUSG00000060791	1.11593	2.48352e-06	3.12474e-05	433.04	454.899	190.812	406.927	354.403	700.204	825.33	1068.15	802.685	591.476	Gmfg
ENSMUSG00000021213	1.11397	1.11009e-13	6.20712e-12	74.197	95.1422	66.9342	74.1642	78.7561	157.11	170.658	208.656	160.775	148.56	Akr1c13
ENSMUSG00000070427	1.11362	2.28949e-05	0.00021466	156.488	152.624	110.891	170.773	179.886	552.793	262.255	382.717	247.713	223.186	Il18bp
ENSMUSG00000024660	1.11145	2.23545e-22	3.53621e-20	632.698	683.834	791.222	650.889	684.642	1183.17	1686.34	1656.28	1455.31	1462.8	Incenp
ENSMUSG00000053475	1.11125	0.000298066	0.00188836	210.45	274.525	144.858	305.439	280.121	226.936	781.943	649.754	520.435	448.444	Tnfaip6
ENSMUSG00000073599	1.11075	2.41794e-09	6.12191e-08	427.644	345.881	299.705	371.797	312.34	589.646	923.676	816.247	931.305	533.434	Ecscr
ENSMUSG00000066677	1.11017	0.00586892	0.0224657	128.158	110.008	31.9686	78.0676	80.5461	141.593	144.626	378.393	117.902	141.65	Pydc3
ENSMUSG00000026890	1.10993	9.15642e-06	9.65624e-05	221.242	149.651	117.884	133.691	110.08	208.51	429.056	357.851	342.987	238.387	Lhx6
ENSMUSG00000038754	1.10909	5.51311e-10	1.60688e-08	2436.36	1515.34	2923.13	1787.75	2509.46	4507.69	4133.4	4790.45	5616.41	5050.35	Elovl3
ENSMUSG00000099032	1.10878	0.000204503	0.00137185	24.2826	22.7945	35.9647	24.3961	32.2184	64.9774	55.9219	97.3009	48.828	36.6218	Tcf24
ENSMUSG00000053113	1.10506	1.16336e-06	1.62013e-05	1359.83	1251.71	1385.64	1429.61	1116.91	1612.8	4304.06	2555.77	3279.81	2323.76	Socs3
ENSMUSG00000068101	1.10316	5.45719e-07	8.3129e-06	66.1027	75.3209	107.894	66.3575	81.441	117.347	162.945	219.468	213.176	144.414	Cenpm
ENSMUSG00000048012	1.10209	0.00528663	0.020709	17.5375	7.92852	26.9735	11.7101	5.36974	23.2755	33.746	28.1092	29.7732	32.4759	Zfp473
ENSMUSG00000029915	1.10199	4.83333e-10	1.42997e-08	125.46	122.892	82.9185	135.642	140.508	289.004	314.32	272.443	215.558	213.512	Clec5a
ENSMUSG00000001128	1.10103	6.34716e-06	7.02171e-05	2822.18	2536.13	1045.97	2325.44	2228.44	4603.7	5600.87	5679.13	3988.42	3631.77	Cfp
ENSMUSG00000059498	1.10066	2.00043e-05	0.000190159	1827.94	2083.22	696.316	1711.63	1918.79	2964.72	3912.61	4410.98	3007.09	3370.59	Fcgr3
ENSMUSG00000087252	1.10016	0.0123743	0.0406936	8.09421	5.94639	3.99607	2.92753	11.6344	18.4264	14.4626	10.8112	15.4821	11.0556	Gm14379
ENSMUSG00000036777	1.09997	6.92284e-10	1.96817e-08	562.548	581.755	981.036	545.497	603.2	1214.2	1291.02	1671.41	1345.75	1497.35	Anln
ENSMUSG00000026480	1.09536	1.94975e-06	2.52349e-05	866.081	970.252	387.619	933.884	888.692	1708.81	1950.52	2058.46	1468.41	1460.03	Ncf2
ENSMUSG00000020963	1.09449	0.000224962	0.00148647	236.081	173.436	196.807	96.6087	122.609	558.612	314.32	238.928	250.095	395.93	Tshr
ENSMUSG00000027500	1.09432	6.45654e-10	1.84981e-08	142.998	154.606	159.843	179.555	142.298	233.725	305.642	340.553	460.889	326.832	Stmn2
ENSMUSG00000028268	1.09426	0.000148168	0.00104349	702.847	769.066	347.658	799.217	715.07	2313	1151.22	1637.9	878.904	1136.66	Gbp3
ENSMUSG00000029581	1.08788	8.69888e-07	1.25682e-05	996.937	1144.68	618.392	1132.96	1081.11	1429.5	2939.76	2279	2196.07	1730.21	Fscn1
ENSMUSG00000068245	1.08786	2.29629e-06	2.91893e-05	365.589	332.007	161.841	292.753	279.226	610.012	631.532	819.49	422.779	555.545	Phf11d
ENSMUSG00000018507	1.0878	6.40077e-10	1.83667e-08	412.805	486.613	258.746	472.309	446.583	890.287	979.598	929.765	931.305	686.831	Trpv2
ENSMUSG00000075122	1.08749	0.00172503	0.00826053	74.197	73.3388	21.9784	54.6473	60.857	87.2831	182.228	160.006	91.7014	83.6082	Cd80
ENSMUSG00000073902	1.08613	0.00526468	0.0206525	172.677	184.338	41.9588	193.217	186.151	439.325	392.418	384.879	146.484	288.828	Gm1966
ENSMUSG00000032332	1.08514	4.05952e-08	8.0271e-07	1104.86	1355.78	1402.62	1469.62	1355.86	2268.39	4228.85	2542.8	1978.13	3172.97	Col12a1
ENSMUSG00000078502	1.08436	5.77347e-05	0.00047407	72.8479	94.1511	36.9637	91.7294	96.6553	119.287	167.766	220.549	135.766	189.328	Gm13212
ENSMUSG00000105504	1.08422	0.00054635	0.00316193	449.229	425.167	168.834	522.077	465.377	1341.25	752.053	1016.25	565.691	630.171	Gbp5
ENSMUSG00000025492	1.0833	3.0399e-13	1.58486e-11	5889.89	5605.46	3541.52	5192.47	5469.97	10377	10175.9	12364.8	12249.9	9286.04	Ifitm3
ENSMUSG00000029366	1.08019	5.82703e-24	1.10048e-21	505.888	482.648	455.552	466.454	507.44	959.144	935.246	1276.8	1024.2	919.69	Dck
ENSMUSG00000008318	1.07995	9.47832e-18	9.381e-16	245.524	197.222	182.82	196.145	190.626	443.204	516.796	409.745	369.188	392.475	Relt
ENSMUSG00000074342	1.07987	9.87328e-09	2.22847e-07	145.696	153.615	89.9116	179.555	181.676	335.555	299.857	382.717	288.204	282.61	I830077J02Rik
ENSMUSG00000035004	1.07678	0.00137356	0.00683201	366.938	355.792	127.874	325.932	377.672	693.416	908.249	891.925	335.842	448.444	Igsf6
ENSMUSG00000067297	1.07369	0.0143774	0.0458847	8.09421	10.9017	6.99313	9.75845	8.05461	27.1547	8.67754	28.1092	9.52742	18.6564	Ifit1bl2
ENSMUSG00000090942	1.07344	5.75701e-05	0.000472928	20.2355	32.7051	12.9872	28.2995	23.2689	52.3698	58.8144	55.1372	46.4462	36.6218	F830016B08Rik
ENSMUSG00000027656	1.07129	0.000448862	0.00267812	509.935	562.925	302.702	400.096	485.066	1016.36	1214.86	1459.51	451.362	608.06	Wisp2
ENSMUSG00000029516	1.06903	4.11054e-16	3.26515e-14	198.308	226.954	250.754	226.396	234.479	363.679	539.936	551.372	472.798	462.955	Cit
ENSMUSG00000102112	1.06838	0.0036845	0.0154621	6.74518	8.91958	16.9833	9.75845	7.15965	25.2151	12.5342	24.8658	19.0548	22.8022	1810041H14Rik
ENSMUSG00000097971	1.06726	0.00243523	0.0109609	2801.95	7271.44	2399.64	2569.4	2070.03	6406.58	4709.98	6101.85	11180.4	7460.48	Gm26917
ENSMUSG00000040751	1.06628	1.92831e-08	4.04181e-07	192.912	247.766	163.839	237.13	270.277	602.253	533.187	457.314	382.288	357.235	Lat2
ENSMUSG00000004730	1.06544	0.002334	0.0105981	2390.49	3045.54	730.282	2669.91	2762.73	4144.98	7043.27	6213.21	2916.58	3956.53	Adgre1
ENSMUSG00000026832	1.06456	1.66516e-07	2.87221e-06	410.107	492.559	239.764	517.198	506.545	862.163	1003.7	1014.09	936.069	717.925	Cytip
ENSMUSG00000031756	1.06427	4.08767e-10	1.22617e-08	86.3383	78.2941	127.874	96.6087	110.08	173.596	217.903	257.307	215.558	184.491	Cenpn
ENSMUSG00000046006	1.06409	1.27994e-05	0.00012959	58.0085	55.4996	28.9715	52.6956	59.9621	89.2227	133.056	127.572	71.4556	110.556	Gapt
ENSMUSG00000005470	1.0637	1.91152e-15	1.38739e-13	190.214	155.597	207.796	167.845	193.311	305.491	420.379	441.098	351.324	392.475	Asf1b
ENSMUSG00000039232	1.06189	2.85828e-19	3.34817e-17	190.214	164.517	144.858	216.638	184.361	364.649	341.317	412.988	377.524	382.801	Stx11
ENSMUSG00000000791	1.06091	0.00408937	0.0168079	24.2826	29.7319	30.9696	50.7439	47.4327	146.442	48.2086	77.8408	67.8829	44.2225	Il12rb1
ENSMUSG00000028581	1.06048	2.29067e-05	0.000214662	3550.66	4319.06	1641.39	4324.94	4039.83	7606.23	9149.02	8608.97	5689.06	6229.85	Laptm5
ENSMUSG00000047293	1.05952	0.00383339	0.0159866	5.39614	10.9017	10.9892	9.75845	5.36974	14.5472	14.4626	19.4602	25.0095	16.5834	Gpr15
ENSMUSG00000075334	1.05771	0.00920019	0.0321642	8.09421	3.96426	5.99411	6.83091	11.6344	11.6377	10.6059	18.3791	20.2458	15.8925	Rprm
ENSMUSG00000024486	1.05687	2.2457e-07	3.75459e-06	196.959	141.722	241.762	186.386	141.403	320.038	310.463	325.418	413.252	516.16	Hbegf
ENSMUSG00000021091	1.05386	2.6103e-06	3.2533e-05	5620.08	7371.54	3657.41	6422.04	8135.15	15295.9	12956.5	16108.7	9117.74	11309.9	Serpina3n
ENSMUSG00000039934	1.05384	7.49821e-11	2.54409e-09	178.073	184.338	135.866	221.517	204.945	449.023	389.525	440.017	329.887	314.395	Gsap
ENSMUSG00000023903	1.05319	2.08919e-06	2.68519e-05	60.7066	39.6426	30.9696	56.599	56.3822	130.925	100.274	97.3009	98.847	78.7714	Mmp25
ENSMUSG00000031389	1.05017	8.10172e-06	8.68249e-05	353.447	382.551	167.835	400.096	414.365	658.502	936.21	749.217	618.091	597.004	Arhgap4
ENSMUSG00000107894	1.04921	0.000500989	0.00293613	13.4904	11.8928	11.9882	11.7101	13.4243	26.1849	24.1043	32.4336	15.4821	29.712	Gm10388
ENSMUSG00000037601	1.04639	4.17435e-14	2.45266e-12	661.027	600.585	780.233	554.28	592.461	1086.19	1313.2	1357.89	1650.63	1179.5	Nme1
ENSMUSG00000028194	1.04618	1.25996e-05	0.000127777	325.118	472.738	198.805	327.884	326.659	442.234	781.943	731.919	868.186	587.33	Ddah1
ENSMUSG00000028068	1.04588	5.40787e-11	1.89562e-09	261.713	238.847	338.667	327.884	303.39	476.178	728.913	731.919	533.536	568.674	Iqgap3
ENSMUSG00000053835	1.04481	6.67812e-05	0.000537853	237.43	236.864	95.9057	195.169	178.096	497.514	427.128	456.233	272.722	290.901	H2-T24
ENSMUSG00000031910	1.04463	0.000377346	0.00231179	122.762	93.1601	174.828	100.512	86.8108	153.23	196.691	237.847	192.93	408.367	Has3
ENSMUSG00000086866	1.04442	0.00880299	0.0311308	13.4904	7.92852	4.99509	6.83091	8.94956	9.69812	19.2834	24.8658	14.2911	17.2744	4930512H18Rik
ENSMUSG00000042540	1.04359	1.34446e-08	2.95175e-07	113.319	74.3298	156.846	102.464	131.559	261.849	210.189	236.766	257.24	228.022	Acot5
ENSMUSG00000028602	1.04041	0.00246534	0.0110615	16.1884	12.8838	5.99411	16.5894	8.94956	19.3962	32.7818	23.7847	28.5823	19.3474	Tnfrsf8
ENSMUSG00000031264	1.03874	3.5582e-05	0.000311225	290.043	318.132	131.87	339.594	360.667	625.529	676.848	709.216	450.171	498.194	Btk
ENSMUSG00000046182	1.03557	5.89916e-05	0.000482251	31.0278	39.6426	50.9499	30.2512	27.7436	95.0416	45.316	76.7596	67.8829	82.9172	Gsg1l
ENSMUSG00000030041	1.03324	0.00488606	0.0194183	37.773	15.857	15.9843	8.7826	18.7941	29.0944	42.4235	52.975	27.3913	42.8406	M1ap
ENSMUSG00000082699	1.03204	0.00639435	0.0241524	6.74518	4.95532	10.9892	10.7343	5.36974	13.5774	13.4984	19.4602	19.0548	14.5105	Gm12736
ENSMUSG00000078853	1.0318	0.0013806	0.00685228	774.346	874.119	400.606	901.681	1044.41	3032.6	1177.25	1564.38	993.234	1401.3	Igtp
ENSMUSG00000027068	1.03132	8.57534e-05	0.000658831	89.0363	82.2583	53.947	95.6328	104.71	134.804	124.378	158.925	169.112	280.537	Dhrs9
ENSMUSG00000028755	1.03062	4.05346e-05	0.000350256	17.5375	28.7409	23.9764	28.2995	29.5336	40.7321	75.2053	52.975	53.5917	42.8406	Cda
ENSMUSG00000020787	1.03025	0.000606676	0.00346447	74.197	74.3298	50.9499	77.0918	85.0208	81.4642	113.772	170.817	256.049	118.848	P2rx1
ENSMUSG00000046764	1.02997	0.00236423	0.0106829	18.8865	14.866	11.9882	15.6135	11.6344	47.5208	32.7818	19.4602	27.3913	20.7293	A530053G22Rik
ENSMUSG00000078922	1.02921	8.04353e-05	0.00062393	83.6402	68.3834	47.9529	71.2367	89.4956	209.479	123.414	188.115	92.8923	121.612	Tgtp1
ENSMUSG00000028341	1.02914	0.000134671	0.000964589	110.621	115.955	159.843	136.618	126.189	126.076	344.209	355.689	297.732	203.838	Nr4a3
ENSMUSG00000030560	1.02857	9.98356e-05	0.000746871	7326.61	7665.88	2970.08	6480.59	6817.78	12454.3	15598.4	16559.5	8180.48	10978.2	Ctsc
ENSMUSG00000074676	1.02842	0.000155131	0.0010855	52.6124	27.7498	39.9607	61.4782	25.9537	63.0378	80.9904	94.0576	108.374	76.0075	Foxs1
ENSMUSG00000033880	1.02634	3.77746e-07	5.99086e-06	2673.79	2818.59	1691.34	2194.68	2401.17	5742.26	5610.51	5684.54	3229.8	3724.37	Lgals3bp
ENSMUSG00000024440	1.0263	1.17696e-08	2.61817e-07	141.649	104.062	132.869	104.415	99.3401	188.144	308.535	241.09	253.668	192.092	Pcdh12
ENSMUSG00000046157	1.0263	1.11626e-07	1.99226e-06	678.565	740.325	648.363	752.376	821.57	1743.72	1430.83	1432.49	864.613	1942.34	Tmem229b
ENSMUSG00000001493	1.02595	1.31353e-13	7.23539e-12	152.441	120.91	186.816	135.642	126.189	254.091	305.642	285.416	298.923	321.995	Meox1
ENSMUSG00000018362	1.02373	7.32012e-35	3.98473e-32	1102.16	1176.39	1140.88	1230.54	1240.41	2086.07	2480.81	2701.72	2247.28	2466.1	Kpna2
ENSMUSG00000103523	1.02338	0.00376744	0.0157541	39.122	55.4996	148.854	54.6473	66.2268	117.347	118.593	123.248	158.393	223.877	2210017I01Rik
ENSMUSG00000028978	1.0221	3.85325e-09	9.43332e-08	636.745	504.452	608.402	620.637	497.596	1087.16	1625.59	984.902	1256.43	869.249	Nos3
ENSMUSG00000030346	1.02206	8.9256e-13	4.22494e-11	87.6873	94.1511	105.896	89.7777	118.134	195.902	230.437	229.198	165.539	189.328	Rad51ap1
ENSMUSG00000031897	1.02205	6.36219e-07	9.49347e-06	980.749	1191.26	694.318	1078.31	1175.08	2932.71	1813.61	1983.86	2216.32	1453.82	Psmb10
ENSMUSG00000045868	1.01994	0.00422167	0.0172292	52.6124	67.3924	17.9823	38.058	51.0125	74.6755	134.02	111.356	48.828	90.518	Gvin1
ENSMUSG00000028044	1.01871	1.73172e-18	1.84629e-16	326.467	358.765	408.598	298.609	342.768	619.71	701.917	771.921	799.112	629.48	Cks1b
ENSMUSG00000040616	1.01743	7.85353e-19	8.80928e-17	325.118	284.435	356.649	293.729	306.075	609.042	638.281	647.592	752.666	526.524	Tmem51
ENSMUSG00000029910	1.0162	2.35446e-16	1.94434e-14	280.599	260.65	317.688	343.497	316.814	487.815	684.561	686.512	591.891	625.334	Mad2l1
ENSMUSG00000054435	1.01595	8.35968e-09	1.91724e-07	334.561	287.409	229.774	310.319	314.13	635.227	748.197	655.16	545.445	401.458	Gimap4
ENSMUSG00000031506	1.01521	6.13662e-09	1.44684e-07	253.619	310.203	153.849	291.778	298.915	574.129	528.366	549.21	494.235	500.267	Ptpn7
ENSMUSG00000037913	1.01488	0.00101874	0.00531848	10.7923	25.7677	13.9863	23.4203	20.584	50.4302	41.4594	34.5959	44.0643	24.1842	Tmem156
ENSMUSG00000026980	1.01393	8.7974e-11	2.94435e-09	91.7344	103.071	83.9175	114.174	100.235	161.959	205.368	237.847	227.467	168.598	Ly75
ENSMUSG00000036390	1.01106	4.64575e-05	0.000394105	407.409	380.569	629.381	400.096	322.184	947.506	1092.41	473.531	745.521	1050.98	Gadd45a
ENSMUSG00000027533	1.01091	3.8977e-10	1.17108e-08	9124.88	7846.26	9079.08	7777.48	11507.3	13442.6	16829.6	18568.3	23316	19205	Fabp5
ENSMUSG00000049037	1.0097	0.00182837	0.00865457	999.635	1131.8	301.703	931.932	1020.25	1980.36	2175.17	2200.08	1059.93	1413.74	Clec4a1
ENSMUSG00000020638	1.0089	0.00205068	0.0095314	412.805	382.551	160.842	360.087	378.566	546.974	554.398	1300.59	446.598	561.764	Cmpk2
ENSMUSG00000097937	1.00821	0.00176071	0.0083966	10.7923	8.91958	15.9843	7.80676	8.94956	18.4264	19.2834	23.7847	25.0095	19.3474	Gm6967
ENSMUSG00000051506	1.00574	0.00511824	0.0201679	497.794	840.423	194.809	815.806	920.91	1551.7	1759.61	1361.13	869.377	1025.41	Wdfy4
ENSMUSG00000106157	1.00401	0.00412107	0.0169044	17.5375	5.94639	11.9882	5.85507	12.5294	20.3661	21.2118	25.9469	16.673	21.4203	4930555A03Rik
ENSMUSG00000032135	1.00381	6.16871e-13	2.98095e-11	2397.24	1974.2	1978.06	2095.14	2051.24	3895.73	5467.81	3934.2	4530.29	3217.88	Mcam
ENSMUSG00000021569	1.00337	1.7801e-07	3.04493e-06	103.876	147.669	114.887	121.005	153.932	172.627	262.255	338.391	271.531	245.988	Trip13
ENSMUSG00000028599	1.00299	6.33418e-05	0.000513055	1239.76	1311.18	524.484	1227.61	1164.34	2114.19	2851.05	2604.42	1722.08	1665.25	Tnfrsf1b
ENSMUSG00000039126	1.0016	4.56665e-07	7.08463e-06	589.529	530.219	828.186	499.633	516.39	1297.61	1252.46	1329.78	734.802	1317	Prune2
ENSMUSG00000025743	1.00099	0.000136843	0.000975875	3460.28	3701.63	1704.32	3736.51	3371.3	7549.02	8205.1	7355.95	3575.16	5283.9	Sdc3
ENSMUSG00000028195	1.00038	1.07805e-22	1.81387e-20	1121.05	831.503	1010.01	924.125	878.847	1669.05	2122.14	1853.04	1937.64	1940.26	Cyr61
ENSMUSG00000031298	-1.00378	4.10988e-10	1.23083e-08	547.708	633.29	412.594	522.077	643.474	282.215	215.01	336.229	246.522	295.738	Adgrg2
ENSMUSG00000059022	-1.00389	0.00531992	0.0208075	294.09	443.006	154.848	387.41	467.167	150.321	221.759	190.277	65.501	241.842	Kcp
ENSMUSG00000013418	-1.00437	0.000412023	0.00249044	128.158	134.785	105.896	122.956	155.722	75.6453	42.4235	51.8938	39.3006	110.556	B4galnt2
ENSMUSG00000005836	-1.00439	1.92637e-05	0.00018435	723.083	668.968	314.691	874.357	764.293	339.434	289.251	348.121	383.479	308.176	Gata6
ENSMUSG00000086541	-1.00459	6.7801e-08	1.2844e-06	152.441	145.686	104.897	149.304	138.718	67.8868	55.9219	87.5709	50.019	80.8443	Has2os
ENSMUSG00000086233	-1.00466	0.000128673	0.000927005	168.629	147.669	78.9224	190.29	167.357	84.3736	82.9187	84.3275	42.8734	79.4623	Gm11816
ENSMUSG00000097806	-1.00504	0.000559431	0.00322653	24.2826	45.589	42.9578	51.7198	59.0671	24.2453	16.3909	28.1092	28.5823	16.5834	Gm6556
ENSMUSG00000006457	-1.00603	0.00989467	0.0340644	45094.2	36503.9	31026.5	26185.8	18169.4	10679.6	31098.4	6438.08	9840.63	20104	Actn3
ENSMUSG00000028876	-1.00626	0.0061529	0.0233548	28.3297	19.8213	18.9813	39.0338	31.3235	18.4264	5.78503	14.0546	10.7183	18.6564	Epha10
ENSMUSG00000025784	-1.00696	0.000444014	0.00265433	15720.3	14874.9	6217.89	13588.6	14354.2	5463.92	7104.01	9412.24	3532.29	6708.7	Clec3b
ENSMUSG00000046169	-1.00944	0.000336627	0.00209845	64.7537	92.169	52.948	109.295	100.235	45.5812	47.2444	29.1903	27.3913	57.3511	Adamts6
ENSMUSG00000042717	-1.01133	0.00155128	0.00754761	2561.82	1638.23	1951.08	1531.1	1169.71	920.352	1173.4	375.149	620.473	1299.04	Ppp1r3a
ENSMUSG00000031340	-1.01424	1.89536e-06	2.46864e-05	412.805	368.676	212.791	408.879	385.726	140.623	200.548	233.522	163.157	148.56	Gabre
ENSMUSG00000026940	-1.01663	0.000316219	0.00198999	32.3769	30.723	52.948	30.2512	36.6932	24.2453	14.4626	15.1357	14.2911	21.4203	Ccdc183
ENSMUSG00000021943	-1.0186	0.000196587	0.00132741	1313.96	976.198	785.228	1540.86	1066.79	522.729	475.336	888.682	298.923	618.424	Gdf10
ENSMUSG00000039633	-1.01861	9.81614e-23	1.66676e-20	635.396	712.575	615.395	778.724	758.028	397.623	355.779	313.525	339.414	323.377	Lonrf1
ENSMUSG00000084791	-1.02031	1.41196e-07	2.46534e-06	78.2441	73.3388	59.9411	94.657	68.0167	39.7623	41.4594	32.4336	29.7732	39.3857	Gm13667
ENSMUSG00000082361	-1.0208	2.03874e-23	3.66341e-21	2015.46	2447.93	2059.98	2508.9	2638.33	1081.34	1107.83	1217.34	1285.01	1066.87	Btc
ENSMUSG00000033308	-1.02154	4.23572e-05	0.000363612	466.766	697.709	246.757	595.265	638.999	318.098	229.473	270.28	233.422	252.207	Dpyd
ENSMUSG00000097767	-1.02156	0.00462301	0.0185481	1942.61	3848.3	827.187	2794.82	4359.33	1163.77	1638.13	1565.46	1463.65	954.239	Miat
ENSMUSG00000051076	-1.02322	0.00275491	0.0121371	47.2162	46.58	21.9784	47.8164	47.4327	29.0944	13.4984	29.1903	21.4367	11.7466	Vtcn1
ENSMUSG00000036040	-1.02619	0.00160374	0.00776002	256.317	381.56	121.88	285.923	323.079	132.864	176.443	135.14	61.9282	164.453	Adamtsl2
ENSMUSG00000065460	-1.02755	0.00917618	0.0321045	53.9614	37.6604	72.9283	53.6715	23.2689	34.9132	33.746	9.73009	20.2458	19.3474	Mir133a-2
ENSMUSG00000084890	-1.02756	2.22152e-05	0.000208922	142.998	178.392	202.801	145.401	167.357	96.0114	50.1369	76.7596	60.7373	124.376	A830036E02Rik
ENSMUSG00000048939	-1.02796	0.00177188	0.00843031	84.9892	94.1511	112.889	68.3091	63.5419	60.1283	34.7102	23.7847	22.6276	64.2609	Atp13a5
ENSMUSG00000053279	-1.02943	6.29139e-07	9.39799e-06	4490.94	5087.13	2436.61	4349.34	4516.84	2139.41	2514.56	1830.34	1476.75	2266.4	Aldh1a1
ENSMUSG00000039364	-1.03092	1.54837e-05	0.000153329	366.938	369.667	200.803	428.396	329.344	184.264	121.486	193.521	214.367	118.157	Sectm1b
ENSMUSG00000046818	-1.03115	0.00123358	0.00621933	3050.17	2069.34	3147.91	1225.66	1301.27	875.74	1373.94	579.481	1073.03	1377.81	Ddit4l
ENSMUSG00000027015	-1.03141	0.0104626	0.035622	222.591	537.157	70.9303	328.86	435.844	178.445	131.127	168.655	146.484	156.161	Cybrd1
ENSMUSG00000057003	-1.03142	0.002536	0.0113181	277285	229581	228744	167907	129170	72780.5	182004	46332.5	74128.1	129973	Myh4
ENSMUSG00000065530	-1.03205	0.00145374	0.0071558	41.8201	49.5532	42.9578	25.372	17.8991	16.4868	19.2834	16.2168	17.8639	16.5834	Mir99a
ENSMUSG00000085269	-1.03259	0.000842716	0.00454325	44.5182	32.7051	44.9558	32.2029	40.273	12.6076	26.9968	27.028	8.33649	19.3474	Gm15777
ENSMUSG00000045326	-1.03307	0.00213763	0.00987846	90.3854	98.1154	24.9755	105.391	91.2855	47.5208	36.6385	42.1637	34.5369	39.3857	Fndc7
ENSMUSG00000026380	-1.0345	0.000121054	0.000877929	87.6873	50.5443	85.9156	55.6232	49.2226	40.7321	24.1043	22.7036	33.346	38.0037	Tfcp2l1
ENSMUSG00000046447	-1.03472	2.23996e-11	8.56552e-10	1606.7	1625.35	1123.9	1994.63	2034.24	865.072	746.268	844.356	832.458	805.679	Camk2n1
ENSMUSG00000025551	-1.03548	0.00693564	0.0257709	136.253	297.319	61.9391	169.797	209.42	88.2529	75.2053	126.491	44.0643	92.5909	Fgf14
ENSMUSG00000055937	-1.03609	0.00565682	0.0218436	25.6317	40.6336	31.9686	37.0821	70.7015	11.6377	27.961	21.6224	28.5823	12.4376	Krt28
ENSMUSG00000018862	-1.03703	1.43981e-09	3.82324e-08	509.935	433.095	716.296	478.164	519.075	281.245	217.903	225.954	236.995	329.596	Otop3
ENSMUSG00000002032	-1.03916	0.00525373	0.0206315	227.987	110.008	220.783	134.667	113.659	107.649	104.13	30.2714	46.4462	102.265	Tmem25
ENSMUSG00000048096	-1.03934	9.43485e-06	9.90472e-05	1749.7	1374.61	1444.58	770.918	1176.87	442.234	822.438	609.753	769.339	527.215	Lmod1
ENSMUSG00000035606	-1.03964	0.002515	0.0112488	3048.82	2953.37	2379.66	2602.58	1127.64	1357.74	1963.05	526.506	827.695	1215.43	Ky
ENSMUSG00000006462	-1.04062	2.84168e-09	7.08812e-08	147.045	132.803	153.849	193.217	182.571	93.1019	85.8112	63.7862	59.5464	89.136	A530013C23Rik
ENSMUSG00000103230	-1.04205	0.01507	0.0476212	37.773	48.5622	25.9745	29.2753	16.1092	8.72831	19.2834	28.1092	7.14556	13.1286	Gm17970
ENSMUSG00000032313	-1.04321	0.0100082	0.0343593	18.8865	24.7766	63.9372	25.372	24.1638	17.4566	9.64171	11.8923	17.8639	19.3474	Tmem266
ENSMUSG00000018800	-1.04429	2.57936e-28	8.09133e-26	2091.01	2118.9	2424.62	2205.41	2257.08	1269.48	938.138	1108.15	969.415	1094.51	Abca5
ENSMUSG00000025427	-1.04441	1.33076e-06	1.82075e-05	489.7	497.514	319.686	455.72	508.335	142.562	252.613	288.659	253.668	165.834	Rnf165
ENSMUSG00000021223	-1.04457	7.26392e-15	4.71721e-13	737.922	771.048	864.151	711.391	875.267	500.423	322.033	388.123	379.906	331.669	Papln
ENSMUSG00000087090	-1.04626	0.0021214	0.009813	1478.54	790.869	1258.76	799.217	532.499	546.004	630.568	204.332	353.705	616.351	Nctc1
ENSMUSG00000076747	-1.04667	1.69425e-06	2.24139e-05	58.0085	59.4639	59.9411	80.0193	67.1217	24.2453	25.0684	36.7581	45.2552	28.3301	Tcrg-V5
ENSMUSG00000091358	-1.0467	4.18152e-07	6.56974e-06	136.253	144.695	159.843	123.932	102.025	51.4	58.8144	68.1107	95.2742	51.8233	Speer5-ps1
ENSMUSG00000087057	-1.04807	0.010845	0.0366275	18.8865	19.8213	13.9863	45.8647	26.8487	6.78868	17.3551	15.1357	10.7183	11.0556	Gm11730
ENSMUSG00000046856	-1.04853	0.00150962	0.00737793	345.353	279.48	112.889	289.826	394.676	116.377	140.769	206.494	146.484	78.7714	Gpr1
ENSMUSG00000086395	-1.04962	0.0105574	0.0358726	13.4904	11.8928	14.9853	24.3961	17.0042	7.7585	4.82086	4.32449	9.52742	12.4376	A630014C17Rik
ENSMUSG00000042251	-1.05028	2.5272e-06	3.16679e-05	121.413	109.017	165.837	90.7536	120.819	61.0982	40.4952	75.6785	47.6371	67.7157	Pm20d1
ENSMUSG00000042529	-1.05087	0.0038459	0.0160243	778.393	388.497	622.388	414.734	346.348	318.098	279.61	78.9219	197.694	354.471	Kcnj12
ENSMUSG00000101872	-1.05217	2.76744e-08	5.62041e-07	147.045	132.803	109.892	112.222	135.138	57.2189	59.7786	87.5709	41.6825	60.115	Gm29237
ENSMUSG00000038526	-1.05266	0.00901554	0.0316982	458.672	236.864	328.677	237.13	153.038	190.083	134.02	34.5959	144.102	177.581	Car14
ENSMUSG00000031553	-1.05737	0.000347541	0.00215343	53.9614	40.6336	46.9538	29.2753	53.6974	17.4566	17.3551	27.028	33.346	14.5105	Adam3
ENSMUSG00000097974	-1.05825	1.8047e-07	3.08017e-06	176.724	122.892	104.897	111.246	121.714	52.3698	70.3845	44.326	61.9282	73.9345	Gm10605
ENSMUSG00000102143	-1.06155	0.00578375	0.022226	14.8394	37.6604	10.9892	25.372	25.0588	11.6377	12.5342	9.73009	10.7183	10.3647	Gm38057
ENSMUSG00000086679	-1.06213	0.000281676	0.0018014	39.122	58.4728	23.9764	45.8647	32.2184	22.3057	18.3192	20.5413	19.0548	15.8925	Gm15551
ENSMUSG00000038065	-1.06258	2.63342e-08	5.38556e-07	1567.58	1904.83	974.043	1777.01	1826.61	955.265	730.842	811.922	607.373	748.328	Mturn
ENSMUSG00000097391	-1.06397	0.00582688	0.0223326	466.766	716.54	136.865	444.985	498.491	138.683	331.675	290.822	164.348	157.543	Mirg
ENSMUSG00000034209	-1.06637	1.74697e-08	3.7207e-07	275.203	221.998	288.716	313.246	279.226	80.4944	115.701	157.844	152.439	152.015	Rasl10a
ENSMUSG00000038594	-1.06665	1.63194e-05	0.000160233	78.2441	83.2494	75.9254	71.2367	67.1217	55.2793	44.3519	28.1092	20.2458	30.403	Cep85l
ENSMUSG00000097451	-1.06826	0.00388403	0.0161432	6289.2	8148.53	1647.38	5633.55	6819.57	1786.39	3867.29	3650.95	1791.15	2513.77	Rian
ENSMUSG00000028111	-1.06882	0.00395135	0.0163868	21527.9	38046	8177.96	28258.5	39742.3	11738.6	12551.6	21251.6	9366.64	9807.04	Ctsk
ENSMUSG00000102577	-1.07015	0.000463038	0.00275029	44.5182	69.3745	24.9755	60.5024	47.4327	25.2151	29.8893	25.9469	19.0548	17.9654	Gm37969
ENSMUSG00000060961	-1.07102	8.44718e-06	8.99542e-05	500.492	526.255	256.748	477.188	613.045	188.144	290.215	267.037	160.775	223.186	Slc4a4
ENSMUSG00000052387	-1.07151	4.19145e-07	6.57977e-06	51.2633	64.4192	60.9401	57.5749	69.8066	38.7925	29.8893	20.5413	22.6276	31.7849	Trpm3
ENSMUSG00000040170	-1.07262	5.35021e-19	6.15041e-17	2033	2215.03	2195.84	2258.11	2404.75	1300.52	932.353	1076.8	836.031	1132.51	Fmo2
ENSMUSG00000021356	-1.07404	0.000325052	0.00203658	1353.08	1571.83	494.514	1243.23	1322.75	431.566	767.48	689.756	366.806	586.639	Irf4
ENSMUSG00000028751	-1.0764	7.78685e-05	0.000606817	523.426	503.461	216.787	473.285	599.621	204.63	175.479	334.067	196.503	188.637	Pla2g2e
ENSMUSG00000046345	-1.07879	0.00396961	0.0164361	453.276	202.177	262.742	291.778	114.554	137.713	140.769	50.8127	120.284	175.508	Smco1
ENSMUSG00000030519	-1.07915	0.00080729	0.00439192	22.9336	45.589	55.945	41.9613	73.3864	28.1245	23.1401	15.1357	20.2458	26.9481	Apba2
ENSMUSG00000010086	-1.08021	1.09132e-06	1.53017e-05	53.9614	46.58	54.946	51.7198	51.9075	32.0038	14.4626	23.7847	23.8185	27.6391	Rnf112
ENSMUSG00000025934	-1.08106	4.18555e-11	1.50712e-09	333.212	348.855	381.625	299.584	308.76	169.717	155.232	101.625	200.076	163.762	Gsta3
ENSMUSG00000019899	-1.08318	5.00367e-05	0.000420372	4484.19	4617.37	2066.97	4782.62	5046.66	2002.66	2144.32	2341.71	1071.83	2348.63	Lama2
ENSMUSG00000052415	-1.08386	2.0704e-07	3.48988e-06	455.974	554.996	261.743	574.773	578.142	207.54	201.512	250.82	241.758	243.224	Tchh
ENSMUSG00000049173	-1.08637	0.00477116	0.0190517	700.149	393.453	546.463	328.86	244.323	183.294	344.209	73.5163	167.921	271.554	Myoz3
ENSMUSG00000015850	-1.08779	4.44819e-11	1.58925e-09	4627.19	3916.69	2652.39	4750.41	4222.4	2045.33	2097.07	1809.8	1512.48	2021.8	Adamtsl4
ENSMUSG00000085683	-1.08832	0.00016239	0.00112778	55.3105	45.589	27.9725	78.0676	51.9075	23.2755	19.2834	27.028	25.0095	26.9481	Tmem238l
ENSMUSG00000038932	-1.08836	9.42961e-05	0.000712631	97.1306	109.017	55.945	80.9951	153.932	36.8529	47.2444	46.4882	63.1192	41.4586	Tcfl5
ENSMUSG00000097494	-1.09307	0.00473478	0.0189432	16.1884	24.7766	33.9666	21.4686	16.1092	7.7585	8.67754	11.8923	5.95464	17.2744	4933406C10Rik
ENSMUSG00000019102	-1.0939	1.48683e-06	2.00424e-05	5432.57	4953.34	2486.56	5615.99	5703.56	2256.75	1760.58	2554.69	2843.93	1919.53	Aldh3a1
ENSMUSG00000110905	-1.09419	0.00933481	0.0325856	12.1413	14.866	28.9715	19.5169	10.7395	12.6076	7.71337	7.56785	4.76371	7.60075	Gm48007
ENSMUSG00000071103	-1.09502	4.06551e-12	1.74177e-10	179.422	220.016	239.764	230.299	206.735	129.955	80.0262	87.5709	116.711	91.8999	1700029J07Rik
ENSMUSG00000003411	-1.09583	6.20969e-09	1.4622e-07	148.394	136.767	174.828	155.159	154.827	44.6113	83.8829	85.4086	88.1286	60.806	Rab3b
ENSMUSG00000028635	-1.09623	0.0133557	0.0432972	28.3297	19.8213	68.9322	20.4927	22.3739	12.6076	7.71337	19.4602	17.8639	17.2744	Edn2
ENSMUSG00000086043	-1.09729	0.000633266	0.00358974	196.959	148.66	190.812	195.169	181.676	144.502	49.1727	54.0561	51.2099	125.758	Gm12473
ENSMUSG00000050377	-1.09732	6.83918e-05	0.000547726	1505.52	1744.27	716.296	1719.44	1511.58	543.095	789.656	880.033	768.148	384.874	Il31ra
ENSMUSG00000062372	-1.09763	0.00787811	0.0285589	18.8865	23.7855	7.99214	27.3237	22.3739	10.6679	5.78503	7.56785	8.33649	13.8195	Otof
ENSMUSG00000030693	-1.098	0.00457636	0.0184049	4262.95	3670.9	995.022	3700.4	5648.96	1896.95	1128.08	1859.53	1030.15	2622.95	Klk10
ENSMUSG00000091553	-1.09965	1.13011e-08	2.52e-07	109.272	110.008	113.888	113.198	134.243	64.9774	45.316	71.354	55.9736	36.6218	Serpina3e-ps
ENSMUSG00000026415	-1.10071	2.43697e-06	3.07035e-05	78.2441	97.1243	53.947	93.6811	116.344	36.8529	32.7818	47.5694	41.6825	46.2955	Fcamr
ENSMUSG00000049100	-1.1012	0.00240965	0.0108616	51.2633	177.401	65.9352	168.821	173.622	80.4944	58.8144	56.2183	58.3554	44.2225	Pcdh10
ENSMUSG00000033857	-1.1014	1.87059e-06	2.4398e-05	1429.98	1361.72	736.276	1575.99	1427.46	638.136	656.6	689.756	363.233	694.432	Engase
ENSMUSG00000039601	-1.10325	1.52109e-05	0.000151194	1612.1	858.262	1435.59	1012.93	838.574	744.816	564.04	353.527	394.197	620.497	Rcan2
ENSMUSG00000020431	-1.10333	4.35278e-07	6.79268e-06	2760.13	2938.51	1480.54	3075.86	2959.62	1103.65	1283.31	1380.59	1530.34	855.429	Adcy1
ENSMUSG00000110540	-1.10417	0.00596358	0.0227575	24.2826	26.7587	61.9391	26.3478	25.0588	16.4868	12.5342	6.48673	19.0548	21.4203	Gm45743
ENSMUSG00000028444	-1.10622	5.55393e-06	6.26781e-05	557.152	684.826	457.55	901.681	941.494	466.48	264.183	236.766	325.123	353.089	Cntfr
ENSMUSG00000052135	-1.10761	4.39009e-06	5.09415e-05	372.334	251.73	363.643	318.125	291.756	197.842	181.264	81.0841	107.183	171.362	Foxo6
ENSMUSG00000004892	-1.10762	4.08806e-06	4.78267e-05	41.8201	39.6426	33.9666	47.8164	34.0083	16.4868	22.1759	20.5413	16.673	15.8925	Bcan
ENSMUSG00000034528	-1.10952	0.00120445	0.00610171	64.7537	51.5354	42.9578	126.86	93.9704	28.1245	34.7102	34.5959	54.7827	25.5661	Hsd17b13
ENSMUSG00000046095	-1.11228	5.82328e-09	1.37823e-07	334.561	320.114	250.754	287.874	332.924	160.019	125.342	176.223	160.775	87.0631	Krt32
ENSMUSG00000096606	-1.11417	1.63431e-07	2.82162e-06	1122.4	924.663	764.249	763.111	685.536	273.487	567.897	347.04	331.078	445.68	Tpbgl
ENSMUSG00000035948	-1.1151	0.000576605	0.0033132	268.458	408.319	119.882	274.212	323.974	188.144	134.02	136.221	69.0738	116.084	Acss3
ENSMUSG00000085095	-1.11548	7.27965e-06	7.9254e-05	310.278	438.05	188.814	337.642	416.155	159.049	188.978	198.926	115.52	118.848	Gm15635
ENSMUSG00000108126	-1.11566	2.92252e-07	4.75726e-06	51.2633	77.303	60.9401	79.0434	73.3864	40.7321	38.5668	28.1092	25.0095	26.2571	Gm43909
ENSMUSG00000031740	-1.11636	0.000181587	0.0012452	34115.8	46304.5	17859.4	38060.9	50608	19360.4	15441.2	23800.9	8887.89	18740	Mmp2
ENSMUSG00000103080	-1.11713	0.00434019	0.0176313	18.8865	22.7945	13.9863	19.5169	23.2689	5.81887	15.4267	12.9735	7.14556	4.83684	Gm38123
ENSMUSG00000021750	-1.1172	0.000136154	0.000972576	259.015	149.651	329.676	239.082	188.836	179.415	83.8829	63.7862	101.229	108.483	Fam107a
ENSMUSG00000108322	-1.11732	0.0015079	0.00737338	729.828	378.587	523.485	329.836	297.125	224.027	320.105	82.1652	157.202	255.661	5430431A17Rik
ENSMUSG00000047146	-1.11765	4.73837e-09	1.14488e-07	190.214	206.141	187.815	187.362	184.361	114.438	73.277	71.354	60.7373	116.775	Tet1
ENSMUSG00000029503	-1.11973	1.90586e-15	1.38739e-13	310.278	401.381	332.673	423.517	357.982	144.502	164.873	176.223	213.176	146.487	P2rx2
ENSMUSG00000087486	-1.12086	0.00301297	0.0130748	17.5375	23.7855	16.9833	31.227	28.6386	5.81887	15.4267	12.9735	15.4821	6.21879	Gm11723
ENSMUSG00000109836	-1.12129	0.000475805	0.00281169	32.3769	53.5175	24.9755	45.8647	38.4831	27.1547	15.4267	22.7036	11.9093	13.1286	Gm45884
ENSMUSG00000028584	-1.12251	0.00221773	0.0101649	391.22	190.284	317.688	159.063	127.084	96.9812	111.844	59.4617	86.9377	186.564	Lrrc38
ENSMUSG00000097294	-1.12613	0.00193383	0.00907488	36.424	41.6247	115.886	80.9951	68.0167	50.4302	22.1759	25.9469	26.2004	32.4759	Gm26888
ENSMUSG00000024354	-1.12625	1.70817e-10	5.46969e-09	114.668	140.731	122.879	181.507	164.672	64.0076	61.7069	60.5428	63.1192	81.5353	Slc23a1
ENSMUSG00000030247	-1.13017	3.69698e-09	9.07475e-08	1096.77	1126.84	666.345	1067.57	1226.09	440.295	541.864	562.183	329.887	492.667	Kcnj8
ENSMUSG00000086514	-1.13232	0.00300772	0.0130612	44.5182	46.58	18.9813	38.058	30.4285	12.6076	26.9968	18.3791	5.95464	16.5834	Gm11747
ENSMUSG00000020681	-1.13341	0.000748016	0.00412892	16861.6	17177.1	5647.45	18142.9	18360.9	5291.29	8637.04	10353.9	3713.31	6734.26	Ace
ENSMUSG00000019278	-1.13506	0.00168515	0.00810118	4612.35	5353.73	1789.24	4605.99	5903.13	2299.42	1936.06	2699.56	710.984	2490.28	Dpep1
ENSMUSG00000092085	-1.13585	0.000934885	0.00495784	95.7815	73.3388	73.9273	50.7439	40.273	32.9736	34.7102	10.8112	30.9641	40.7676	Gm17224
ENSMUSG00000041828	-1.13598	5.42618e-05	0.00044914	4289.93	3798.75	1431.59	4333.73	4235.83	1623.47	1675.73	1581.68	1145.67	2202.83	Abca8a
ENSMUSG00000005994	-1.13669	2.76951e-08	5.62041e-07	161.884	254.704	151.851	279.092	253.273	107.649	104.13	113.518	95.2742	82.2263	Tyrp1
ENSMUSG00000020804	-1.13675	0.00653523	0.0245542	10.7923	16.8481	17.9823	7.80676	17.8991	7.7585	7.71337	6.48673	7.14556	4.14586	Aanat
ENSMUSG00000022485	-1.13734	0.00504726	0.0199561	295.439	370.658	220.783	284.947	263.117	35.883	215.01	172.979	166.73	62.8789	Hoxc5
ENSMUSG00000026870	-1.139	2.01001e-06	2.59061e-05	56.6595	63.4281	45.9548	72.2125	70.7015	27.1547	26.0326	38.9204	32.155	18.6564	Cutal
ENSMUSG00000006204	-1.13929	8.06897e-08	1.4949e-06	263.062	161.544	263.741	202.976	266.697	99.8906	79.062	152.438	89.3196	105.028	5430419D17Rik
ENSMUSG00000044647	-1.13959	0.00854424	0.0304519	24.2826	15.857	12.9872	16.5894	20.584	13.5774	1.92834	7.56785	5.95464	11.0556	Csrnp3
ENSMUSG00000029727	-1.13976	1.24621e-05	0.00012673	300.835	306.239	657.354	291.778	366.932	240.513	126.306	174.061	164.348	167.907	Cyp3a13
ENSMUSG00000028011	-1.14059	0.00978583	0.0338092	349.4	354.801	146.856	198.097	188.836	32.0038	166.802	205.413	82.174	75.3165	Tdo2
ENSMUSG00000065564	-1.14103	0.00294391	0.0128293	35.0749	30.723	75.9254	31.227	43.8529	22.3057	26.9968	27.028	13.1002	9.67368	Mirlet7b
ENSMUSG00000098708	-1.14106	2.92496e-05	0.000263048	49.9143	38.6515	49.9509	49.7681	41.168	17.4566	34.7102	17.2979	21.4367	13.8195	Gm27252
ENSMUSG00000052229	-1.14365	1.36667e-10	4.44542e-09	102.527	94.1511	89.9116	122.956	126.189	51.4	55.9219	45.4071	35.7278	52.5142	Gpr17
ENSMUSG00000041202	-1.14473	5.12965e-05	0.000428815	277.901	356.783	114.887	277.14	299.81	111.528	126.306	116.761	83.3649	160.307	Pla2g2d
ENSMUSG00000022996	-1.14605	9.22801e-08	1.68268e-06	227.987	204.159	328.677	227.372	319.499	108.619	115.701	94.0576	97.6561	172.053	Wnt10b
ENSMUSG00000028036	-1.14753	4.97864e-06	5.71972e-05	1479.89	1877.08	792.221	1780.92	2227.55	960.114	645.03	797.868	570.454	708.942	Ptgfr
ENSMUSG00000087336	-1.15073	0.00359677	0.0151396	24.2826	29.7319	32.9676	17.5652	17.8991	18.4264	15.4267	8.64897	4.76371	7.60075	Gm15860
ENSMUSG00000099146	-1.15309	0.000590253	0.00338531	64.7537	76.312	42.9578	80.0193	102.92	60.1283	23.1401	20.5413	28.5823	32.4759	0610031O16Rik
ENSMUSG00000038994	-1.16052	0.0025582	0.0114007	28.3297	20.8124	26.9735	19.5169	24.1638	12.6076	12.5342	3.24336	5.95464	17.2744	Hils1
ENSMUSG00000032773	-1.16092	0.000630724	0.00358081	22.9336	21.8034	26.9735	16.5894	17.0042	11.6377	12.5342	8.64897	8.33649	6.21879	Chrm1
ENSMUSG00000032643	-1.16116	0.000209014	0.00139604	4825.5	2933.55	4395.68	2108.8	2098.67	1343.19	2318.83	865.978	1075.41	1710.86	Fhl3
ENSMUSG00000081194	-1.16208	0.0125248	0.0410791	145.696	68.3834	72.9283	70.2608	64.4368	31.034	61.7069	12.9735	14.2911	66.3338	Gm8424
ENSMUSG00000015354	-1.16793	2.1836e-06	2.79682e-05	8167.06	9625.22	4595.48	8258.58	10906.8	4203.16	3341.82	4372.06	2210.36	4364.9	Pcolce2
ENSMUSG00000101102	-1.17105	4.31933e-05	0.000370102	40.4711	50.5443	29.9705	42.9372	35.7982	15.517	24.1043	8.64897	17.8639	21.4203	Gm28609
ENSMUSG00000085517	-1.17143	3.51028e-07	5.61523e-06	80.9421	111.99	85.9156	106.367	112.764	64.9774	38.5668	45.4071	25.0095	46.2955	Gm12963
ENSMUSG00000074575	-1.17689	3.62538e-05	0.000316401	55.3105	48.5622	32.9676	64.4058	72.4915	16.4868	24.1043	19.4602	34.5369	26.9481	Kcng1
ENSMUSG00000109305	-1.17811	0.00595436	0.0227364	9.44325	24.7766	13.9863	19.5169	23.2689	4.84906	12.5342	11.8923	7.14556	4.83684	1810010D01Rik
ENSMUSG00000031189	-1.18036	0.00268848	0.0119125	28.3297	59.4639	24.9755	31.227	46.5377	18.4264	18.3192	25.9469	16.673	6.21879	Aff2
ENSMUSG00000027359	-1.18064	0.000769139	0.00422703	31.0278	48.5622	23.9764	40.9855	38.4831	23.2755	21.2118	10.8112	19.0548	7.60075	Slc27a2
ENSMUSG00000018593	-1.18257	7.84879e-06	8.43585e-05	383894	567015	216366	380846	547719	187134	201098	240734	114417	179970	Sparc
ENSMUSG00000030324	-1.18529	4.57531e-05	0.000389333	51.2633	34.6873	72.9283	38.058	40.273	28.1245	23.1401	18.3791	15.4821	18.6564	Rho
ENSMUSG00000086930	-1.18558	0.00159763	0.00773248	28.3297	27.7498	18.9813	17.5652	24.1638	11.6377	16.3909	8.64897	2.38185	11.0556	Frs3os
ENSMUSG00000025479	-1.18558	0.000108871	0.000803745	7358.99	11397.2	4076.99	8181.48	10929.2	3095.64	6042.46	3982.85	2310.4	3009.2	Cyp2e1
ENSMUSG00000044352	-1.18789	3.10868e-08	6.25386e-07	49.9143	58.4728	67.9332	66.3575	85.0208	33.9434	23.1401	30.2714	32.155	26.2571	Sowaha
ENSMUSG00000078612	-1.18796	0.00248491	0.0111411	105.225	106.044	24.9755	80.9951	109.185	24.2453	57.8503	44.326	33.346	27.6391	Fyb2
ENSMUSG00000021403	-1.18828	0.000800588	0.00436573	83.6402	74.3298	58.9421	78.0676	70.7015	32.9736	11.5701	63.7862	25.0095	27.6391	Serpinb9b
ENSMUSG00000026828	-1.189	4.51138e-05	0.000384131	84.9892	142.713	66.9342	97.5845	161.987	52.3698	54.9577	65.9484	35.7278	35.2398	Galnt5
ENSMUSG00000091557	-1.18908	0.00376257	0.0157409	22.9336	19.8213	41.9588	27.3237	32.2184	5.81887	10.6059	14.0546	26.2004	8.29172	Gm8584
ENSMUSG00000049556	-1.1901	1.76763e-08	3.75175e-07	138.951	125.865	118.883	186.386	136.033	75.6453	50.1369	47.5694	51.2099	82.2263	Lingo1
ENSMUSG00000087539	-1.19135	0.00496772	0.0196879	17.5375	22.7945	11.9882	36.1063	14.3193	4.84906	12.5342	7.56785	9.52742	10.3647	Gm13584
ENSMUSG00000039257	-1.19727	0.00476915	0.0190478	45.8672	21.8034	12.9872	27.3237	24.1638	9.69812	12.5342	20.5413	7.14556	7.60075	Vstm2b
ENSMUSG00000029334	-1.20015	0.00475351	0.0190017	1036.06	610.496	147.855	941.69	830.519	277.366	324.926	472.45	161.966	315.085	Prkg2
ENSMUSG00000036123	-1.20053	1.96806e-10	6.21585e-09	95.7815	121.901	113.888	151.256	109.185	63.0378	58.8144	45.4071	36.9188	52.5142	Slc9a3
ENSMUSG00000015090	-1.20061	2.37965e-05	0.000221542	248.223	289.391	170.832	286.898	236.268	78.5548	98.3454	122.167	181.021	58.733	Ptgds
ENSMUSG00000025221	-1.20095	1.81115e-06	2.37568e-05	44.5182	74.3298	63.9372	100.512	82.336	30.0642	24.1043	36.7581	40.4915	29.712	Kcnip2
ENSMUSG00000108750	-1.20214	0.0106776	0.0362075	13.4904	25.7677	12.9872	13.6618	7.15965	6.78868	7.71337	3.24336	9.52742	4.83684	Gm44750
ENSMUSG00000100658	-1.20647	0.00684185	0.0254992	67.4518	61.446	25.9745	88.8019	77.8612	18.4264	28.9251	30.2714	8.33649	51.8233	F730311O21Rik
ENSMUSG00000032997	-1.20663	1.56751e-06	2.09469e-05	2069.42	3641.17	1307.71	2477.67	3305.97	1020.24	1278.49	1192.48	846.749	1208.52	Chpf
ENSMUSG00000032528	-1.20973	9.18354e-23	1.57379e-20	567.944	629.326	589.421	695.777	655.108	259.91	292.144	270.28	328.696	212.13	Vipr1
ENSMUSG00000042250	-1.21307	2.634e-12	1.1747e-10	647.537	919.708	713.299	646.009	1034.57	272.517	316.248	336.229	366.806	416.659	Pglyrp4
ENSMUSG00000034359	-1.21365	8.80114e-16	6.70335e-14	201.006	191.275	184.818	241.034	226.424	87.2831	72.3128	112.437	77.4103	100.192	Skint2
ENSMUSG00000026043	-1.21446	0.000732984	0.00406048	702957	1.02657e+06	234309	790602	1.02348e+06	303169	350199	478035	171280	325351	Col3a1
ENSMUSG00000025213	-1.21533	2.99221e-21	4.22747e-19	1423.23	2172.41	1687.34	1672.6	2031.55	885.438	691.311	782.732	769.339	744.182	Kazald1
ENSMUSG00000027776	-1.21632	0.00100551	0.00525855	52.6124	23.7855	18.9813	24.3961	18.7941	11.6377	10.6059	10.8112	13.1002	12.4376	Il12a
ENSMUSG00000104918	-1.21962	0.00117521	0.0059837	83.6402	67.3924	23.9764	80.0193	78.7561	19.3962	25.0684	50.8127	25.0095	23.4932	Gm42944
ENSMUSG00000097325	-1.22031	2.53698e-05	0.000233721	291.392	291.373	108.893	351.304	342.768	101.83	112.808	163.249	102.42	114.702	Gm16897
ENSMUSG00000001661	-1.22083	0.0156306	0.0490491	692.055	804.744	455.552	487.922	587.091	51.4	458.945	380.555	337.032	71.8616	Hoxc6
ENSMUSG00000085563	-1.22089	4.84274e-06	5.58092e-05	39.122	41.6247	49.9509	41.9613	41.168	29.0944	19.2834	18.3791	9.52742	15.2015	2210411M09Rik
ENSMUSG00000010492	-1.22142	0.00126774	0.00637069	706.895	385.524	461.546	366.918	287.281	255.061	268.04	73.5163	95.2742	252.898	Uckl1os
ENSMUSG00000087516	-1.22397	0.000413807	0.00249877	45.8672	36.6694	63.9372	41.9613	49.2226	30.0642	28.9251	14.0546	21.4367	8.29172	Tbx3os1
ENSMUSG00000108195	-1.22684	0.00111934	0.00575137	21.5846	34.6873	23.9764	13.6618	16.1092	9.69812	6.7492	11.8923	7.14556	11.0556	Gm44415
ENSMUSG00000070564	-1.22703	1.44098e-05	0.000144083	51.2633	62.4371	32.9676	80.0193	67.1217	33.9434	27.961	19.4602	21.4367	22.8022	Ntn5
ENSMUSG00000035283	-1.22723	0.000211815	0.0014122	83.6402	181.365	70.9303	161.99	159.302	28.1245	73.277	55.1372	53.5917	70.4796	Adrb1
ENSMUSG00000083443	-1.22767	0.00275079	0.0121218	31.0278	17.8392	20.9794	19.5169	17.0042	6.78868	15.4267	3.24336	5.95464	12.4376	Gm15519
ENSMUSG00000027489	-1.23582	1.25652e-08	2.77844e-07	136.253	121.901	88.9126	103.44	137.823	56.2491	40.4952	60.5428	30.9641	59.424	Necab3
ENSMUSG00000033544	-1.23591	0.00586796	0.0224657	547.708	1315.14	385.621	770.918	1159.86	466.48	304.678	235.685	104.802	661.265	Angptl1
ENSMUSG00000022440	-1.23927	0.000118147	0.000859534	5590.4	7000.88	2039	5792.62	7669.77	2049.21	2970.61	3264.99	1483.9	2130.97	C1qtnf6
ENSMUSG00000045114	-1.24308	0.000149021	0.00104878	70.1498	78.2941	33.9666	64.4058	80.5461	25.2151	33.746	33.5148	10.7183	33.8579	Prrt2
ENSMUSG00000085084	-1.24774	0.000278468	0.00178397	24.2826	41.6247	52.948	26.3478	38.4831	27.1547	13.4984	11.8923	11.9093	13.1286	4930570G19Rik
ENSMUSG00000020893	-1.2548	2.35871e-09	5.99656e-08	6069.31	6351.73	4860.22	7914.1	7544.48	2968.59	3534.65	2710.37	2932.06	1576.81	Per1
ENSMUSG00000022032	-1.25546	0.00053546	0.00310862	9773.76	12162.3	3053	11839	14834.8	3635.82	4555.71	5973.2	2335.41	5138.8	Scara5
ENSMUSG00000096992	-1.25554	0.000239872	0.00157152	74.197	80.2762	79.9214	60.5024	170.042	50.4302	53.9936	24.8658	39.3006	26.9481	Gm26788
ENSMUSG00000103133	-1.25662	0.000216115	0.00143622	17.5375	22.7945	21.9784	25.372	24.1638	6.78868	5.78503	10.8112	16.673	8.29172	Gm37303
ENSMUSG00000031250	-1.25826	0.000674582	0.00379258	1533.85	3126.81	635.375	2127.34	1877.62	1016.36	753.018	1116.8	465.653	536.889	Tnmd
ENSMUSG00000110616	-1.25848	1.05424e-05	0.00010931	39.122	50.5443	34.9656	62.4541	65.3318	16.4868	17.3551	21.6224	33.346	18.6564	Gm36879
ENSMUSG00000087690	-1.26358	0.00221241	0.010148	29.6788	33.6962	24.9755	35.1304	35.7982	6.78868	28.9251	12.9735	4.76371	12.4376	Gm16031
ENSMUSG00000003949	-1.2645	6.73683e-05	0.000541012	2232.65	2751.19	4156.91	2552.81	2825.38	2268.39	834.008	828.139	693.12	1418.58	Hlf
ENSMUSG00000036545	-1.26486	0.000397815	0.00241639	16666	28566.4	6715.4	21047	27981.7	7621.75	9284	12677.2	4683.92	7753.45	Adamts2
ENSMUSG00000109618	-1.26697	0.00738837	0.0271317	12.1413	24.7766	8.99116	11.7101	15.2143	6.78868	6.7492	6.48673	1.19093	8.29172	Gm45527
ENSMUSG00000056023	-1.26776	0.000107131	0.000793432	21.5846	30.723	51.9489	28.2995	29.5336	16.4868	14.4626	8.64897	16.673	11.7466	Gm9989
ENSMUSG00000042985	-1.26809	8.51257e-07	1.23279e-05	164.582	174.427	136.865	287.874	244.323	66.917	85.8112	107.031	104.802	56.6601	Upk3b
ENSMUSG00000106036	-1.27258	0.00539997	0.0210758	14.8394	23.7855	27.9725	7.80676	19.689	8.72831	7.71337	4.32449	4.76371	12.4376	Gm43608
ENSMUSG00000061576	-1.27262	0.000460574	0.00274093	90.3854	123.883	35.9647	76.1159	131.559	24.2453	38.5668	46.4882	26.2004	53.2052	Dpp6
ENSMUSG00000063434	-1.2742	0.000174577	0.00120383	97.1306	74.3298	55.945	110.27	89.4956	29.0944	23.1401	58.3806	50.019	17.9654	Sorcs3
ENSMUSG00000041261	-1.27665	0.00178932	0.0084893	254.968	130.821	90.9106	236.154	235.373	31.034	102.202	51.8938	64.3101	140.268	Car8
ENSMUSG00000064308	-1.28183	0.000882031	0.00471674	21.5846	15.857	20.9794	21.4686	16.1092	9.69812	5.78503	4.32449	4.76371	13.1286	2410137M14Rik
ENSMUSG00000087581	-1.28234	0.00993144	0.0341404	14.8394	22.7945	17.9823	21.4686	14.3193	8.72831	1.92834	17.2979	7.14556	3.45488	Gm11571
ENSMUSG00000020473	-1.28625	0.000860514	0.00461635	33852.7	51087.4	9944.23	39224.1	52512.5	12939.2	17913.3	23205.2	8382.94	14076.6	Aebp1
ENSMUSG00000042942	-1.28666	2.72866e-05	0.000248411	222.591	457.872	120.881	308.367	353.508	131.894	134.984	135.14	91.7014	106.41	Greb1l
ENSMUSG00000071984	-1.28992	0.000678745	0.00381367	8755.24	9988.94	4701.38	8786.51	10767.2	3209.11	3902.96	2908.22	1053.97	6509	Fndc1
ENSMUSG00000101258	-1.29303	0.00581624	0.0223136	17.5375	13.8749	10.9892	20.4927	17.0042	9.69812	2.89251	12.9735	2.38185	4.83684	Gm29477
ENSMUSG00000070323	-1.29449	0.00170202	0.00817359	1119.7	1663.01	236.767	1403.27	1682.52	409.261	616.105	701.648	352.515	409.749	Mmp27
ENSMUSG00000087036	-1.29618	0.000350341	0.0021686	29.6788	49.5532	17.9823	47.8164	46.5377	20.3661	18.3192	15.1357	7.14556	16.5834	Gm11748
ENSMUSG00000021268	-1.30436	0.000108102	0.000799023	18928.3	21307.9	6710.4	16935.8	17523.2	3888.95	9643.64	9424.14	4133.71	5870.54	Meg3
ENSMUSG00000005045	-1.30534	1.42041e-09	3.78258e-08	269.807	333.989	179.823	374.724	366.932	105.709	109.915	111.356	154.821	136.122	Chd5
ENSMUSG00000048138	-1.30618	1.2221e-05	0.000124689	149.743	158.57	103.898	178.58	147.668	37.8227	76.1695	30.2714	58.3554	93.9729	Dmrt2
ENSMUSG00000046160	-1.30635	0.000221841	0.00146899	24.2826	44.5979	69.9313	34.1546	42.9579	19.3962	16.3909	17.2979	8.33649	24.8752	Olig1
ENSMUSG00000021055	-1.30827	0.00550605	0.0213998	12.1413	12.8838	20.9794	21.4686	17.0042	4.84906	1.92834	7.56785	15.4821	5.52782	Esr2
ENSMUSG00000025777	-1.30843	0.00300349	0.0130459	105.225	81.2673	89.9116	40.9855	56.3822	32.0038	45.316	11.8923	10.7183	49.0594	Gdap1
ENSMUSG00000059049	-1.30925	0.00014032	0.000995798	485.653	759.155	225.778	486.947	707.015	197.842	182.228	372.987	126.238	196.237	Frem1
ENSMUSG00000058297	-1.31026	2.52219e-09	6.35976e-08	2490.32	2065.38	1554.47	2545	2978.41	1285	710.594	970.847	668.11	1055.12	Spock2
ENSMUSG00000107350	-1.31746	0.00104285	0.00542163	24.2826	32.7051	54.946	24.3961	42.0629	7.7585	13.4984	8.64897	14.2911	26.2571	Gm19610
ENSMUSG00000058620	-1.32049	0.00019869	0.00133868	17.5375	17.8392	18.9813	15.6135	21.4789	7.7585	8.67754	3.24336	8.33649	8.29172	Adra2b
ENSMUSG00000038550	-1.32437	1.02527e-06	1.44963e-05	616.509	757.173	749.264	745.546	903.906	534.366	339.388	241.09	189.357	202.456	Ciart
ENSMUSG00000040705	-1.32907	1.69579e-08	3.62003e-07	375.032	275.516	291.713	253.72	239.848	130.925	151.375	56.2183	116.711	114.702	A930016O22Rik
ENSMUSG00000048826	-1.33058	0.000271428	0.00174612	542.312	302.275	224.779	527.932	572.772	117.347	170.658	117.842	113.138	341.343	Dact2
ENSMUSG00000000305	-1.33776	3.9577e-07	6.24993e-06	2074.82	2978.15	1080.94	2603.55	3230.79	747.725	914.034	1236.8	983.706	854.047	Cdh4
ENSMUSG00000101304	-1.33788	4.89107e-09	1.18023e-07	114.668	59.4639	69.9313	81.971	70.7015	32.9736	32.7818	32.4336	22.6276	33.8579	Plet1os
ENSMUSG00000086746	-1.33854	2.90328e-06	3.57273e-05	28.3297	36.6694	50.9499	31.227	42.0629	14.5472	21.2118	14.0546	9.52742	15.2015	Gm15222
ENSMUSG00000085925	-1.34263	0.000863939	0.00463203	91.7344	99.1064	30.9696	101.488	60.857	19.3962	47.2444	43.2449	14.2911	26.9481	Rtl1
ENSMUSG00000041670	-1.343	0.0110596	0.0372099	21.5846	59.4639	14.9853	37.0821	48.3276	5.81887	26.9968	10.8112	22.6276	6.21879	Rims1
ENSMUSG00000040694	-1.35029	0.00146532	0.00719942	11917.4	6024.68	8371.77	4916.31	7083.58	3091.76	5140	681.107	2031.72	4080.91	Apobec2
ENSMUSG00000093910	-1.35146	0.000372645	0.00228754	17.5375	34.6873	14.9853	39.0338	32.2184	8.72831	13.4984	7.56785	9.52742	14.5105	Zfp853
ENSMUSG00000040364	-1.35289	0.00161492	0.00780795	64.7537	92.169	20.9794	84.8985	114.554	32.0038	29.8893	28.1092	45.2552	13.8195	Sec1
ENSMUSG00000037106	-1.35378	0.00304467	0.0131846	222.591	178.392	191.811	83.9227	95.7603	63.0378	107.987	15.1357	34.5369	80.1533	Fer1l6
ENSMUSG00000086765	-1.35379	3.17717e-05	0.000282979	44.5182	23.7855	32.9676	31.227	25.0588	19.3962	8.67754	14.0546	9.52742	9.67368	Gm11827
ENSMUSG00000061100	-1.35394	1.79663e-05	0.000173731	5081.82	3956.33	1994.04	3111.97	3320.29	815.612	1391.3	1027.07	1105.18	2490.28	Retnla
ENSMUSG00000043629	-1.35661	1.37047e-06	1.86642e-05	598.972	440.033	281.723	519.15	541.449	202.691	150.411	163.249	108.374	301.957	1700019D03Rik
ENSMUSG00000049410	-1.35666	0.00255293	0.0113827	25.6317	18.8302	6.99313	25.372	26.8487	3.87925	6.7492	10.8112	11.9093	7.60075	Zfp683
ENSMUSG00000038233	-1.35989	9.17628e-05	0.000696607	314.325	510.398	110.891	363.014	445.688	127.045	134.984	179.466	85.7468	152.015	Fam198a
ENSMUSG00000108476	-1.36801	0.00174612	0.00834209	20.2355	17.8392	18.9813	11.7101	10.7395	4.84906	7.71337	7.56785	1.19093	8.29172	Gm44974
ENSMUSG00000033595	-1.36821	1.50232e-05	0.00014965	183.469	192.266	89.9116	220.541	216.579	34.9132	83.8829	107.031	57.1645	67.0248	Lgi3
ENSMUSG00000054162	-1.36931	0.0117019	0.0388901	20.2355	10.9017	10.9892	22.4444	14.3193	2.90944	4.82086	4.32449	2.38185	14.5105	Spock3
ENSMUSG00000025723	-1.37145	3.36314e-09	8.28829e-08	240.128	230.918	142.86	334.715	211.21	117.347	95.4529	85.4086	70.2647	79.4623	Nmb
ENSMUSG00000026344	-1.37476	0.00378105	0.0157985	17.5375	38.6515	11.9882	33.1787	51.0125	4.84906	15.4267	18.3791	11.9093	8.9827	Lypd1
ENSMUSG00000051243	-1.3772	0.00814859	0.0292786	567.944	417.238	149.853	619.662	801.881	131.894	233.329	141.627	45.2552	430.479	Islr2
ENSMUSG00000032356	-1.38436	1.0094e-11	4.10059e-10	165.931	136.767	149.853	172.725	120.819	56.2491	69.4203	54.0561	72.6466	35.9308	Rasgrf1
ENSMUSG00000033361	-1.38626	1.18536e-07	2.1014e-06	1769.93	2295.31	852.162	1993.65	2135.37	746.755	791.584	874.627	466.844	581.112	Prrg3
ENSMUSG00000020256	-1.38915	2.4717e-05	0.000228389	744.668	1059.45	310.695	618.686	1057.84	247.302	369.277	415.151	196.503	219.731	Aldh1l2
ENSMUSG00000057969	-1.39259	1.78444e-05	0.000172913	5506.76	7495.42	1893.14	6235.65	7633.08	1701.05	2399.82	3151.47	1918.58	1785.48	Sema3b
ENSMUSG00000062257	-1.39847	2.21092e-05	0.000208031	1026.62	983.136	409.597	1000.24	1038.15	320.038	306.606	397.853	144.102	520.306	Opcml
ENSMUSG00000056043	-1.40057	1.63974e-06	2.18019e-05	91.7344	100.098	194.809	95.6328	126.189	59.1585	31.8176	44.326	30.9641	62.8789	Rgs9bp
ENSMUSG00000030000	-1.40416	6.7545e-07	1.0009e-05	83.6402	91.1779	48.9519	133.691	86.8108	39.7623	26.9968	37.8393	23.8185	38.6947	Add2
ENSMUSG00000050201	-1.40773	2.18658e-05	0.000206055	24.2826	15.857	27.9725	25.372	24.1638	8.72831	12.5342	6.48673	7.14556	8.9827	Otop2
ENSMUSG00000108854	-1.41166	0.00107759	0.00556939	47.2162	23.7855	71.9293	43.913	29.5336	17.4566	16.3909	18.3791	3.57278	24.1842	D830036C21Rik
ENSMUSG00000020038	-1.41588	1.42483e-43	1.38794e-40	862.034	950.431	822.192	1046.11	1006.83	328.766	364.457	348.121	313.214	398.694	Cry1
ENSMUSG00000074240	-1.41639	0.000170154	0.00117728	101.178	99.1064	33.9666	89.7777	144.088	28.1245	42.4235	54.0561	30.9641	20.7293	Cib3
ENSMUSG00000053025	-1.41692	9.48994e-06	9.95126e-05	87.6873	147.669	62.9381	132.715	88.6007	61.0982	38.5668	44.326	28.5823	22.8022	Sv2b
ENSMUSG00000064224	-1.41731	4.2978e-07	6.7239e-06	515.332	513.371	192.81	672.357	571.877	170.687	146.554	214.062	207.221	185.182	Gsdma3
ENSMUSG00000044041	-1.41811	0.0070907	0.026226	9.44325	12.8838	36.9637	11.7101	13.4243	10.6679	3.85668	4.32449	8.33649	4.83684	Krt13
ENSMUSG00000054958	-1.41922	0.00741687	0.0272148	29.6788	13.8749	10.9892	16.5894	7.15965	7.7585	9.64171	2.16224	5.95464	3.45488	Nt5c1a
ENSMUSG00000104011	-1.42048	1.98535e-06	2.56383e-05	124.111	57.4817	101.9	59.5265	81.441	33.9434	34.7102	20.5413	22.6276	44.2225	Gm32391
ENSMUSG00000071656	-1.42685	0.000349642	0.00216572	3344.26	3276.46	1107.91	3062.2	3474.22	862.163	1307.42	1363.29	297.732	1473.85	Lrrn4cl
ENSMUSG00000100174	-1.4276	0.000103215	0.00076966	16.1884	16.8481	15.9843	17.5652	15.2143	5.81887	5.78503	7.56785	5.95464	5.52782	Gm28719
ENSMUSG00000107603	-1.42965	0.00302975	0.0131291	35.0749	48.5622	14.9853	18.5411	29.5336	8.72831	20.2476	11.8923	10.7183	3.45488	Gm43921
ENSMUSG00000038253	-1.43035	0.000396507	0.00240924	397.965	502.47	407.599	168.821	374.092	67.8868	234.294	105.95	215.558	64.2609	Hoxa5
ENSMUSG00000109366	-1.4305	0.00544918	0.0212253	22.9336	19.8213	36.9637	20.4927	12.5294	17.4566	6.7492	1.08112	9.52742	6.90977	Gm44698
ENSMUSG00000028217	-1.43112	0.00372488	0.0156044	14.8394	41.6247	7.99214	38.058	24.1638	8.72831	10.6059	12.9735	10.7183	4.83684	Cdh17
ENSMUSG00000024653	-1.4344	1.02104e-08	2.29615e-07	94.4325	131.812	213.79	107.343	153.932	45.5812	60.7428	44.326	65.501	44.9135	Scgb1a1
ENSMUSG00000110462	-1.43788	0.000121706	0.00088127	71.4989	51.5354	20.9794	63.4299	63.5419	12.6076	19.2834	31.3525	23.8185	13.8195	Gm35572
ENSMUSG00000052616	-1.44449	0.000118262	0.000860035	24.2826	14.866	20.9794	22.4444	17.0042	10.6679	7.71337	3.24336	4.76371	8.9827	Terb1
ENSMUSG00000044749	-1.44552	4.45112e-05	0.000379638	721.734	586.71	251.753	627.468	706.12	227.906	199.583	270.28	75.0284	288.137	Abca6
ENSMUSG00000105960	-1.44732	0.000611788	0.00348721	35.0749	26.7587	25.9745	14.6377	12.5294	8.72831	9.64171	3.24336	8.33649	11.0556	6330410L21Rik
ENSMUSG00000065475	-1.44843	0.00974759	0.0337212	76.895	78.2941	102.899	91.7294	65.3318	32.0038	48.2086	59.4617	9.52742	3.45488	Mir27b
ENSMUSG00000052026	-1.45191	2.56634e-05	0.000236073	410.107	407.327	150.852	398.145	430.474	96.0114	186.085	201.089	71.4556	102.265	Slc6a7
ENSMUSG00000086822	-1.4548	0.000714184	0.00397418	22.9336	12.8838	36.9637	19.5169	17.8991	4.84906	10.6059	4.32449	13.1002	7.60075	5330413P13Rik
ENSMUSG00000070425	-1.4559	0.000343709	0.00213262	22.9336	8.91958	29.9705	30.2512	24.1638	10.6679	9.64171	7.56785	9.52742	5.52782	Xntrpc
ENSMUSG00000048416	-1.45876	5.04822e-06	5.78529e-05	3434.64	1772.02	2075.96	1572.09	1435.51	587.706	1126.15	364.338	671.683	991.552	Mlf1
ENSMUSG00000100733	-1.46312	3.25045e-06	3.93198e-05	43.1691	26.7587	24.9755	34.1546	36.6932	17.4566	11.5701	12.9735	11.9093	6.90977	4932411K12Rik
ENSMUSG00000026417	-1.46371	1.19828e-05	0.000122529	35.0749	49.5532	53.947	80.9951	61.752	15.517	13.4984	12.9735	28.5823	31.094	Pigr
ENSMUSG00000083813	-1.46422	0.0032806	0.0139999	10.7923	14.866	46.9538	17.5652	19.689	9.69812	10.6059	5.40561	10.7183	4.14586	Gm15502
ENSMUSG00000050640	-1.46669	3.62705e-05	0.000316401	426.295	620.406	142.86	635.275	622.89	146.442	199.583	236.766	185.785	118.157	Tmem150c
ENSMUSG00000059824	-1.46688	0.000940287	0.00498363	5049.44	5807.64	3375.68	5957.53	6091.97	3785.18	2719.93	1133.02	416.825	1452.43	Dbp
ENSMUSG00000079495	-1.46761	0.00877734	0.0310614	10.7923	30.723	5.99411	13.6618	14.3193	6.78868	1.92834	8.64897	7.14556	3.45488	Nat8f6
ENSMUSG00000069372	-1.46859	0.00582674	0.0223326	303.533	311.194	402.604	93.6811	242.533	156.14	124.378	29.1903	22.6276	155.47	Ctxn3
ENSMUSG00000024411	-1.47377	0.000109414	0.000807061	1173.66	606.531	550.459	581.604	472.537	239.544	288.287	65.9484	271.531	351.707	Aqp4
ENSMUSG00000022044	-1.47726	0.00056198	0.00323821	102.527	70.3656	47.9529	112.222	61.752	21.3359	21.2118	28.1092	9.52742	59.424	Stmn4
ENSMUSG00000049214	-1.47983	4.575e-12	1.95102e-10	1858.97	1821.58	2476.57	1504.75	1724.58	385.015	817.617	765.434	803.876	594.931	Skint7
ENSMUSG00000049382	-1.48115	0.00611064	0.0232134	26.9807	30.723	152.85	38.058	31.3235	26.1849	26.0326	15.1357	23.8185	9.67368	Krt8
ENSMUSG00000027574	-1.48422	0.00177488	0.00844028	137.602	261.641	49.9509	140.522	187.941	20.3661	71.3487	83.2464	78.6012	25.5661	Nkain4
ENSMUSG00000079186	-1.48782	0.00530649	0.0207725	325.118	532.202	40.9597	725.053	557.558	96.0114	194.763	208.656	186.976	91.8999	Gzmc
ENSMUSG00000029778	-1.48935	0.000158714	0.00110598	783.79	1242.79	289.715	1092.95	1185.82	466.48	336.496	355.689	121.475	355.853	Adcyap1r1
ENSMUSG00000022389	-1.49035	1.13549e-07	2.02462e-06	12667.4	13458.7	10398.8	14155.6	14267.4	7640.18	5750.32	3402.29	2186.54	4136.19	Tef
ENSMUSG00000042514	-1.49263	1.193e-06	1.65642e-05	120.064	98.1154	58.9421	175.652	161.987	36.8529	37.6027	63.7862	39.3006	41.4586	Klhl14
ENSMUSG00000055138	-1.49602	0.000383331	0.00234303	28.3297	14.866	21.9784	20.4927	11.6344	5.81887	9.64171	4.32449	3.57278	9.67368	Gm4861
ENSMUSG00000023968	-1.49744	5.7444e-13	2.83513e-11	152.441	171.454	162.84	101.488	140.508	72.7359	42.4235	50.8127	41.6825	49.7503	Crip3
ENSMUSG00000067242	-1.49856	7.28914e-06	7.93087e-05	524.775	448.952	149.853	531.836	497.596	147.411	126.306	184.872	90.5105	211.439	Lgi1
ENSMUSG00000022523	-1.5054	0.00409665	0.0168304	35.0749	89.1958	7.99214	70.2608	73.3864	25.2151	10.6059	18.3791	26.2004	17.2744	Fgf12
ENSMUSG00000034958	-1.5069	0.00417374	0.0170812	202.355	99.1064	200.803	71.2367	68.0167	83.4038	43.3877	12.9735	15.4821	69.0977	Atcay
ENSMUSG00000022759	-1.50933	0.0103652	0.0353556	47.2162	42.6158	87.9136	12.686	29.5336	14.5472	26.9968	2.16224	10.7183	22.1113	Lrrc74b
ENSMUSG00000039760	-1.52002	2.44277e-19	2.8981e-17	697.451	995.029	706.306	955.352	1050.68	330.706	218.867	341.634	337.032	309.558	Il22ra2
ENSMUSG00000022330	-1.542	4.62859e-05	0.000392963	2408.03	3087.17	699.313	2417.17	3917.22	652.683	975.741	1304.91	839.604	530.67	Osr2
ENSMUSG00000045566	-1.5441	5.9044e-05	0.000482344	1249.21	1192.25	270.734	1309.58	1778.28	418.959	345.173	475.694	245.331	503.031	Sprr4
ENSMUSG00000051980	-1.54707	0.000111976	0.00082338	172.677	91.1779	150.852	53.6715	63.5419	32.9736	63.6353	25.9469	20.2458	38.0037	Casr
ENSMUSG00000105391	-1.55221	2.33193e-06	2.95006e-05	43.1691	49.5532	27.9725	55.6232	38.4831	19.3962	17.3551	11.8923	19.0548	6.90977	Gm43401
ENSMUSG00000043168	-1.56266	2.23517e-09	5.6903e-08	227.987	180.374	136.865	282.019	306.075	55.2793	63.6353	107.031	89.3196	69.7887	4930426D05Rik
ENSMUSG00000083534	-1.56553	1.32904e-05	0.000134247	17.5375	29.7319	24.9755	22.4444	27.7436	12.6076	11.5701	3.24336	7.14556	6.90977	H2-M6-ps
ENSMUSG00000109589	-1.56663	0.00830298	0.0297525	14.8394	9.91064	26.9735	10.7343	16.1092	0	6.7492	8.64897	2.38185	8.29172	Gm45267
ENSMUSG00000096929	-1.56848	2.09383e-12	9.49817e-11	165.931	216.052	171.831	201.024	145.878	68.8566	78.0979	75.6785	35.7278	45.6045	A330023F24Rik
ENSMUSG00000102985	-1.57976	0.00134526	0.0067147	13.4904	11.8928	34.9656	12.686	11.6344	8.72831	3.85668	5.40561	4.76371	5.52782	4930456G14Rik
ENSMUSG00000046828	-1.58429	0.00098876	0.00519443	31.0278	19.8213	41.9588	45.8647	18.7941	13.5774	3.85668	3.24336	15.4821	15.8925	Mettl21e
ENSMUSG00000051262	-1.58665	0.00022674	0.00149661	311.627	447.961	61.9391	329.836	380.356	70.7963	107.023	171.898	83.3649	77.3894	Nat8f3
ENSMUSG00000100502	-1.58841	0.000727278	0.00403491	20.2355	18.8302	33.9666	21.4686	36.6932	14.5472	4.82086	5.40561	16.673	3.45488	Gm28286
ENSMUSG00000032357	-1.58969	0.00335552	0.0142604	31.0278	34.6873	6.99313	26.3478	21.4789	5.81887	11.5701	14.0546	7.14556	2.07293	Tinag
ENSMUSG00000066364	-1.59025	1.44034e-08	3.15104e-07	5477.08	5019.74	4077.99	4726.99	10597.2	1781.54	1862.78	2590.37	2454.5	1243.07	Serpina3b
ENSMUSG00000096257	-1.59183	0.000489142	0.00288038	106.574	105.053	65.9352	129.787	165.567	9.69812	63.6353	64.8673	33.346	19.3474	Ccer2
ENSMUSG00000021313	-1.59486	0.00264905	0.0117575	41.8201	60.4549	8.99116	58.5507	51.0125	15.517	26.9968	10.8112	15.4821	4.83684	Ryr2
ENSMUSG00000031026	-1.60637	9.94821e-11	3.31154e-09	109.272	109.017	93.9077	165.894	102.025	32.0038	58.8144	28.1092	32.155	38.6947	Trim66
ENSMUSG00000044468	-1.60924	0.000181694	0.00124548	2936.85	4520.24	627.383	3026.1	3942.28	651.714	1046.13	1673.58	967.033	596.313	Fam46c
ENSMUSG00000025892	-1.60993	0.00666204	0.0249597	136.253	400.39	18.9813	350.328	498.491	78.5548	69.4203	155.682	65.501	91.209	Gria4
ENSMUSG00000100106	-1.62182	8.72137e-08	1.60134e-06	45.8672	46.58	44.9558	72.2125	64.4368	14.5472	7.71337	24.8658	22.6276	20.0383	Gm28856
ENSMUSG00000086868	-1.63475	6.91281e-05	0.000552666	91.7344	144.695	37.9627	121.981	101.13	46.551	28.9251	37.8393	9.52742	36.6218	Gm15883
ENSMUSG00000045994	-1.64339	0.000137317	0.000978237	26.9807	20.8124	34.9656	11.7101	14.3193	5.81887	9.64171	7.56785	7.14556	4.83684	B3gat1
ENSMUSG00000089694	-1.64483	3.80623e-05	0.000330731	202.355	346.873	64.9362	271.285	302.495	45.5812	101.238	107.031	71.4556	55.2782	Nat8f7
ENSMUSG00000062282	-1.646	0.000288246	0.00183251	26.9807	27.7498	22.9774	24.3961	17.0042	7.7585	1.92834	10.8112	15.4821	3.45488	Gm10113
ENSMUSG00000050505	-1.64628	5.87218e-07	8.83596e-06	315.674	333.989	117.884	373.749	434.054	76.6151	121.486	118.923	126.238	61.4969	Pcdh20
ENSMUSG00000096621	-1.64691	0.000114252	0.000837038	51.2633	67.3924	70.9303	42.9372	81.441	9.69812	33.746	36.7581	11.9093	8.9827	Gm5849
ENSMUSG00000066687	-1.65401	2.67992e-10	8.30819e-09	4593.47	5036.59	2226.81	6277.61	6008.74	1954.17	1499.29	1735.2	1063.5	1419.27	Zbtb16
ENSMUSG00000001506	-1.65536	1.68527e-05	0.000164336	851223	1.42821e+06	272591	942190	1.2681e+06	254516	369690	477055	180044	230535	Col1a1
ENSMUSG00000065546	-1.65966	0.00346606	0.0146561	41.8201	48.5622	17.9823	9.75845	30.4285	2.90944	16.3909	8.64897	15.4821	4.14586	Mir196a-1
ENSMUSG00000028150	-1.66938	6.23918e-27	1.7235e-24	2229.96	2370.63	2469.57	2550.86	2390.43	995.027	737.591	513.533	690.738	836.773	Rorc
ENSMUSG00000044505	-1.6706	5.46919e-06	6.18349e-05	32.3769	28.7409	67.9332	31.227	42.9579	15.517	8.67754	7.56785	20.2458	12.4376	Lingo4
ENSMUSG00000043753	-1.67954	0.0011288	0.00578561	21.5846	18.8302	5.99411	41.9613	21.4789	5.81887	6.7492	7.56785	10.7183	4.14586	Dmrta1
ENSMUSG00000037627	-1.68114	0.00018237	0.00124965	99.8286	127.847	21.9784	110.27	139.613	27.1547	25.0684	57.2994	26.2004	20.7293	Rgs22
ENSMUSG00000074652	-1.6862	0.000550306	0.00317985	134.904	40.6336	36.9637	28.2995	30.4285	22.3057	23.1401	10.8112	11.9093	15.2015	Myh7b
ENSMUSG00000111488	-1.69914	0.00409571	0.0168302	71.4989	50.5443	3.99607	95.6328	68.0167	11.6377	26.0326	24.8658	10.7183	15.8925	Gm31378
ENSMUSG00000010529	-1.70168	9.14299e-09	2.08654e-07	120.064	203.168	66.9342	130.763	185.256	53.3397	43.3877	47.5694	40.4915	33.1669	Gm266
ENSMUSG00000020875	-1.71213	0.000926113	0.00491554	103.876	173.436	120.881	60.5024	177.201	13.5774	72.3128	29.1903	69.0738	11.0556	Hoxb9
ENSMUSG00000076614	-1.72037	0.00742797	0.0272386	14.8394	17.8392	4.99509	18.5411	59.0671	8.72831	11.5701	7.56785	4.76371	2.76391	Ighg1
ENSMUSG00000079105	-1.72552	1.17647e-05	0.000120499	10959.6	9729.28	4698.38	9521.32	11739.1	2312.03	3889.47	5199.11	997.997	1707.4	C7
ENSMUSG00000021872	-1.73084	0.000373264	0.00228982	82.2912	71.3566	20.9794	63.4299	69.8066	13.5774	17.3551	42.1637	5.95464	13.8195	Rnase10
ENSMUSG00000021071	-1.73105	3.71736e-05	0.000323769	44.5182	42.6158	12.9872	44.8889	42.0629	20.3661	8.67754	8.64897	7.14556	11.0556	Trim9
ENSMUSG00000032936	-1.73585	2.93251e-11	1.08767e-09	62.0556	60.4549	64.9362	51.7198	54.5923	20.3661	24.1043	9.73009	9.52742	22.1113	Camkv
ENSMUSG00000047992	-1.73781	1.48146e-05	0.000147731	225.289	280.471	86.9146	187.362	210.315	45.5812	62.6711	122.167	36.9188	30.403	Fam69c
ENSMUSG00000100157	-1.75276	0.00330704	0.0141087	21.5846	16.8481	6.99313	31.227	12.5294	7.7585	3.85668	2.16224	1.19093	10.3647	2310034O05Rik
ENSMUSG00000024806	-1.75495	0.000115299	0.000842795	175.375	330.024	88.9126	188.338	249.693	32.9736	67.492	137.302	28.5823	40.0767	Mlana
ENSMUSG00000089635	-1.75739	0.000136339	0.000973406	28.3297	26.7587	8.99116	24.3961	39.3781	6.78868	9.64171	8.64897	2.38185	9.67368	Gm16559
ENSMUSG00000078706	-1.75958	5.096e-05	0.000426499	230.685	260.65	185.817	88.8019	199.575	43.6415	80.9904	36.7581	107.183	17.9654	Gm53
ENSMUSG00000039057	-1.76047	6.60359e-05	0.000532082	195.61	379.578	47.9529	356.183	374.987	84.3736	85.8112	107.031	57.1645	65.6428	Myo16
ENSMUSG00000090098	-1.766	0.00046555	0.00276078	90.3854	116.946	21.9784	93.6811	102.92	7.7585	40.4952	41.0826	22.6276	13.8195	Alms1-ps2
ENSMUSG00000042436	-1.76984	6.28762e-06	6.97669e-05	10476.6	17718.2	2486.56	12623.5	13482.5	3567.94	3927.07	3940.69	1962.65	3253.81	Mfap4
ENSMUSG00000031111	-1.79446	0.00605817	0.0230425	41.8201	30.723	221.782	44.8889	94.8654	42.6717	23.1401	6.48673	7.14556	44.9135	Igsf1
ENSMUSG00000029661	-1.79731	2.42585e-06	3.05843e-05	863608	1.46449e+06	284637	954146	1.40376e+06	264932	322210	443207	164776	234980	Col1a2
ENSMUSG00000101356	-1.80376	3.58281e-06	4.26435e-05	90.3854	55.4996	32.9676	53.6715	44.7478	9.69812	30.8535	12.9735	15.4821	10.3647	Gm28876
ENSMUSG00000040650	-1.81555	0.000111061	0.000817305	331.863	123.883	654.357	121.981	535.184	153.23	62.6711	127.572	66.6919	91.8999	Cyp2b23
ENSMUSG00000065608	-1.82187	1.57678e-05	0.000155809	25.6317	36.6694	56.944	26.3478	19.689	11.6377	6.7492	14.0546	3.57278	10.3647	Mirlet7c-2
ENSMUSG00000058740	-1.82328	1.28941e-07	2.27496e-06	125.46	132.803	81.9195	191.266	145.878	36.8529	37.6027	63.7862	40.4915	14.5105	Kcnt1
ENSMUSG00000090256	-1.82937	0.000189681	0.00129114	144.347	202.177	32.9676	170.773	180.781	23.2755	27.961	92.9765	30.9641	31.094	Alms1-ps1
ENSMUSG00000017211	-1.84509	0.00899948	0.0316528	116.017	114.963	10.9892	98.5603	132.454	38.7925	7.71337	18.3791	3.57278	62.1879	Gsdma2
ENSMUSG00000085928	-1.85007	0.00216814	0.00998457	6.74518	19.8213	13.9863	17.5652	21.4789	8.72831	5.78503	6.48673	0	1.38195	4933427I22Rik
ENSMUSG00000094443	-1.85746	0.003876	0.0161233	9.44325	42.6158	8.99116	22.4444	24.1638	4.84906	8.67754	12.9735	2.38185	1.38195	Sgo2b
ENSMUSG00000036596	-1.86681	4.46661e-06	5.17646e-05	9421.66	14345.7	2409.63	10282.5	14509.9	2298.45	3175.02	4627.2	1791.15	2083.3	Cpz
ENSMUSG00000037034	-1.86768	0.00190175	0.00894021	53.9614	42.6158	3.99607	66.3575	17.8991	9.69812	5.78503	14.0546	10.7183	10.3647	Pax1
ENSMUSG00000031595	-1.87147	8.18672e-10	2.29576e-08	2242.1	3848.3	1231.79	2490.36	3841.15	702.144	778.086	1041.12	456.125	753.856	Pdgfrl
ENSMUSG00000004328	-1.87789	9.62533e-12	3.95772e-10	203.704	246.775	137.864	268.357	252.378	67.8868	52.0652	95.1387	32.155	54.5872	Hif3a
ENSMUSG00000022949	-1.89565	0.000534114	0.00310178	13.4904	39.6426	18.9813	16.5894	21.4789	4.84906	5.78503	1.08112	3.57278	13.1286	Clic6
ENSMUSG00000085915	-1.90668	0.00183217	0.00866816	31.0278	24.7766	3.99607	25.372	35.7982	0.969812	9.64171	6.48673	10.7183	4.83684	Gm8091
ENSMUSG00000051920	-1.91225	0.000343722	0.00213262	165.931	113.972	47.9529	75.1401	56.3822	10.6679	24.1043	62.7051	9.52742	15.2015	Rspo2
ENSMUSG00000078672	-1.92384	0.00244927	0.0110107	9.44325	119.919	10.9892	56.599	90.3906	10.6679	21.2118	15.1357	10.7183	17.9654	Mup20
ENSMUSG00000024266	-1.94369	5.64151e-06	6.35116e-05	18.8865	23.7855	18.9813	14.6377	17.0042	6.78868	6.7492	5.40561	4.76371	1.38195	Adad2
ENSMUSG00000091175	-1.95831	1.66431e-05	0.000162464	1516.32	312.185	2163.87	568.918	1661.04	416.049	239.114	348.121	428.734	169.98	9130204L05Rik
ENSMUSG00000065599	-1.9584	5.48829e-06	6.20129e-05	62.0556	85.2315	111.89	66.3575	65.3318	17.4566	30.8535	37.8393	5.95464	8.9827	Mir23b
ENSMUSG00000020251	-1.96881	3.72598e-08	7.40714e-07	1481.24	2005.91	504.504	1737.98	2410.12	396.653	428.092	631.375	248.904	374.509	Glt8d2
ENSMUSG00000030525	-1.9696	0.0114345	0.0381859	6.74518	32.7051	0.999018	10.7343	27.7436	1.93962	1.92834	6.48673	5.95464	4.14586	Chrna7
ENSMUSG00000056270	-1.9735	1.59569e-05	0.000157426	75.546	264.614	40.9597	288.85	218.369	52.3698	39.531	38.9204	46.4462	49.0594	Prr9
ENSMUSG00000084939	-1.97506	0.00232794	0.0105783	24.2826	19.8213	45.9548	6.83091	11.6344	11.6377	7.71337	1.08112	3.57278	3.45488	Gm830
ENSMUSG00000028957	-1.99266	2.08588e-09	5.36186e-08	3887.92	4704.58	3488.57	4814.82	4991.17	1997.81	1327.66	777.326	408.488	987.406	Per3
ENSMUSG00000089797	-2.04703	1.67538e-07	2.88178e-06	67.4518	57.4817	67.9332	37.0821	49.2226	2.90944	19.2834	20.5413	16.673	8.9827	Gm16118
ENSMUSG00000085014	-2.05256	0.0116253	0.0386981	76.895	65.4103	121.88	31.227	35.7982	21.3359	16.3909	1.08112	0	40.0767	Gm13490
ENSMUSG00000086070	-2.08817	1.3801e-05	0.00013882	21.5846	11.8928	18.9813	20.4927	29.5336	9.69812	3.85668	6.48673	2.38185	2.07293	8430436N08Rik
ENSMUSG00000100860	-2.10062	5.82141e-05	0.000477371	39.122	40.6336	23.9764	12.686	12.5294	11.6377	4.82086	3.24336	3.57278	6.21879	2010009K17Rik
ENSMUSG00000109904	-2.14636	4.02089e-45	4.13437e-42	392.569	473.729	344.661	543.546	512.81	110.559	108.951	101.625	94.0833	97.4277	Gm45819
ENSMUSG00000029272	-2.18497	1.23685e-05	0.000125847	416.852	205.15	165.837	289.826	153.932	21.3359	50.1369	142.708	30.9641	26.2571	Sult1e1
ENSMUSG00000025576	-2.19005	7.35284e-11	2.51082e-09	152.441	83.2494	60.9401	139.546	110.08	15.517	32.7818	33.5148	13.1002	24.1842	Rbfox3
ENSMUSG00000026100	-2.22688	8.43041e-08	1.55254e-06	4376.27	5544.01	4047.02	2048.3	2821.8	965.933	1140.61	220.549	463.271	1232.01	Mstn
ENSMUSG00000100627	-2.23225	7.57298e-07	1.10887e-05	31.0278	53.5175	84.9165	42.9372	36.6932	23.2755	9.64171	5.40561	9.52742	5.52782	A830008E24Rik
ENSMUSG00000044951	-2.24029	6.55106e-05	0.000528771	11187.6	7595.52	6237.87	9344.69	6811.51	2043.39	3135.48	324.336	665.728	2544.87	Mylk4
ENSMUSG00000085965	-2.24133	0.000548785	0.00317503	35.0749	31.7141	43.9568	14.6377	43.8529	6.78868	14.4626	0	1.19093	12.4376	2310016D23Rik
ENSMUSG00000047343	-2.24168	0.000121327	0.000879562	481.606	178.392	351.654	185.411	159.302	9.69812	80.0262	15.1357	126.238	55.9691	Mettl21c
ENSMUSG00000062563	-2.27345	2.7004e-11	1.01583e-09	708.244	1141.71	297.707	1132.96	1328.12	217.238	209.225	168.655	128.62	228.713	Cys1
ENSMUSG00000061808	-2.30442	2.62276e-05	0.000240437	83.6402	59.4639	8.99116	73.1884	51.0125	9.69812	4.82086	17.2979	17.8639	6.90977	Ttr
ENSMUSG00000052819	-2.30649	2.85448e-11	1.06945e-09	163.233	232.9	67.9332	267.382	233.584	52.3698	31.8176	29.1903	47.6371	34.5488	Best2
ENSMUSG00000043219	-2.31809	0.00020758	0.00138797	37.773	83.2494	74.9264	19.5169	74.2814	6.78868	29.8893	8.64897	11.9093	1.38195	Hoxa6
ENSMUSG00000089760	-2.3285	5.122e-05	0.000428369	31.0278	50.5443	10.9892	22.4444	17.8991	3.87925	4.82086	12.9735	2.38185	2.76391	D030046N08Rik
ENSMUSG00000003477	-2.34875	3.89635e-10	1.17108e-08	2455.24	2533.16	1332.69	2450.35	1677.15	750.634	360.6	380.555	116.711	441.534	Inmt
ENSMUSG00000108504	-2.38689	5.95253e-05	0.000484901	51.2633	110.008	11.9882	53.6715	53.6974	8.72831	8.67754	17.2979	17.8639	2.07293	Gm4265
ENSMUSG00000038236	-2.42432	0.0004593	0.00273511	644.839	879.074	870.145	128.812	920.015	32.0038	269.004	123.248	181.021	36.6218	Hoxa7
ENSMUSG00000079644	-2.46924	8.47691e-07	1.22859e-05	24.2826	8.91958	17.9823	17.5652	25.0588	2.90944	2.89251	5.40561	1.19093	4.14586	Gm1110
ENSMUSG00000025739	-2.60695	2.02947e-15	1.46551e-13	80.9421	110.999	55.945	61.4782	108.29	12.6076	11.5701	19.4602	19.0548	7.60075	Gng13
ENSMUSG00000079013	-2.66007	4.73557e-17	4.25466e-15	1925.07	3146.63	1855.18	2232.73	5476.24	354.951	403.023	623.807	599.037	336.506	Serpina3j
ENSMUSG00000036139	-2.77733	0.0003167	0.00199235	120.064	235.873	109.892	2.92753	171.832	6.78868	32.7818	21.6224	28.5823	4.14586	Hoxc9
ENSMUSG00000030433	-2.92868	5.5723e-06	6.28088e-05	4524.67	2030.69	4504.57	939.739	2104.04	371.438	478.229	70.2729	177.448	753.856	Sbk2
ENSMUSG00000025202	-2.97003	1.25759e-15	9.31023e-14	4946.91	5939.45	4299.77	3877.03	9439.1	370.468	774.229	524.344	1492.23	478.156	Scd3
ENSMUSG00000055866	-3.03836	1.4043e-11	5.58941e-10	2196.23	2656.05	1287.73	3042.68	2956.04	517.88	501.369	204.332	69.0738	184.491	Per2
ENSMUSG00000085272	-3.03973	0.000401484	0.00243309	422.248	138.749	397.609	41.9613	235.373	67.8868	26.9968	2.16224	7.14556	45.6045	Sbk3
ENSMUSG00000029866	-3.07068	1.62925e-21	2.33753e-19	64.7537	58.4728	44.9558	64.4058	61.752	0.969812	7.71337	9.73009	8.33649	8.29172	Kel
ENSMUSG00000069248	-3.08748	6.35658e-06	7.02793e-05	45.8672	451.925	14.9853	91.7294	323.974	16.4868	22.1759	25.9469	22.6276	22.1113	Serpinb6e
ENSMUSG00000022484	-3.25615	6.79625e-05	0.00054476	39.122	12.8838	58.9421	1.95169	101.13	0.969812	4.82086	3.24336	7.14556	6.21879	Hoxc10
ENSMUSG00000053420	-3.66623	0.000176046	0.00121305	67.4518	39.6426	28.9715	1.95169	23.2689	0	7.71337	4.32449	0	0.690977	Gm4792
ENSMUSG00000038840	-3.90794	9.8104e-10	2.68994e-08	44.5182	50.5443	12.9872	44.8889	33.1134	0	3.85668	6.48673	0	2.07293	Birc7
ENSMUSG00000084897	-4.56354	0.000597496	0.00341838	4.04711	0.991064	118.883	0	85.9158	1.93962	0	2.16224	1.19093	3.45488	Gm14226
ENSMUSG00000056978	-5.04937	1.40534e-14	8.78715e-13	44.5182	161.544	37.9627	55.6232	222.844	6.78868	1.92834	2.16224	1.19093	3.45488	Hamp2
