# Supplementary material for: Anaplasma phagocytophilum Transmission Activates Immune Pathways While Repressing Wound Healing in the Skin
Source: Life (Basel). 2022 Nov 24;12(12):1965. doi: 10.3390/life12121965 (PMC9781593; doi:10.3390/life12121965)
Supplement: Supplementary file 1 [file life-12-01965-s001.zip › Supplementary file S6. Differential_expression_analysis_table baseline anaplasma (significant pvalue).xlsx]

## Sheet: Differential_expression_analysi
ID	log2FoldChange	pvalue	padj	Anaplasma1	Anaplasma2	Anaplasma3	Anaplasma4	Anaplasma5	Baseline1	Baseline2	Baseline3	Baseline4	Baseline5	Gene.name
ENSMUSG00000022126	8.98501	3.83716e-30	4.4393e-28	2315.78	1528.37	5763.1	522.837	4126.52	0	7.0361	3.53688	5.1727	11.9115	Acod1
ENSMUSG00000082976	8.46809	2.53021e-07	1.89012e-06	236.885	233.278	135.241	0	56.8653	0	0	0.884221	0.862116	0	Gm15056
ENSMUSG00000079597	8.07542	3.22582e-09	3.39691e-08	23.3002	9.19322	14.3437	169.31	10.4253	0	0	0	0	0	Gm5483
ENSMUSG00000094733	8.05623	8.17725e-14	1.69831e-12	165.69	170.075	59.424	307.739	18.0073	0	0	0.884221	1.72423	0	Gm5416
ENSMUSG00000058427	8.04326	1.46899e-18	5.55162e-17	488.009	174.671	430.311	2102	137.424	3.58432	0.879512	1.76844	0.862116	5.55868	Cxcl2
ENSMUSG00000023041	7.85379	6.33806e-60	5.71947e-57	44665.2	12354.5	15610.1	40569.4	6758.44	95.582	175.902	101.685	71.5556	73.851	Krt6b
ENSMUSG00000029371	7.79751	6.94698e-33	1.03619e-30	1119.7	203.4	696.695	692.147	157.327	3.58432	1.75902	4.4211	2.58635	0.794097	Cxcl5
ENSMUSG00000000204	7.78106	1.03342e-88	3.10853e-85	23082.7	13557.7	31879.9	6772.4	34868.8	123.062	63.3249	104.338	100.868	109.585	Slfn4
ENSMUSG00000022584	7.69861	5.4642e-92	1.97236e-88	10655.9	6850.1	14033.3	2541.78	9226.39	35.8432	48.3732	31.8319	39.6573	52.4104	Ly6c2
ENSMUSG00000030142	7.68611	6.09401e-56	3.92802e-53	1856.25	1259.47	2949.68	573.95	1292.74	3.58432	5.27707	4.4211	8.62116	15.8819	Clec4e
ENSMUSG00000015437	7.59085	3.23223e-36	6.48169e-34	1541.7	1604.22	2120.82	113.938	2172.25	5.97387	10.5541	4.4211	6.89693	11.1174	Gzmb
ENSMUSG00000026420	7.5094	3.22848e-08	2.83403e-07	163.101	29.878	20.491	125.651	1.89551	0	0	1.76844	0	0	Il24
ENSMUSG00000068606	7.46841	2.26101e-25	1.76653e-23	16906.9	5720.48	11251.6	384.408	11556.9	39.4276	51.0117	43.3268	51.727	73.0569	Gm4841
ENSMUSG00000071561	7.33728	6.19987e-141	5.59476e-137	9598.38	8704.83	6073.54	9151.25	3900.01	38.2328	65.0839	58.3586	36.2089	33.3521	BC100530
ENSMUSG00000040026	7.32163	2.81823e-178	5.08634e-174	21451.7	12191.4	18695	20877.3	9556.21	96.7768	105.541	80.4641	143.111	91.3211	Saa3
ENSMUSG00000040809	7.27528	7.39603e-87	1.66854e-83	2086.66	952.647	2779.61	1295.91	3182.56	15.5321	15.8312	13.2633	8.62116	13.4996	Chil3
ENSMUSG00000102051	7.25872	8.98137e-19	3.47845e-17	363.742	111.468	457.974	72.4093	627.414	0	0	7.07376	2.58635	0.794097	I830127L07Rik
ENSMUSG00000041620	7.18652	3.46848e-08	3.03584e-07	45.3059	10.3424	3.07365	55.3718	8.52979	0	0	0	0	0	Mmp1b
ENSMUSG00000079594	7.1722	2.34069e-12	3.92609e-11	72.4895	79.2915	33.8102	64.9554	19.9029	0	0.879512	0.884221	0	0	BC117090
ENSMUSG00000050635	7.15384	2.20186e-07	1.65608e-06	36.2447	67.8	25.6138	48.9827	0	0	0	0.884221	0	0	Sprr2f
ENSMUSG00000079339	7.04071	1.22883e-29	1.369e-27	2645.86	1336.46	3975.26	241.719	6349.96	31.0641	21.9878	9.72643	24.1392	23.8229	Ifit1bl1
ENSMUSG00000028186	7.03349	2.07493e-11	3.04954e-10	164.396	83.8881	162.904	51.1124	4.73877	0	0	1.76844	0.862116	0.794097	Uox
ENSMUSG00000056494	7.02027	6.15321e-08	5.16526e-07	19.4168	6.89491	23.5647	5.32421	107.096	0	0	0	0.862116	0	Cngb3
ENSMUSG00000030017	6.93251	6.44324e-09	6.42828e-08	22.0057	4.59661	21.5156	83.0577	21.7984	0	0.879512	0	0	0	Reg3g
ENSMUSG00000071562	6.92023	5.24581e-56	3.50653e-53	2597.97	1970.8	1127.01	3014.57	665.324	16.7268	15.8312	23.874	6.03481	15.0878	Stfa1
ENSMUSG00000055110	6.88733	4.56637e-10	5.45426e-09	53.0726	35.6237	86.0623	6.38905	139.32	0	1.75902	0	0.862116	0	A630012P03Rik
ENSMUSG00000018930	6.83755	1.76593e-37	3.79423e-35	762.434	502.179	1154.67	471.725	1670.89	2.38955	6.15659	1.76844	12.9317	15.8819	Ccl4
ENSMUSG00000024803	6.80277	9.42091e-31	1.14113e-28	11783.4	5821.6	11453.5	496.216	3941.71	43.0119	47.4937	88.4221	73.2799	47.6458	Ankrd1
ENSMUSG00000026581	6.73184	2.8651e-49	1.43637e-46	3026.43	1652.48	4628.92	822.058	4797.53	23.8955	36.06	13.2633	33.6225	33.3521	Sell
ENSMUSG00000056054	6.73035	4.39403e-64	4.95646e-61	2208.34	4068	2088.03	1302.3	889.942	10.753	18.4698	23.874	25.0014	20.6465	S100a8
ENSMUSG00000047798	6.71754	5.3078e-82	7.98293e-79	1285.39	717.071	1626.99	739	1364.77	14.3373	12.3132	6.18954	6.03481	15.8819	Cd300lf
ENSMUSG00000078783	6.71488	7.23787e-49	3.43761e-46	383.159	190.759	449.778	225.747	363.938	2.38955	3.51805	5.30532	0.862116	3.17639	Gm9733
ENSMUSG00000068893	6.67385	5.43384e-30	6.20696e-28	200.64	137.898	254.089	162.921	84.3502	2.38955	2.63854	2.65266	0.862116	0	Sprr2a2
ENSMUSG00000022902	6.67023	6.1207e-31	7.56619e-29	324.908	302.227	230.524	340.749	76.7681	0	3.51805	5.30532	1.72423	1.58819	Stfa2
ENSMUSG00000057465	6.59618	1.04492e-20	5.11076e-19	372.803	104.573	143.437	417.418	86.2457	0	5.27707	2.65266	3.44846	0	Saa2
ENSMUSG00000042265	6.56572	1.65855e-14	3.78425e-13	146.273	34.4746	66.5958	455.752	51.1788	1.19477	0.879512	0.884221	0.862116	3.97048	Trem1
ENSMUSG00000096001	6.52851	1.45616e-79	2.02159e-76	998.024	1205.46	620.878	676.175	474.825	5.97387	7.0361	7.95799	11.2075	10.3233	2610528A11Rik
ENSMUSG00000111118	6.52565	9.7069e-26	7.85606e-24	405.164	278.095	593.215	71.3444	881.412	7.16865	6.15659	7.07376	2.58635	1.58819	Gm6545
ENSMUSG00000042031	6.4912	2.10141e-09	2.28279e-08	44.0115	19.5356	36.8838	58.5663	9.47755	0	0	1.76844	0	0	Lce3b
ENSMUSG00000074445	6.45241	4.85915e-59	3.98627e-56	999.319	591.813	1345.24	669.786	445.445	7.16865	14.0722	13.2633	7.75904	3.97048	Sprr2a3
ENSMUSG00000021803	6.45168	6.44945e-23	3.99999e-21	309.375	271.2	91.185	211.904	59.7086	1.19477	5.27707	0.884221	0.862116	2.38229	Cdhr1
ENSMUSG00000085295	6.41934	1.48092e-19	6.37891e-18	115.206	124.108	158.805	37.2695	248.312	0	1.75902	0	4.31058	1.58819	4930430E12Rik
ENSMUSG00000038067	6.41563	5.14096e-09	5.23021e-08	63.4283	13.7898	26.6383	107.549	20.8506	0	0	2.65266	0	0	Csf3
ENSMUSG00000024675	6.38922	3.28447e-61	3.48694e-58	7577.74	4540.3	10065.2	2704.7	11082.1	100.361	86.1922	40.6741	84.4874	117.526	Ms4a4c
ENSMUSG00000029379	6.37807	1.0805e-11	1.66531e-10	113.912	51.7118	255.113	211.904	16.1118	0	0	3.53688	0	3.97048	Cxcl3
ENSMUSG00000056071	6.36231	1.17363e-68	1.41211e-65	2507.36	3244.06	2308.31	2092.41	662.481	21.5059	29.9034	25.6424	31.8983	22.2347	S100a9
ENSMUSG00000030144	6.33834	1.14159e-118	6.8678e-115	1071.81	592.962	1272.49	1120.21	977.135	10.753	10.5541	13.2633	13.7939	13.4996	Clec4d
ENSMUSG00000090942	6.27074	9.27886e-27	8.45783e-25	2842.62	890.593	1908.74	138.429	2265.13	17.9216	29.0239	11.4949	25.0014	20.6465	F830016B08Rik
ENSMUSG00000045551	6.21543	1.25556e-34	2.26603e-32	238.18	264.305	668.007	132.04	517.474	4.7791	6.15659	3.53688	6.89693	3.17639	Fpr1
ENSMUSG00000055170	6.18757	4.42814e-16	1.22014e-14	151.451	155.136	315.562	11.7133	325.08	1.19477	1.75902	1.76844	2.58635	5.55868	Ifng
ENSMUSG00000041754	6.15123	7.44513e-13	1.33834e-11	71.195	25.2813	29.712	81.9928	48.3355	1.19477	0	0	0	2.38229	Trem3
ENSMUSG00000052270	6.14881	3.11423e-38	7.49408e-36	679.589	520.566	1228.44	248.108	961.971	9.5582	18.4698	3.53688	6.89693	12.7055	Fpr2
ENSMUSG00000071068	6.12619	3.0475e-34	5.23821e-32	609.688	288.437	742.799	186.347	1021.68	9.5582	11.4337	2.65266	6.89693	10.3233	Treml2
ENSMUSG00000078780	6.12025	3.30602e-51	1.75491e-48	365.036	237.874	449.778	202.32	357.304	2.38955	3.51805	4.4211	2.58635	9.52916	Gm5150
ENSMUSG00000034855	6.06855	7.0922e-16	1.9076e-14	10448.8	4026.63	17767.8	1060.58	24638.8	168.463	137.204	51.2848	247.427	258.876	Cxcl10
ENSMUSG00000022586	6.0088	7.38887e-28	7.24752e-26	657.583	673.403	1133.15	79.8632	405.639	11.9477	9.67464	8.84221	6.03481	9.52916	Ly6i
ENSMUSG00000048455	5.99137	3.24067e-15	7.99011e-14	4638.03	1246.83	1542.97	5633.01	822.651	17.9216	38.6985	124.675	23.2771	13.4996	Sprr1b
ENSMUSG00000111713	5.94698	1.17857e-17	4.02096e-16	164.396	78.1423	192.616	46.8531	575.287	3.58432	3.51805	0.884221	5.1727	3.97048	Gm20234
ENSMUSG00000000182	5.93079	5.55172e-30	6.30173e-28	455.648	95.3796	146.511	281.118	206.611	7.16865	4.39756	2.65266	2.58635	3.17639	Fgf23
ENSMUSG00000078664	5.8987	1.22578e-32	1.75578e-30	165.69	112.617	249.99	127.781	97.6187	1.19477	3.51805	3.53688	2.58635	1.58819	Sprr2a1
ENSMUSG00000074115	5.88685	1.02697e-32	1.49474e-30	455.648	197.654	165.977	559.042	153.536	8.36342	4.39756	5.30532	5.1727	3.17639	Saa1
ENSMUSG00000044703	5.85466	5.41551e-26	4.50411e-24	955.307	486.091	1303.23	196.996	1847.17	29.8694	21.1083	6.18954	10.3454	15.8819	Phf11a
ENSMUSG00000059089	5.85457	1.9144e-54	1.1517e-51	2416.75	1791.53	3977.31	1031.83	4114.2	54.9596	58.0478	26.5266	37.9331	53.2045	Fcgr4
ENSMUSG00000025746	5.8483	9.65369e-40	2.72234e-37	493.187	141.346	422.115	188.477	393.318	8.36342	5.27707	6.18954	4.31058	4.76458	Il6
ENSMUSG00000084257	5.84062	2.50046e-08	2.24519e-07	53.0726	18.3864	20.491	55.3718	7.58204	0	1.75902	0	0	0.794097	Gm11597
ENSMUSG00000035692	5.82549	1.6345e-38	4.09716e-36	8134.35	5102.24	10895.1	2113.71	18412	197.138	168.866	105.222	168.113	148.496	Isg15
ENSMUSG00000054905	5.78286	9.88507e-105	4.46015e-101	3148.11	3284.28	2294.99	2236.17	1416.89	33.4537	38.6985	65.4323	38.7952	47.6458	Stfa3
ENSMUSG00000027398	5.7749	6.45171e-42	2.23924e-39	2640.69	765.335	2248.89	3921.81	872.882	50.1805	34.301	26.5266	40.5195	39.7048	Il1b
ENSMUSG00000070501	5.75074	2.37126e-19	9.8837e-18	194.168	99.9762	299.169	46.8531	332.662	9.5582	2.63854	0.884221	2.58635	3.17639	Ifi214
ENSMUSG00000055030	5.71265	8.6274e-12	1.34921e-10	103.556	101.125	81.9641	38.3343	9.47755	1.19477	0.879512	3.53688	0	0.794097	Sprr2e
ENSMUSG00000043740	5.70218	6.21239e-47	2.80303e-44	1062.75	675.701	1246.88	485.568	1651.94	32.2589	19.3493	7.07376	21.5529	19.0583	B430306N03Rik
ENSMUSG00000032661	5.69315	2.3093e-34	4.08611e-32	5265.84	2816.57	6900.35	1763.38	9052.95	163.684	115.216	32.7162	85.3495	102.438	Oas3
ENSMUSG00000035042	5.65965	1.00663e-20	4.93686e-19	1638.78	1338.76	1774.52	76.6686	1680.37	19.1164	29.9034	11.4949	25.8635	42.0871	Ccl5
ENSMUSG00000035186	5.64042	1.27592e-19	5.56228e-18	500.954	243.62	598.338	63.8905	933.538	2.38955	8.79512	6.18954	15.5181	13.4996	Ubd
ENSMUSG00000020641	5.63826	6.82542e-26	5.62489e-24	12192.5	7799.3	17103.9	1443.93	24191.4	328.563	265.613	126.444	240.53	298.58	Rsad2
ENSMUSG00000050578	5.63589	5.23296e-28	5.21792e-26	754.667	390.712	205.935	944.515	250.207	16.7268	14.0722	8.84221	2.58635	9.52916	Mmp13
ENSMUSG00000000982	5.58133	2.80773e-49	1.43637e-46	365.036	264.305	493.834	507.93	674.801	10.753	7.91561	16.8002	2.58635	10.3233	Ccl3
ENSMUSG00000052212	5.57767	4.22372e-26	3.54557e-24	266.658	126.407	287.899	140.559	453.027	13.1425	7.0361	3.53688	1.72423	2.38229	Cd177
ENSMUSG00000059657	5.57222	1.23405e-05	6.47448e-05	22.0057	5.74576	4.0982	91.5764	3.79102	0	0	0.884221	0.862116	0.794097	Stfa2l1
ENSMUSG00000060183	5.55327	7.29271e-15	1.72955e-13	692.533	328.658	1053.24	19.1672	1164.79	11.9477	10.5541	7.07376	19.8287	19.8524	Cxcl11
ENSMUSG00000017002	5.54203	1.85169e-26	1.62229e-24	1567.58	545.847	1283.76	1263.97	542.116	19.1164	6.15659	53.0532	8.62116	24.617	Slpi
ENSMUSG00000059654	5.49945	5.15917e-09	5.24579e-08	29.7725	5.74576	22.5401	135.235	54.9698	1.19477	0.879512	1.76844	1.72423	0	Reg1
ENSMUSG00000026253	5.49896	1.01314e-07	8.15935e-07	128.151	39.0712	407.771	6.38905	8.52979	3.58432	0.879512	6.18954	1.72423	0.794097	Chrng
ENSMUSG00000042157	5.49201	3.47515e-11	4.93854e-10	210.996	55.1593	97.3323	33.0101	8.52979	1.19477	0.879512	2.65266	2.58635	1.58819	Sprr2i
ENSMUSG00000000386	5.46113	5.47609e-27	5.09446e-25	6450.27	2844.15	7860.35	1229.89	12256.4	193.554	172.384	63.6639	135.352	131.026	Mx1
ENSMUSG00000042212	5.44913	3.55887e-12	5.83384e-11	370.214	420.59	495.883	139.494	66.3428	3.58432	3.51805	22.9897	0	3.97048	Sprr2d
ENSMUSG00000053797	5.42965	5.62953e-57	4.06407e-54	38854.3	16898.3	20274.8	38716.6	9684.16	467.157	691.297	557.059	599.171	571.75	Krt16
ENSMUSG00000068885	5.40999	1.95663e-08	1.80262e-07	55.6615	17.2373	55.3257	90.5116	10.4253	0	0	4.4211	0.862116	0	Lce3f
ENSMUSG00000030187	5.38711	1.11985e-31	1.46457e-29	991.552	712.474	1693.58	317.323	1271.89	20.3112	32.542	7.95799	20.6908	37.3226	Klra2
ENSMUSG00000026700	5.33064	5.26557e-08	4.47424e-07	18.1224	12.6407	10.2455	39.3992	28.4326	0	0.879512	0	1.72423	0	Tnfsf4
ENSMUSG00000091649	5.30716	1.5215e-27	1.47184e-25	3089.86	1732.92	4228.32	757.103	5823.95	124.257	98.5054	33.6004	62.0724	77.0274	Phf11b
ENSMUSG00000023132	5.25682	1.25724e-21	6.85518e-20	526.843	649.271	697.719	66.0202	567.705	5.97387	21.1083	7.95799	19.8287	10.3233	Gzma
ENSMUSG00000103588	5.24186	1.96694e-07	1.49031e-06	148.862	29.878	8.19641	413.159	18.0073	4.7791	3.51805	0	1.72423	6.35277	Gm18445
ENSMUSG00000029380	5.2331	1.59111e-22	9.47737e-21	353.386	145.942	329.905	235.33	67.2906	7.16865	1.75902	11.4949	3.44846	6.35277	Cxcl1
ENSMUSG00000074677	5.22977	1.42257e-60	1.35129e-57	1052.39	680.298	1389.29	499.411	1100.34	35.8432	28.1444	16.8002	18.1044	27.7934	Sirpb1c
ENSMUSG00000073491	5.2127	8.08625e-35	1.53622e-32	3205.07	1975.39	4427.08	1024.38	4945.38	130.23	102.023	38.9057	65.5208	84.1743	Ifi213
ENSMUSG00000079025	5.21243	2.86563e-45	1.2314e-42	1699.62	1037.68	2105.45	1277.81	908.897	14.3373	34.301	61.8954	54.3133	23.8229	Gsdmc
ENSMUSG00000041827	5.20775	5.45856e-25	4.03754e-23	3957.15	2374.15	5099.19	876.365	7906.17	164.879	121.373	38.0215	111.213	111.968	Oasl1
ENSMUSG00000048498	5.191	3.52101e-16	9.77649e-15	159.218	150.539	183.395	23.4265	206.611	4.7791	4.39756	0	3.44846	7.14687	Cd300e
ENSMUSG00000043931	5.16706	9.62022e-13	1.70055e-11	34.9503	63.2034	57.3748	13.8429	54.9698	0	2.63854	0	1.72423	1.58819	Gimap7
ENSMUSG00000035385	5.14184	7.98736e-40	2.28819e-37	4456.81	2209.82	6987.44	1735.69	6420.09	114.698	124.891	69.8534	150.008	158.025	Ccl2
ENSMUSG00000030745	5.09412	8.27466e-84	1.49341e-80	664.055	513.671	639.32	373.76	759.152	15.5321	20.2288	11.4949	16.3802	22.2347	Il21r
ENSMUSG00000047562	5.09258	1.63488e-06	1.02453e-05	108.734	18.3864	5.12275	185.283	15.1641	0	0.879512	7.07376	0.862116	0.794097	Mmp10
ENSMUSG00000025498	5.06115	4.6408e-36	9.10404e-34	19656.3	11785.7	23166.1	5927.98	34351.4	753.903	702.73	327.162	498.303	560.632	Irf7
ENSMUSG00000020826	5.01639	5.60772e-17	1.73599e-15	1372.12	1265.22	3777.52	129.911	864.352	64.5178	32.542	40.6741	52.5891	38.9107	Nos2
ENSMUSG00000105096	5.01262	6.51246e-17	1.98542e-15	1820	818.196	1509.16	62.8257	1374.24	44.2067	30.7829	32.7162	45.6921	19.8524	Gbp10
ENSMUSG00000026390	5.00034	8.28135e-19	3.22116e-17	414.225	263.156	411.869	273.664	1524.94	21.5059	13.1927	5.30532	34.4846	15.8819	Marco
ENSMUSG00000035352	4.99911	1.01419e-21	5.58055e-20	1329.4	860.715	2836.98	374.824	2279.35	43.0119	81.7946	15.0318	42.2437	57.9691	Ccl12
ENSMUSG00000078763	4.96326	1.71292e-37	3.72468e-35	3495.03	1828.3	4126.89	1636.66	4578.6	146.957	128.409	35.3688	101.73	90.527	Slfn1
ENSMUSG00000107480	4.94432	1.38283e-08	1.30812e-07	36.2447	11.4915	33.8102	13.8429	16.1118	0	0.879512	1.76844	0.862116	0	Gm44165
ENSMUSG00000028037	4.94078	4.02932e-31	5.04187e-29	1378.59	1197.42	1876.98	449.363	3340.84	65.7126	59.8068	35.3688	58.6239	49.234	Ifi44
ENSMUSG00000030117	4.932	5.52662e-17	1.71382e-15	38.8336	49.4135	56.3503	27.6859	47.3877	1.19477	0	0.884221	1.72423	3.17639	Gdf3
ENSMUSG00000044701	4.91797	2.80271e-17	9.11412e-16	304.197	135.6	377.035	34.0749	427.437	5.97387	13.1927	7.95799	9.48328	5.55868	Il27
ENSMUSG00000037849	4.88324	8.8571e-22	4.90346e-20	2085.37	877.952	2566.5	532.421	3111.48	101.556	70.361	18.5686	43.1058	77.8215	Ifi206
ENSMUSG00000040328	4.83294	3.93586e-20	1.80749e-18	489.304	247.068	711.038	110.744	799.905	32.2589	19.3493	11.4949	8.62116	11.9115	Olfr56
ENSMUSG00000032446	4.81284	9.78263e-10	1.11925e-08	110.029	91.9322	140.363	8.51874	129.842	0	1.75902	0.884221	6.03481	7.94097	Eomes
ENSMUSG00000095620	4.79625	1.98863e-08	1.82743e-07	37.5392	28.7288	17.4174	35.1398	6.63428	1.19477	0	0	0.862116	2.38229	2010005H15Rik
ENSMUSG00000078922	4.78773	2.11128e-15	5.35173e-14	2504.77	1079.05	3150.49	92.6413	1997.87	74.076	60.6863	42.4426	62.9345	79.4097	Tgtp1
ENSMUSG00000035373	4.73303	1.71005e-41	5.51124e-39	4282.06	2020.21	6236.44	2197.83	6609.64	173.242	202.288	102.57	150.008	174.701	Ccl7
ENSMUSG00000072109	4.69823	2.03003e-23	1.31791e-21	323.614	271.2	425.189	66.0202	534.534	16.7268	12.3132	8.84221	13.7939	11.1174	A530040E14Rik
ENSMUSG00000034459	4.69319	3.97456e-21	2.03787e-19	6309.17	3754.28	8483.28	1555.73	14273.2	416.976	281.444	112.296	263.807	254.905	Ifit1
ENSMUSG00000043939	4.66038	1.47034e-18	5.55162e-17	377.981	153.986	379.084	152.272	814.121	15.5321	18.4698	5.30532	8.62116	26.2052	A530064D06Rik
ENSMUSG00000015947	4.65319	3.10804e-34	5.29188e-32	6902.03	4590.86	9044.74	3306.33	10888.8	356.043	354.443	100.801	263.807	305.727	Fcgr1
ENSMUSG00000000817	4.65305	1.04891e-06	6.854e-06	62.1338	49.4135	57.3748	2.12968	48.3355	1.19477	1.75902	0	0	5.55868	Fasl
ENSMUSG00000026822	4.64721	1.16086e-86	2.32792e-83	3054.91	1365.19	2196.64	2486.41	1585.59	69.2969	86.1922	74.2745	94.8328	100.85	Lcn2
ENSMUSG00000052749	4.62313	2.17007e-26	1.88296e-24	846.573	409.098	1085	345.009	1168.58	48.9858	27.2649	9.72643	35.3468	35.7344	Trim30b
ENSMUSG00000038580	4.59754	4.49803e-09	4.63094e-08	60.8394	42.5186	40.982	3.19453	97.6187	3.58432	0.879512	1.76844	1.72423	2.38229	Sct
ENSMUSG00000056293	4.59473	3.44396e-13	6.52219e-12	142.39	167.776	301.218	135.235	91.9322	3.58432	1.75902	2.65266	23.2771	3.17639	Gsdmc2
ENSMUSG00000043472	4.56868	9.58543e-09	9.30597e-08	188.99	16.0881	66.5958	263.016	25.5894	3.58432	3.51805	12.3791	1.72423	2.38229	Lce3d
ENSMUSG00000068246	4.5647	2.08709e-20	9.88656e-19	797.384	502.179	878.04	203.385	1550.53	26.285	59.8068	15.0318	25.8635	38.9107	Apol9b
ENSMUSG00000048852	4.54384	3.81155e-14	8.26814e-13	2441.34	1000.91	2006.07	90.5116	2152.35	106.335	75.6381	50.4006	42.2437	55.5868	Gm12185
ENSMUSG00000026180	4.51067	3.47317e-07	2.51742e-06	620.044	199.952	358.593	572.885	232.2	3.58432	3.51805	68.085	6.89693	4.76458	Cxcr2
ENSMUSG00000031551	4.50975	1.65229e-08	1.54031e-07	181.224	48.2644	213.107	5.32421	91.9322	7.16865	0.879512	4.4211	2.58635	8.73507	Ido1
ENSMUSG00000006403	4.49852	1.30618e-38	3.32028e-36	1654.31	786.02	582.969	1193.69	801.801	43.0119	44.8551	75.1588	24.1392	34.9403	Adamts4
ENSMUSG00000046259	4.49062	7.38783e-14	1.54682e-12	447.881	260.858	309.414	590.987	100.462	3.58432	11.4337	37.1373	4.31058	19.0583	Sprr2h
ENSMUSG00000062488	4.4679	2.32619e-19	9.7183e-18	4276.88	1776.59	3837.97	572.885	6806.77	223.423	158.312	104.338	154.319	140.555	Ifit3b
ENSMUSG00000095788	4.46723	4.33543e-33	6.63101e-31	626.516	422.888	777.634	299.221	604.668	13.1425	36.06	9.72643	31.0362	32.558	Sirpb1a
ENSMUSG00000053338	4.46157	6.04053e-38	1.41584e-35	321.025	182.715	392.403	143.754	366.781	11.9477	10.5541	11.4949	12.9317	16.676	Tarm1
ENSMUSG00000051682	4.45949	1.13586e-24	8.23295e-23	113.912	49.4135	81.9641	96.9006	56.8653	3.58432	2.63854	5.30532	2.58635	3.97048	Treml4
ENSMUSG00000074896	4.45771	5.80979e-20	2.61484e-18	14205.3	6775.4	14392.9	2475.76	24980.9	743.15	696.574	274.993	551.754	593.19	Ifit3
ENSMUSG00000021953	4.45451	3.28689e-11	4.69317e-10	396.103	151.688	372.937	268.34	258.737	3.58432	9.67464	45.9795	2.58635	3.97048	Tdh
ENSMUSG00000050370	4.45348	9.28584e-17	2.78853e-15	846.573	559.637	1504.04	184.218	1537.26	64.5178	33.4215	14.1475	35.3468	64.3218	Ch25h
ENSMUSG00000057346	4.4424	6.16905e-24	4.2988e-22	652.405	524.013	638.295	159.726	1358.13	29.8694	33.4215	22.1055	34.4846	33.3521	Apol9a
ENSMUSG00000029417	4.42276	7.70664e-14	1.60426e-12	6337.65	2328.18	8356.24	472.79	6569.84	201.917	240.986	75.1588	275.015	328.756	Cxcl9
ENSMUSG00000066861	4.41097	2.4193e-24	1.73268e-22	1083.46	795.213	1499.94	477.049	2455.63	77.6604	67.7224	22.1055	62.0724	67.4982	Oas1g
ENSMUSG00000103105	4.36201	6.0607e-08	5.09234e-07	25.8891	10.3424	35.8593	11.7133	46.44	2.38955	0.879512	0	0	3.17639	Gm18752
ENSMUSG00000087477	4.35215	1.0959e-09	1.24755e-08	46.6004	41.3695	63.5222	6.38905	74.8726	0	1.75902	3.53688	1.72423	3.97048	Gm13822
ENSMUSG00000023341	4.34721	7.12103e-22	4.01626e-20	990.258	776.827	1407.73	288.572	2432.89	71.6865	66.8429	35.3688	62.9345	53.2045	Mx2
ENSMUSG00000045349	4.29624	1.21845e-15	3.20564e-14	665.35	289.586	123.971	695.342	203.767	10.753	14.0722	45.0953	12.9317	17.4701	Sh2d5
ENSMUSG00000095028	4.2935	2.57699e-34	4.47206e-32	425.876	319.464	539.938	215.098	494.728	22.7007	20.2288	7.07376	20.6908	30.9698	Sirpb1b
ENSMUSG00000081723	4.28782	5.44407e-14	1.16415e-12	454.354	232.129	485.637	45.7882	282.431	21.5059	14.0722	3.53688	17.2423	20.6465	Gm15931
ENSMUSG00000097111	4.28214	9.69209e-08	7.82303e-07	44.0115	26.4305	84.0132	4.25937	59.7086	4.7791	1.75902	0	3.44846	1.58819	Peak1os
ENSMUSG00000043263	4.277	3.98716e-21	2.03854e-19	5479.43	2686.72	7154.44	1765.51	7968.72	379.938	294.637	81.3483	243.979	293.022	Ifi209
ENSMUSG00000032691	4.24924	8.15631e-45	3.34557e-42	585.093	278.095	796.076	811.41	473.877	40.6223	30.7829	25.6424	27.5877	30.9698	Nlrp3
ENSMUSG00000052776	4.24341	3.84683e-26	3.24428e-24	2918.99	1858.18	3370.77	1471.61	5192.75	234.176	211.083	58.3586	137.939	141.349	Oas1a
ENSMUSG00000035861	4.24254	5.07415e-08	4.32994e-07	80.2562	32.1763	32.7856	36.2046	5.68653	1.19477	0	4.4211	1.72423	2.38229	Tmprss11b
ENSMUSG00000003051	4.23598	3.97387e-09	4.1195e-08	99.673	869.908	132.167	95.8358	45.4922	10.753	7.91561	22.9897	15.5181	8.73507	Elf3
ENSMUSG00000030156	4.21486	1.51995e-12	2.6101e-11	563.088	328.658	866.77	61.7608	1454.8	21.5059	41.3371	25.6424	43.1058	44.4694	Cd69
ENSMUSG00000054046	4.19828	7.35561e-26	6.00697e-24	987.669	717.071	1058.36	595.247	304.229	21.5059	33.4215	79.5799	31.0362	33.3521	Klk13
ENSMUSG00000004359	4.19583	6.55841e-15	1.56569e-13	814.212	421.739	418.017	80.928	425.542	31.0641	29.0239	5.30532	23.2771	29.3816	Spic
ENSMUSG00000027832	4.19341	2.68804e-19	1.11016e-17	2950.06	867.61	4390.2	2104.13	3091.58	146.957	80.0356	321.856	76.7283	107.203	Ptx3
ENSMUSG00000046352	4.17751	6.42201e-16	1.7351e-14	6487.81	2776.35	2308.31	7026.89	631.205	195.943	126.65	338.656	175.872	225.524	Gjb2
ENSMUSG00000001131	4.16587	2.82603e-74	3.64315e-71	3535.16	1654.78	3304.18	2952.81	1845.28	161.295	142.481	166.233	133.628	137.379	Timp1
ENSMUSG00000027514	4.16483	7.57948e-22	4.24828e-20	7113.03	3683.03	8633.89	2678.08	10214.9	458.794	448.551	104.338	359.502	431.195	Zbp1
ENSMUSG00000066677	4.16361	1.41415e-17	4.77056e-16	1418.72	657.315	1854.44	379.084	2487.86	113.504	97.6259	28.2951	68.9693	71.4687	Pydc3
ENSMUSG00000026459	4.14702	3.51528e-10	4.29545e-09	1351.41	817.047	2325.73	54.3069	318.446	64.5178	46.6142	68.9692	43.1058	51.6163	Myog
ENSMUSG00000062007	4.12583	1.14293e-23	7.62204e-22	186.401	79.2915	162.904	73.4741	226.513	8.36342	11.4337	6.18954	9.48328	6.35277	Hsh2d
ENSMUSG00000058755	4.1094	4.0507e-31	5.04187e-29	240.769	108.02	201.837	302.415	276.744	16.7268	16.7107	6.18954	9.48328	16.676	Osm
ENSMUSG00000109729	4.08504	2.81125e-07	2.07515e-06	25.8891	19.5356	27.6629	8.51874	28.4326	2.38955	4.39756	0	0	0	Gm45418
ENSMUSG00000079227	4.07778	6.38577e-39	1.67029e-36	5463.89	3726.7	7088.87	2797.34	6013.5	338.121	373.793	132.633	311.224	330.344	Ccr5
ENSMUSG00000033213	4.06784	3.75102e-14	8.14661e-13	500.954	326.359	617.804	71.3444	1058.64	48.9858	24.6263	19.4529	28.4498	32.558	AA467197
ENSMUSG00000024737	4.05907	5.97273e-49	2.9134e-46	3128.7	2053.53	3984.48	1514.21	4061.13	164.879	199.649	132.633	183.631	203.289	Slc15a3
ENSMUSG00000026285	4.05147	1.53066e-12	2.62599e-11	59.5449	31.0271	50.203	21.2968	87.1934	0	4.39756	4.4211	1.72423	3.97048	Pdcd1
ENSMUSG00000006014	4.04998	9.48433e-22	5.23465e-20	3181.77	595.261	2860.55	5062.26	3048.93	108.725	215.481	191.876	187.941	185.819	Prg4
ENSMUSG00000022501	4.03422	6.21792e-07	4.26534e-06	22.0057	22.983	25.6138	3.19453	27.4849	0	1.75902	0	1.72423	2.38229	Prm1
ENSMUSG00000074433	4.02411	2.26301e-09	2.44697e-08	62.1338	14.939	46.1048	79.8632	28.4326	0	1.75902	7.95799	2.58635	1.58819	Lce3e
ENSMUSG00000029561	4.02344	3.17778e-25	2.44053e-23	11023.6	6801.83	12102	4467.01	17252	912.808	764.296	253.771	612.102	633.689	Oasl2
ENSMUSG00000020638	4.01613	3.47034e-14	7.58266e-13	3998.57	2322.44	5911.66	856.133	11201.5	365.601	339.492	142.36	318.121	335.903	Cmpk2
ENSMUSG00000003283	4.00898	8.37275e-30	9.44446e-28	2742.95	1724.88	3155.62	1088.27	3254.59	163.684	174.143	60.127	181.044	164.378	Hck
ENSMUSG00000082292	4.00133	1.61764e-14	3.70027e-13	2010.29	800.959	2483.51	457.882	3094.42	139.789	134.565	28.2951	108.627	141.349	Gm12250
ENSMUSG00000045932	4.0007	4.42531e-15	1.07639e-13	10887.7	5506.74	14969.7	1621.75	18424.4	814.836	709.766	290.909	668.14	728.187	Ifit2
ENSMUSG00000005800	3.99069	5.94801e-24	4.16084e-22	221.352	62.0542	110.651	108.614	166.805	11.9477	7.0361	7.07376	7.75904	8.73507	Mmp8
ENSMUSG00000102037	3.98875	1.6906e-20	8.11487e-19	64.7227	62.0542	76.8413	35.1398	76.7681	3.58432	5.27707	0.884221	6.89693	3.17639	Bcl2a1a
ENSMUSG00000063234	3.979	1.2926e-15	3.37123e-14	67.3116	34.4746	85.0377	40.464	46.44	3.58432	3.51805	5.30532	5.1727	0	Gpr84
ENSMUSG00000098934	3.96596	1.06503e-07	8.54299e-07	27.1835	18.3864	33.8102	9.58358	36.9624	2.38955	0	0	0.862116	4.76458	Gm18853
ENSMUSG00000034774	3.96056	5.25595e-18	1.8784e-16	445.292	344.746	1135.2	522.837	746.831	13.1425	46.6142	39.7899	82.7631	22.2347	Dsg1c
ENSMUSG00000040035	3.95949	5.35411e-29	5.71781e-27	82.8451	67.8	51.2275	80.928	85.2979	7.16865	4.39756	5.30532	2.58635	4.76458	Disp2
ENSMUSG00000046203	3.94628	1.28178e-06	8.20921e-06	86.7285	33.3254	54.3012	105.419	5.68653	0	3.51805	10.6106	1.72423	2.38229	Sprr2g
ENSMUSG00000056290	3.92254	7.0632e-18	2.48978e-16	928.124	684.895	1032.75	175.699	999.881	54.9596	60.6863	16.8002	56.0375	63.5277	Ms4a4b
ENSMUSG00000046031	3.91978	3.83891e-16	1.06428e-14	750.784	586.068	1248.93	155.467	1266.2	64.5178	56.2888	25.6424	42.2437	76.2333	Fam26f
ENSMUSG00000096140	3.89359	3.07169e-11	4.41033e-10	75.0784	89.6339	91.185	23.4265	105.201	2.38955	3.51805	2.65266	14.656	2.38229	Ankrd66
ENSMUSG00000057135	3.87301	2.43415e-26	2.08207e-24	670.527	444.722	759.192	191.672	859.614	39.4276	36.9395	30.0635	54.3133	38.9107	Scimp
ENSMUSG00000078921	3.86997	5.28897e-17	1.65434e-15	3083.39	1426.1	3961.94	548.394	3649.8	182.801	199.649	80.4641	193.976	209.642	Tgtp2
ENSMUSG00000111818	3.8592	2.52459e-08	2.26347e-07	24.5946	39.0712	27.6629	6.38905	35.0669	2.38955	4.39756	0.884221	0.862116	0.794097	Gm17749
ENSMUSG00000062991	3.85245	1.97424e-13	3.86874e-12	267.952	143.644	80.9395	195.931	60.6563	17.9216	7.91561	17.6844	3.44846	5.55868	Nrg1
ENSMUSG00000068245	3.84509	3.0768e-25	2.38088e-23	3603.76	2737.28	4400.45	1246.93	6226.75	323.784	294.637	143.244	258.635	247.758	Phf11d
ENSMUSG00000044594	3.84201	2.68569e-05	0.000129881	212.291	89.6339	390.354	35.1398	36.0147	2.38955	2.63854	41.5584	1.72423	4.76458	Serpinb3a
ENSMUSG00000033777	3.81432	2.46555e-42	8.72516e-40	1588.3	944.603	1583.96	1012.66	1362.87	107.53	109.06	38.0215	111.213	96.0857	Tlr13
ENSMUSG00000013974	3.81127	5.81498e-24	4.08361e-22	274.424	114.915	223.352	205.515	130.79	14.3373	13.1927	3.53688	18.1044	18.2642	Mcemp1
ENSMUSG00000073821	3.80312	5.36755e-06	3.02919e-05	82.8451	14.939	11.2701	27.6859	12.3208	1.19477	0	4.4211	0.862116	3.97048	8030451A03Rik
ENSMUSG00000052477	3.79018	6.15524e-14	1.31002e-12	137.212	148.241	177.247	24.4914	146.902	13.1425	11.4337	4.4211	6.03481	11.1174	C130026I21Rik
ENSMUSG00000087052	3.78287	3.79007e-13	7.14021e-12	63.4283	29.878	73.7677	30.8804	90.9845	7.16865	2.63854	0.884221	4.31058	6.35277	Gm8093
ENSMUSG00000090356	3.77991	8.22697e-10	9.51797e-09	630.399	256.261	514.325	598.441	237.886	8.36342	12.3132	102.57	13.7939	25.4111	Teddm3
ENSMUSG00000094796	3.77614	1.02948e-15	2.72435e-14	367.625	224.085	507.153	134.17	691.861	33.4537	31.6624	7.95799	31.0362	36.5285	BC147527
ENSMUSG00000021758	3.71953	3.00508e-09	3.1754e-08	69.9005	42.5186	80.9395	10.6484	157.327	5.97387	7.0361	5.30532	6.89693	2.38229	Ddx4
ENSMUSG00000064232	3.70947	2.44419e-06	1.48829e-05	18.1224	24.1322	11.2701	46.8531	6.63428	1.19477	2.63854	0.884221	3.44846	0	Gm5414
ENSMUSG00000033355	3.70585	3.43453e-31	4.36524e-29	3729.32	2878.63	4566.42	2059.4	5731.07	445.651	328.058	154.739	270.704	255.699	Rtp4
ENSMUSG00000029019	3.69899	1.79432e-08	1.66498e-07	84.1395	26.4305	54.3012	55.3718	10.4253	5.97387	1.75902	7.07376	1.72423	1.58819	Nppb
ENSMUSG00000028364	3.69553	4.06685e-13	7.65366e-12	17379.3	4274.85	3814.4	16003.5	2154.25	523.311	546.177	879.799	737.971	679.747	Tnc
ENSMUSG00000030069	3.67943	0.000107582	0.000448519	62.1338	10.3424	8.19641	35.1398	2.84326	2.38955	0	4.4211	1.72423	0.794097	Prok2
ENSMUSG00000024679	3.67924	1.60798e-28	1.64891e-26	6161.6	3735.89	7159.56	3460.74	7020.97	488.663	536.502	159.16	442.266	523.31	Ms4a6d
ENSMUSG00000046718	3.66686	1.39728e-26	1.25463e-24	8402.3	5983.64	9737.33	4298.77	16770.5	829.174	882.151	411.163	689.693	746.451	Bst2
ENSMUSG00000017830	3.66354	3.46139e-33	5.33942e-31	3016.08	1962.75	3412.78	1539.76	4781.42	293.915	274.408	151.202	232.771	209.642	Dhx58
ENSMUSG00000037411	3.66261	1.03493e-60	1.03769e-57	2666.58	1519.18	2504	2581.18	1282.31	149.347	171.505	154.739	187.941	169.143	Serpine1
ENSMUSG00000078853	3.65321	2.04848e-14	4.63876e-13	11449.4	5227.49	12598.9	1546.15	13710.2	685.801	775.73	354.572	796.595	926.711	Igtp
ENSMUSG00000006642	3.64896	1.24136e-05	6.50525e-05	78.9617	9.19322	33.8102	128.846	7.58204	8.36342	3.51805	1.76844	0.862116	6.35277	Tcf23
ENSMUSG00000074419	3.64448	1.89783e-25	1.48922e-23	172.162	111.468	230.524	89.4467	155.432	9.5582	13.1927	7.07376	11.2075	19.0583	Gm15448
ENSMUSG00000089929	3.62818	1.53317e-27	1.47184e-25	235.591	147.091	228.475	122.457	217.036	10.753	17.5902	6.18954	25.0014	16.676	Bcl2a1b
ENSMUSG00000110368	3.62813	8.71905e-13	1.55036e-11	95.7896	52.861	54.3012	46.8531	33.1714	1.19477	2.63854	1.76844	6.89693	9.52916	Gm45518
ENSMUSG00000090881	3.62743	1.14482e-10	1.5159e-09	63.4283	28.7288	87.0868	14.9078	97.6187	5.97387	3.51805	3.53688	5.1727	5.55868	Gm6904
ENSMUSG00000105504	3.62367	6.81427e-13	1.23478e-11	4889.15	2307.5	7110.38	782.659	7081.62	397.86	377.311	149.433	461.232	412.93	Gbp5
ENSMUSG00000015314	3.60684	2.30165e-17	7.55275e-16	173.457	109.169	223.352	54.3069	148.798	15.5321	7.91561	5.30532	13.7939	15.8819	Slamf6
ENSMUSG00000089942	3.59743	8.57371e-14	1.76642e-12	398.692	202.251	418.017	130.976	245.468	13.1425	31.6624	4.4211	34.4846	30.9698	Pira2
ENSMUSG00000029322	3.59706	3.341e-22	1.93264e-20	8002.32	3954.23	9888.97	3952.69	10486	822.005	685.14	234.318	672.45	585.249	Plac8
ENSMUSG00000033450	3.58095	1.88013e-15	4.79952e-14	394.809	162.03	345.274	102.225	651.108	20.3112	27.2649	22.9897	28.4498	38.9107	Tagap
ENSMUSG00000050063	3.5764	2.7895e-24	1.98992e-22	4587.55	1628.35	4064.39	4551.14	1781.78	238.955	241.866	223.708	218.115	469.311	Klk6
ENSMUSG00000050241	3.57489	2.54368e-10	3.18145e-09	147.568	91.9322	119.872	11.7133	72.9771	7.16865	7.0361	7.07376	11.2075	4.76458	Klre1
ENSMUSG00000078616	3.56641	7.95232e-12	1.25348e-10	473.77	188.461	597.313	142.689	622.675	41.8171	47.4937	6.18954	31.8983	43.6753	Trim30c
ENSMUSG00000028270	3.5483	2.23945e-12	3.77871e-11	16253.2	6870.78	22629.3	2424.65	20200.4	1195.97	1321.91	477.479	1311.28	1538.17	Gbp2
ENSMUSG00000020407	3.53316	2.53951e-59	2.18253e-56	700.3	559.637	890.335	428.067	640.682	60.9335	55.4093	55.7059	64.6587	42.0871	Upp1
ENSMUSG00000070427	3.52864	2.65361e-23	1.69831e-21	1671.14	1151.45	2464.04	510.059	2082.22	138.594	135.445	98.1485	150.87	159.613	Il18bp
ENSMUSG00000063388	3.52649	9.54291e-10	1.09561e-08	4200.5	1794.98	2978.37	217.228	4283.85	265.24	379.949	225.476	185.355	113.556	BC023105
ENSMUSG00000054072	3.525	1.71657e-13	3.40072e-12	13277.2	5551.55	14148	2251.08	17123.1	1074.1	943.717	366.952	995.744	1167.32	Iigp1
ENSMUSG00000017652	3.52372	1.13321e-17	3.88826e-16	1566.29	966.437	2029.64	466.401	2321.05	139.789	167.107	55.7059	143.973	132.614	Cd40
ENSMUSG00000024401	3.5203	1.62506e-30	1.92955e-28	542.376	511.373	862.672	265.146	739.249	60.9335	38.6985	51.2848	40.5195	63.5277	Tnf
ENSMUSG00000055541	3.51569	8.65384e-32	1.14003e-29	867.285	769.932	1163.89	458.947	1107.93	83.6342	84.4332	38.0215	75.0041	100.85	Lair1
ENSMUSG00000078920	3.51357	1.30881e-16	3.82844e-15	4981.06	2454.59	6445.45	1566.38	7281.6	534.064	432.72	160.928	409.505	453.429	Ifi47
ENSMUSG00000037944	3.51333	1.54072e-19	6.58931e-18	570.854	291.885	493.834	141.624	443.549	27.4798	24.6263	21.2213	51.727	44.4694	Ccr7
ENSMUSG00000014543	3.50795	5.41586e-13	9.97402e-12	47.8948	26.4305	44.0557	31.9453	26.5371	3.58432	7.0361	1.76844	2.58635	0.794097	Klra17
ENSMUSG00000016496	3.49524	5.9621e-15	1.43281e-13	5542.85	2843	7181.08	803.956	6477.9	413.392	360.6	326.277	402.608	523.31	Cd274
ENSMUSG00000040055	3.4951	2.09551e-14	4.73338e-13	996.73	381.519	449.778	1088.27	162.066	45.4014	43.0961	86.6536	50.0027	47.6458	Gjb6
ENSMUSG00000031444	3.49417	3.22463e-31	4.12752e-29	363.742	312.569	361.666	159.726	275.797	21.5059	34.301	16.8002	37.9331	19.8524	F10
ENSMUSG00000072621	3.47703	2.54221e-22	1.49941e-20	267.952	230.98	332.979	126.716	470.086	34.6485	35.1805	22.1055	18.9666	18.2642	Slfn10-ps
ENSMUSG00000104713	3.45783	1.76384e-15	4.52828e-14	2937.12	1601.92	3553.14	445.104	3164.55	235.371	209.324	142.36	231.047	246.964	Gbp6
ENSMUSG00000031880	3.4486	6.275e-33	9.51691e-31	2058.18	1535.27	1216.14	576.08	1516.41	158.905	115.216	113.18	123.283	122.291	Rrad
ENSMUSG00000028859	3.44487	5.08157e-29	5.45906e-27	2634.21	1438.74	2566.5	1975.28	1965.64	200.722	257.697	70.7376	243.117	199.318	Csf3r
ENSMUSG00000021886	3.43921	2.63438e-32	3.62941e-30	789.617	487.241	725.382	356.722	695.652	58.544	60.6863	26.5266	69.8314	65.91	Gpr65
ENSMUSG00000036067	3.43703	5.70041e-19	2.27613e-17	802.562	509.074	1088.07	214.033	1140.15	69.2969	58.0478	63.6639	90.5222	65.1159	Slc2a6
ENSMUSG00000108393	3.42706	1.87547e-13	3.68924e-12	42.717	29.878	26.6383	29.8156	37.9102	3.58432	4.39756	1.76844	6.03481	0	Gm32633
ENSMUSG00000079852	3.42685	4.70543e-06	2.68661e-05	50.4837	74.6949	67.6204	6.38905	35.0669	2.38955	5.27707	0	3.44846	10.3233	Klra4
ENSMUSG00000000791	3.41941	3.51621e-15	8.64585e-14	381.864	265.454	587.068	86.2522	420.803	21.5059	26.3854	27.4108	44.83	42.0871	Il12rb1
ENSMUSG00000039699	3.4152	6.26402e-12	1.00136e-10	746.9	383.817	1165.94	165.051	959.128	60.9335	83.5537	20.3371	81.901	73.851	Batf2
ENSMUSG00000046879	3.41141	5.48341e-19	2.19921e-17	10288.3	6767.36	11647.1	2294.73	13223.1	961.794	863.681	521.69	888.842	920.358	Irgm1
ENSMUSG00000035951	3.40714	0.00634601	0.0164158	2.58891	108.02	2.0491	1.06484	13.2686	2.38955	5.27707	0.884221	3.44846	0	Ascl3
ENSMUSG00000051048	3.40256	3.53985e-20	1.63394e-18	135.918	43.6678	98.3569	92.6413	69.1861	7.16865	8.79512	7.07376	10.3454	7.94097	P4ha3
ENSMUSG00000027670	3.40008	7.06076e-08	5.85628e-07	67.3116	19.5356	24.5892	67.0851	13.2686	3.58432	6.15659	0.884221	4.31058	3.17639	Ocstamp
ENSMUSG00000053835	3.3941	3.41208e-23	2.16074e-21	1941.68	1411.16	2289.87	704.925	2432.89	210.28	210.203	84.8852	172.423	158.025	H2-T24
ENSMUSG00000066756	3.38848	9.87473e-12	1.53241e-10	179.929	117.214	76.8413	193.801	35.0669	8.36342	15.8312	6.18954	18.9666	7.94097	Igfl3
ENSMUSG00000025044	3.38181	3.36179e-29	3.67719e-27	2695.05	1693.85	3440.44	1913.52	3095.37	244.929	317.504	103.454	274.153	291.434	Msr1
ENSMUSG00000035208	3.37122	4.99987e-17	1.56663e-15	3009.61	1737.52	3634.08	1192.62	4406.11	326.174	352.684	93.7274	280.188	298.58	Slfn8
ENSMUSG00000062593	3.36723	2.51403e-31	3.24094e-29	10725.8	6081.31	11755.7	5181.52	9980.81	900.86	962.186	431.5	900.911	1041.86	Lilrb4a
ENSMUSG00000028268	3.36353	1.45614e-16	4.21837e-15	7606.21	3640.51	8219.97	1729.3	9199.86	622.478	682.502	307.709	706.073	634.483	Gbp3
ENSMUSG00000022534	3.34465	2.06815e-20	9.82262e-19	1218.08	653.868	1307.33	600.571	1167.63	82.4395	103.782	33.6004	128.455	138.173	Mefv
ENSMUSG00000025804	3.33049	3.71568e-30	4.32648e-28	1461.44	723.966	1547.07	1430.08	1141.1	199.527	138.083	66.3165	107.765	116.732	Ccr1
ENSMUSG00000024397	3.32216	4.28014e-39	1.136e-36	2128.08	1698.45	2580.84	1443.93	2627.18	246.124	255.938	106.991	212.943	226.318	Aif1
ENSMUSG00000062524	3.3146	6.62006e-14	1.39741e-12	124.268	95.3796	137.29	36.2046	119.417	7.16865	10.5541	3.53688	14.656	15.0878	Ncr1
ENSMUSG00000083822	3.30331	7.6118e-15	1.79344e-13	38.8336	51.7118	64.5467	22.3617	54.9698	4.7791	5.27707	4.4211	6.03481	3.17639	Hmgb1-ps5
ENSMUSG00000027737	3.29739	6.54544e-15	1.56466e-13	293.841	143.644	210.033	369.5	97.6187	21.5059	28.1444	37.1373	16.3802	10.3233	Slc7a11
ENSMUSG00000079451	3.29537	4.54228e-41	1.38948e-38	625.222	463.108	419.041	290.702	362.99	32.2589	34.301	56.5901	44.83	50.8222	Tmprss11g
ENSMUSG00000053318	3.28935	2.0767e-11	3.04965e-10	1223.26	699.834	1888.25	304.545	1338.23	103.945	148.638	28.2951	126.731	150.084	Slamf8
ENSMUSG00000089727	3.27332	5.02042e-09	5.12202e-08	60.8394	94.2305	56.3503	15.9726	56.8653	3.58432	10.5541	0.884221	6.89693	7.14687	Klra8
ENSMUSG00000075269	3.25398	1.20358e-16	3.54358e-15	115.206	40.2203	81.9641	61.7608	103.305	11.9477	10.5541	8.84221	3.44846	7.94097	Bex6
ENSMUSG00000039264	3.24952	7.48607e-11	1.02046e-09	495.776	375.773	422.115	75.6038	381.945	34.6485	29.0239	10.6106	50.0027	59.5573	Gimap3
ENSMUSG00000025877	3.2299	8.58166e-17	2.59434e-15	3172.71	1851.28	4558.23	1291.65	3628.95	372.77	393.142	112.296	312.948	354.961	Hk3
ENSMUSG00000040264	3.20204	1.05176e-05	5.58628e-05	240.769	198.803	831.935	17.0375	207.558	31.0641	46.6142	7.07376	29.3119	48.4399	Gbp2b
ENSMUSG00000056656	3.1974	5.01448e-21	2.53505e-19	187.696	253.963	262.285	110.744	356.356	14.3373	30.7829	34.4846	27.5877	19.8524	Apol8
ENSMUSG00000046323	3.16353	1.19341e-07	9.46342e-07	11.6501	29.878	13.3192	13.8429	27.4849	1.19477	1.75902	0.884221	4.31058	2.38229	Dppa3
ENSMUSG00000032690	3.15724	8.43702e-16	2.24589e-14	4938.34	2624.66	5206.77	2503.44	7356.47	627.257	669.309	162.697	505.2	572.544	Oas2
ENSMUSG00000022755	3.15658	8.07091e-07	5.40898e-06	24.5946	12.6407	35.8593	6.38905	25.5894	2.38955	0.879512	3.53688	3.44846	1.58819	Adgrg7
ENSMUSG00000075010	3.14857	3.73195e-13	7.03807e-12	2256.23	1844.39	3557.24	500.476	3320.93	271.214	277.926	129.096	302.603	313.668	AW112010
ENSMUSG00000081665	3.14743	4.37142e-14	9.45987e-13	191.579	80.4406	193.64	54.3069	127.947	14.3373	14.9517	7.07376	21.5529	15.0878	Gm15922
ENSMUSG00000072620	3.14716	3.80654e-23	2.39374e-21	6331.18	4215.09	7227.18	3259.48	9289.89	887.718	747.585	337.772	761.248	689.276	Slfn2
ENSMUSG00000047293	3.1456	2.28257e-08	2.06496e-07	62.1338	21.8339	95.2832	22.3617	131.738	4.7791	9.67464	9.72643	8.62116	4.76458	Gpr15
ENSMUSG00000062082	3.14045	1.50616e-12	2.59382e-11	359.858	252.813	515.349	70.2796	490.937	35.8432	43.9756	23.874	45.6921	42.0871	Cd200r4
ENSMUSG00000103219	3.13552	4.32269e-06	2.48934e-05	46.6004	42.5186	87.0868	4.25937	85.2979	3.58432	12.3132	2.65266	5.1727	6.35277	Gm37787
ENSMUSG00000038037	3.13523	5.48241e-12	8.83451e-11	1448.49	767.634	2256.06	413.159	3460.25	166.074	174.143	207.792	190.528	211.23	Socs1
ENSMUSG00000070719	3.12685	0.00282718	0.00813666	38.8336	21.8339	15.3683	100.095	8.52979	1.19477	0	15.0318	0	4.76458	Pla2g4d
ENSMUSG00000067591	3.12542	1.00595e-08	9.72438e-08	59.5449	63.2034	67.6204	13.8429	53.0743	4.7791	5.27707	0.884221	10.3454	7.94097	Klra3
ENSMUSG00000053846	3.12142	7.95429e-15	1.8717e-13	1628.42	904.383	2092.13	399.316	2495.44	168.463	130.168	208.676	174.147	182.642	Lipg
ENSMUSG00000034438	3.11747	8.532e-13	1.5231e-11	834.923	682.596	1478.43	241.719	862.457	86.0238	88.8307	38.0215	125.869	133.408	Gbp8
ENSMUSG00000022686	3.10603	1.14449e-23	7.62204e-22	216.174	105.722	234.622	112.873	177.23	25.0903	13.1927	15.0318	22.415	23.0288	B3gnt5
ENSMUSG00000015854	3.10464	5.09778e-05	0.000230994	194.168	45.9661	76.8413	126.716	952.494	46.5962	49.2527	5.30532	23.2771	38.1166	Cd5l
ENSMUSG00000014782	3.0916	1.4287e-08	1.34885e-07	37.5392	20.6847	33.8102	12.7781	25.5894	1.19477	1.75902	3.53688	6.89693	1.58819	Plekhg4
ENSMUSG00000053044	3.08627	2.90686e-10	3.58844e-09	64.7227	32.1763	40.982	18.1023	74.8726	5.97387	2.63854	7.95799	4.31058	6.35277	Cd8b1
ENSMUSG00000028874	3.08361	4.44845e-43	1.60571e-40	2326.13	1277.86	2245.82	1347.03	1807.37	180.411	232.191	148.549	256.911	242.994	Fgr
ENSMUSG00000053063	3.07149	1.02926e-23	6.93141e-22	1087.34	1072.16	1599.32	727.287	1310.74	126.646	175.902	55.7059	168.975	161.996	Clec12a
ENSMUSG00000029082	3.0665	2.67027e-16	7.47677e-15	2247.17	1459.42	3120.78	1228.83	3050.82	390.691	251.541	91.0747	314.672	278.728	Bst1
ENSMUSG00000079419	3.06395	2.8606e-15	7.1113e-14	3513.15	1975.39	3805.18	2088.16	3809.97	421.756	486.37	88.4221	392.263	428.018	Ms4a6c
ENSMUSG00000023903	3.0608	2.44407e-12	4.0881e-11	551.438	171.224	578.871	111.808	390.475	53.7649	35.1805	27.4108	50.0027	50.0281	Mmp25
ENSMUSG00000035148	3.06021	0.000357956	0.00132195	28.478	5.74576	53.2766	5.32421	49.2832	4.7791	1.75902	0	2.58635	7.94097	Gpr33
ENSMUSG00000032487	3.04994	8.27785e-18	2.89164e-16	548.849	262.007	672.105	811.41	226.513	72.8813	56.2888	73.3903	48.2785	53.9986	Ptgs2
ENSMUSG00000024677	3.0498	1.23513e-17	4.19015e-16	5432.83	2974.01	5913.71	2838.87	5624.92	591.414	731.754	177.728	612.102	638.454	Ms4a6b
ENSMUSG00000025058	3.04946	1.67761e-16	4.79832e-15	295.136	183.864	294.046	134.17	385.736	35.8432	36.06	10.6106	40.5195	33.3521	5430427O19Rik
ENSMUSG00000104291	3.0454	5.31874e-25	3.9613e-23	344.325	357.386	476.416	170.375	553.489	44.2067	40.4576	45.0953	57.7618	42.8812	A130071D04Rik
ENSMUSG00000072844	3.04186	1.7939e-11	2.66252e-10	587.682	381.519	1216.14	235.33	1589.38	91.9977	125.77	106.106	75.0041	88.1447	G530011O06Rik
ENSMUSG00000051648	3.03986	8.31025e-06	4.50536e-05	38.8336	24.1322	27.6629	2.12968	33.1714	2.38955	5.27707	1.76844	2.58635	3.17639	Kctd19
ENSMUSG00000052485	3.03006	2.54799e-16	7.16296e-15	198.052	148.241	307.365	77.7335	322.237	26.285	21.9878	25.6424	24.1392	30.9698	Tmem171
ENSMUSG00000058728	3.0034	1.71432e-09	1.89584e-08	44.0115	21.8339	27.6629	15.9726	35.0669	3.58432	4.39756	0.884221	2.58635	6.35277	Cd300c
ENSMUSG00000021624	2.99794	1.90533e-14	4.33638e-13	1900.26	1488.15	2720.18	751.779	2907.71	248.513	293.757	91.0747	283.636	305.727	Cd180
ENSMUSG00000066363	2.99742	2.18943e-08	1.99067e-07	353.386	181.566	696.695	70.2796	537.377	41.8171	47.4937	18.5686	50.0027	72.2628	Serpina3f
ENSMUSG00000027360	2.99537	9.35874e-21	4.61493e-19	1359.18	468.854	1055.29	2030.65	1156.26	137.399	143.361	122.022	180.182	177.878	Hdc
ENSMUSG00000034987	2.98715	1.79343e-20	8.58565e-19	368.92	153.986	374.986	179.958	267.267	23.8955	43.0961	24.7582	29.3119	47.6458	Hrh2
ENSMUSG00000044827	2.98409	2.84579e-28	2.86932e-26	1145.59	804.406	1002.01	806.085	891.837	139.789	139.842	45.0953	137.939	125.467	Tlr1
ENSMUSG00000099974	2.98389	3.08691e-25	2.38088e-23	199.346	135.6	209.008	115.003	187.655	13.1425	27.2649	12.3791	29.3119	23.8229	Bcl2a1d
ENSMUSG00000029798	2.97241	1.65327e-15	4.2626e-14	2161.74	1412.31	2726.33	660.202	3400.54	291.525	294.637	162.697	288.809	282.698	Herc6
ENSMUSG00000018925	2.96523	7.95921e-06	4.3385e-05	19.4168	19.5356	14.3437	6.38905	40.7535	3.58432	1.75902	5.30532	1.72423	0.794097	Heatr9
ENSMUSG00000024502	2.96494	1.48678e-11	2.24054e-10	41.4225	33.3254	85.0377	34.0749	32.2237	4.7791	7.91561	6.18954	6.89693	3.17639	Jakmip2
ENSMUSG00000045322	2.96433	1.04575e-12	1.84134e-11	2588.91	1129.62	2594.16	764.557	2523.87	246.124	319.263	81.3483	277.601	305.727	Tlr9
ENSMUSG00000086845	2.96193	6.65738e-08	5.5472e-07	46.6004	32.1763	27.6629	25.5562	37.9102	10.753	0	3.53688	6.89693	1.58819	Gm13010
ENSMUSG00000030107	2.95771	2.8385e-11	4.08852e-10	3359.11	2367.25	4342.05	984.979	7450.3	584.245	577.84	230.782	470.715	518.545	Usp18
ENSMUSG00000030921	2.95247	8.11825e-16	2.16423e-14	5453.54	2863.69	6172.92	2640.81	7582.04	788.551	795.959	247.582	642.276	718.658	Trim30a
ENSMUSG00000078452	2.9492	1.76263e-07	1.35313e-06	20.7113	27.5797	28.6874	41.5288	20.8506	2.38955	10.5541	1.76844	0.862116	2.38229	Raet1d
ENSMUSG00000104088	2.94644	1.14767e-06	7.42676e-06	33.6558	16.0881	51.2275	12.7781	29.3804	7.16865	5.27707	0	3.44846	3.17639	Gm38275
ENSMUSG00000050493	2.93873	2.2679e-28	2.31249e-26	204.524	148.241	162.904	209.774	236.939	31.0641	35.1805	15.0318	30.1741	15.0878	Fam167b
ENSMUSG00000009214	2.93779	0.000496966	0.00176711	67.3116	34.4746	121.922	12.7781	0.947755	7.16865	2.63854	7.95799	6.89693	6.35277	Mymk
ENSMUSG00000033520	2.92513	0.00205423	0.00614736	9.06118	11.4915	35.8593	5.32421	50.231	0	0	8.84221	1.72423	3.97048	Idi2
ENSMUSG00000061259	2.92173	2.35656e-08	2.1255e-07	31.0669	47.1152	36.8838	17.0375	13.2686	4.7791	3.51805	1.76844	6.03481	3.17639	Tmprss11d
ENSMUSG00000040483	2.91758	7.91941e-19	3.09371e-17	3071.74	2224.76	3308.27	1253.32	4847.77	468.352	452.069	224.592	389.676	412.136	Xaf1
ENSMUSG00000070034	2.9174	3.2375e-14	7.11697e-13	2909.93	1622.6	3518.31	1190.49	4827.86	411.003	438.877	166.233	420.713	425.636	Sp110
ENSMUSG00000016498	2.91174	1.59861e-15	4.13349e-14	98.3785	97.6779	187.493	53.2421	91.9322	14.3373	14.0722	8.84221	14.656	18.2642	Pdcd1lg2
ENSMUSG00000079053	2.90107	7.3379e-14	1.53815e-12	36.2447	33.3254	30.7365	21.2968	34.1192	3.58432	4.39756	5.30532	3.44846	3.97048	Gm14010
ENSMUSG00000086866	2.90089	4.55673e-08	3.91246e-07	62.1338	39.0712	56.3503	12.7781	105.201	11.9477	7.0361	4.4211	6.03481	7.94097	4930512H18Rik
ENSMUSG00000026536	2.90051	3.53516e-14	7.71494e-13	4301.47	2131.68	5138.12	1762.31	7136.59	641.594	645.562	270.572	584.515	599.543	Mnda
ENSMUSG00000053977	2.89924	9.2962e-10	1.07001e-08	147.568	79.2915	106.553	34.0749	154.484	9.5582	21.1083	5.30532	12.0696	21.4406	Cd8a
ENSMUSG00000027368	2.88113	6.84676e-24	4.73449e-22	343.03	307.973	312.488	167.18	500.415	33.4537	46.6142	35.3688	55.1754	50.0281	Dusp2
ENSMUSG00000033024	2.87041	1.79174e-07	1.37313e-06	40.1281	44.8169	46.1048	12.7781	33.1714	4.7791	4.39756	0	6.89693	7.94097	Klra9
ENSMUSG00000037731	2.86461	5.7639e-13	1.05718e-11	5050.96	2872.88	6793.8	2026.39	7754.53	737.176	782.766	260.845	758.662	824.273	Themis2
ENSMUSG00000056880	2.86268	2.13613e-17	7.07392e-16	1823.89	1674.31	2629	1696.29	2644.24	168.463	229.553	587.122	271.567	181.848	Gadl1
ENSMUSG00000029304	2.86097	3.70991e-21	1.91852e-19	797.384	889.444	877.016	1900.74	1619.71	136.204	175.902	103.454	217.253	204.083	Spp1
ENSMUSG00000046805	2.85964	2.87766e-17	9.30752e-16	16954.8	10835.4	18430.6	6938.51	18377.9	1795.75	2474.07	834.704	2323.4	2427.55	Mpeg1
ENSMUSG00000054136	2.85842	5.38292e-05	0.000242817	14.239	55.1593	20.491	27.6859	5.68653	7.16865	0.879512	5.30532	1.72423	2.38229	Adm2
ENSMUSG00000073412	2.84971	1.27021e-28	1.32513e-26	890.585	656.166	814.518	561.172	832.129	125.451	129.288	46.8637	98.2812	121.497	Lst1
ENSMUSG00000063011	2.84661	3.60567e-11	5.12e-10	50.4837	80.4406	44.0557	55.3718	22.7461	10.753	8.79512	7.95799	4.31058	3.97048	Msln
ENSMUSG00000012519	2.84469	7.50469e-20	3.35259e-18	1526.16	777.976	1738.66	808.215	2322	235.371	206.685	132.633	205.184	219.171	Mlkl
ENSMUSG00000079363	2.83835	3.20999e-11	4.59064e-10	4522.82	3003.88	7755.85	941.32	5850.49	677.437	575.201	416.468	714.694	702.776	Gbp4
ENSMUSG00000026271	2.83709	9.72916e-36	1.88809e-33	1154.65	515.969	814.518	869.976	675.749	100.361	112.578	89.3063	113.799	146.908	Gpr35
ENSMUSG00000019890	2.83608	2.17133e-08	1.97521e-07	98.3785	34.4746	58.3994	29.8156	53.0743	8.36342	15.8312	6.18954	1.72423	6.35277	Nts
ENSMUSG00000097779	2.83436	2.48202e-19	1.03215e-17	89.3174	97.6779	89.1359	87.3171	58.7608	4.7791	19.3493	9.72643	16.3802	7.94097	4833407H14Rik
ENSMUSG00000082419	2.8313	2.38442e-11	3.4789e-10	148.862	148.241	146.511	71.3444	263.476	15.5321	38.6985	22.9897	24.1392	7.94097	Gm11425
ENSMUSG00000039236	2.81228	1.43034e-11	2.16023e-10	1957.22	1017	2317.53	484.503	3339.89	253.292	299.034	184.802	252.6	308.11	Isg20
ENSMUSG00000035539	2.80741	1.02193e-06	6.68492e-06	24.5946	16.0881	25.6138	11.7133	40.7535	2.38955	7.0361	0.884221	1.72423	4.76458	Ccdc180
ENSMUSG00000104654	2.80726	8.78094e-07	5.82856e-06	20.7113	16.0881	27.6629	8.51874	20.8506	1.19477	1.75902	5.30532	0.862116	3.97048	Gm43814
ENSMUSG00000038179	2.8043	1.07762e-08	1.03672e-07	2535.84	1734.07	3147.42	413.159	2960.79	297.499	380.829	94.6116	381.917	389.902	Slamf7
ENSMUSG00000049988	2.79544	5.347e-20	2.42469e-18	1777.29	1281.3	1936.4	1220.31	2234.81	310.641	312.227	93.7274	255.186	246.17	Lrrc25
ENSMUSG00000096688	2.79413	8.68661e-05	0.000370278	37.5392	3.44746	30.7365	15.9726	16.1118	1.19477	3.51805	2.65266	0.862116	6.35277	Mup17
ENSMUSG00000099241	2.78581	0.000408476	0.00148513	25.8891	12.6407	25.6138	2.12968	34.1192	4.7791	1.75902	0	2.58635	5.55868	Gm18852
ENSMUSG00000040136	2.78171	1.08416e-16	3.22353e-15	71.195	87.3356	92.2096	72.4093	89.089	10.753	7.91561	16.8002	20.6908	3.97048	Abcc8
ENSMUSG00000027078	2.77973	1.51541e-14	3.48854e-13	3076.92	1831.75	3786.74	1471.61	5941.47	505.39	499.563	275.877	454.335	610.66	Ube2l6
ENSMUSG00000097860	2.76112	9.74122e-09	9.44198e-08	36.2447	18.3864	40.982	18.1023	45.4922	4.7791	4.39756	1.76844	8.62116	3.97048	Gm26857
ENSMUSG00000062939	2.75821	4.24803e-17	1.34036e-15	187.696	125.258	151.634	69.2147	126.051	25.0903	20.2288	8.84221	19.8287	23.8229	Stat4
ENSMUSG00000057191	2.75675	3.64796e-15	8.9576e-14	1194.78	703.281	1497.89	515.384	1572.33	172.048	196.131	74.2745	187.941	181.054	AB124611
ENSMUSG00000014686	2.74783	1.46629e-06	9.27245e-06	31.0669	14.939	33.8102	14.9078	25.5894	3.58432	5.27707	0	1.72423	7.14687	Ceacam16
ENSMUSG00000101517	2.73994	3.56685e-09	3.72753e-08	27.1835	41.3695	17.4174	41.5288	17.0596	2.38955	5.27707	4.4211	5.1727	3.97048	4732465J04Rik
ENSMUSG00000085977	2.73596	5.50119e-07	3.83046e-06	88.0229	54.0101	163.928	29.8156	141.215	13.1425	15.8312	2.65266	22.415	17.4701	Gm5970
ENSMUSG00000070327	2.7286	2.51293e-19	1.04261e-17	10948.5	6731.73	11726	4921.7	14291.2	1634.45	1752.87	814.367	1555.26	1578.66	Rnf213
ENSMUSG00000022876	2.72849	2.10278e-21	1.13286e-19	590.271	279.244	623.951	451.493	530.743	60.9335	79.1561	39.7899	87.9358	104.821	Samsn1
ENSMUSG00000067297	2.72786	2.98633e-07	2.19541e-06	58.2505	22.983	74.7922	12.7781	88.1412	7.16865	9.67464	6.18954	8.62116	7.14687	Ifit1bl2
ENSMUSG00000048621	2.725	3.71835e-14	8.08539e-13	296.43	183.864	358.593	110.744	288.117	51.3753	42.2166	16.8002	35.3468	42.0871	Gm6377
ENSMUSG00000030149	2.71805	9.52573e-13	1.68549e-11	1119.7	720.518	1452.81	314.128	1489.87	146.957	153.915	91.9589	187.079	194.554	Klrk1
ENSMUSG00000066975	2.7083	3.34426e-17	1.07206e-15	40.1281	36.7729	53.2766	39.3992	59.7086	7.16865	7.0361	5.30532	7.75904	7.94097	Cryba4
ENSMUSG00000038642	2.70522	8.13822e-27	7.49381e-25	20467.9	16427.1	24489.8	12577.9	23516.6	3144.65	3466.16	1559.77	3339.84	3436.85	Ctss
ENSMUSG00000028965	2.70069	1.08628e-22	6.55694e-21	284.78	168.925	207.984	128.846	166.805	20.3112	24.6263	37.1373	24.1392	39.7048	Tnfrsf9
ENSMUSG00000049916	2.67144	8.28709e-07	5.53536e-06	14.239	19.5356	11.2701	34.0749	13.2686	3.58432	2.63854	2.65266	1.72423	3.97048	2610318N02Rik
ENSMUSG00000023349	2.67027	1.46597e-20	7.05544e-19	1359.18	681.447	968.201	1237.35	564.862	168.463	174.143	84.8852	144.835	183.436	Clec4n
ENSMUSG00000022015	2.66924	1.83438e-07	1.40224e-06	68.6061	24.1322	27.6629	59.6312	16.1118	4.7791	5.27707	10.6106	5.1727	4.76458	Tnfsf11
ENSMUSG00000027219	2.66588	1.3418e-10	1.75739e-09	2342.96	1861.63	3905.59	691.083	3912.33	500.611	464.382	199.834	448.3	390.696	Slc28a2
ENSMUSG00000046245	2.65584	3.37008e-41	1.04868e-38	340.442	248.217	370.887	252.368	302.334	38.2328	54.5298	33.6004	56.8997	55.5868	Pilra
ENSMUSG00000111116	2.65456	2.01235e-07	1.52153e-06	63.4283	41.3695	50.203	38.3343	45.4922	3.58432	15.8312	0.884221	4.31058	12.7055	Gm48065
ENSMUSG00000032348	2.6524	2.63126e-06	1.59092e-05	1603.83	838.881	255.113	2312.84	200.924	194.748	124.891	219.287	143.973	146.114	Gsta4
ENSMUSG00000016529	2.6501	1.30865e-07	1.03047e-06	68.6061	76.9932	164.953	75.6038	316.55	34.6485	27.2649	8.84221	17.2423	24.617	Il10
ENSMUSG00000028459	2.6499	4.14987e-37	8.70894e-35	1756.57	1805.32	1494.82	911.505	1873.71	241.345	238.348	197.181	306.913	265.228	Cd72
ENSMUSG00000040253	2.64585	5.13386e-11	7.13836e-10	6505.93	3515.26	7057.11	1588.74	8201.87	892.497	1007.92	408.51	982.812	1001.36	Gbp7
ENSMUSG00000059994	2.6445	5.53999e-10	6.55644e-09	56.956	42.5186	31.7611	40.464	70.1339	7.16865	11.4337	0.884221	9.48328	9.52916	Fcrl1
ENSMUSG00000033880	2.64434	2.60304e-32	3.61382e-30	14302.4	9390.87	13980	9069.26	18498.3	2368.04	2501.33	1496.99	1938.9	2130.56	Lgals3bp
ENSMUSG00000079017	2.64229	1.06199e-18	4.07803e-17	7979.02	15289.5	6488.48	6543.45	15197.2	2045.45	2035.19	1113.23	1456.98	1598.52	Ifi27l2a
ENSMUSG00000004296	2.64202	7.29219e-05	0.000317055	75.0784	80.4406	121.922	6.38905	75.8204	9.5582	15.8312	1.76844	11.2075	19.0583	Il12b
ENSMUSG00000054892	2.6384	4.13357e-08	3.57292e-07	125.562	97.6779	104.504	25.5562	75.8204	13.1425	13.1927	3.53688	18.1044	20.6465	Txk
ENSMUSG00000049685	2.63507	1.93101e-07	1.46617e-06	324.908	794.064	830.911	161.856	198.081	64.5178	94.1078	28.2951	117.248	67.4982	Cyp2g1
ENSMUSG00000031304	2.63412	1.21729e-23	8.06879e-22	3061.38	1993.78	3762.15	1525.92	3373.06	470.741	452.069	286.487	489.682	510.604	Il2rg
ENSMUSG00000026628	2.63185	4.9659e-12	8.03443e-11	1571.47	1364.04	3414.83	569.691	2548.51	351.264	247.143	269.687	331.915	327.962	Atf3
ENSMUSG00000022014	2.62961	6.96429e-11	9.55829e-10	2564.31	1476.66	3061.36	1288.46	4164.43	454.014	532.984	126.444	472.44	443.106	Epsti1
ENSMUSG00000090231	2.6211	7.23886e-24	4.96756e-22	2097.02	1266.37	2575.72	1254.38	2810.09	433.703	315.745	258.192	328.466	291.434	Cfb
ENSMUSG00000097352	2.61973	1.19161e-11	1.82126e-10	172.162	105.722	221.303	107.549	141.215	32.2589	29.9034	5.30532	28.4498	26.2052	C920009B18Rik
ENSMUSG00000045868	2.61559	1.11201e-12	1.9466e-11	291.252	180.417	283.801	123.522	352.565	46.5962	59.8068	15.916	33.6225	45.2635	Gvin1
ENSMUSG00000020077	2.60614	9.4063e-35	1.73229e-32	4612.14	2543.07	4535.69	4086.86	4567.23	735.981	706.248	417.352	709.521	772.656	Srgn
ENSMUSG00000026104	2.59637	6.159e-17	1.89044e-15	10580.9	6997.19	11864.3	3795.1	13187.1	1537.68	1708.89	988.559	1646.64	1794.66	Stat1
ENSMUSG00000064246	2.59128	2.89222e-05	0.000138937	1691.85	474.6	1528.63	458.947	597.086	77.6604	86.1922	488.09	65.5208	70.6746	Chil1
ENSMUSG00000021298	2.58326	1.15822e-16	3.4212e-15	907.413	599.857	1122.91	454.688	797.062	130.23	149.517	56.5901	150.008	161.202	Gpr132
ENSMUSG00000038508	2.58294	3.81426e-18	1.3768e-16	161.807	102.275	92.2096	85.1874	173.439	19.1164	25.5059	13.2633	18.9666	25.4111	Gdf15
ENSMUSG00000090665	2.57903	5.59274e-06	3.14252e-05	119.09	35.6237	60.4485	105.419	65.3951	31.0641	3.51805	17.6844	9.48328	3.97048	Gad1-ps
ENSMUSG00000025017	2.57678	5.0543e-12	8.16652e-11	2824.5	1516.88	2970.17	1300.17	2988.27	439.677	508.358	120.254	426.747	449.459	Pik3ap1
ENSMUSG00000002699	2.57288	2.07574e-16	5.87193e-15	1977.93	1245.68	2498.88	1319.34	2505.86	354.848	371.154	131.749	401.746	345.432	Lcp2
ENSMUSG00000061482	2.56776	2.08517e-05	0.000103416	11.6501	26.4305	34.8347	18.1023	22.7461	11.9477	2.63854	1.76844	0.862116	3.17639	Hist1h4d
ENSMUSG00000031266	2.5569	4.35563e-34	7.34676e-32	1351.41	1160.64	1659.77	783.724	1738.18	223.423	240.986	212.213	204.321	256.493	Gla
ENSMUSG00000029605	2.55097	4.4947e-18	1.61273e-16	794.795	910.128	1031.72	422.742	1537.26	194.748	154.794	123.791	173.285	155.643	Oas1b
ENSMUSG00000097467	2.5462	8.55485e-08	6.97686e-07	19.4168	16.0881	14.3437	27.6859	18.0073	3.58432	1.75902	6.18954	2.58635	2.38229	Gm26737
ENSMUSG00000046354	2.54151	1.20384e-10	1.58939e-09	133.329	229.83	85.0377	191.672	123.208	14.3373	20.2288	53.9375	18.1044	23.8229	Defb14
ENSMUSG00000081219	2.54097	1.65484e-11	2.47445e-10	137.212	96.5288	153.683	66.0202	243.573	38.2328	25.5059	15.0318	20.6908	21.4406	Bambi-ps1
ENSMUSG00000107894	2.53542	3.3239e-12	5.48353e-11	63.4283	66.6508	85.0377	24.4914	80.5592	11.9477	10.5541	10.6106	10.3454	11.9115	Gm10388
ENSMUSG00000097423	2.53501	4.54044e-11	6.37215e-10	84.1395	60.9051	115.774	46.8531	151.641	16.7268	20.2288	13.2633	20.6908	8.73507	Gm26522
ENSMUSG00000030427	2.53284	1.03193e-13	2.09856e-12	352.092	218.339	388.305	228.941	284.326	46.5962	64.2044	15.916	74.142	53.2045	Lilra6
ENSMUSG00000008193	2.5293	1.03567e-09	1.18228e-08	217.468	78.1423	112.701	60.696	146.902	14.3373	20.2288	18.5686	13.7939	38.9107	Spib
ENSMUSG00000089647	2.5247	4.69415e-06	2.68271e-05	28.478	22.983	32.7856	9.58358	12.3208	5.97387	5.27707	0.884221	3.44846	3.17639	Gm2245
ENSMUSG00000040033	2.52391	3.72571e-19	1.51787e-17	10221	8318.71	12077.4	4835.45	16326	1874.6	1943.72	1280.35	1929.42	1974.92	Stat2
ENSMUSG00000073489	2.50993	2.3114e-09	2.48903e-08	8394.54	3958.83	9866.43	3881.35	12764.4	1841.15	1500.45	416.468	1538.01	1527.84	Ifi204
ENSMUSG00000026645	2.50944	0.000360918	0.00133157	15.5335	29.878	34.8347	9.58358	20.8506	4.7791	1.75902	11.4949	0.862116	0.794097	Olah
ENSMUSG00000032089	2.50286	9.01338e-13	1.59954e-11	3268.5	2005.27	3604.37	1541.89	4662.95	542.428	658.755	220.171	645.725	593.984	Il10ra
ENSMUSG00000043932	2.50165	3.59068e-10	4.36983e-09	115.206	81.5898	95.2832	31.9453	66.3428	9.5582	16.7107	7.07376	20.6908	14.2937	Klri2
ENSMUSG00000044811	2.49853	5.43738e-17	1.69782e-15	1014.85	823.942	921.071	784.789	865.3	163.684	195.252	50.4006	181.906	188.995	Cd300c2
ENSMUSG00000030895	2.49498	4.76878e-16	1.30801e-14	117.795	51.7118	110.651	93.7061	140.268	13.1425	16.7107	22.9897	15.5181	22.2347	Hpx
ENSMUSG00000096674	2.49348	7.43835e-07	5.02611e-06	121.679	22.983	70.694	84.1225	50.231	19.1164	17.5902	8.84221	3.44846	13.4996	Mup15
ENSMUSG00000046733	2.49037	1.91382e-09	2.08957e-08	82.8451	35.6237	42.0066	109.679	42.649	11.9477	8.79512	11.4949	16.3802	7.14687	Gprc5a
ENSMUSG00000021250	2.48826	2.78359e-13	5.35019e-12	1137.83	663.061	3049.06	1366.19	1462.39	338.121	219.878	289.14	256.048	266.022	Fos
ENSMUSG00000022180	2.48807	6.6516e-23	4.11123e-21	2411.57	1445.63	2709.94	1435.41	2695.41	379.938	447.672	229.013	438.817	411.342	Slc7a8
ENSMUSG00000067235	2.48541	6.4712e-09	6.45261e-08	335.264	126.407	120.897	423.807	526.952	45.4014	63.3249	42.4426	40.5195	81.792	H2-Q10
ENSMUSG00000058715	2.48516	5.21425e-26	4.3568e-24	6459.33	4614.99	7203.62	4437.2	7276.86	1206.72	1248.91	578.28	1164.72	1158.59	Fcer1g
ENSMUSG00000024730	2.48321	1.90019e-08	1.75565e-07	582.505	306.824	1019.43	247.043	864.352	149.347	136.324	38.9057	123.283	92.9093	Ms4a8a
ENSMUSG00000099757	2.48299	6.66282e-12	1.05948e-10	770.2	445.871	806.322	448.299	966.71	136.204	162.71	38.0215	143.111	134.996	BE692007
ENSMUSG00000100150	2.48285	0.000251211	0.000967739	9.06118	20.6847	35.8593	7.45389	20.8506	2.38955	2.63854	0	6.03481	5.55868	Gm19585
ENSMUSG00000039232	2.48248	5.51209e-19	2.20581e-17	963.074	509.074	1227.41	530.291	1226.39	168.463	145.999	128.212	191.39	163.584	Stx11
ENSMUSG00000035852	2.479	6.82111e-05	0.000299423	46.6004	48.2644	73.7677	10.6484	104.253	15.5321	1.75902	16.8002	6.03481	11.1174	Misp
ENSMUSG00000069874	2.47452	1.53205e-09	1.70681e-08	9027.53	4255.31	8725.08	2121.17	11309.6	1389.52	1454.71	608.344	1378.52	1545.31	Irgm2
ENSMUSG00000054855	2.47327	1.10191e-30	1.32582e-28	328.791	179.268	240.769	220.422	272.953	48.9858	51.8912	53.0532	37.9331	32.558	Rnd1
ENSMUSG00000025172	2.4709	0.00118156	0.00377965	5265.84	2417.82	5820.47	334.36	2348.54	1248.54	175.902	633.986	678.485	183.436	Ankrd2
ENSMUSG00000041347	2.46873	5.5137e-09	5.56862e-08	102.262	33.3254	30.7365	81.9928	46.44	13.1425	7.91561	14.1475	9.48328	8.73507	Bdkrb1
ENSMUSG00000070031	2.46724	1.34248e-11	2.03264e-10	1901.55	1062.97	2162.83	688.953	2621.49	344.095	333.335	147.665	329.328	371.637	Sp140
ENSMUSG00000057596	2.4652	2.19316e-11	3.21284e-10	2068.54	1120.42	2381.06	1031.83	2815.78	390.691	449.431	124.675	373.296	367.667	Trim30d
ENSMUSG00000052353	2.46477	8.7049e-05	0.00037097	286.074	57.4576	106.553	272.6	60.6563	9.5582	20.2288	76.9272	18.1044	16.676	Cemip
ENSMUSG00000026358	2.46114	5.78764e-10	6.83161e-09	284.78	247.068	335.028	60.696	371.52	44.2067	48.3732	36.253	46.5543	60.3514	Rgs1
ENSMUSG00000082795	2.45552	1.22891e-07	9.71929e-07	28.478	48.2644	34.8347	20.232	32.2237	4.7791	3.51805	14.1475	3.44846	3.97048	Gm13193
ENSMUSG00000031662	2.45071	1.11446e-19	4.88198e-18	1216.79	781.423	1420.03	874.235	1345.81	235.371	199.649	98.1485	249.152	249.346	Snx20
ENSMUSG00000074342	2.44849	1.06444e-15	2.80864e-14	807.74	429.783	899.556	419.548	1072.86	129.036	136.324	79.5799	158.629	161.202	I830077J02Rik
ENSMUSG00000031910	2.44827	5.37925e-08	4.55747e-07	1135.24	350.491	276.629	826.317	205.663	108.725	82.6742	154.739	88.7979	77.0274	Has3
ENSMUSG00000073834	2.44719	1.30378e-06	8.34418e-06	261.48	49.4135	129.093	178.893	114.678	31.0641	51.8912	17.6844	7.75904	26.2052	Mup11
ENSMUSG00000034422	2.44363	6.14426e-13	1.12041e-11	7357.68	4557.54	8580.61	2915.54	10536.2	1417	1408.1	658.744	1404.39	1352.35	Parp14
ENSMUSG00000063286	2.44202	1.26006e-09	1.42135e-08	2922.88	1645.59	3516.26	1259.71	3857.36	538.843	620.056	146.781	526.753	597.161	Gm8995
ENSMUSG00000025492	2.44152	6.39762e-28	6.34419e-26	25520.2	18918.5	25659.9	17036.4	36530.3	5216.39	4974.52	3134.56	4587.32	4853.52	Ifitm3
ENSMUSG00000009292	2.43588	9.44491e-21	4.64473e-19	148.862	98.8271	115.774	158.661	91.9322	26.285	19.3493	13.2633	28.4498	26.2052	Trpm2
ENSMUSG00000099413	2.42955	0.000487121	0.00173677	20.7113	144.793	22.5401	10.6484	32.2237	11.9477	6.15659	13.2633	7.75904	3.97048	Gm17767
ENSMUSG00000000682	2.42672	1.37797e-19	5.94967e-18	3069.15	2040.89	3407.66	1677.13	3078.31	459.988	583.996	259.077	565.548	599.543	Cd52
ENSMUSG00000101628	2.41678	1.8755e-05	9.39467e-05	23.3002	17.2373	36.8838	6.38905	24.6416	1.19477	5.27707	4.4211	2.58635	6.35277	Gm28177
ENSMUSG00000020120	2.41511	4.54435e-20	2.07637e-18	4065.88	2116.74	4192.46	2756.88	3926.55	658.321	808.272	334.235	662.105	735.334	Plek
ENSMUSG00000049608	2.41491	6.34918e-21	3.18306e-19	117.795	65.5017	116.799	86.2522	101.41	16.7268	25.5059	15.0318	19.8287	14.2937	Gpr55
ENSMUSG00000015652	2.41431	4.98894e-08	4.26126e-07	95.7896	22.983	64.5467	95.8358	53.0743	5.97387	9.67464	21.2213	12.9317	11.9115	Steap1
ENSMUSG00000053175	2.41361	3.43042e-56	2.38124e-53	1944.27	1249.13	1649.53	1339.57	1697.43	328.563	283.203	256.424	348.295	263.64	Bcl3
ENSMUSG00000026177	2.40358	1.06861e-16	3.18256e-15	3179.18	2347.72	3540.85	1955.05	3308.61	594.998	650.839	219.287	655.208	588.426	Slc11a1
ENSMUSG00000029366	2.40048	7.59844e-19	2.98773e-17	2261.41	1285.9	2916.9	1350.22	3492.48	448.041	428.322	403.205	412.091	450.253	Dck
ENSMUSG00000027580	2.39975	1.12247e-16	3.33195e-15	6658.67	3915.16	7262.02	2741.97	8701.34	1150.57	1211.09	823.209	1213	1150.65	Helz2
ENSMUSG00000092349	2.39535	6.07449e-05	0.000270563	24.5946	16.0881	42.0066	23.4265	59.7086	4.7791	0.879512	15.0318	6.89693	3.97048	Platr17
ENSMUSG00000024696	2.39292	4.1332e-19	1.66881e-17	881.524	556.19	903.654	439.78	1114.56	135.01	188.216	104.338	153.457	160.408	Lpxn
ENSMUSG00000107136	2.39002	9.89217e-07	6.4945e-06	25.8891	24.1322	38.9329	21.2968	81.5069	4.7791	7.91561	11.4949	5.1727	7.14687	Gm42466
ENSMUSG00000040276	2.38429	1.82162e-05	9.14e-05	104.851	56.3085	105.529	10.6484	97.6187	8.36342	15.8312	22.1055	6.89693	18.2642	Pacsin1
ENSMUSG00000067341	2.37967	2.20495e-06	1.35173e-05	93.2007	45.9661	64.5467	30.8804	62.5518	13.1425	7.0361	1.76844	22.415	12.7055	H2-Eb2
ENSMUSG00000056758	2.37809	6.9886e-07	4.75425e-06	129.445	35.6237	49.1784	173.569	52.1265	10.753	21.1083	21.2213	11.2075	19.8524	Hmga2
ENSMUSG00000111535	2.37807	1.56102e-07	1.20863e-06	29.7725	33.3254	46.1048	12.7781	41.7012	4.7791	11.4337	5.30532	4.31058	5.55868	Gm35154
ENSMUSG00000043953	2.3778	1.76961e-10	2.27803e-09	765.023	530.908	1012.26	171.44	822.651	144.568	134.565	106.991	133.628	115.938	Ccrl2
ENSMUSG00000034641	2.37684	4.87404e-16	1.33485e-14	1423.9	856.118	1154.67	1111.7	1283.26	253.292	299.914	83.1167	256.048	230.288	Cd300ld
ENSMUSG00000026222	2.3742	2.14205e-15	5.42213e-14	6470.98	6346.77	7304.02	3621.53	10335.3	1666.71	1438.88	645.481	1398.35	1424.61	Sp100
ENSMUSG00000097418	2.36412	2.52222e-08	2.26248e-07	94.4952	80.4406	144.462	24.4914	83.4024	15.5321	11.4337	15.916	24.1392	15.8819	Mir155hg
ENSMUSG00000062380	2.36317	3.20818e-19	1.31295e-17	425.876	188.461	304.292	440.845	219.879	52.5701	58.0478	56.5901	69.8314	69.0864	Tubb3
ENSMUSG00000097636	2.35841	7.39351e-11	1.0086e-09	166.985	83.8881	92.2096	132.04	62.5518	16.7268	31.6624	9.72643	19.8287	26.2052	Mirt1
ENSMUSG00000067724	2.35342	0.000445495	0.00160389	11.6501	12.6407	31.7611	20.232	48.3355	3.58432	4.39756	13.2633	0.862116	2.38229	Gbx1
ENSMUSG00000073555	2.35232	4.42264e-08	3.80456e-07	978.608	549.295	1278.64	447.234	1770.41	241.345	229.553	61.8954	216.391	235.053	Gm4951
ENSMUSG00000083161	2.34598	5.0263e-13	9.31363e-12	226.53	135.6	223.352	88.3819	221.775	44.2067	38.6985	17.6844	37.9331	38.1166	Gm11427
ENSMUSG00000052736	2.34299	6.43284e-06	3.57561e-05	32.3614	55.1593	70.694	15.9726	54.9698	9.5582	15.8312	1.76844	7.75904	10.3233	Klrc2
ENSMUSG00000050762	2.34015	1.11262e-13	2.24866e-12	507.426	278.095	407.771	437.65	230.304	57.3492	58.0478	131.749	49.1406	70.6746	Prss27
ENSMUSG00000050075	2.33942	1.59086e-16	4.57924e-15	409.048	230.98	313.513	217.228	231.252	47.791	39.5781	35.3688	81.0389	72.2628	Gpr171
ENSMUSG00000050896	2.33744	8.02748e-10	9.31704e-09	271.835	83.8881	95.2832	309.869	215.14	39.4276	27.2649	45.9795	43.1058	37.3226	Rtn4rl2
ENSMUSG00000074417	2.32973	4.10063e-16	1.13162e-14	212.291	135.6	265.359	125.651	163.014	37.038	43.0961	20.3371	31.8983	46.8517	Gm14548
ENSMUSG00000034652	2.32947	9.03144e-17	2.72119e-15	1743.63	1254.87	1319.62	1147.9	1441.54	253.292	379.949	112.296	281.912	346.226	Cd300a
ENSMUSG00000058354	2.32721	2.2533e-07	1.69378e-06	63326	19702.2	22335.2	62719.2	11991.9	8389.71	7270.93	3574.02	9354.82	7293.78	Krt6a
ENSMUSG00000026548	2.32471	4.78729e-09	4.90358e-08	842.69	673.403	787.88	276.859	1452.91	157.71	208.444	71.6219	177.596	189.789	Slamf9
ENSMUSG00000090246	2.32016	1.27937e-09	1.44043e-08	72.4895	129.854	117.823	38.3343	124.156	19.1164	26.3854	9.72643	22.415	19.0583	Gm17017
ENSMUSG00000031897	2.31248	4.03061e-16	1.11571e-14	4894.33	3028.02	5642.2	2339.46	6626.7	868.601	1057.17	614.533	952.638	1042.65	Psmb10
ENSMUSG00000096960	2.30672	0.000203205	0.000798833	29.7725	31.0271	75.8168	11.7133	21.7984	7.16865	5.27707	12.3791	0.862116	8.73507	A230028O05Rik
ENSMUSG00000038045	2.30629	5.23035e-06	2.95891e-05	31.0669	24.1322	38.9329	10.6484	54.9698	4.7791	8.79512	3.53688	10.3454	4.76458	Sult6b1
ENSMUSG00000026875	2.30369	2.08999e-15	5.30523e-14	1735.86	1111.23	1734.56	666.591	1596.02	267.63	316.624	157.391	325.88	318.433	Traf1
ENSMUSG00000025473	2.29998	2.50804e-58	1.96805e-55	2963.01	2262.68	2786.78	2777.11	2692.57	446.846	585.755	427.963	639.69	634.483	Adam8
ENSMUSG00000026068	2.28261	1.10625e-14	2.57288e-13	433.642	236.725	406.747	305.61	389.527	65.7126	93.2283	32.7162	65.5208	106.409	Il18rap
ENSMUSG00000073902	2.27348	3.53012e-08	3.08083e-07	917.768	326.359	819.641	412.094	857.718	152.931	163.589	37.1373	170.699	165.172	Gm1966
ENSMUSG00000016524	2.26721	0.00333379	0.00938956	181.224	71.2474	52.2521	123.522	19.9029	3.58432	29.0239	0.884221	34.4846	24.617	Il19
ENSMUSG00000023045	2.26508	9.06462e-20	3.99374e-18	192.874	90.783	134.216	159.726	136.477	28.6746	21.1083	32.7162	38.7952	26.9993	Soat2
ENSMUSG00000034116	2.25324	1.73143e-18	6.49664e-17	2362.38	1530.67	2453.8	1582.36	2376.97	446.846	518.033	206.908	499.165	490.752	Vav1
ENSMUSG00000070524	2.25192	2.55416e-08	2.28431e-07	77.6673	68.9491	86.0623	67.0851	47.3877	4.7791	17.5902	5.30532	25.0014	19.0583	Fcrlb
ENSMUSG00000028480	2.25005	1.88049e-14	4.28525e-13	1601.24	702.132	1645.43	917.894	1982.7	369.185	273.528	187.455	311.224	299.375	Glipr2
ENSMUSG00000108436	2.24882	0.000172335	0.000687663	19.4168	43.6678	12.2946	17.0375	15.1641	2.38955	3.51805	8.84221	6.89693	0.794097	Gm44851
ENSMUSG00000029372	2.24334	2.79522e-07	2.06416e-06	66.0172	89.6339	24.5892	66.0202	28.4326	10.753	17.5902	10.6106	6.89693	11.9115	Ppbp
ENSMUSG00000029298	2.24201	6.16458e-13	1.12156e-11	2793.43	1607.66	3575.68	1253.32	3991.94	648.763	606.863	385.52	561.238	593.19	Gbp9
ENSMUSG00000105283	2.24067	0.000201749	0.000793283	19.4168	16.0881	17.4174	4.25937	30.3282	1.19477	5.27707	1.76844	4.31058	5.55868	Gm33370
ENSMUSG00000058818	2.24	8.43971e-11	1.14526e-09	6474.86	3629.02	7383.94	3474.58	6282.67	1344.12	1365.88	389.057	1303.52	1365.05	Pirb
ENSMUSG00000032454	2.23663	2.48947e-28	2.52415e-26	843.984	544.698	727.431	795.437	417.012	120.672	140.722	141.475	143.111	158.819	Rbp2
ENSMUSG00000040296	2.23549	3.54594e-18	1.29287e-16	4146.14	3032.61	4612.53	2279.83	6495.91	897.276	975.379	668.471	927.637	898.918	Ddx58
ENSMUSG00000046223	2.23441	1.53691e-14	3.53353e-13	1188.31	611.349	1167.99	1365.13	975.24	229.397	224.276	105.222	254.324	314.462	Plaur
ENSMUSG00000106734	2.23299	7.19195e-11	9.83335e-10	2226.46	1477.81	2599.29	1020.12	3345.57	536.454	500.442	206.908	525.891	500.281	Gm20559
ENSMUSG00000085135	2.22903	6.15853e-05	0.000273834	18.1224	25.2813	40.982	14.9078	55.9175	9.5582	7.0361	10.6106	0.862116	5.55868	Gm13713
ENSMUSG00000034570	2.22027	0.000317425	0.00118758	195.463	967.586	265.359	48.9827	111.835	77.6604	51.8912	76.043	76.7283	58.7632	Inpp5j
ENSMUSG00000040613	2.21989	6.36313e-24	4.41699e-22	2676.93	1850.13	2644.37	1595.13	2962.68	600.972	585.755	325.393	490.544	516.163	Apobec1
ENSMUSG00000028613	2.2176	5.16167e-25	3.86547e-23	337.853	228.681	201.837	235.33	250.207	37.038	68.602	68.9692	46.5543	46.8517	Lrp8
ENSMUSG00000040747	2.21616	2.15517e-13	4.18242e-12	5509.2	3327.94	5662.69	3440.5	5761.4	1169.68	1233.96	399.668	1114.72	1183.2	Cd53
ENSMUSG00000024798	2.21543	9.76643e-24	6.62648e-22	261.48	128.705	245.892	231.071	177.23	43.0119	41.3371	41.5584	50.8648	47.6458	Htr7
ENSMUSG00000038352	2.21468	9.94027e-14	2.02943e-12	504.837	434.38	644.443	183.153	499.467	88.4133	111.698	71.6219	112.937	103.233	Arl5c
ENSMUSG00000105837	2.21373	1.23469e-07	9.7607e-07	53.0726	118.363	71.7186	59.6312	56.8653	3.58432	10.5541	22.1055	14.656	25.4111	Gm35986
ENSMUSG00000030577	2.2088	7.43454e-15	1.76087e-13	111.323	91.9322	122.946	93.7061	102.358	19.1164	31.6624	7.95799	25.0014	28.5875	Cd22
ENSMUSG00000097457	2.20715	1.86696e-09	2.04335e-08	72.4895	41.3695	63.5222	28.7507	65.3951	5.97387	14.0722	7.95799	17.2423	12.7055	2310031A07Rik
ENSMUSG00000028678	2.20711	1.13835e-28	1.19448e-26	411.637	393.01	374.986	483.438	328.871	81.2447	67.7224	131.749	75.8662	74.6451	Kif2c
ENSMUSG00000035355	2.20532	1.65259e-06	1.03419e-05	49.1893	18.3864	67.6204	31.9453	44.5445	3.58432	13.1927	4.4211	12.9317	11.1174	Kcnh4
ENSMUSG00000022906	2.20379	2.95546e-13	5.63254e-12	4293.71	2956.77	4954.73	1916.72	6621.96	984.495	978.897	596.849	983.674	959.269	Parp9
ENSMUSG00000067599	2.20166	2.27201e-05	0.000111458	128.151	103.424	84.0132	12.7781	62.5518	17.9216	19.3493	7.07376	19.8287	20.6465	Klra7
ENSMUSG00000069793	2.19672	1.0532e-17	3.62751e-16	1385.07	854.969	1390.32	820.993	2013.03	261.656	294.637	210.445	331.053	312.08	Slfn9
ENSMUSG00000002100	2.19525	1.70695e-06	1.06673e-05	31.0669	16.0881	25.6138	18.1023	36.9624	10.753	4.39756	6.18954	6.03481	1.58819	Mybpc3
ENSMUSG00000106115	2.17889	0.000252562	0.000972113	14.239	24.1322	12.2946	20.232	24.6416	4.7791	2.63854	11.4949	0.862116	1.58819	Gm43420
ENSMUSG00000030325	2.17828	1.21018e-07	9.58375e-07	133.329	109.169	145.486	40.464	74.8726	14.3373	36.9395	11.4949	21.5529	26.2052	Klrb1c
ENSMUSG00000027322	2.17828	4.03824e-09	4.18142e-08	5083.32	2549.97	4777.48	5421.11	6677.88	1405.06	1490.77	326.277	1203.51	990.239	Siglec1
ENSMUSG00000053024	2.17644	1.18503e-08	1.13101e-07	86.7285	35.6237	60.4485	36.2046	40.7535	10.753	14.9517	16.8002	6.89693	7.94097	Cntn2
ENSMUSG00000087107	2.17263	8.90328e-21	4.40966e-19	828.451	552.742	934.39	606.96	992.299	199.527	180.3	102.57	178.458	208.053	AI662270
ENSMUSG00000026984	2.16935	0.000568152	0.00198337	132.034	149.39	270.481	95.8358	145.954	7.16865	26.3854	111.412	12.0696	19.0583	Il1f6
ENSMUSG00000038507	2.16929	1.55054e-14	3.55579e-13	5164.87	3508.36	5930.1	2363.95	7709.04	1090.83	1239.23	842.662	1150.06	1163.35	Parp12
ENSMUSG00000108545	2.16843	1.69086e-10	2.18914e-09	99.673	70.0983	175.198	104.355	66.3428	17.9216	21.1083	16.8002	36.2089	22.2347	Gm44613
ENSMUSG00000021697	2.16757	1.15215e-13	2.32075e-12	75.0784	64.3525	65.5713	87.3171	82.4547	5.97387	26.3854	11.4949	18.9666	19.0583	Depdc1b
ENSMUSG00000047810	2.16039	1.5967e-15	4.13349e-14	1768.22	1193.97	1945.62	1071.23	1475.65	327.368	387.865	154.739	423.299	374.02	Ccdc88b
ENSMUSG00000019874	2.15683	0.000211614	0.000828822	11.6501	35.6237	13.3192	17.0375	29.3804	8.36342	0.879512	7.95799	1.72423	5.55868	Fabp7
ENSMUSG00000022831	2.15681	2.32141e-17	7.60377e-16	4008.93	2394.83	4091.03	2908.08	4190.02	893.692	941.958	388.173	869.013	852.86	Hcls1
ENSMUSG00000108238	2.15615	2.13456e-06	1.3108e-05	20.7113	33.3254	14.3437	20.232	14.2163	7.16865	4.39756	6.18954	2.58635	3.17639	Gm43984
ENSMUSG00000101389	2.14275	6.45628e-12	1.03026e-10	2507.36	1512.28	2496.83	1968.89	2576.95	504.195	617.418	174.191	568.997	640.042	Ms4a4a
ENSMUSG00000066684	2.14236	4.49484e-13	8.38046e-12	103.556	87.3356	162.904	89.4467	129.842	34.6485	30.7829	11.4949	28.4498	25.4111	Pilrb1
ENSMUSG00000076441	2.13901	7.80115e-20	3.47642e-18	2591.5	2192.58	2840.06	1309.76	2086.01	430.119	416.889	729.482	417.264	507.428	Ass1
ENSMUSG00000002307	2.13167	4.51216e-10	5.39308e-09	5098.86	3325.65	6706.71	1927.36	9283.26	1164.91	1250.67	1200.77	1175.93	1218.94	Daxx
ENSMUSG00000000290	2.13163	4.75145e-14	1.02577e-12	6226.33	4073.74	7051.98	3959.08	5615.45	1234.2	1474.06	529.648	1491.46	1415.08	Itgb2
ENSMUSG00000029005	2.12945	1.00984e-05	5.38343e-05	179.929	68.9491	94.2587	177.829	29.3804	43.0119	24.6263	14.1475	21.5529	23.0288	Draxin
ENSMUSG00000004988	2.12625	4.54915e-12	7.38338e-11	102.262	43.6678	66.5958	83.0577	72.0294	27.4798	17.5902	13.2633	12.0696	15.0878	Fxyd4
ENSMUSG00000037921	2.1212	9.04386e-09	8.81813e-08	1438.14	869.908	1652.6	754.973	2357.07	375.159	425.684	127.328	371.572	326.374	Ddx60
ENSMUSG00000031504	2.12062	4.62142e-21	2.35614e-19	454.354	398.756	528.668	257.692	425.542	90.8029	85.3127	136.17	77.5904	84.9684	Rab20
ENSMUSG00000036223	2.11908	7.1096e-14	1.49376e-12	110.029	87.3356	105.529	132.04	53.0743	16.7268	28.1444	19.4529	23.2771	23.8229	Ska1
ENSMUSG00000042228	2.11239	9.43711e-17	2.82925e-15	3848.41	2561.46	3806.21	2746.23	4129.37	875.77	963.945	372.257	850.046	890.977	Lyn
ENSMUSG00000039934	2.1101	1.83908e-18	6.88624e-17	749.489	504.478	964.102	445.104	873.83	157.71	163.589	120.254	195.7	181.848	Gsap
ENSMUSG00000072244	2.10829	3.20759e-11	4.59064e-10	107.44	65.5017	80.9395	43.6585	129.842	17.9216	21.9878	17.6844	20.6908	20.6465	Trim6
ENSMUSG00000027639	2.10574	1.71405e-09	1.89584e-08	23648.4	12682	28543	10522.8	34354.2	5683.54	5635.04	2498.81	5650.31	6031.17	Samhd1
ENSMUSG00000026896	2.10095	1.76673e-10	2.27594e-09	3993.39	2703.95	4830.76	1611.11	6221.06	960.599	978.897	549.101	1012.12	1012.47	Ifih1
ENSMUSG00000041515	2.10008	2.53417e-10	3.17175e-09	3602.47	2113.29	3666.87	1924.17	4430.75	706.112	847.85	289.14	918.154	909.241	Irf8
ENSMUSG00000109675	2.09897	6.57262e-13	1.19339e-11	89.3174	75.844	87.0868	69.2147	119.417	22.7007	25.5059	7.95799	20.6908	26.2052	Nxpe1-ps
ENSMUSG00000032218	2.098	2.03335e-26	1.77285e-24	660.172	683.746	609.608	737.936	580.026	133.815	149.517	238.74	125.007	116.732	Ccnb2
ENSMUSG00000053219	2.09775	1.48181e-06	9.3612e-06	47.8948	88.4847	32.7856	48.9827	20.8506	17.9216	7.0361	12.3791	10.3454	8.73507	Raet1e
ENSMUSG00000049103	2.09733	5.87418e-12	9.40703e-11	7740.84	4053.06	7199.52	5552.09	6032.46	1603.39	1727.36	526.995	1627.68	1660.46	Ccr2
ENSMUSG00000090272	2.09499	1.93327e-07	1.46727e-06	4960.35	2978.6	6057.14	2262.79	9197.96	1305.89	1502.21	450.068	1298.35	1402.38	Mndal
ENSMUSG00000035020	2.09314	5.66491e-07	3.92779e-06	539.788	163.18	212.082	563.301	126.051	87.2186	56.2888	86.6536	67.245	78.6156	Epgn
ENSMUSG00000024989	2.09135	1.59164e-26	1.40979e-24	358.564	337.851	308.39	477.049	260.633	66.9074	71.2405	104.338	79.3147	85.7625	Cep55
ENSMUSG00000040552	2.08018	5.88342e-15	1.41579e-13	2652.34	2268.43	3393.31	2361.82	3858.31	774.214	896.223	318.319	690.555	758.362	C3ar1
ENSMUSG00000043832	2.07181	4.00721e-11	5.66344e-10	2515.13	1703.04	2449.7	1684.58	2300.2	529.285	660.514	168.002	572.445	603.514	Clec4a3
ENSMUSG00000039997	2.07126	1.24598e-07	9.84568e-07	5299.5	2802.78	6276.4	2781.37	9502.19	1487.49	1598.95	488.09	1353.52	1416.67	Ifi203
ENSMUSG00000024124	2.06569	1.432e-06	9.0811e-06	29.7725	26.4305	14.3437	18.1023	29.3804	5.97387	8.79512	1.76844	6.89693	4.76458	Prss30
ENSMUSG00000001444	2.0627	5.59252e-07	3.88656e-06	120.384	109.169	106.553	22.3617	103.305	19.1164	26.3854	23.874	26.7256	14.2937	Tbx21
ENSMUSG00000018899	2.05906	6.18473e-08	5.18931e-07	6795.89	4080.64	9559.06	2462.98	10754.2	1629.67	1620.06	855.926	1947.52	2022.56	Irf1
ENSMUSG00000090164	2.05868	4.51109e-08	3.87512e-07	34.9503	48.2644	32.7856	31.9453	30.3282	1.19477	14.0722	8.84221	11.2075	6.35277	BC035044
ENSMUSG00000035561	2.05534	1.27576e-05	6.64885e-05	397.398	237.874	511.251	138.429	829.285	89.6081	73.879	203.371	78.4526	63.5277	Aldh1b1
ENSMUSG00000001123	2.05278	2.94324e-14	6.50178e-13	6386.84	3770.37	6481.31	4165.66	9052.95	1670.3	1558.5	831.167	1562.15	1574.69	Lgals9
ENSMUSG00000025743	2.04691	6.58987e-14	1.39267e-12	12952.3	7020.17	14015.9	8674.2	15808.6	3064.6	3284.98	1508.48	3301.04	2991.36	Sdc3
ENSMUSG00000033538	2.04568	1.74718e-12	2.97763e-11	1839.42	1199.71	2194.59	737.936	2441.42	409.808	407.214	330.699	431.058	458.988	Casp4
ENSMUSG00000005413	2.04283	6.89988e-29	7.32524e-27	15505	9048.42	13816.1	9243.89	16114.7	3212.75	3081.81	2749.04	3382.08	3040.6	Hmox1
ENSMUSG00000024670	2.04051	3.81755e-06	2.23047e-05	77.6673	48.2644	60.4485	39.3992	55.9175	14.3373	11.4337	1.76844	23.2771	17.4701	Cd6
ENSMUSG00000026946	2.03695	1.65827e-15	4.2694e-14	1664.67	1230.74	1753.01	764.557	2271.77	414.587	373.793	305.056	381.055	398.637	Nmi
ENSMUSG00000027469	2.03689	2.17119e-82	3.56234e-79	1091.23	941.156	1075.78	1084.01	1113.61	256.877	229.553	318.319	233.633	254.905	Tpx2
ENSMUSG00000049502	2.0349	1.697e-10	2.19551e-09	4379.14	2578.7	4968.05	1672.87	5441.06	1020.34	1061.57	548.217	1018.16	998.18	Dtx3l
ENSMUSG00000097755	2.03337	2.90778e-06	1.74004e-05	14.239	18.3864	20.491	28.7507	17.0596	3.58432	1.75902	7.07376	4.31058	7.14687	2010110K18Rik
ENSMUSG00000045827	2.0323	6.75408e-13	1.2251e-11	1449.79	1138.81	1480.48	473.855	1459.54	339.316	292.878	223.708	297.43	314.462	Serpinb9
ENSMUSG00000078606	2.03061	2.15891e-07	1.62689e-06	317.141	149.39	328.881	126.716	375.311	63.3231	89.7103	24.7582	59.486	80.2038	Gm4070
ENSMUSG00000029553	2.02886	1.68463e-10	2.18265e-09	257.596	113.766	233.598	201.255	301.386	58.544	75.6381	28.2951	67.245	42.0871	Tfec
ENSMUSG00000000805	2.02832	2.20054e-23	1.42349e-21	309.375	345.895	310.439	364.176	259.685	71.6865	102.903	50.4006	99.1433	65.1159	Car4
ENSMUSG00000005547	2.02771	0.0121089	0.0285414	5.17782	33.3254	45.0802	9.58358	2.84326	4.7791	0.879512	8.84221	4.31058	4.76458	Cyp2a5
ENSMUSG00000024173	2.02507	0.00213008	0.00633964	28.478	10.3424	21.5156	25.5562	40.7535	5.97387	1.75902	18.5686	2.58635	2.38229	Tpsab1
ENSMUSG00000082154	2.02487	0.00280402	0.00808137	22.0057	3.44746	23.5647	8.51874	37.9102	4.7791	7.0361	5.30532	0.862116	5.55868	Gm16464
ENSMUSG00000071715	2.02396	1.80038e-30	2.12374e-28	1114.53	710.176	1069.63	795.437	930.695	262.85	231.312	159.16	231.047	252.523	Ncf4
ENSMUSG00000024079	2.02168	3.44115e-16	9.56948e-15	2786.96	2150.06	2872.84	1449.25	4299.96	715.67	711.525	585.354	668.14	659.1	Eif2ak2
ENSMUSG00000027379	2.02145	4.06018e-24	2.87365e-22	306.786	256.261	222.328	325.842	181.021	51.3753	58.9273	76.043	61.2102	69.0864	Bub1
ENSMUSG00000098112	2.02083	1.53055e-27	1.47184e-25	982.491	717.071	811.444	707.055	755.361	204.307	205.806	118.486	241.392	208.847	Bin2
ENSMUSG00000091144	2.01935	1.03508e-12	1.82433e-11	374.097	229.83	361.666	174.634	541.168	81.2447	81.7946	91.0747	75.0041	85.7625	Phf11c
ENSMUSG00000030867	2.01839	1.44131e-34	2.57552e-32	724.895	632.034	514.325	858.263	605.615	145.763	158.312	206.023	161.216	150.878	Plk1
ENSMUSG00000010601	2.01758	6.98525e-07	4.75376e-06	350.797	678	620.878	216.163	1293.69	101.556	170.625	169.77	157.767	180.26	Apol7a
ENSMUSG00000045328	2.00992	8.40384e-38	1.89591e-35	528.137	514.82	456.95	562.237	428.385	129.036	121.373	156.507	125.007	87.3507	Cenpe
ENSMUSG00000102353	2.00852	3.30071e-06	1.95444e-05	38.8336	11.4915	55.3257	36.2046	53.0743	9.5582	7.91561	7.07376	11.2075	12.7055	Gm38345
ENSMUSG00000097971	2.00784	1.52548e-08	1.43097e-07	10055.3	12207.4	10416.6	9535.66	18776	2481.55	6452.98	2123.9	2269.95	1836.75	Gm26917
ENSMUSG00000023992	2.00361	2.02269e-12	3.42454e-11	366.331	522.864	193.64	494.087	282.431	115.893	106.421	65.4323	93.9706	82.5861	Trem2
ENSMUSG00000022871	2.00291	6.1531e-13	1.1206e-11	134.623	143.644	111.676	62.8257	78.6636	23.8955	21.1083	25.6424	30.1741	30.9698	Fetub
ENSMUSG00000097838	2.00129	4.23034e-06	2.44396e-05	28.478	83.8881	29.712	39.3992	39.8057	10.753	4.39756	18.5686	11.2075	10.3233	C530050E15Rik
ENSMUSG00000058163	1.99686	1.47374e-05	7.58429e-05	846.573	383.817	901.605	345.009	1067.17	209.086	250.661	37.1373	199.149	192.171	Gm5431
ENSMUSG00000070354	1.99443	1.2502e-15	3.27008e-14	183.813	114.915	179.296	121.392	213.245	39.4276	52.7707	25.6424	43.9679	42.0871	Evi2
ENSMUSG00000079293	1.99348	8.76567e-11	1.18593e-09	926.829	589.515	1081.93	782.659	592.347	234.176	238.348	75.1588	233.633	216.788	Clec7a
ENSMUSG00000002111	1.99242	3.68757e-15	9.03029e-14	4120.25	2464.93	4099.23	2802.66	4693.28	1066.93	1038.7	479.248	950.052	1034.71	Spi1
ENSMUSG00000030786	1.98776	5.37373e-13	9.90654e-12	2463.35	1822.56	2918.95	2219.13	3067.88	756.293	729.995	263.498	762.111	638.454	Itgam
ENSMUSG00000108234	1.987	4.43182e-05	0.000203993	22.0057	14.939	29.712	8.51874	23.6939	3.58432	5.27707	3.53688	3.44846	8.73507	Gm44428
ENSMUSG00000050350	1.98689	2.93528e-07	2.16052e-06	148.862	82.739	148.56	59.6312	126.999	28.6746	29.0239	8.84221	40.5195	35.7344	Gpr18
ENSMUSG00000020901	1.98439	5.14906e-14	1.105e-12	1700.91	1073.31	1434.37	1109.57	1648.15	351.264	428.322	159.16	418.126	403.401	Pik3r5
ENSMUSG00000022148	1.98347	5.92628e-12	9.48204e-11	2346.85	1582.38	2486.59	1451.38	2459.42	615.309	654.357	217.518	567.272	557.456	Fyb
ENSMUSG00000004707	1.98218	6.55241e-10	7.67909e-09	868.579	700.983	881.114	557.977	999.881	234.176	262.095	66.3165	237.944	214.406	Ly9
ENSMUSG00000020493	1.97954	1.68946e-37	3.71847e-35	361.153	364.281	420.066	466.401	380.05	78.8551	129.288	114.064	84.4874	96.8798	Prr11
ENSMUSG00000010342	1.97583	2.9705e-05	0.000142394	64.7227	33.3254	61.4731	10.6484	77.7159	10.753	15.8312	11.4949	12.9317	11.9115	Tex14
ENSMUSG00000017716	1.9725	3.05181e-32	4.14128e-30	591.566	573.427	519.447	710.25	539.272	137.399	133.686	213.097	133.628	129.438	Birc5
ENSMUSG00000028337	1.97176	2.2918e-15	5.76881e-14	1579.23	1225	1945.62	750.714	2056.63	352.459	364.998	374.025	385.366	449.459	Coro2a
ENSMUSG00000026981	1.97	2.1554e-14	4.85046e-13	4856.79	3980.66	6540.73	2261.72	6075.11	978.521	1167.99	1430.67	1201.79	1273.73	Il1rn
ENSMUSG00000021423	1.96691	3.31833e-09	3.48396e-08	1873.08	1314.63	2223.28	1333.18	2866.96	606.946	665.791	186.571	515.545	484.399	Ly86
ENSMUSG00000032596	1.96542	4.70498e-11	6.5877e-10	4588.84	2976.3	5048.99	2294.73	6245.7	1233.01	1186.46	572.975	1225.07	1199.88	Uba7
ENSMUSG00000032890	1.96519	0.0046984	0.012628	11.6501	178.119	20.491	35.1398	30.3282	9.5582	9.67464	19.4529	8.62116	23.0288	Rims3
ENSMUSG00000024521	1.96479	2.72358e-21	1.4331e-19	677	396.457	793.002	580.339	784.741	138.594	158.312	144.128	200.873	185.025	Pmaip1
ENSMUSG00000024338	1.96396	2.1402e-13	4.16232e-12	6718.22	4512.72	7675.94	3468.19	8932.59	1634.45	1858.41	1027.46	1786.3	1718.43	Psmb8
ENSMUSG00000030748	1.95995	3.45743e-20	1.60411e-18	8672.85	4670.15	5273.36	7969.28	4840.18	1781.41	1741.43	1171.59	1766.48	1616.78	Il4ra
ENSMUSG00000037280	1.95955	1.68131e-22	9.94893e-21	1484.74	1827.15	1266.34	1307.63	1182.8	266.435	307.829	525.227	390.539	325.58	Galnt6
ENSMUSG00000049939	1.95902	5.62802e-15	1.35613e-13	380.57	204.549	406.747	272.6	488.094	89.6081	101.144	62.7797	94.8328	102.438	Lrrc4
ENSMUSG00000038094	1.95795	1.98891e-07	1.50633e-06	179.929	71.2474	228.475	205.515	167.753	33.4537	40.4576	83.1167	36.2089	26.2052	Atp13a4
ENSMUSG00000084228	1.95673	0.00625668	0.0162242	60.8394	89.6339	103.48	36.2046	76.7681	3.58432	6.15659	68.085	6.89693	9.52916	Gm8080
ENSMUSG00000047735	1.9528	2.75728e-10	3.42252e-09	3342.28	1780.04	3324.67	1627.08	4381.47	851.875	846.97	397.015	810.389	828.243	Samd9l
ENSMUSG00000042842	1.95008	6.41655e-08	5.36635e-07	269.247	211.444	271.506	59.6312	243.573	52.5701	41.3371	52.169	56.8997	69.8805	Serpinb6b
ENSMUSG00000019942	1.94862	3.67737e-26	3.11592e-24	884.112	719.369	689.523	1019.05	632.152	186.385	192.613	281.182	187.941	173.113	Cdk1
ENSMUSG00000111857	1.9469	0.000302518	0.00113855	14.239	20.6847	19.4665	20.232	60.6563	3.58432	7.0361	8.84221	3.44846	11.9115	1190001M18Rik
ENSMUSG00000056145	1.94649	8.51966e-07	5.66972e-06	453.059	268.902	464.122	159.726	426.49	107.53	94.9873	27.4108	117.248	112.762	AI504432
ENSMUSG00000010358	1.94608	8.73117e-13	1.55098e-11	2994.07	2344.27	3458.88	1571.71	5104.61	849.485	841.693	637.523	835.39	852.066	Ifi35
ENSMUSG00000008496	1.94592	1.85576e-08	1.71758e-07	968.252	850.373	1122.91	495.152	1437.74	278.383	371.154	100.801	279.326	235.847	Pou2f2
ENSMUSG00000041498	1.94418	4.34505e-52	2.45061e-49	227.824	224.085	205.935	220.422	222.722	51.3753	64.2044	56.5901	66.3829	46.8517	Kif14
ENSMUSG00000108291	1.94384	2.71123e-10	3.37232e-09	160.512	170.075	213.107	99.0303	316.55	37.038	63.3249	60.127	46.5543	42.0871	Gm44292
ENSMUSG00000026395	1.94163	6.65214e-11	9.17172e-10	8127.88	4762.09	8371.61	4304.09	7601.94	1537.68	2095	783.419	2064.77	2152.8	Ptprc
ENSMUSG00000002227	1.93725	4.86206e-12	7.87706e-11	1662.08	1041.13	1870.83	849.744	2674.56	399.055	435.359	376.678	461.232	442.312	Mov10
ENSMUSG00000030366	1.9337	3.83794e-12	6.27419e-11	82.8451	105.722	100.406	84.1225	56.8653	14.3373	15.8312	21.2213	33.6225	26.2052	Ceacam12
ENSMUSG00000096727	1.93325	1.79122e-12	3.04692e-11	3803.11	2744.18	4913.75	1928.43	5605.97	995.247	1086.2	725.061	1141.44	1025.97	Psmb9
ENSMUSG00000059639	1.93323	0.00027869	0.00106024	29.7725	13.7898	27.6629	14.9078	28.4326	7.16865	12.3132	1.76844	1.72423	7.14687	Clec4a4
ENSMUSG00000034266	1.92849	2.72465e-18	1.00152e-16	262.774	183.864	257.162	233.2	281.483	59.7387	78.2766	36.253	83.6253	61.9396	Batf
ENSMUSG00000096506	1.92826	2.71353e-10	3.37285e-09	160.512	72.3966	95.2832	87.3171	126.051	27.4798	25.5059	15.0318	39.6573	34.1462	CR974586.5
ENSMUSG00000047441	1.92299	1.36338e-05	7.05252e-05	33.6558	27.5797	24.5892	24.4914	10.4253	4.7791	4.39756	7.95799	10.3454	3.97048	Antxrl
ENSMUSG00000020330	1.92129	3.54479e-31	4.47388e-29	469.887	453.915	445.68	489.827	370.572	108.725	108.18	160.044	86.2116	124.673	Hmmr
ENSMUSG00000005824	1.91861	1.48424e-06	9.37281e-06	204.524	87.3356	120.897	132.04	93.8277	27.4798	36.9395	9.72643	56.0375	38.1166	Tnfsf14
ENSMUSG00000023947	1.91518	1.15702e-16	3.4212e-15	1361.77	831.986	1638.26	779.464	1187.54	332.147	318.383	218.402	366.399	302.551	Nfkbie
ENSMUSG00000053113	1.9144	1.6164e-39	4.48813e-37	5281.37	3612.93	4565.4	3392.59	4991.82	1204.33	1110.82	1226.41	1263	991.033	Socs3
ENSMUSG00000021190	1.91306	1.35279e-41	4.52133e-39	15886.8	12432.7	13468.7	15178.3	16169.6	4602.27	4175.92	2808.28	3999.36	3836.28	Lgmn
ENSMUSG00000020808	1.90973	2.58716e-11	3.75045e-10	253.713	203.4	185.444	280.053	167.753	52.5701	55.4093	100.801	32.7604	48.4399	Pimreg
ENSMUSG00000050957	1.90288	3.99037e-06	2.32542e-05	69.9005	60.9051	88.1114	27.6859	97.6187	10.753	15.8312	35.3688	14.656	15.0878	Insl6
ENSMUSG00000097567	1.90143	3.66722e-11	5.20331e-10	88.0229	73.5457	81.9641	50.0476	127.947	25.0903	24.6263	27.4108	18.1044	18.2642	Gm26637
ENSMUSG00000036381	1.899	1.45917e-12	2.52737e-11	432.348	339	506.128	205.515	544.011	118.283	100.264	76.043	118.11	131.026	P2ry14
ENSMUSG00000078153	1.89868	3.04779e-12	5.0511e-11	411.637	387.264	649.565	266.211	719.346	137.399	159.192	100.801	134.49	121.497	Psme2b
ENSMUSG00000041064	1.89761	9.91448e-13	1.75085e-11	262.774	266.603	229.499	300.285	251.155	58.544	67.7224	127.328	53.4512	44.4694	Pif1
ENSMUSG00000050014	1.89631	6.51428e-08	5.44304e-07	170.868	147.091	199.787	88.3819	383.841	68.1022	45.7346	52.169	50.0027	50.8222	Apol10b
ENSMUSG00000026893	1.88849	3.45773e-12	5.67835e-11	278.308	282.691	316.586	126.716	397.109	90.8029	69.4815	66.3165	73.2799	79.4097	Gca
ENSMUSG00000047945	1.885	2.64742e-18	9.75116e-17	3449.72	2140.87	3676.09	2556.69	4045.02	814.836	1022.87	567.67	975.053	915.594	Marcksl1
ENSMUSG00000027859	1.88274	1.57694e-14	3.61175e-13	274.424	334.403	152.658	275.794	170.596	60.9335	54.5298	62.7797	80.1768	68.2923	Ngf
ENSMUSG00000109036	1.88193	8.03844e-05	0.000345588	18.1224	24.1322	47.1293	36.2046	35.0669	11.9477	7.91561	0.884221	12.9317	10.3233	2210406H18Rik
ENSMUSG00000028415	1.88041	4.86925e-06	2.77137e-05	14.239	14.939	20.491	15.9726	19.9029	3.58432	5.27707	2.65266	4.31058	7.14687	Spink4
ENSMUSG00000017697	1.8803	4.58964e-29	4.96011e-27	297.725	348.193	265.359	278.989	220.827	69.2969	71.2405	63.6639	81.901	95.2916	Ada
ENSMUSG00000062545	1.87526	0.000189738	0.000750141	66.0172	71.2474	88.1114	18.1023	43.5967	16.7268	20.2288	3.53688	13.7939	23.8229	Tlr12
ENSMUSG00000022221	1.87401	9.12437e-35	1.6977e-32	1273.74	736.607	1085	982.849	1013.15	278.383	283.203	231.666	307.775	287.463	Ripk3
ENSMUSG00000056144	1.87398	1.02773e-11	1.58806e-10	1256.92	1089.4	1632.11	714.509	2176.05	440.872	413.371	267.919	381.917	370.843	Trim34a
ENSMUSG00000036390	1.87371	3.49523e-07	2.52935e-06	1818.71	1321.52	2472.24	636.776	695.652	360.822	337.733	557.059	353.468	285.875	Gadd45a
ENSMUSG00000024056	1.87065	1.89472e-38	4.68436e-36	306.786	309.122	264.334	330.101	228.409	74.076	72.12	88.4221	73.2799	84.1743	Ndc80
ENSMUSG00000006398	1.86982	1.00951e-13	2.05871e-12	1101.58	1133.06	977.422	1354.48	1008.41	235.371	270.01	541.143	212.081	266.022	Cdc20
ENSMUSG00000069830	1.86805	2.7635e-07	2.04325e-06	112.618	47.1152	102.455	60.696	61.6041	22.7007	25.5059	7.95799	28.4498	20.6465	Nlrp1a
ENSMUSG00000091549	1.8653	1.27123e-16	3.72455e-15	919.063	894.04	1069.63	679.369	1644.35	332.147	309.588	242.276	261.221	285.081	Gm6548
ENSMUSG00000016256	1.86409	3.99968e-22	2.29893e-20	11145.3	8922.02	11207.6	8088.54	12825	3070.57	3316.64	1778.17	3060.51	3110.48	Ctsz
ENSMUSG00000060512	1.86217	0.00147896	0.00461324	53.0726	394.159	43.0311	80.928	65.3951	47.791	41.3371	25.6424	32.7604	27.7934	0610040J01Rik
ENSMUSG00000025491	1.8578	7.79474e-10	9.0644e-09	1010.97	457.363	755.094	1177.72	515.579	241.345	230.432	118.486	256.911	233.464	Ifitm1
ENSMUSG00000085761	1.85427	1.0853e-05	5.74017e-05	31.0669	27.5797	53.2766	30.8804	60.6563	10.753	16.7107	4.4211	6.89693	17.4701	4930455G09Rik
ENSMUSG00000007682	1.85383	3.35809e-17	1.07459e-15	214.879	202.251	255.113	181.023	142.163	45.4014	65.9634	73.3903	42.2437	47.6458	Dio2
ENSMUSG00000097597	1.85321	0.000335683	0.00124761	14.239	18.3864	15.3683	12.7781	40.7535	5.97387	3.51805	7.95799	8.62116	2.38229	Gm26674
ENSMUSG00000035365	1.85164	3.09478e-17	9.95625e-16	146.273	143.644	130.118	126.716	89.089	34.6485	25.5059	49.5164	32.7604	33.3521	Parpbp
ENSMUSG00000040528	1.85154	2.52176e-18	9.30731e-17	418.109	304.525	460.023	299.221	568.653	124.257	133.686	88.4221	104.316	118.32	Milr1
ENSMUSG00000047631	1.85137	0.000257615	0.000989662	51.7782	104.573	51.2275	23.4265	105.201	19.1164	13.1927	10.6106	10.3454	39.7048	Apof
ENSMUSG00000107304	1.85105	7.81729e-07	5.25266e-06	18.1224	52.861	35.8593	34.0749	54.9698	10.753	10.5541	13.2633	13.7939	6.35277	Gm43775
ENSMUSG00000031762	1.8507	3.50971e-25	2.67271e-23	7525.96	4203.6	5474.18	7178.1	6109.23	1457.63	1653.48	2159.27	1503.53	1678.72	Mt2
ENSMUSG00000090222	1.8499	1.28185e-07	1.0107e-06	313.258	232.129	422.115	176.764	652.055	137.399	98.5054	61.8954	99.1433	102.438	Ifi203-ps
ENSMUSG00000045763	1.84792	5.50408e-16	1.4983e-14	1875.66	1358.3	2021.44	1118.08	1684.16	419.366	569.924	267.035	513.821	467.723	Basp1
ENSMUSG00000041431	1.84093	7.70918e-22	4.30375e-20	827.156	898.637	685.425	928.542	647.317	183.995	221.637	327.162	184.493	194.554	Ccnb1
ENSMUSG00000051354	1.83841	0.00173638	0.00530616	63.4283	44.8169	56.3503	12.7781	37.9102	9.5582	14.0722	0.884221	14.656	20.6465	Samd3
ENSMUSG00000029204	1.8377	9.24082e-12	1.44023e-10	293.841	217.19	404.698	219.357	459.661	96.7768	109.939	59.2428	75.8662	104.821	Rhoh
ENSMUSG00000034959	1.83241	2.89243e-08	2.56146e-07	279.602	216.041	284.825	138.429	417.96	71.6865	81.7946	35.3688	98.2812	88.1447	Rubcnl
ENSMUSG00000052631	1.83164	8.20976e-07	5.48574e-06	66.0172	32.1763	92.2096	30.8804	48.3355	13.1425	11.4337	19.4529	17.2423	14.2937	Sh2d6
ENSMUSG00000006519	1.83044	2.26553e-15	5.71065e-14	4729.94	3508.36	4819.49	3395.78	5047.74	1234.2	1490.77	627.797	1411.28	1281.67	Cyba
ENSMUSG00000100029	1.83007	3.63863e-05	0.000171328	25.8891	14.939	20.491	28.7507	22.7461	5.97387	1.75902	7.95799	12.0696	3.97048	D7Ertd128e
ENSMUSG00000097134	1.82835	1.54255e-06	9.70709e-06	104.851	99.9762	215.156	45.7882	144.059	37.038	21.1083	39.7899	31.8983	42.0871	1110002J07Rik
ENSMUSG00000039055	1.82746	2.04695e-12	3.46235e-11	107.44	73.5457	72.7431	116.068	71.0816	27.4798	27.2649	21.2213	15.5181	32.558	Eme1
ENSMUSG00000060131	1.82732	2.40994e-11	3.51046e-10	563.088	365.43	497.932	333.296	521.265	115.893	139.842	59.2428	159.491	167.554	Atp8b4
ENSMUSG00000061186	1.82696	5.45503e-05	0.000245885	84.1395	31.0271	78.8904	21.2968	39.8057	11.9477	22.8673	8.84221	11.2075	16.676	Sfmbt2
ENSMUSG00000015340	1.82637	1.29767e-07	1.02272e-06	5074.26	3211.88	6497.7	2582.24	6345.22	1407.44	1699.22	516.385	1471.63	1591.37	Cybb
ENSMUSG00000022587	1.82504	1.37655e-19	5.94967e-18	34616.3	45490.3	37665.6	27187.5	50182.7	12775.7	11710.7	7280.67	11079.9	12229.9	Ly6e
ENSMUSG00000089728	1.82305	1.249e-11	1.90548e-10	76.3728	59.7559	49.1784	79.8632	67.2906	21.5059	13.1927	29.1793	14.656	15.8819	Clec2f
ENSMUSG00000009585	1.82221	4.36975e-11	6.13737e-10	3466.55	2669.48	3650.47	1972.09	4463.93	986.884	1057.17	453.605	1128.51	961.651	Apobec3
ENSMUSG00000036931	1.8221	1.1268e-18	4.31772e-17	372.803	233.278	402.648	455.752	285.274	97.9715	91.4693	79.5799	109.489	115.938	Nfkbid
ENSMUSG00000020891	1.82163	0.000398921	0.0014542	264.069	90.783	255.113	57.5015	46.44	45.4014	45.7346	18.5686	50.8648	41.293	Alox8
ENSMUSG00000002204	1.82016	9.41441e-14	1.93081e-12	1179.25	768.783	1081.93	1010.54	1237.77	265.24	324.54	151.202	374.158	378.784	Napsa
ENSMUSG00000030830	1.81915	1.54457e-08	1.44812e-07	1413.54	776.827	1172.09	653.813	1024.52	223.423	376.431	119.37	362.951	345.432	Itgal
ENSMUSG00000056888	1.81903	1.79114e-13	3.53681e-12	376.686	221.786	262.285	200.19	303.282	59.7387	80.0356	49.5164	96.557	99.2621	Glipr1
ENSMUSG00000049037	1.81851	2.05099e-08	1.87804e-07	2858.16	1934.02	3280.61	2065.79	3564.51	885.328	1004.4	267.035	823.321	905.27	Clec4a1
ENSMUSG00000033581	1.81167	2.01046e-14	4.56411e-13	520.371	363.132	511.251	226.811	474.825	145.763	114.337	128.212	115.524	94.4975	Igf2bp2
ENSMUSG00000054404	1.81141	2.10791e-08	1.92528e-07	12024.2	6043.39	12032.3	6872.49	18165.6	3868.68	3560.27	1633.16	3472.6	3175.59	Slfn5
ENSMUSG00000075602	1.80981	1.49771e-12	2.5842e-11	29118.8	18332.4	30931.2	16912.9	39973.5	8278.6	8613.94	5033.87	7915.09	8741.42	Ly6a
ENSMUSG00000031390	1.80849	1.37559e-06	8.74177e-06	24.5946	22.983	26.6383	18.1023	36.0147	5.97387	8.79512	3.53688	6.89693	11.1174	Avpr2
ENSMUSG00000028341	1.80837	1.85835e-41	5.88411e-39	467.298	421.739	396.501	396.121	341.192	97.9715	102.903	141.475	120.696	111.968	Nr4a3
ENSMUSG00000052861	1.80721	8.1989e-07	5.48457e-06	41.4225	34.4746	36.8838	81.9928	54.9698	9.5582	21.9878	7.95799	15.5181	15.8819	Dnah6
ENSMUSG00000090141	1.8072	0.0020533	0.00614561	20.7113	17.2373	37.9084	7.45389	31.2759	3.58432	14.0722	2.65266	3.44846	8.73507	Gm614
ENSMUSG00000092021	1.80207	0.00104435	0.00339489	203.229	117.214	202.861	31.9453	367.729	71.6865	60.6863	79.5799	20.6908	32.558	Gbp11
ENSMUSG00000084796	1.80114	3.65509e-15	8.96291e-14	304.197	206.847	234.622	146.948	209.454	68.1022	78.2766	41.5584	64.6587	63.5277	Mir142hg
ENSMUSG00000058470	1.79894	1.09496e-06	7.12652e-06	95.7896	75.844	138.314	44.7234	141.215	29.8694	29.0239	13.2633	37.9331	32.558	Gm8369
ENSMUSG00000031443	1.79579	3.63223e-05	0.000171116	126.857	91.9322	110.651	52.1773	52.1265	34.6485	20.2288	6.18954	37.071	26.9993	F7
ENSMUSG00000049625	1.79308	4.75587e-09	4.87693e-08	1282.8	641.227	1158.77	956.228	1139.2	297.499	392.262	115.833	320.707	367.667	Tifab
ENSMUSG00000009687	1.79273	5.65976e-38	1.34404e-35	5247.72	3589.95	4499.83	4577.76	4299.02	1194.77	1337.74	989.443	1403.52	1484.17	Fxyd5
ENSMUSG00000063193	1.79101	5.32317e-09	5.39733e-08	564.382	342.447	350.396	480.244	411.326	155.321	151.276	43.3268	138.801	132.614	Cd300lb
ENSMUSG00000037628	1.79056	9.61349e-15	2.25038e-13	154.04	135.6	142.413	178.893	156.38	45.4014	58.0478	60.127	32.7604	26.2052	Cdkn3
ENSMUSG00000030022	1.78911	3.19189e-18	1.1685e-16	1322.93	820.495	616.78	1140.45	776.211	259.266	255.938	269.687	307.775	259.67	Adamts9
ENSMUSG00000026683	1.78281	2.96654e-47	1.37282e-44	385.747	358.535	363.716	456.817	327.923	97.9715	106.421	111.412	113.799	118.32	Nuf2
ENSMUSG00000104436	1.7821	0.000249886	0.00096325	34.9503	26.4305	23.5647	8.51874	51.1788	4.7791	12.3132	9.72643	8.62116	6.35277	Gm37423
ENSMUSG00000108478	1.78136	2.8579e-05	0.000137399	20.7113	16.0881	13.3192	25.5562	19.9029	4.7791	3.51805	2.65266	6.89693	9.52916	Gm19514
ENSMUSG00000030178	1.77952	0.0119498	0.0282327	85.434	145.942	116.799	25.5562	79.6114	26.285	39.5781	0	32.7604	33.3521	Klra13-ps
ENSMUSG00000087213	1.77897	6.82091e-08	5.67037e-07	46.6004	43.6678	24.5892	39.3992	28.4326	15.5321	8.79512	6.18954	10.3454	12.7055	2810408I11Rik
ENSMUSG00000044338	1.77714	6.52793e-15	1.56255e-13	2095.72	1645.59	1503.02	2770.72	1835.8	798.11	523.31	542.911	638.828	373.226	Aplnr
ENSMUSG00000039981	1.77571	9.82955e-19	3.79068e-17	371.508	234.427	379.084	236.395	361.095	86.0238	94.9873	71.6219	112.937	96.0857	Zc3h12d
ENSMUSG00000033220	1.77423	4.3017e-08	3.70937e-07	2043.94	1228.44	2038.86	1375.78	2435.73	634.425	669.309	188.339	616.413	559.044	Rac2
ENSMUSG00000045475	1.76685	0.00160154	0.0049435	200.64	91.9322	159.83	321.582	115.626	23.8955	21.1083	148.549	30.1741	37.3226	Lce3c
ENSMUSG00000024300	1.76438	1.6616e-08	1.54819e-07	3388.88	1968.5	3261.15	2065.79	2813.88	817.226	995.608	284.719	924.188	951.328	Myo1f
ENSMUSG00000024486	1.76396	9.86535e-12	1.53227e-10	792.206	452.766	534.816	639.97	311.811	174.437	125.77	213.981	164.664	125.467	Hbegf
ENSMUSG00000012350	1.76251	0.00104558	0.00339828	810.329	4238.07	853.451	659.137	433.124	301.083	378.19	534.953	406.057	440.724	Ehf
ENSMUSG00000040616	1.76216	8.66569e-53	5.04511e-50	939.774	907.83	995.863	770.946	1086.13	287.941	252.42	315.667	259.497	271.581	Tmem51
ENSMUSG00000037580	1.76197	2.86591e-12	4.75841e-11	1009.67	529.759	1107.54	677.24	1447.22	292.72	245.384	259.077	304.327	305.727	Gch1
ENSMUSG00000003484	1.75922	9.66509e-17	2.888e-15	377.981	298.78	288.923	387.603	399.005	129.036	130.168	60.127	106.04	93.7034	Cyp4f18
ENSMUSG00000051855	1.75886	4.18089e-06	2.41926e-05	564.382	329.807	222.328	784.789	245.468	151.736	94.1078	195.413	106.04	87.3507	Mest
ENSMUSG00000018774	1.75579	1.14007e-11	1.74965e-10	5914.36	3629.02	5148.37	4571.37	5452.43	1657.15	1780.13	645.481	1632.85	1603.28	Cd68
ENSMUSG00000046295	1.75384	3.50044e-17	1.11618e-15	245.946	304.525	239.745	311.999	208.506	53.7649	102.903	97.2643	68.1072	65.1159	Ankle1
ENSMUSG00000029771	1.75313	1.47244e-12	2.54545e-11	3511.86	2193.73	4028.53	2017.88	4633.57	962.989	1014.08	701.187	1124.2	1058.53	Irf5
ENSMUSG00000021871	1.74818	2.56468e-09	2.74214e-08	7959.6	4246.12	9459.68	5202.82	13307.4	2569.96	2620.07	1656.15	2411.34	2702.31	Pnp
ENSMUSG00000059742	1.74551	8.10307e-05	0.000347952	31.0669	58.6068	39.9575	12.7781	66.3428	17.9216	8.79512	10.6106	11.2075	14.2937	Kcnh7
ENSMUSG00000026622	1.74117	1.92421e-24	1.38359e-22	355.975	325.21	355.519	496.216	325.08	103.945	107.3	145.012	101.73	97.6739	Nek2
ENSMUSG00000019992	1.74107	4.69502e-09	4.82001e-08	178.635	81.5898	110.651	116.068	101.41	22.7007	31.6624	58.3586	33.6225	28.5875	Mtfr2
ENSMUSG00000045545	1.73846	2.69502e-19	1.11049e-17	195297	177046	169170	207135	170177	39640.2	49399.6	85093	49130.3	52096.7	Krt14
ENSMUSG00000032322	1.73764	1.8771e-16	5.3351e-15	1549.46	834.284	1602.4	1103.18	1830.11	421.756	442.395	343.078	400.884	466.929	Pstpip1
ENSMUSG00000024349	1.73569	7.7245e-12	1.2197e-10	2386.97	1136.51	1944.6	1650.51	2120.13	629.646	611.261	294.445	657.795	581.279	Tmem173
ENSMUSG00000032373	1.73253	1.7766e-17	5.92681e-16	2926.76	4798.86	3120.78	2961.33	2124.87	859.043	918.211	1106.16	1072.47	837.772	Car12
ENSMUSG00000028327	1.73169	0.000411998	0.00149643	94.4952	96.5288	73.7677	21.2968	83.4024	25.0903	25.5059	4.4211	27.5877	28.5875	Stra6l
ENSMUSG00000005339	1.73154	0.0105164	0.0253608	27.1835	2.2983	17.4174	35.1398	18.9551	2.38955	5.27707	6.18954	2.58635	13.4996	Fcer1a
ENSMUSG00000097194	1.72962	2.73918e-10	3.40239e-09	328.791	274.647	327.856	142.689	403.744	90.8029	95.8668	58.3586	95.6949	104.821	9330175E14Rik
ENSMUSG00000024399	1.72788	7.23184e-11	9.88041e-10	270.541	174.671	224.377	145.883	220.827	46.5962	80.0356	34.4846	75.0041	75.4392	Ltb
ENSMUSG00000024672	1.72527	2.20418e-08	2.00207e-07	1407.07	1235.34	1147.5	1326.79	1396.04	369.185	542.659	129.096	423.299	505.046	Ms4a7
ENSMUSG00000067212	1.72478	8.50422e-12	1.33349e-10	17079	15007.9	20224.6	8807.31	23965.9	5006.11	5752.01	3532.46	5642.55	5808.82	H2-T23
ENSMUSG00000032511	1.72402	0.0011021	0.00355891	352.092	258.559	822.714	67.0851	127.947	84.829	111.698	83.1167	104.316	108.791	Scn5a
ENSMUSG00000005233	1.72087	5.79148e-25	4.26631e-23	252.419	340.149	289.948	356.722	254.946	71.6865	83.5537	109.643	105.178	81.792	Spc25
ENSMUSG00000107317	1.71898	4.65065e-06	2.66038e-05	54.3671	22.983	42.0066	34.0749	39.8057	15.5321	19.3493	5.30532	8.62116	10.3233	Gm19719
ENSMUSG00000054435	1.71702	8.26993e-22	4.59248e-20	1132.65	815.898	939.513	600.571	809.383	296.304	255.059	203.371	274.153	278.728	Gimap4
ENSMUSG00000030579	1.71648	1.49181e-12	2.57648e-11	3962.33	2420.11	3416.88	3068.87	3439.4	1102.78	1239.23	476.595	1075.06	1068.85	Tyrobp
ENSMUSG00000082815	1.71374	2.47752e-08	2.22791e-07	133.329	148.241	182.37	92.6413	72.9771	33.4537	58.9273	26.5266	33.6225	38.9107	Gm5678
ENSMUSG00000019122	1.71374	2.88113e-07	2.12239e-06	5853.52	3030.31	4470.12	6145.2	8195.24	2152.98	2035.19	654.323	1894.93	1706.51	Ccl9
ENSMUSG00000003555	1.71344	1.87712e-17	6.2506e-16	569.56	458.512	795.051	571.82	427.437	139.789	216.36	189.223	170.699	143.732	Cyp17a1
ENSMUSG00000100615	1.71011	0.00117607	0.00376745	22.0057	17.2373	11.2701	7.45389	26.5371	7.16865	8.79512	5.30532	2.58635	2.38229	Gm5511
ENSMUSG00000023505	1.70776	2.74517e-15	6.83376e-14	648.522	715.922	594.24	708.12	603.72	161.295	183.818	330.699	148.284	176.289	Cdca3
ENSMUSG00000032783	1.70446	1.33865e-11	2.02855e-10	201.935	189.61	160.854	206.579	163.014	43.0119	52.7707	99.0327	39.6573	47.6458	Troap
ENSMUSG00000035004	1.70421	1.15553e-08	1.10637e-07	1135.24	607.901	1169.01	712.379	861.509	324.979	315.745	113.18	287.947	335.109	Igsf6
ENSMUSG00000068129	1.70216	5.82686e-09	5.86848e-08	182.518	145.942	193.64	69.2147	136.477	37.038	52.7707	32.7162	43.1058	57.175	Cst7
ENSMUSG00000075122	1.70145	4.1073e-07	2.92536e-06	238.18	96.5288	191.591	144.819	148.798	65.7126	65.0839	19.4529	48.2785	53.9986	Cd80
ENSMUSG00000028175	1.70126	2.00987e-20	9.59632e-19	143.684	110.319	156.756	151.208	116.574	41.8171	41.3371	53.9375	34.4846	37.3226	Depdc1a
ENSMUSG00000038811	1.70103	5.19641e-88	1.33978e-84	552.732	557.339	565.552	516.448	585.712	175.632	155.674	161.812	190.528	171.525	Gngt2
ENSMUSG00000036526	1.70014	4.74949e-14	1.02577e-12	289.958	233.278	263.31	154.402	248.312	62.1283	87.9512	49.5164	93.9706	71.4687	Card11
ENSMUSG00000027496	1.69869	3.31008e-21	1.7316e-19	476.359	429.783	424.164	592.052	435.967	154.126	128.409	202.487	111.213	131.026	Aurka
ENSMUSG00000069188	1.69486	1.24683e-05	6.52821e-05	33.6558	112.617	66.5958	53.2421	98.5665	21.5059	20.2288	38.9057	17.2423	15.0878	Gm13192
ENSMUSG00000021451	1.69096	1.7936e-10	2.30562e-09	3005.72	2212.12	3131.03	1119.15	3095.37	970.157	738.79	814.367	754.352	614.631	Sema4d
ENSMUSG00000037544	1.68666	1.52504e-30	1.82278e-28	458.237	388.413	405.722	528.162	368.677	127.841	123.132	168.886	125.869	121.497	Dlgap5
ENSMUSG00000024885	1.68622	2.97436e-15	7.37379e-14	1035.56	638.929	1073.73	828.447	1177.11	348.874	338.612	186.571	301.741	302.551	Aldh3b1
ENSMUSG00000102721	1.68557	3.65715e-05	0.000172065	15.5335	24.1322	28.6874	11.7133	26.5371	5.97387	4.39756	5.30532	9.48328	7.94097	A630081D01Rik
ENSMUSG00000073490	1.68269	2.81236e-06	1.69023e-05	5065.2	2367.25	5320.49	2833.54	6863.64	1684.63	1664.92	532.301	1547.5	1564.37	Ifi207
ENSMUSG00000002289	1.68269	2.16418e-14	4.86415e-13	3014.78	1892.65	1885.17	2699.37	2222.48	732.397	979.777	461.563	625.896	848.89	Angptl4
ENSMUSG00000044201	1.6823	8.66837e-12	1.35335e-10	139.801	193.058	178.272	175.699	134.581	39.4276	47.4937	86.6536	40.5195	41.293	Cdc25c
ENSMUSG00000016526	1.6812	0.000149328	0.000603196	69.9005	270.051	60.4485	59.6312	84.3502	31.0641	34.301	42.4426	27.5877	34.1462	Dyrk3
ENSMUSG00000003665	1.67992	0.000111678	0.000463986	80.2562	39.0712	137.29	84.1225	132.686	47.791	29.9034	8.84221	33.6225	28.5875	Has1
ENSMUSG00000041481	1.67838	3.80072e-05	0.000178216	1826.48	1257.17	3568.51	582.469	2744.7	678.632	618.297	367.836	756.938	696.423	Serpina3g
ENSMUSG00000037010	1.66489	1.16297e-08	1.1129e-07	374.097	181.566	142.413	376.954	273.901	82.4395	99.3849	71.6219	103.454	68.2923	Apln
ENSMUSG00000051498	1.66383	2.38857e-07	1.78949e-06	331.38	145.942	314.537	242.784	259.685	90.8029	111.698	31.8319	85.3495	88.9388	Tlr6
ENSMUSG00000029762	1.65972	1.24274e-13	2.4921e-12	1376.01	775.678	673.13	1436.47	974.292	338.121	309.588	282.951	343.122	382.755	Akr1b8
ENSMUSG00000031383	1.65798	9.06777e-06	4.87359e-05	51.7782	32.1763	33.8102	78.7983	25.5894	16.7268	14.9517	15.916	9.48328	13.4996	Dusp9
ENSMUSG00000017929	1.65648	2.04884e-11	3.01365e-10	2666.58	1367.49	2513.22	1440.73	2829.05	755.098	808.272	463.332	698.314	706.746	B4galt5
ENSMUSG00000087006	1.65558	1.33476e-26	1.20449e-24	772.789	959.542	653.663	717.704	879.516	279.577	223.396	287.372	281.05	194.554	Gm13889
ENSMUSG00000026580	1.65536	6.14588e-13	1.12041e-11	965.663	465.407	739.726	946.645	1051.06	334.537	229.553	255.54	295.706	209.642	Selp
ENSMUSG00000040907	1.65146	5.64675e-08	4.76005e-07	427.17	224.085	452.851	319.453	511.788	142.178	158.312	53.9375	131.904	130.232	Atp1a3
ENSMUSG00000030167	1.65081	0.000113631	0.000471886	133.329	125.258	140.363	23.4265	115.626	25.0903	46.6142	22.1055	40.5195	36.5285	Klrc1
ENSMUSG00000034773	1.6507	9.74926e-10	1.11646e-08	147.568	140.197	112.701	184.218	81.5069	32.2589	32.542	61.8954	43.9679	40.4989	BC030867
ENSMUSG00000097254	1.64937	2.55253e-06	1.54903e-05	46.6004	35.6237	26.6383	40.464	23.6939	8.36342	6.15659	17.6844	9.48328	12.7055	C430042M11Rik
ENSMUSG00000027951	1.64768	1.60596e-16	4.61533e-15	3985.63	3140.63	4126.89	2359.69	5331.12	1169.68	1240.11	1047.8	1273.35	1315.02	Adar
ENSMUSG00000050071	1.64725	0.000930293	0.00306553	147.568	86.1864	77.8659	30.8804	105.201	37.038	23.7468	54.8217	18.9666	8.73507	Bex1
ENSMUSG00000028602	1.64674	5.63045e-05	0.000252908	36.2447	29.878	52.2521	14.9078	33.1714	14.3373	11.4337	5.30532	14.656	7.94097	Tnfrsf8
ENSMUSG00000095677	1.64595	3.68308e-14	8.02805e-13	160.512	207.997	212.082	153.337	254.946	76.4656	64.2044	81.3483	47.4164	48.4399	Dynlt1f
ENSMUSG00000026605	1.64425	5.92221e-16	1.60246e-14	574.738	660.762	546.086	683.629	561.071	135.01	192.613	297.098	154.319	187.407	Cenpf
ENSMUSG00000053101	1.64345	3.49337e-09	3.65922e-08	982.491	610.2	1250.98	481.309	1086.13	240.15	286.721	199.834	323.294	361.314	Gpr141
ENSMUSG00000024340	1.64338	9.86488e-06	5.26906e-05	73.7839	33.3254	68.6449	138.429	80.5592	32.2589	22.8673	17.6844	19.8287	34.1462	Btnl2
ENSMUSG00000097804	1.64172	3.92095e-05	0.000183083	22.0057	12.6407	27.6629	22.3617	27.4849	5.97387	12.3132	3.53688	7.75904	6.35277	Gm16685
ENSMUSG00000039501	1.63673	5.35093e-09	5.4194e-08	7221.76	4221.98	7578.6	3586.39	10640.4	2340.56	2279.7	1578.33	2322.54	2171.85	Znfx1
ENSMUSG00000009471	1.63625	0.00257164	0.00747751	410.342	225.234	806.322	67.0851	204.715	200.722	72.12	103.454	104.316	71.4687	Myod1
ENSMUSG00000052384	1.63525	3.69433e-11	5.23765e-10	4016.69	2305.2	3339.01	3000.72	3426.13	1047.82	1197.02	500.469	1209.55	1223.7	Nrros
ENSMUSG00000030677	1.63452	1.76974e-33	2.80177e-31	617.455	601.007	509.202	712.379	522.213	178.021	181.18	233.434	167.251	192.966	Kif22
ENSMUSG00000106121	1.63436	3.16597e-05	0.000150963	91.9063	94.2305	30.7365	52.1773	43.5967	27.4798	19.3493	24.7582	9.48328	19.8524	Gm42679
ENSMUSG00000043827	1.6343	0.0100233	0.0243244	16.8279	32.1763	32.7856	13.8429	54.022	3.58432	7.91561	27.4108	6.03481	3.17639	Olfr94
ENSMUSG00000040133	1.63182	7.2063e-13	1.29929e-11	146.273	76.9932	105.529	116.068	90.0367	34.6485	25.5059	42.4426	37.071	32.558	Gpr176
ENSMUSG00000068417	1.63071	6.45196e-06	3.58403e-05	236.885	129.854	266.383	159.726	489.989	99.1663	79.1561	54.8217	68.1072	113.556	Pnp2
ENSMUSG00000052013	1.62936	9.50231e-06	5.095e-05	213.585	68.9491	140.363	160.791	115.626	33.4537	52.7707	19.4529	54.3133	65.1159	Btla
ENSMUSG00000085823	1.62782	0.00159165	0.004918	14.239	22.983	50.203	15.9726	31.2759	4.7791	18.4698	4.4211	8.62116	7.14687	Gm13012
ENSMUSG00000052760	1.62702	1.71072e-11	2.55166e-10	459.531	303.376	461.048	243.849	503.258	117.088	153.915	85.7694	138.801	142.143	A630001G21Rik
ENSMUSG00000027715	1.62651	1.11599e-23	7.48751e-22	1140.41	1074.46	1023.53	1268.23	887.098	260.461	356.202	456.258	303.465	367.667	Ccna2
ENSMUSG00000028599	1.6222	3.90671e-11	5.52572e-10	3550.69	2479.87	3241.68	2280.89	3356	1098	1163.59	464.216	1084.54	1033.12	Tnfrsf1b
ENSMUSG00000060063	1.61895	1.1968e-11	1.8274e-10	4055.53	2339.67	3395.36	3461.8	4537.85	1345.32	1302.56	623.376	1219.89	1301.52	Alox5ap
ENSMUSG00000093798	1.6174	3.30593e-08	2.8992e-07	31.0669	27.5797	25.6138	39.3992	37.9102	14.3373	10.5541	9.72643	8.62116	10.3233	Gm8355
ENSMUSG00000037913	1.61446	5.36595e-08	4.55097e-07	62.1338	33.3254	44.0557	59.6312	60.6563	9.5582	22.8673	12.3791	20.6908	18.2642	Tmem156
ENSMUSG00000018927	1.6141	9.72217e-07	6.39452e-06	10899.3	5142.46	6769.21	11535.4	13465.7	4151.84	3352.7	1334.29	3592.44	3188.3	Ccl6
ENSMUSG00000031389	1.61392	1.36515e-11	2.06523e-10	1048.51	726.264	1080.9	797.567	1006.52	313.031	339.492	148.549	353.468	367.667	Arhgap4
ENSMUSG00000040751	1.61279	3.50294e-20	1.62105e-18	710.656	556.19	674.154	454.688	622.675	170.853	219.878	145.012	209.494	239.817	Lat2
ENSMUSG00000039899	1.61177	2.51062e-07	1.87626e-06	15402.7	9442.58	20320.9	7010.92	17856.6	5136.34	5201.44	2434.26	5206.32	4936.9	Fgl2
ENSMUSG00000024810	1.61175	4.78427e-10	5.69944e-09	5632.17	2409.77	2790.88	5463.7	2878.33	1162.52	1108.19	1535.01	1201.79	1265.79	Il33
ENSMUSG00000102112	1.60989	9.9088e-06	5.29095e-05	22.0057	41.3695	24.5892	23.4265	23.6939	5.97387	7.91561	15.0318	8.62116	6.35277	1810041H14Rik
ENSMUSG00000000730	1.60691	7.54959e-07	5.08984e-06	71.195	50.5627	43.0311	63.8905	43.5967	21.5059	18.4698	6.18954	25.0014	18.2642	Dnmt3l
ENSMUSG00000024791	1.60352	4.65029e-15	1.12655e-13	245.946	207.997	206.959	259.821	187.655	48.9858	62.4454	106.991	66.3829	77.8215	Cdca5
ENSMUSG00000032508	1.60203	7.3303e-19	2.90763e-17	4324.77	2666.03	4296.97	3291.43	5326.38	1272.44	1430.97	1137.99	1307.83	1407.93	Myd88
ENSMUSG00000021194	1.60163	0.000842581	0.00281245	32.3614	43.6678	80.9395	34.0749	96.671	20.3112	6.15659	33.6004	23.2771	11.9115	Chga
ENSMUSG00000044162	1.6013	0.000168876	0.000675832	191.579	128.705	235.647	103.29	305.177	51.3753	94.1078	17.6844	86.2116	68.2923	Tnip3
ENSMUSG00000036986	1.59986	9.61601e-14	1.96768e-12	3426.42	3642.81	3495.77	2213.81	5378.51	1277.21	1318.39	915.168	1240.58	1239.59	Pml
ENSMUSG00000069272	1.59848	0.000217766	0.000851065	14.239	21.8339	21.5156	21.2968	11.3731	7.16865	3.51805	2.65266	6.89693	9.52916	Hist1h2ae
ENSMUSG00000039531	1.59789	6.43584e-09	6.42445e-08	737.839	557.339	944.636	392.927	1209.34	267.63	246.263	213.097	245.703	296.992	Zufsp
ENSMUSG00000023913	1.59638	4.29007e-12	6.96914e-11	2968.18	3516.41	3365.65	1861.34	2641.39	1069.32	1087.08	537.606	998.33	1054.56	Pla2g7
ENSMUSG00000021591	1.59455	6.82891e-15	1.62811e-13	2561.73	1562.85	2947.63	1712.27	2332.42	696.554	601.586	905.442	624.172	852.86	Glrx
ENSMUSG00000030560	1.59414	7.05725e-10	8.24931e-09	18504.2	12755.6	21569.9	12929.3	17855.7	6488.82	6803.03	2628.79	5725.31	6049.43	Ctsc
ENSMUSG00000018459	1.59242	0.000839938	0.00280414	429.759	318.315	249.99	634.646	626.466	216.254	157.433	22.1055	177.596	176.289	Slc13a3
ENSMUSG00000037321	1.59202	3.76138e-10	4.54826e-09	12157.5	10073.5	15737.1	6381.6	17947.6	4006.08	4321.04	3187.62	4713.19	4436.62	Tap1
ENSMUSG00000060519	1.59196	9.44022e-09	9.16992e-08	3829	2435.05	4481.39	2204.22	6458.95	1280.8	1379.08	1029.23	1291.45	1457.96	Tor3a
ENSMUSG00000030707	1.58902	3.8019e-11	5.3817e-10	6442.5	3803.69	5333.81	5157.03	5995.5	1796.94	1991.22	885.989	2137.19	2074.18	Coro1a
ENSMUSG00000018008	1.58714	3.22601e-09	3.39691e-08	4416.68	2540.78	3394.34	3580	4287.64	1340.54	1455.59	529.648	1413.87	1324.55	Cyth4
ENSMUSG00000048163	1.58565	3.13382e-08	2.75764e-07	3432.89	1973.09	3148.44	2270.24	3578.72	972.547	1087.96	408.51	1175.06	1154.62	Selplg
ENSMUSG00000064336	1.58377	1.33246e-07	1.04786e-06	31.0669	32.1763	44.0557	37.2695	45.4922	13.1425	19.3493	14.1475	10.3454	7.14687	mt-Tf
ENSMUSG00000011008	1.58234	2.67205e-16	7.47677e-15	798.678	402.203	534.816	701.731	604.668	176.827	229.553	175.96	235.358	196.936	Mcoln2
ENSMUSG00000063268	1.58175	6.24719e-09	6.24996e-08	3724.15	2644.2	4228.32	1738.89	5607.87	1209.11	1265.62	969.106	1301.8	1249.11	Parp10
ENSMUSG00000036912	1.58022	0.000320359	0.00119633	23.3002	13.7898	27.6629	12.7781	23.6939	3.58432	9.67464	2.65266	9.48328	7.94097	Piwil4
ENSMUSG00000026039	1.57921	3.34606e-13	6.35013e-12	141.096	136.749	101.431	168.245	126.999	53.7649	33.4215	61.8954	37.071	40.4989	Sgol2a
ENSMUSG00000020914	1.57584	6.12783e-37	1.27121e-34	2823.21	2398.28	2279.63	2985.82	2102.12	709.696	850.488	938.158	837.115	883.83	Top2a
ENSMUSG00000048865	1.57508	2.75621e-08	2.44683e-07	3806.99	1970.8	3573.63	2372.47	3641.27	1063.35	1246.27	469.521	1159.55	1218.14	Arhgap30
ENSMUSG00000027333	1.57452	9.67749e-58	7.27747e-55	2599.26	2344.27	2599.29	2042.37	2412.98	776.604	788.923	871.842	885.393	705.158	Smox
ENSMUSG00000090069	1.57437	0.000796971	0.00268003	25.8891	12.6407	21.5156	12.7781	38.8579	4.7791	13.1927	4.4211	7.75904	7.14687	E430024P14Rik
ENSMUSG00000061086	1.57327	0.00134855	0.00424611	524.254	345.895	717.186	64.9554	167.753	112.309	123.132	137.938	118.11	119.909	Myl4
ENSMUSG00000030413	1.57195	0.000183055	0.000725787	152.746	468.854	104.504	124.587	110.887	58.544	72.12	72.5061	50.0027	69.8805	Pglyrp1
ENSMUSG00000078954	1.57167	1.52086e-07	1.18109e-06	183.813	407.949	173.149	190.607	184.812	81.2447	65.9634	48.6321	103.454	84.1743	Arhgap8
ENSMUSG00000048012	1.57058	0.000420332	0.00152271	41.4225	45.9661	31.7611	43.6585	18.9551	15.5321	7.0361	23.874	10.3454	4.76458	Zfp473
ENSMUSG00000022385	1.57056	3.37262e-21	1.75922e-19	311.964	353.939	255.113	396.121	287.17	99.1663	97.6259	138.823	108.627	95.2916	Gtse1
ENSMUSG00000029177	1.56549	2.11295e-19	8.9308e-18	956.602	1010.1	863.696	1103.18	788.532	266.435	286.721	462.447	286.223	292.228	Cenpa
ENSMUSG00000010760	1.5649	6.48484e-05	0.000286227	19.4168	26.4305	43.0311	42.5937	18.0073	8.36342	9.67464	11.4949	14.656	6.35277	Phlda2
ENSMUSG00000022378	1.56292	1.24446e-25	9.93809e-24	3488.55	2324.73	3807.23	2586.5	3404.34	1077.69	1106.43	913.4	1082.82	1103.79	Fam49b
ENSMUSG00000085236	1.56278	0.00100558	0.00328305	55.6615	112.617	117.823	61.7608	135.529	22.7007	11.4337	74.2745	35.3468	19.8524	2610206C17Rik
ENSMUSG00000017832	1.56272	4.85913e-06	2.76648e-05	18.1224	25.2813	21.5156	20.232	18.9551	5.97387	6.15659	9.72643	6.03481	7.14687	Hspb9
ENSMUSG00000033952	1.56264	4.8743e-21	2.47807e-19	407.753	463.108	351.421	398.251	420.803	101.556	139.842	190.992	119.834	136.585	Aspm
ENSMUSG00000038147	1.56243	5.8798e-11	8.13793e-10	1579.23	1290.5	1516.34	1112.76	1708.8	523.311	596.309	236.087	565.548	519.339	Cd84
ENSMUSG00000102376	1.56225	0.00400469	0.0109726	14.239	8.04406	19.4665	10.6484	35.0669	7.16865	1.75902	6.18954	6.03481	8.73507	Gm37975
ENSMUSG00000041736	1.55886	3.59574e-17	1.14253e-15	8156.36	5594.07	8742.49	6430.58	11490.6	2745.59	2826.75	3027.57	2498.41	2619.73	Tspo
ENSMUSG00000075042	1.55793	0.00491017	0.013128	23.3002	12.6407	8.19641	29.8156	5.68653	3.58432	5.27707	4.4211	7.75904	5.55868	4930431P03Rik
ENSMUSG00000110588	1.55658	2.81995e-11	4.06505e-10	450.47	259.708	296.095	413.159	278.64	95.582	114.337	169.77	85.3495	111.174	Gm45774
ENSMUSG00000051378	1.55651	1.65886e-13	3.29363e-12	318.436	317.166	232.573	349.268	246.416	60.9335	102.023	136.17	89.6601	106.409	Kif18b
ENSMUSG00000110697	1.55584	2.11146e-13	4.12421e-12	59.5449	49.4135	56.3503	51.1124	59.7086	16.7268	21.1083	18.5686	16.3802	20.6465	Gm31718
ENSMUSG00000032122	1.55522	1.188e-13	2.38765e-12	1645.25	2795.89	1724.32	1382.17	1231.13	566.323	613.9	554.406	626.758	624.954	Slc37a2
ENSMUSG00000012443	1.55515	1.25454e-20	6.10294e-19	872.462	768.783	706.94	923.218	587.608	209.086	259.456	338.656	266.394	237.435	Kif11
ENSMUSG00000037997	1.55472	1.66267e-08	1.54839e-07	1267.27	848.074	1481.5	643.165	2048.1	416.976	452.069	397.899	425.885	447.871	Parp11
ENSMUSG00000035683	1.5527	1.9234e-14	4.37197e-13	284.78	320.613	313.513	390.797	273.901	72.8813	121.373	152.086	85.3495	106.409	Melk
ENSMUSG00000041324	1.55115	1.2296e-05	6.45298e-05	148.862	104.573	69.6695	172.504	63.4996	33.4537	31.6624	60.127	41.3816	23.8229	Inhba
ENSMUSG00000089844	1.54889	1.98779e-08	1.82743e-07	120.384	88.4847	167.002	69.2147	167.753	45.4014	46.6142	40.6741	34.4846	42.8812	A530032D15Rik
ENSMUSG00000022322	1.54824	4.91604e-22	2.78134e-20	324.908	279.244	269.457	324.777	242.625	88.4133	101.144	122.022	72.4177	107.203	Shcbp1
ENSMUSG00000048905	1.54789	0.000168883	0.000675832	38.8336	29.878	51.2275	26.6211	95.7232	17.9216	21.1083	11.4949	12.0696	20.6465	4930539E08Rik
ENSMUSG00000029915	1.54752	2.32081e-14	5.19032e-13	390.925	220.637	377.035	280.053	305.177	111.114	109.06	73.3903	119.834	124.673	Clec5a
ENSMUSG00000021998	1.54669	2.50189e-09	2.68295e-08	11707	8417.54	9417.67	8723.19	8825.49	3241.42	3830.28	1359.93	3783.83	3902.99	Lcp1
ENSMUSG00000000958	1.54549	4.02094e-10	4.84122e-09	818.095	458.512	640.344	643.165	766.734	237.76	260.336	115.833	293.119	232.67	Slc7a7
ENSMUSG00000076928	1.54457	8.59136e-09	8.40872e-08	174.751	81.5898	118.848	77.7335	107.096	40.6223	48.3732	27.4108	38.7952	36.5285	Trac
ENSMUSG00000103579	1.54425	2.31578e-08	2.09185e-07	51.7782	37.922	40.982	39.3992	31.2759	10.753	14.0722	20.3371	11.2075	11.9115	Gm37113
ENSMUSG00000046182	1.54305	3.9778e-06	2.31884e-05	86.7285	124.108	141.388	62.8257	49.2832	27.4798	35.1805	45.0953	26.7256	24.617	Gsg1l
ENSMUSG00000037860	1.54275	8.38919e-10	9.68702e-09	581.21	418.291	652.639	326.907	768.629	207.891	218.119	125.559	210.356	181.848	Aim2
ENSMUSG00000069792	1.54152	8.55197e-07	5.68912e-06	1709.97	881.4	1310.4	1997.64	2178.89	706.112	656.996	244.045	632.793	536.015	Wfdc17
ENSMUSG00000031004	1.54129	4.47716e-22	2.541e-20	2736.48	2926.89	2649.49	3187.07	2298.31	753.903	900.621	1314.84	876.772	892.565	Mki67
ENSMUSG00000026669	1.54079	1.25044e-21	6.83876e-20	240.769	232.129	217.205	284.313	205.663	69.2969	66.8429	84.8852	76.7283	105.615	Mcm10
ENSMUSG00000109429	1.53788	9.46927e-05	0.000400519	23.3002	25.2813	22.5401	13.8429	18.0073	5.97387	13.1927	6.18954	5.1727	4.76458	Gm45223
ENSMUSG00000044867	1.53683	2.31541e-05	0.000113463	34.9503	19.5356	28.6874	14.9078	25.5894	7.16865	11.4337	6.18954	10.3454	7.14687	Gimap1os
ENSMUSG00000042540	1.52967	3.46158e-07	2.51003e-06	245.946	358.535	416.992	317.323	141.215	100.361	65.9634	138.823	90.5222	116.732	Acot5
ENSMUSG00000028873	1.52836	6.50747e-21	3.24439e-19	709.361	651.569	622.927	828.447	550.646	193.554	257.697	301.519	203.459	208.053	Cdca8
ENSMUSG00000030041	1.52792	1.00816e-05	5.37684e-05	53.0726	44.8169	50.203	35.1398	59.7086	33.4537	14.0722	14.1475	7.75904	16.676	M1ap
ENSMUSG00000022033	1.52779	2.60443e-16	7.31022e-15	371.508	316.017	300.193	430.196	273.901	76.4656	117.855	141.475	125.007	123.085	Pbk
ENSMUSG00000079853	1.52746	0.00322882	0.00913173	36.2447	26.4305	25.6138	6.38905	31.2759	7.16865	10.5541	2.65266	8.62116	14.2937	Klra1
ENSMUSG00000111078	1.52628	0.0124001	0.029137	9.06118	32.1763	42.0066	7.45389	42.649	4.7791	6.15659	15.0318	15.5181	4.76458	Gm35028
ENSMUSG00000028194	1.52576	2.40551e-08	2.16532e-07	1280.22	760.739	608.583	974.331	590.451	287.941	419.527	175.96	289.671	289.845	Ddah1
ENSMUSG00000002055	1.52353	1.91295e-16	5.42844e-15	365.036	381.519	344.249	499.411	301.386	120.672	134.565	168.886	96.557	136.585	Spag5
ENSMUSG00000030148	1.52267	8.43027e-07	5.61852e-06	1491.21	858.417	1173.11	1256.51	1047.27	425.34	518.033	139.707	457.784	486.781	Clec4a2
ENSMUSG00000066682	1.52173	7.29854e-11	9.964e-10	111.323	59.7559	110.651	85.1874	80.5592	33.4537	33.4215	22.1055	31.0362	35.7344	Pilrb2
ENSMUSG00000087175	1.51872	0.00431398	0.011731	11.6501	17.2373	25.6138	4.25937	23.6939	5.97387	7.0361	6.18954	2.58635	7.14687	Gm15133
ENSMUSG00000023873	1.51815	0.000811824	0.00272165	12.9445	14.939	14.3437	23.4265	30.3282	3.58432	8.79512	6.18954	3.44846	11.1174	1700010I14Rik
ENSMUSG00000031827	1.51719	1.42245e-20	6.86427e-19	5093.68	3399.19	4113.57	5022.86	4914.11	1802.92	1671.95	1115.89	1706.99	1579.46	Cotl1
ENSMUSG00000079553	1.517	1.60108e-11	2.39605e-10	511.31	522.864	462.072	619.738	475.773	175.632	156.553	298.867	141.387	133.408	Kifc1
ENSMUSG00000074476	1.51641	6.48815e-19	2.57925e-17	331.38	380.369	311.463	388.667	249.26	100.361	104.662	147.665	100.868	125.467	Spc24
ENSMUSG00000069910	1.51616	6.63602e-33	9.98058e-31	323.614	244.769	299.169	277.924	263.476	82.4395	103.782	89.3063	104.316	109.585	Spdl1
ENSMUSG00000027331	1.51606	8.4042e-23	5.10704e-21	502.248	558.488	533.791	589.923	493.78	152.931	164.469	264.382	177.596	175.495	Knstrn
ENSMUSG00000040204	1.51173	6.09895e-34	9.91657e-32	873.757	814.749	861.647	1058.45	672.906	290.33	291.998	300.635	293.982	323.197	Pclaf
ENSMUSG00000054676	1.50901	2.69135e-09	2.864e-08	2410.27	1613.41	2804.2	1454.57	3865.89	929.535	957.789	736.556	825.045	820.302	1600014C10Rik
ENSMUSG00000027326	1.50372	1.00459e-25	8.09416e-24	220.057	199.952	192.616	215.098	199.976	62.1283	63.3249	97.2643	72.4177	65.91	Knl1
ENSMUSG00000071713	1.50362	5.4848e-17	1.70515e-15	4572.01	2523.54	3944.52	3439.44	3662.12	1465.99	1313.11	928.432	1440.6	1250.7	Csf2rb
ENSMUSG00000049401	1.50281	4.22092e-11	5.94221e-10	4689.81	3919.76	5343.03	2754.75	6990.64	1751.54	1779.25	1292.73	1730.27	1808.95	Ogfr
ENSMUSG00000079197	1.49904	2.05138e-18	7.63366e-17	7045.72	5912.39	8523.24	4522.38	8131.74	2421.81	2447.68	2390.05	2138.91	2678.49	Psme2
ENSMUSG00000039853	1.49751	4.82522e-09	4.93963e-08	607.099	467.705	526.619	327.971	817.912	204.307	229.553	121.138	208.632	209.642	Trim14
ENSMUSG00000038754	1.49553	5.05473e-08	4.31541e-07	5145.46	7614.28	7113.46	5209.21	2820.52	2157.76	1344.77	2587.23	1579.4	2226.65	Elovl3
ENSMUSG00000062248	1.49227	1.86825e-16	5.31831e-15	459.531	543.549	473.343	593.117	491.885	157.71	185.577	267.919	143.973	154.849	Cks2
ENSMUSG00000021880	1.49028	5.46499e-06	3.0783e-05	462.12	247.068	454.901	275.794	594.242	163.684	183.818	61.8954	137.076	177.878	Rnase6
ENSMUSG00000097937	1.48965	4.06252e-06	2.35908e-05	19.4168	22.983	28.6874	26.6211	31.2759	9.5582	7.91561	14.1475	6.89693	7.94097	Gm6967
ENSMUSG00000040659	1.48941	1.07339e-19	4.71351e-18	7377.1	4922.97	7545.82	5467.96	7315.72	2185.24	2464.39	1771.09	2616.52	2583.2	Efhd2
ENSMUSG00000095298	1.48869	0.000455927	0.0016372	121.679	60.9051	58.3994	53.2421	63.4996	29.8694	21.9878	9.72643	50.0027	15.8819	Gm12407
ENSMUSG00000048216	1.48584	1.1747e-08	1.12234e-07	85.434	42.5186	72.7431	86.2522	79.6114	19.1164	34.301	20.3371	28.4498	27.7934	Gpr85
ENSMUSG00000042812	1.48551	0.00247862	0.0072362	24.5946	32.1763	22.5401	12.7781	41.7012	10.753	7.91561	19.4529	6.89693	3.17639	Foxf1
ENSMUSG00000092550	1.48509	0.00239054	0.00700398	44.0115	21.8339	62.4976	29.8156	73.9249	15.5321	22.8673	3.53688	15.5181	25.4111	Gm20496
ENSMUSG00000074280	1.48312	9.2364e-08	7.4887e-07	47.8948	31.0271	29.712	30.8804	33.1714	10.753	13.1927	10.6106	12.0696	14.2937	Gm6166
ENSMUSG00000031101	1.47889	3.06553e-07	2.24631e-06	1029.09	564.234	775.585	794.372	765.786	333.342	311.347	110.528	293.982	360.52	Sash3
ENSMUSG00000033470	1.47201	0.000214093	0.000837987	41.4225	31.0271	51.2275	19.1672	74.8726	10.753	16.7107	13.2633	23.2771	14.2937	Cysltr2
ENSMUSG00000023940	1.46967	2.77548e-11	4.00735e-10	248.535	171.224	181.346	267.275	163.014	47.791	79.1561	91.0747	65.5208	86.5566	Sgo1
ENSMUSG00000000409	1.46785	1.16326e-06	7.51952e-06	398.692	287.288	338.102	132.04	400.9	101.556	125.77	71.6219	138.801	124.673	Lck
ENSMUSG00000022769	1.46757	5.51034e-34	9.12391e-32	1399.31	1197.42	1015.33	1173.46	1011.25	381.133	447.672	364.299	450.025	449.459	Sdf2l1
ENSMUSG00000031609	1.46683	2.65867e-15	6.63675e-14	626.516	540.101	789.929	555.848	991.352	217.449	270.89	245.813	254.324	278.728	Sap30
ENSMUSG00000107846	1.46668	0.0015631	0.00483809	18.1224	18.3864	22.5401	20.232	7.58204	2.38955	6.15659	7.95799	10.3454	3.97048	Gm43963
ENSMUSG00000047671	1.46647	1.35926e-05	7.03322e-05	16.8279	18.3864	23.5647	19.1672	21.7984	8.36342	7.0361	7.95799	6.89693	6.35277	Tctex1d4
ENSMUSG00000052248	1.46504	7.96101e-08	6.525e-07	267.952	219.488	312.488	155.467	430.281	102.751	109.06	67.2008	112.075	111.174	Zeb2os
ENSMUSG00000026475	1.46222	1.22051e-23	8.06879e-22	309.375	218.339	257.162	274.729	340.244	101.556	91.4693	99.9169	111.213	104.027	Rgs16
ENSMUSG00000015316	1.46111	0.0030373	0.00865033	32.3614	6.89491	22.5401	10.6484	23.6939	9.5582	6.15659	4.4211	9.48328	5.55868	Slamf1
ENSMUSG00000024308	1.46086	6.38171e-10	7.49363e-09	17523	12309.7	21109.8	9583.58	24062.5	5836.48	6566.44	5234.59	6413.28	6678.35	Tapbp
ENSMUSG00000001750	1.46033	7.63534e-23	4.65549e-21	5733.14	4718.42	5841.99	4026.17	6973.58	1990.49	2054.54	1745.45	2144.94	1983.65	Tcirg1
ENSMUSG00000107225	1.46029	1.66673e-05	8.45929e-05	28.478	24.1322	29.712	17.0375	41.7012	9.5582	8.79512	13.2633	8.62116	11.1174	Gm43637
ENSMUSG00000073008	1.4602	0.00702555	0.0179447	44.0115	31.0271	36.8838	7.45389	33.1714	13.1425	14.9517	1.76844	12.0696	13.4996	Gpr174
ENSMUSG00000027962	1.45991	1.05861e-06	6.91178e-06	1073.1	507.925	1075.78	619.738	1159.1	280.772	375.552	168.886	379.331	407.372	Vcam1
ENSMUSG00000035678	1.45869	2.22989e-06	1.36545e-05	185.107	108.02	196.714	127.781	205.663	62.1283	76.5176	24.7582	76.7283	59.5573	Tnfsf9
ENSMUSG00000025481	1.45437	5.76006e-16	1.56092e-14	5889.77	4536.85	4320.53	6488.08	4434.54	1474.35	1648.21	2536.83	1909.59	1796.25	Urah
ENSMUSG00000047534	1.45413	5.33353e-25	3.9613e-23	260.185	214.891	216.18	273.664	193.342	76.4656	93.2283	88.4221	84.4874	78.6156	Mis18bp1
ENSMUSG00000048534	1.4537	9.81185e-07	6.44881e-06	669.233	349.342	590.141	498.346	620.779	150.542	238.348	90.1905	256.911	258.876	Jaml
ENSMUSG00000020178	1.45293	1.25062e-08	1.19172e-07	264.069	210.295	336.053	146.948	327.923	88.4133	87.9512	68.9692	99.1433	124.673	Adora2a
ENSMUSG00000020709	1.44891	1.28241e-05	6.67962e-05	1331.99	766.484	1628.01	617.608	1399.83	477.91	525.069	184.802	495.717	420.871	Adap2
ENSMUSG00000026480	1.44882	2.90437e-08	2.56897e-07	2364.97	1223.85	2030.66	1945.47	2220.59	767.045	861.043	343.078	825.045	788.538	Ncf2
ENSMUSG00000032060	1.44476	0.000506536	0.00179606	18343.7	15473.3	16772.9	2965.59	13964.2	8453.03	3992.11	4277.86	4671.81	3409.85	Cryab
ENSMUSG00000032712	1.44243	1.62815e-12	2.78793e-11	2732.59	2376.45	3548.02	1525.92	3193.93	925.951	1077.4	997.401	908.67	1012.47	2810474O19Rik
ENSMUSG00000057123	1.44211	1.66506e-09	1.84588e-08	273.13	328.658	272.531	396.121	283.379	189.969	89.7103	80.4641	114.661	100.056	Gja5
ENSMUSG00000042485	1.44127	0.000124161	0.000510448	2436.16	3710.61	1715.1	711.315	2796.82	996.442	571.683	1176.9	797.457	644.807	Mustn1
ENSMUSG00000060445	1.44082	0.00845365	0.0210589	37.5392	9.19322	16.3928	43.6585	9.47755	7.16865	10.5541	12.3791	7.75904	4.76458	Sycp2
ENSMUSG00000004266	1.438	2.22654e-15	5.62022e-14	5326.68	3576.16	5678.06	3359.58	4925.48	1713.31	1788.93	1257.36	1818.2	1861.36	Ptpn6
ENSMUSG00000037725	1.43732	1.26322e-07	9.9731e-07	578.621	544.698	619.853	657.008	494.728	158.905	185.577	391.71	131.904	200.112	Ckap2
ENSMUSG00000028367	1.4341	3.83012e-23	2.40021e-21	7977.72	6540.97	9498.61	6321.97	10241.4	2978.57	2931.41	2967.44	2984.65	3156.53	Txn1
ENSMUSG00000082699	1.43169	0.00153811	0.0047681	10.3556	22.983	24.5892	9.58358	24.6416	5.97387	4.39756	9.72643	9.48328	4.76458	Gm12736
ENSMUSG00000030966	1.43112	1.50729e-08	1.41686e-07	1429.08	943.454	1601.37	779.464	1966.59	518.532	558.49	360.762	525.029	529.663	Trim21
ENSMUSG00000020897	1.42996	1.78069e-21	9.62213e-20	489.304	412.546	420.066	609.09	448.288	172.048	145.999	206.908	162.94	194.554	Aurkb
ENSMUSG00000028071	1.42726	7.35632e-05	0.000319612	230.413	182.715	222.328	62.8257	150.693	52.5701	74.7585	33.6004	69.8314	84.1743	Sh2d2a
ENSMUSG00000090698	1.42574	1.0277e-09	1.17392e-08	473.77	224.085	243.843	396.121	243.573	112.309	131.047	103.454	124.145	116.732	Apold1
ENSMUSG00000090200	1.42564	0.0221781	0.0478162	22.0057	12.6407	6.14731	15.9726	23.6939	3.58432	7.91561	13.2633	4.31058	0.794097	1700025N21Rik
ENSMUSG00000021485	1.42337	1.15527e-08	1.10637e-07	151.451	204.549	181.346	247.043	171.544	57.3492	69.4815	118.486	56.0375	54.7927	Mxd3
ENSMUSG00000020553	1.42266	7.85705e-08	6.44564e-07	1761.75	2678.67	2352.37	1363	1010.31	758.682	575.201	534.953	685.382	864.771	Pctp
ENSMUSG00000002068	1.4223	1.20977e-15	3.18743e-14	235.591	159.732	226.426	231.071	162.066	72.8813	74.7585	61.8954	75.8662	92.1152	Ccne1
ENSMUSG00000078771	1.42163	8.3254e-08	6.79587e-07	2094.43	1380.13	2230.45	1634.53	2756.07	805.278	893.584	366.952	812.113	890.977	Evi2a
ENSMUSG00000002325	1.41974	4.48239e-17	1.41054e-15	4106.01	3842.76	4782.6	2771.78	5211.7	1553.21	1574.33	1283	1656.99	1675.54	Irf9
ENSMUSG00000015880	1.41876	6.77227e-23	4.17153e-21	300.313	276.946	261.26	320.517	217.984	81.2447	109.939	104.338	103.454	112.762	Ncapg
ENSMUSG00000020437	1.41696	1.80792e-06	1.12282e-05	3299.56	1695	2964.03	1838.98	3026.18	900.86	1071.25	427.963	1175.06	1226.88	Myo1g
ENSMUSG00000031962	1.41666	0.0178458	0.0397845	555.321	213.742	817.592	40.464	236.939	169.658	113.457	222.824	125.007	67.4982	Cdh15
ENSMUSG00000050921	1.41588	1.48998e-08	1.40277e-07	414.225	230.98	366.789	234.265	225.566	95.582	113.457	72.5061	124.145	144.526	P2ry10
ENSMUSG00000097888	1.41552	0.00100135	0.00327278	84.1395	24.1322	38.9329	43.6585	31.2759	9.5582	29.9034	10.6106	17.2423	15.0878	Gm26682
ENSMUSG00000044786	1.41325	2.63193e-12	4.38607e-11	4269.11	2832.66	5927.03	3340.41	5615.45	1626.09	1575.21	1621.66	1648.37	1783.54	Zfp36
ENSMUSG00000021263	1.41159	4.2147e-09	4.35415e-08	576.032	350.491	671.081	446.169	444.497	182.801	162.71	119.37	206.908	262.846	Degs2
ENSMUSG00000037161	1.41136	0.00635521	0.0164325	11.6501	24.1322	26.6383	9.58358	11.3731	9.5582	5.27707	9.72643	1.72423	5.55868	Mgarp
ENSMUSG00000027699	1.41091	9.43341e-28	9.20293e-26	547.554	515.969	465.146	455.752	429.333	149.347	188.216	226.36	172.423	168.349	Ect2
ENSMUSG00000021965	1.41019	3.5915e-18	1.30684e-16	168.279	149.39	162.904	194.866	137.424	45.4014	69.4815	70.7376	56.0375	61.9396	Ska3
ENSMUSG00000057789	1.40765	5.96493e-13	1.09184e-11	2362.38	1631.8	2720.18	1821.94	2860.32	906.834	909.416	596.849	930.223	952.916	Bak1
ENSMUSG00000052837	1.40654	1.53724e-17	5.1665e-16	7382.27	4874.7	9008.88	6703.18	7927.02	2405.08	2532.12	3245.09	2747.56	2610.2	Junb
ENSMUSG00000026126	1.40482	5.2467e-10	6.22157e-09	868.579	1308.88	815.543	766.686	968.605	413.392	429.202	200.718	389.676	353.373	Ptpn18
ENSMUSG00000039304	1.40475	8.80902e-05	0.0003747	986.374	667.657	1360.6	434.456	1897.41	432.509	495.165	254.656	438.817	398.637	Tnfsf10
ENSMUSG00000046157	1.40435	1.88352e-09	2.06023e-08	1726.8	935.41	2139.26	1347.03	2389.29	600.972	656.996	573.859	664.691	728.981	Tmem229b
ENSMUSG00000052160	1.40135	4.83622e-07	3.40086e-06	4552.6	3054.45	4302.09	3471.39	4564.39	1622.5	1916.46	597.733	1703.54	1710.48	Pld4
ENSMUSG00000050395	1.40094	0.00148344	0.00462644	20.7113	13.7898	36.8838	9.58358	23.6939	8.36342	9.67464	5.30532	6.89693	9.52916	Tnfsf15
ENSMUSG00000066258	1.3959	5.19285e-08	4.42078e-07	1532.63	1289.35	1825.75	846.549	2442.36	671.463	671.947	450.953	598.309	624.16	Trim12a
ENSMUSG00000027533	1.39182	1.11512e-11	1.71408e-10	25960.3	19937.8	22291.2	24868.3	12334.1	8081.46	6963.1	8035.8	6871.06	10210.5	Fabp5
ENSMUSG00000018507	1.39119	1.49956e-14	3.45645e-13	1096.4	754.993	1025.58	980.72	969.553	365.601	431.841	229.013	417.264	396.254	Trpv2
ENSMUSG00000089988	1.39118	0.000744085	0.00252051	24.5946	12.6407	18.4419	13.8429	13.2686	2.38955	9.67464	6.18954	6.03481	6.35277	Gm16238
ENSMUSG00000027435	1.38971	1.22003e-16	3.58253e-15	3260.73	3003.88	2061.4	3243.51	2294.51	1302.3	1036.94	939.042	1124.2	890.183	Cd93
ENSMUSG00000045382	1.38936	1.01371e-11	1.56773e-10	471.181	417.142	485.637	445.104	355.408	151.736	179.421	94.6116	207.77	195.348	Cxcr4
ENSMUSG00000021384	1.3884	2.26759e-07	1.7031e-06	282.191	327.508	222.328	324.777	149.745	105.14	111.698	57.4743	127.593	96.8798	Susd3
ENSMUSG00000056529	1.38371	2.81657e-05	0.000135628	2640.69	1670.87	2409.74	1168.13	1906.88	835.148	957.789	267.035	871.599	822.684	Ptafr
ENSMUSG00000057143	1.3833	1.73107e-10	2.23479e-09	2204.46	1922.53	2423.06	1209.66	2798.72	887.718	901.5	601.27	841.425	816.332	Trim12c
ENSMUSG00000000275	1.38283	3.26344e-14	7.15658e-13	4789.48	3953.08	5322.54	3216.89	6687.36	1804.11	1967.47	1719.81	1923.38	1777.19	Trim25
ENSMUSG00000028494	1.38129	5.60475e-32	7.43783e-30	10882.5	9025.44	11116.4	9315.24	10771.2	3885.41	3754.64	3496.21	3563.13	4919.43	Plin2
ENSMUSG00000037202	1.37968	0.000155195	0.000624517	372.803	429.783	549.159	106.484	384.788	99.1663	172.384	110.528	150.008	175.495	Prf1
ENSMUSG00000092074	1.37907	3.53887e-17	1.12645e-15	141.096	131.003	165.977	125.651	151.641	52.5701	65.0839	47.7479	65.5208	44.4694	Dynlt1a
ENSMUSG00000001473	1.37813	2.29968e-09	2.47937e-08	4012.81	2559.16	2287.82	3281.84	2216.8	1383.55	1151.28	655.207	1173.34	1160.97	Tubb6
ENSMUSG00000042726	1.37803	1.12471e-08	1.07915e-07	9160.85	6699.56	11241.4	5216.66	14107.3	3282.05	3550.59	3671.28	3665.72	3692.55	Trafd1
ENSMUSG00000039193	1.37773	0.000111281	0.00046255	208.407	111.468	160.854	104.355	127.947	59.7387	75.6381	16.8002	68.1072	53.9986	Nlrc4
ENSMUSG00000061577	1.37674	2.33401e-10	2.94369e-09	243.357	172.373	200.812	183.153	175.335	80.0499	77.3971	39.7899	89.6601	88.1447	Adgrg5
ENSMUSG00000026779	1.37649	2.24464e-12	3.78257e-11	194.168	204.549	211.057	223.617	195.237	48.9858	69.4815	116.717	81.0389	77.8215	Mastl
ENSMUSG00000104728	1.37506	0.00502323	0.0133992	27.1835	24.1322	43.0311	10.6484	26.5371	7.16865	4.39756	17.6844	6.03481	15.0878	Gm42462
ENSMUSG00000032372	1.37487	1.243e-06	7.97782e-06	204.524	173.522	151.634	122.457	291.908	93.1924	87.9512	41.5584	73.2799	69.0864	Plscr2
ENSMUSG00000031465	1.37187	5.59015e-14	1.19398e-12	674.411	471.152	377.035	495.152	637.839	237.76	213.721	160.928	210.356	204.083	Angpt2
ENSMUSG00000086069	1.37185	0.000430029	0.00155441	10.3556	17.2373	16.3928	19.1672	19.9029	3.58432	7.91561	5.30532	9.48328	5.55868	Gm13708
ENSMUSG00000026832	1.37174	6.31079e-10	7.42001e-09	1278.92	757.291	1012.26	971.136	948.703	363.212	437.118	212.213	456.921	449.459	Cytip
ENSMUSG00000037405	1.36962	1.24677e-09	1.40724e-08	3210.25	1842.09	3608.47	2088.16	3359.79	1029.9	1215.49	748.051	1255.24	1211	Icam1
ENSMUSG00000032515	1.36937	3.6268e-09	3.78143e-08	1453.67	957.244	2167.95	1320.4	2344.75	633.231	568.165	708.261	658.657	623.366	Csrnp1
ENSMUSG00000058260	1.36908	0.000566628	0.00197881	58.2505	36.7729	54.3012	92.6413	25.5894	35.8432	14.9517	15.916	16.3802	21.4406	Serpina9
ENSMUSG00000056271	1.36896	0.0126892	0.029723	32.3614	14.939	43.0311	14.9078	9.47755	8.36342	2.63854	15.916	8.62116	8.73507	Lman1l
ENSMUSG00000109751	1.36855	2.71131e-05	0.000131014	68.6061	102.275	76.8413	70.2796	172.491	38.2328	53.6502	43.3268	28.4498	26.9993	Gm45479
ENSMUSG00000056116	1.36851	3.60965e-07	2.60692e-06	9802.9	8208.39	12123.5	4972.81	15397.2	3899.75	4192.64	2834.81	4283.85	4349.27	H2-T22
ENSMUSG00000033847	1.36739	0.000321208	0.00119875	34.9503	37.922	58.3994	22.3617	89.089	16.7268	15.8312	21.2213	20.6908	19.8524	Pla2g4c
ENSMUSG00000001281	1.36731	3.48824e-07	2.52631e-06	1633.6	1099.74	1989.68	974.331	1705.01	524.506	648.201	306.825	658.657	730.569	Itgb7
ENSMUSG00000004612	1.36681	1.89781e-05	9.49852e-05	375.392	363.132	344.249	101.16	312.759	100.361	119.614	87.5378	137.939	134.202	Nkg7
ENSMUSG00000024795	1.36677	6.22085e-17	1.90618e-15	336.558	333.254	329.905	384.408	264.424	112.309	159.192	147.665	97.4191	121.497	Kif20b
ENSMUSG00000033467	1.36517	1.29927e-28	1.34766e-26	1436.84	1102.04	1255.07	1022.25	1486.08	507.779	505.72	461.563	517.27	455.017	Crlf2
ENSMUSG00000026077	1.36416	1.39834e-05	7.21682e-05	267.952	557.339	456.95	342.879	421.751	181.606	134.565	278.529	95.6949	105.615	Npas2
ENSMUSG00000032369	1.36204	2.04682e-15	5.20296e-14	428.464	275.797	357.568	315.193	428.385	131.425	135.445	111.412	171.561	151.672	Plscr1
ENSMUSG00000032841	1.36076	7.27056e-07	4.92934e-06	427.17	218.339	339.126	270.47	438.81	146.957	151.276	65.4323	139.663	156.437	Prr5l
ENSMUSG00000069893	1.36031	0.00536415	0.0141891	71.195	26.4305	56.3503	21.2968	68.2383	16.7268	36.06	6.18954	20.6908	15.0878	9930111J21Rik1
ENSMUSG00000068227	1.35983	8.6227e-05	0.000367815	946.246	748.098	870.868	270.47	686.174	211.475	314.865	142.36	339.674	362.902	Il2rb
ENSMUSG00000031712	1.35292	2.06176e-06	1.26955e-05	491.893	359.685	703.866	274.729	834.024	235.371	218.999	217.518	187.941	184.23	Il15
ENSMUSG00000030159	1.3506	0.00186427	0.00565011	15.5335	16.0881	14.3437	26.6211	11.3731	8.36342	2.63854	8.84221	8.62116	4.76458	Clec1b
ENSMUSG00000060791	1.35049	8.1969e-08	6.70919e-07	863.401	604.454	832.96	701.731	1151.52	383.523	403.696	168.886	359.502	314.462	Gmfg
ENSMUSG00000026088	1.34974	2.21152e-14	4.96437e-13	1013.56	921.62	1115.74	781.594	1532.52	438.482	401.058	472.174	388.814	405.783	Mitd1
ENSMUSG00000023015	1.34971	1.70731e-27	1.63035e-25	1038.15	1008.96	958.98	1200.08	910.792	351.264	377.311	502.237	367.261	407.372	Racgap1
ENSMUSG00000022575	1.34922	1.09267e-06	7.1142e-06	2401.21	1439.89	2469.17	1581.29	2781.66	873.38	927.006	398.783	927.637	1062.5	Gsdmd
ENSMUSG00000031165	1.34718	6.31526e-06	3.51892e-05	1184.43	552.742	985.618	763.492	937.329	411.003	392.262	142.36	382.78	410.548	Was
ENSMUSG00000053475	1.34501	6.66543e-07	4.55673e-06	875.051	381.519	522.521	420.613	538.325	186.385	243.625	128.212	269.842	248.552	Tnfaip6
ENSMUSG00000028589	1.3421	0.0041153	0.0112433	12.9445	33.3254	22.5401	9.58358	13.2686	7.16865	3.51805	9.72643	6.89693	8.73507	1700012P22Rik
ENSMUSG00000028581	1.34205	2.40828e-07	1.80276e-06	9283.83	5519.38	7988.42	7937.33	9416.89	3144.65	3832.91	1452.77	3820.9	3584.55	Laptm5
ENSMUSG00000049130	1.34203	1.49978e-06	9.45113e-06	1698.32	1107.78	1534.78	1446.06	1563.8	673.853	730.875	224.592	656.07	614.631	C5ar1
ENSMUSG00000025059	1.34171	3.82929e-19	1.55306e-17	1368.24	1231.89	1429.25	981.784	936.382	482.689	406.335	511.08	422.437	523.31	Gk
ENSMUSG00000006418	1.34169	9.96445e-11	1.3351e-09	4043.88	3088.92	4405.57	2226.58	5242.98	1630.87	1525.07	1489.03	1442.32	1413.49	Rnf114
ENSMUSG00000056201	1.34154	5.54553e-45	2.32758e-42	24611.5	18032.5	21205.1	24084.6	24214.2	9134.05	8920.01	8439	8822.03	8939.15	Cfl1
ENSMUSG00000059326	1.34084	5.86051e-12	9.39348e-11	4076.24	2701.66	4052.1	2948.55	4240.25	1460.01	1541.79	911.631	1620.78	1579.46	Csf2ra
ENSMUSG00000028645	1.33656	4.40545e-08	3.79159e-07	3883.36	4154.18	4865.59	4408.45	3807.13	1253.32	1408.1	2983.36	1431.97	1284.85	Slc2a1
ENSMUSG00000031549	1.33649	0.00105056	0.00341253	14.239	20.6847	17.4174	10.6484	24.6416	4.7791	4.39756	6.18954	8.62116	10.3233	Ido2
ENSMUSG00000040152	1.33593	0.00229786	0.00677532	7390.04	4721.87	6609.38	7076.94	4600.4	1198.36	1607.75	6296.53	1427.66	1511.17	Thbs1
ENSMUSG00000024786	1.33537	0.000750824	0.00253999	14.239	19.5356	38.9329	13.8429	27.4849	10.753	10.5541	8.84221	7.75904	7.94097	Majin
ENSMUSG00000104388	1.33512	5.88571e-07	4.0575e-06	93.2007	168.925	153.683	89.4467	190.499	53.7649	52.7707	73.3903	56.0375	40.4989	Gm37033
ENSMUSG00000022439	1.33013	2.28952e-12	3.8546e-11	377.981	289.586	285.85	228.941	210.402	97.9715	116.096	89.3063	118.11	130.232	Parvg
ENSMUSG00000040084	1.32995	8.67161e-19	3.3657e-17	777.967	743.501	729.48	892.338	567.705	238.955	294.637	365.183	291.395	283.493	Bub1b
ENSMUSG00000052087	1.3294	1.45917e-07	1.1366e-06	595.449	364.281	761.241	455.752	825.494	231.786	266.492	160.928	235.358	300.169	Rgs14
ENSMUSG00000051517	1.32873	6.08654e-10	7.16568e-09	141.096	145.942	111.676	198.061	135.529	54.9596	51.8912	83.1167	47.4164	53.9986	Arhgef39
ENSMUSG00000090307	1.32647	0.00588782	0.0153738	23.3002	22.983	11.2701	13.8429	6.63428	7.16865	3.51805	4.4211	6.89693	8.73507	1700071M16Rik
ENSMUSG00000021262	1.32638	2.4478e-12	4.09055e-11	1382.48	905.532	1468.18	945.58	1689.85	507.779	525.948	424.426	550.892	539.986	Evl
ENSMUSG00000031792	1.32635	1.51168e-09	1.6862e-08	1215.49	837.732	1477.4	753.908	1692.69	483.884	492.527	469.521	479.336	458.988	Usb1
ENSMUSG00000034786	1.32615	2.19806e-11	3.2174e-10	956.602	611.349	935.415	829.512	1000.83	416.976	374.672	218.402	387.952	331.932	Gpsm3
ENSMUSG00000108024	1.325	1.10741e-06	7.19458e-06	28.478	50.5627	45.0802	37.2695	60.6563	15.5321	15.8312	16.8002	21.5529	19.0583	Gm43912
ENSMUSG00000073144	1.32454	0.000172188	0.00068723	80.2562	73.5457	70.694	38.3343	149.745	21.5059	35.1805	33.6004	31.0362	42.8812	4930599N23Rik
ENSMUSG00000102418	1.32415	4.85797e-05	0.00022141	98.3785	80.4406	54.3012	59.6312	70.1339	29.8694	48.3732	13.2633	31.0362	22.2347	Sh2d1b1
ENSMUSG00000090891	1.32225	2.73964e-07	2.02976e-06	139.801	242.471	144.462	144.819	234.095	54.9596	82.6742	48.6321	95.6949	79.4097	D6Ertd527e
ENSMUSG00000049565	1.32119	2.14606e-17	7.0938e-16	252.419	388.413	422.115	351.398	438.81	139.789	149.517	150.318	154.319	148.496	Aknad1
ENSMUSG00000095870	1.32109	0.00773965	0.0195309	577.327	725.115	702.842	458.947	1034	115.893	157.433	786.072	177.596	162.79	Lce1k
ENSMUSG00000029752	1.32068	0.00094406	0.00310636	1130.06	4201.3	929.268	1233.09	954.389	615.309	676.345	702.071	694.003	694.041	Asns
ENSMUSG00000044092	1.31982	0.000209637	0.000821968	138.507	67.8	40.982	112.873	71.0816	41.8171	43.9756	23.874	23.2771	39.7048	C130050O18Rik
ENSMUSG00000025726	1.31972	0.0138492	0.0319752	23.3002	26.4305	25.6138	24.4914	6.63428	15.5321	8.79512	12.3791	3.44846	3.17639	Slc28a1
ENSMUSG00000102964	1.3192	0.000946562	0.00311403	23.3002	16.0881	21.5156	12.7781	29.3804	4.7791	11.4337	12.3791	6.89693	5.55868	9430034N14Rik
ENSMUSG00000051735	1.31853	1.58548e-21	8.61888e-20	768.906	580.322	668.007	569.691	789.48	254.487	289.36	223.708	312.086	273.169	Rinl
ENSMUSG00000031264	1.317	4.17668e-06	2.4176e-05	775.378	389.563	664.934	543.069	806.539	256.877	282.323	116.717	300.016	320.021	Btk
ENSMUSG00000012889	1.31664	0.00511735	0.0136241	37.5392	33.3254	21.5156	15.9726	17.0596	10.753	3.51805	7.07376	8.62116	19.8524	Podnl1
ENSMUSG00000055184	1.31605	4.42358e-07	3.13454e-06	111.323	72.3966	136.265	76.6686	151.641	39.4276	38.6985	56.5901	37.071	48.4399	Fam72a
ENSMUSG00000035711	1.31583	9.92044e-24	6.70577e-22	922.946	663.061	882.138	916.829	1031.16	345.29	368.516	313.898	402.608	343.844	Dok3
ENSMUSG00000072082	1.31377	5.05411e-23	3.14692e-21	500.954	478.047	402.648	581.404	402.796	167.268	191.734	184.802	192.252	212.818	Ccnf
ENSMUSG00000024965	1.31325	2.01044e-07	1.52072e-06	2685.99	1472.06	2474.29	2150.98	2510.6	928.34	1126.66	448.3	1034.54	1006.91	Fermt3
ENSMUSG00000022602	1.31202	2.13194e-05	0.000105417	192.874	81.5898	119.872	118.197	62.5518	51.3753	43.0961	60.127	37.071	39.7048	Arc
ENSMUSG00000005667	1.31073	9.53945e-30	1.06937e-27	828.451	913.576	718.21	678.304	732.614	336.927	315.745	262.614	306.051	339.079	Mthfd2
ENSMUSG00000075302	1.3098	0.0217358	0.0470255	3.88336	20.6847	20.491	19.1672	11.3731	1.19477	3.51805	8.84221	6.89693	9.52916	Erich2
ENSMUSG00000048922	1.30927	6.95967e-18	2.45808e-16	297.725	230.98	236.671	313.064	217.984	109.919	101.144	123.791	93.1085	95.2916	Cdca2
ENSMUSG00000100182	1.30796	0.00223645	0.00661695	14.239	14.939	22.5401	15.9726	18.0073	10.753	3.51805	2.65266	11.2075	7.14687	1810006J02Rik
ENSMUSG00000001156	1.30587	2.85947e-07	2.10902e-06	3898.9	2599.38	5718.02	2175.47	5043	1390.72	1521.56	1542.96	1615.61	1789.89	Mxd1
ENSMUSG00000044583	1.30557	0.000159141	0.000638689	935.891	474.6	877.016	585.663	952.494	340.511	392.262	99.0327	338.812	377.196	Tlr7
ENSMUSG00000055216	1.30424	2.55734e-05	0.000124206	93.2007	75.844	113.725	72.4093	78.6636	46.5962	35.1805	15.916	53.4512	25.4111	9430025C20Rik
ENSMUSG00000042808	1.30352	6.03336e-06	3.37225e-05	177.34	135.6	152.658	257.692	75.8204	71.6865	68.602	59.2428	65.5208	58.7632	Gpx2
ENSMUSG00000027306	1.30352	1.21642e-32	1.75578e-30	572.149	621.691	602.436	695.342	549.698	252.098	243.625	290.909	213.805	232.67	Nusap1
ENSMUSG00000022488	1.30326	5.36459e-06	3.02847e-05	3742.27	1983.44	3256.02	3018.83	3351.26	1376.38	1519.8	503.122	1450.94	1370.61	Nckap1l
ENSMUSG00000086507	1.30265	8.54688e-05	0.000365132	154.04	64.3525	134.216	54.3069	109.94	28.6746	53.6502	31.8319	49.1406	45.2635	Adap2os
ENSMUSG00000085562	1.30217	0.0029899	0.00852959	47.8948	18.3864	36.8838	48.9827	32.2237	8.36342	21.1083	7.07376	10.3454	26.9993	2610028E06Rik
ENSMUSG00000095609	1.30206	0.012993	0.0303126	40.1281	18.3864	14.3437	7.45389	21.7984	4.7791	13.1927	4.4211	12.0696	6.35277	Gm21188
ENSMUSG00000021614	1.30116	3.78062e-05	0.000177366	3449.72	1046.88	2903.58	2530.06	3101.05	1168.49	1125.78	559.712	1141.44	1292.79	Vcan
ENSMUSG00000029413	1.29776	2.48242e-06	1.50953e-05	6490.39	3233.71	7953.59	4655.49	7094.89	2425.39	2607.75	1328.98	2677.73	2930.22	Naaa
ENSMUSG00000107017	1.29661	2.02301e-05	0.000100693	33.6558	37.922	46.1048	36.2046	74.8726	22.7007	16.7107	20.3371	13.7939	20.6465	Gm43196
ENSMUSG00000024912	1.29561	1.28036e-08	1.21556e-07	297.725	286.139	289.948	233.2	133.633	96.7768	106.421	122.022	90.5222	88.9388	Fosl1
ENSMUSG00000046688	1.29374	9.64548e-09	9.35922e-08	952.719	910.128	1291.96	580.339	1343.92	436.093	456.467	313.898	416.402	449.459	Tifa
ENSMUSG00000039783	1.29305	0.000264725	0.00101417	614.866	265.454	452.851	570.755	480.512	221.033	233.95	59.2428	219.84	239.023	Kmo
ENSMUSG00000097585	1.29137	1.12735e-12	1.97156e-11	71.195	68.9491	74.7922	79.8632	76.7681	38.2328	27.2649	35.3688	27.5877	25.4111	E230029C05Rik
ENSMUSG00000097471	1.2907	1.10937e-06	7.20471e-06	134.623	63.2034	126.02	72.4093	85.2979	39.4276	48.3732	29.1793	42.2437	37.3226	5830432E09Rik
ENSMUSG00000051225	1.29041	7.364e-05	0.000319831	512.604	259.708	224.377	501.541	149.745	150.542	146.879	114.949	128.455	132.614	Fam83a
ENSMUSG00000056501	1.28724	4.15706e-09	4.30198e-08	3262.03	4411.6	6170.87	3905.84	3874.42	1164.91	1530.35	1833.87	2154.43	2175.03	Cebpb
ENSMUSG00000029378	1.2863	0.0173814	0.038858	269.247	64.3525	81.9641	222.552	30.3282	69.2969	53.6502	24.7582	69.8314	56.3809	Mcub
ENSMUSG00000022901	1.28612	1.73748e-05	8.77886e-05	1321.64	854.969	1370.85	647.424	1355.29	454.014	557.611	206.023	517.27	540.78	Cd86
ENSMUSG00000056708	1.28606	2.12402e-18	7.88772e-17	3621.88	2538.48	3734.49	2973.04	4112.31	1181.63	1302.56	1537.66	1520.77	1419.05	Ier5
ENSMUSG00000062510	1.28532	5.75492e-18	2.04862e-16	221.352	160.881	177.247	210.839	157.327	65.7126	75.6381	84.8852	77.5904	74.6451	Nsl1
ENSMUSG00000003779	1.28419	1.71416e-11	2.55468e-10	538.493	497.583	485.637	636.776	423.646	197.138	190.854	313.898	168.113	189.789	Kif20a
ENSMUSG00000092277	1.28355	3.85468e-05	0.000180418	51.7782	42.5186	70.694	38.3343	67.2906	22.7007	28.1444	10.6106	30.1741	19.8524	Gm19684
ENSMUSG00000039936	1.28142	1.39351e-07	1.09111e-06	3218.01	1644.44	3102.34	2226.58	3226.16	1197.16	1236.59	633.102	1211.27	1241.97	Pik3cd
ENSMUSG00000032344	1.27799	4.368e-11	6.13737e-10	730.072	444.722	736.652	568.626	806.539	275.993	293.757	190.992	301.741	293.022	Mb21d1
ENSMUSG00000051124	1.27678	1.50059e-17	5.05273e-16	225.235	213.742	230.524	204.45	208.506	77.6604	83.5537	114.949	68.1072	100.85	Gimap9
ENSMUSG00000030790	1.27667	0.00170113	0.00520903	999.319	236.725	346.298	1017.99	442.601	255.682	344.769	145.012	236.22	273.963	Adm
ENSMUSG00000069609	1.27528	7.00325e-05	0.000305818	116.501	50.5627	60.4485	117.133	95.7232	44.2067	36.9395	18.5686	37.9331	44.4694	Cd300ld4
ENSMUSG00000023905	1.27504	4.51894e-15	1.09768e-13	1509.33	1570.89	1108.56	1033.96	1123.09	504.195	483.732	664.934	453.473	514.575	Tnfrsf12a
ENSMUSG00000034947	1.27167	8.96563e-06	4.82876e-05	3756.51	2267.28	3816.45	2493.86	4453.5	1503.03	1654.36	617.186	1529.39	1649.34	Tmem106a
ENSMUSG00000044350	1.27075	1.75866e-05	8.86353e-05	2315.78	1545.61	3187.38	1072.3	3602.42	923.561	1038.7	975.295	841.425	1079.97	Lacc1
ENSMUSG00000082762	1.26953	0.000815242	0.00273103	24.5946	18.3864	26.6383	13.8429	27.4849	9.5582	14.0722	4.4211	6.89693	11.1174	Gm12366
ENSMUSG00000109498	1.26772	0.00250295	0.00729779	60.8394	43.6678	20.491	23.4265	38.8579	19.1164	25.5059	12.3791	13.7939	7.14687	Gm45222
ENSMUSG00000097754	1.26677	0.000280246	0.00106482	33.6558	18.3864	42.0066	27.6859	28.4326	14.3373	14.9517	5.30532	12.0696	15.8819	Ptgs2os2
ENSMUSG00000014813	1.26633	1.06436e-06	6.93988e-06	910.002	497.583	455.925	632.516	529.795	158.905	252.42	269.687	204.321	370.049	Stc1
ENSMUSG00000047592	1.26546	1.77535e-05	8.93269e-05	1229.73	645.823	679.277	1465.22	760.099	488.663	506.599	220.171	381.055	392.284	Nxpe5
ENSMUSG00000091955	1.26291	0.0059766	0.015583	31.0669	24.1322	76.8413	52.1773	73.9249	28.6746	24.6263	5.30532	25.0014	24.617	Gm9844
ENSMUSG00000024691	1.26253	3.41822e-08	2.99331e-07	2190.22	1214.65	2199.71	1709.07	2481.22	885.328	881.271	497.816	898.325	920.358	Fam111a
ENSMUSG00000018654	1.262	1.42562e-05	7.35132e-05	1588.3	766.484	1383.14	953.034	1818.74	579.466	619.177	270.572	625.896	619.396	Ikzf1
ENSMUSG00000026600	1.26037	4.38841e-10	5.24864e-09	9270.88	13803.6	10896.1	9304.59	6006.87	4425.45	3887.44	3472.33	4014.01	4772.52	Soat1
ENSMUSG00000046834	1.25933	9.84046e-07	6.46526e-06	68756.2	62086.4	133501	79774.8	148705	34778.7	44823.5	39186.9	37094.3	49988.4	Krt1
ENSMUSG00000026029	1.25868	7.45185e-16	1.99246e-14	2687.29	2024.81	2758.09	2064.73	3184.46	1094.41	1119.62	832.052	1094.89	1175.26	Casp8
ENSMUSG00000022952	1.2577	1.21983e-08	1.16299e-07	2065.95	1334.17	2376.96	1320.4	1213.13	794.525	759.019	504.89	714.694	702.776	Runx1
ENSMUSG00000031639	1.25745	1.52771e-07	1.1859e-06	904.824	759.59	1064.51	583.533	1528.73	468.352	415.13	331.583	398.298	412.93	Tlr3
ENSMUSG00000085058	1.25599	0.0142673	0.0328145	50.4837	22.983	27.6629	44.7234	36.0147	31.0641	8.79512	2.65266	12.9317	21.4406	8030453O22Rik
ENSMUSG00000031628	1.25578	1.57285e-11	2.35575e-10	1698.32	1183.63	1789.89	1247.99	2004.5	632.036	682.502	488.09	749.179	766.303	Casp3
ENSMUSG00000008318	1.25374	1.18709e-16	3.50076e-15	497.071	314.868	454.901	477.049	389.527	217.449	175.023	161.812	173.285	169.143	Relt
ENSMUSG00000015745	1.25229	6.53149e-16	1.76204e-14	2370.15	1708.79	2278.6	1993.38	2647.08	1013.17	953.391	686.155	1056.95	908.447	Plekho1
ENSMUSG00000086347	1.25134	0.0007381	0.00250399	25.8891	26.4305	45.0802	14.9078	44.5445	15.5321	14.0722	8.84221	12.0696	15.8819	Gm11626
ENSMUSG00000107529	1.25042	1.69422e-06	1.05914e-05	49.1893	68.9491	85.0377	55.3718	105.201	38.2328	25.5059	34.4846	30.1741	26.2052	Gm44291
ENSMUSG00000026196	1.25011	3.79045e-18	1.37094e-16	207.113	159.732	169.051	209.774	180.073	69.2969	78.2766	92.8432	81.0389	66.7041	Bard1
ENSMUSG00000105987	1.25	1.641e-09	1.82145e-08	3397.94	3419.88	2114.67	3246.7	1903.09	1385.94	1189.98	858.578	1197.48	1288.82	AI506816
ENSMUSG00000042333	1.24975	4.22832e-05	0.000195874	620.044	293.034	634.197	322.647	437.863	194.748	217.24	91.9589	221.564	244.582	Tnfrsf14
ENSMUSG00000001517	1.24971	1.3695e-17	4.6373e-16	629.105	601.007	624.976	743.26	580.026	235.371	249.781	366.067	241.392	242.994	Foxm1
ENSMUSG00000028793	1.24926	1.2793e-08	1.21547e-07	4647.09	3275.08	6242.59	2768.59	5630.61	1627.28	1884.79	1952.36	2055.28	1971.74	Rnf19b
ENSMUSG00000035673	1.24898	2.48283e-36	5.03485e-34	8710.38	6182.44	7914.66	7062.03	7813.29	3176.91	3041.35	3115.99	3451.91	3068.39	Sbno2
ENSMUSG00000021322	1.24754	0.000637078	0.00219469	806.445	497.583	950.783	504.735	892.785	352.459	437.118	89.3063	339.674	320.021	Aoah
ENSMUSG00000078995	1.24558	0.00399201	0.0109429	69.9005	36.7729	74.7922	26.6211	76.7681	31.0641	33.4215	7.07376	27.5877	21.4406	Zfp456
ENSMUSG00000019850	1.244	1.12726e-06	7.31037e-06	1628.42	1173.28	2450.73	858.263	1982.7	721.644	700.971	576.512	706.935	711.511	Tnfaip3
ENSMUSG00000078942	1.24263	0.000496999	0.00176711	333.969	165.478	274.58	209.774	263.476	95.582	162.71	32.7162	118.972	116.732	Naip6
ENSMUSG00000027994	1.24196	9.06527e-08	7.35987e-07	978.608	540.101	968.201	780.529	1047.27	411.003	412.491	212.213	380.193	408.96	Mcub
ENSMUSG00000071350	1.24178	2.30705e-06	1.40906e-05	582.505	366.58	673.13	372.695	944.912	273.603	278.805	229.897	206.046	255.699	Setdb2
ENSMUSG00000050721	1.24094	1.26988e-06	8.14168e-06	4601.79	2286.81	4400.45	2831.42	4003.32	1849.51	1683.39	833.82	1652.68	1649.34	Plekho2
ENSMUSG00000060467	1.24044	0.00445653	0.0120645	19.4168	9.19322	12.2946	22.3617	10.4253	8.36342	4.39756	7.95799	4.31058	6.35277	Gm10080
ENSMUSG00000022216	1.24039	3.06844e-12	5.07987e-11	6738.93	5063.16	8157.47	4422.29	7932.71	2719.31	2685.15	2573.97	2636.35	3062.83	Psme1
ENSMUSG00000110631	1.24022	1.09631e-09	1.24755e-08	1205.14	1678.91	1899.52	2090.28	2256.6	612.92	969.223	822.325	590.549	869.536	Gm42047
ENSMUSG00000031207	1.23962	1.3801e-16	4.02393e-15	17134.7	10211.4	14407.2	13449	15260.7	6248.67	6114.37	4713.78	6285.69	6477.45	Msn
ENSMUSG00000001029	1.23735	1.36469e-16	3.98542e-15	506.132	424.037	401.624	494.087	411.326	255.682	182.939	179.497	183.631	150.878	Icam2
ENSMUSG00000036469	1.23651	2.40721e-05	0.000117452	1149.48	597.559	1105.49	652.748	1004.62	393.081	463.503	169.77	438.817	448.665	2022-03-01
ENSMUSG00000005054	1.23598	7.29888e-33	1.07656e-30	4319.59	3987.56	4911.7	3939.92	4806.06	1652.37	1765.18	2131.86	1772.51	2001.12	Cstb
ENSMUSG00000037601	1.23552	3.48389e-22	2.00886e-20	1447.2	1360.6	1100.37	1507.82	1233.98	585.44	532.984	690.576	489.682	525.692	Nme1
ENSMUSG00000086527	1.23485	7.48021e-07	5.05061e-06	42.717	50.5627	63.5222	31.9453	50.231	16.7268	19.3493	21.2213	22.415	21.4406	Gm15856
ENSMUSG00000063524	1.23201	8.27365e-55	5.14906e-52	16913.3	15435.4	18478.8	18754	14863.6	7045.59	7168.03	7320.46	7061.59	7353.34	Eno1
ENSMUSG00000091191	1.23124	0.00571616	0.0149884	50.4837	26.4305	93.2341	33.0101	96.671	31.0641	21.9878	10.6106	32.7604	31.7639	Gm17334
ENSMUSG00000006715	1.23071	2.66959e-23	1.7025e-21	396.103	366.58	389.329	499.411	392.37	149.347	194.372	183.918	157.767	183.436	Gmnn
ENSMUSG00000006310	1.23062	4.16862e-06	2.41371e-05	102.262	80.4406	133.192	56.4366	122.26	38.2328	34.301	47.7479	36.2089	53.9986	Zbtb32
ENSMUSG00000036908	1.23001	5.25019e-06	2.96853e-05	7243.77	4770.13	7325.54	5659.64	8494.73	3188.85	3637.66	1264.44	3130.34	3058.07	Unc93b1
ENSMUSG00000030165	1.22939	9.72302e-08	7.84448e-07	322.319	333.254	278.678	238.525	212.297	84.829	115.216	84.001	131.042	173.113	Klrd1
ENSMUSG00000070691	1.22911	3.16951e-13	6.02774e-12	899.646	751.545	729.48	537.745	612.25	272.409	328.058	234.318	349.157	320.021	Runx3
ENSMUSG00000051314	1.22858	4.03326e-06	2.34511e-05	607.099	334.403	385.231	822.058	793.271	292.72	254.179	286.487	210.356	212.818	Ffar2
ENSMUSG00000039323	1.22827	4.84862e-06	2.76224e-05	1964.98	2128.23	2095.21	1749.54	2045.25	548.402	706.248	1574.8	608.654	821.89	Igfbp2
ENSMUSG00000015950	1.22715	1.65019e-05	8.39422e-05	2490.53	1466.32	2500.93	2238.3	3121.9	1206.72	1161.84	435.037	1112.13	1133.18	Ncf1
ENSMUSG00000021091	1.22581	0.000570982	0.00199002	17876.4	4538	13912.4	18844.5	9495.56	4977.43	6541.81	3237.13	5673.59	7218.34	Serpina3n
ENSMUSG00000027843	1.22538	1.16472e-09	1.32123e-08	484.126	352.79	412.894	317.323	368.677	172.048	197.89	97.2643	188.803	171.525	Ptpn22
ENSMUSG00000110350	1.22531	1.54975e-07	1.20094e-06	195.463	124.108	157.781	138.429	178.178	59.7387	81.7946	38.0215	72.4177	86.5566	Gm10252
ENSMUSG00000038059	1.22435	8.09159e-10	9.37939e-09	768.906	478.047	562.478	697.472	461.557	198.333	251.541	343.078	218.977	256.493	Smim3
ENSMUSG00000099398	1.22325	1.36035e-06	8.66324e-06	372.803	322.912	278.678	266.211	397.109	145.763	180.3	65.4323	142.249	167.554	Ms4a14
ENSMUSG00000025355	1.22006	1.05402e-05	5.59334e-05	1871.78	695.237	1392.36	1427.95	1425.42	591.414	648.201	320.088	656.07	708.334	Mmp19
ENSMUSG00000027932	1.21939	1.22213e-15	3.21064e-14	4042.58	4867.81	5385.04	4797.11	5469.49	1731.23	2248.03	1786.13	2796.7	1985.24	Slc27a3
ENSMUSG00000107390	1.21826	4.75548e-05	0.000217338	25.8891	34.4746	34.8347	28.7507	48.3355	19.1164	12.3132	15.0318	9.48328	19.0583	Gm43323
ENSMUSG00000020872	1.21822	0.0204135	0.0446192	20.7113	21.8339	38.9329	13.8429	7.58204	13.1425	2.63854	7.95799	12.0696	8.73507	Tac4
ENSMUSG00000036768	1.21694	7.88822e-19	3.08821e-17	344.325	295.332	321.709	390.797	249.26	138.594	134.565	136.17	130.18	148.496	Kif15
ENSMUSG00000078945	1.21687	1.37326e-05	7.09955e-05	570.854	317.166	419.041	364.176	377.206	168.463	233.95	76.9272	204.321	196.936	Naip2
ENSMUSG00000111229	1.21663	0.000114048	0.000473291	51.7782	24.1322	34.8347	43.6585	25.5894	11.9477	14.9517	15.0318	12.9317	21.4406	Gm39323
ENSMUSG00000041926	1.21398	1.33307e-28	1.37481e-26	3762.98	3272.79	3719.12	3479.9	4241.2	1621.31	1755.51	1275.93	1687.16	1625.52	Rnpep
ENSMUSG00000103343	1.21233	0.00187695	0.00568566	15.5335	26.4305	19.4665	11.7133	13.2686	7.16865	9.67464	8.84221	5.1727	6.35277	Gm37052
ENSMUSG00000079685	1.2121	0.000302732	0.00113855	36.2447	17.2373	36.8838	28.7507	31.2759	9.5582	17.5902	10.6106	18.1044	8.73507	Ulbp1
ENSMUSG00000028996	1.20679	0.00409002	0.011181	84.1395	78.1423	36.8838	182.088	43.5967	46.5962	34.301	42.4426	28.4498	32.558	Rbp7
ENSMUSG00000029254	1.20632	1.4313e-06	9.07984e-06	287.369	178.119	196.714	156.532	243.573	86.0238	84.4332	53.9375	120.696	114.35	Stap1
ENSMUSG00000071203	1.2046	0.000173937	0.000693443	506.132	296.481	441.581	357.787	616.041	182.801	238.348	72.5061	252.6	215.994	Naip5
ENSMUSG00000040663	1.20355	2.40631e-07	1.80204e-06	1004.5	515.969	451.827	820.993	471.034	284.356	270.89	293.561	289.671	277.934	Clcf1
ENSMUSG00000068335	1.20213	1.33041e-10	1.74373e-09	921.652	598.708	924.145	606.96	1129.72	353.653	399.299	366.952	349.157	348.609	Dok1
ENSMUSG00000054520	1.20198	7.50893e-14	1.56853e-12	2500.89	1696.15	2674.08	1716.53	2653.71	970.157	1028.15	848.852	1037.99	1001.36	Sh3bp2
ENSMUSG00000065420	1.20148	0.000131726	0.00053909	37.5392	25.2813	33.8102	44.7234	41.7012	22.7007	7.0361	20.3371	15.5181	15.0878	Mir142b
ENSMUSG00000109297	1.20137	0.0127371	0.029808	11.6501	18.3864	25.6138	12.7781	12.3208	5.97387	11.4337	1.76844	10.3454	5.55868	Gm31522
ENSMUSG00000078956	1.20055	0.000403257	0.00146822	67.3116	34.4746	39.9575	96.9006	39.8057	25.0903	25.5059	22.1055	30.1741	18.2642	Gm14221
ENSMUSG00000090136	1.20053	0.00122058	0.00389273	22.0057	37.922	36.8838	28.7507	13.2686	14.3373	14.0722	9.72643	14.656	7.94097	Gm10177
ENSMUSG00000031896	1.20037	0.00020441	0.000803222	29.7725	27.5797	25.6138	23.4265	38.8579	14.3373	12.3132	5.30532	16.3802	15.0878	Ctrl
ENSMUSG00000098318	1.20018	3.55053e-09	3.71263e-08	138.507	214.891	163.928	181.023	141.215	74.076	61.5659	104.338	64.6587	61.1455	Lockd
ENSMUSG00000047678	1.19957	0.00025998	0.000997261	28.478	16.0881	18.4419	23.4265	19.9029	8.36342	10.5541	8.84221	6.89693	11.1174	Gpr82
ENSMUSG00000029580	1.19891	7.57868e-19	2.98773e-17	110295	75740.6	105670	89195.4	124849	45780.2	46039	39692.7	45117.1	43678.5	Actb
ENSMUSG00000097667	1.19849	0.00583528	0.0152653	18.1224	36.7729	21.5156	27.6859	28.4326	11.9477	15.8312	19.4529	7.75904	3.17639	Gm26764
ENSMUSG00000034708	1.19779	5.3397e-08	4.5351e-07	21555.3	16475.4	22536	17332.4	28826	9990.71	10900.7	5365.45	9971.23	10298.6	Grn
ENSMUSG00000044768	1.19756	7.26025e-13	1.30641e-11	1329.4	911.278	1496.87	1216.05	1665.21	617.699	604.225	465.1	607.792	592.396	D1Ertd622e
ENSMUSG00000073980	1.19725	0.00149963	0.00466723	63.4283	37.922	82.9886	42.5937	114.678	33.4537	33.4215	13.2633	32.7604	36.5285	Gm9574
ENSMUSG00000018986	1.19658	3.70856e-05	0.000174328	115.206	66.6508	93.2341	62.8257	119.417	52.5701	56.2888	26.5266	31.0362	34.1462	Slfn3
ENSMUSG00000040699	1.1955	1.21109e-14	2.80588e-13	1770.81	1401.97	1751.98	1336.38	1697.43	677.437	790.682	484.553	745.73	775.833	Limd2
ENSMUSG00000027408	1.19521	0.00194377	0.00585859	11932.3	4371.37	7763.02	11441.7	3653.59	3261.74	4025.53	1409.45	3926.08	4479.5	Cpxm1
ENSMUSG00000026980	1.19325	4.39803e-13	8.22546e-12	223.941	151.688	227.45	170.375	226.513	81.2447	91.4693	74.2745	100.868	88.9388	Ly75
ENSMUSG00000023031	1.19027	2.0177e-06	1.2454e-05	152.746	80.4406	90.1605	182.088	156.38	68.1022	55.4093	54.8217	56.0375	56.3809	Cela1
ENSMUSG00000029581	1.19012	2.93269e-06	1.7532e-05	2578.55	1244.53	1604.45	2839.93	1787.47	882.939	1015.84	547.333	1000.92	959.269	Fscn1
ENSMUSG00000024339	1.18994	6.77104e-07	4.61669e-06	6212.09	5251.63	8079.61	3580	9115.51	2782.63	3006.17	2136.28	3164.83	3041.39	Tap2
ENSMUSG00000068101	1.18933	8.0641e-07	5.40642e-06	227.824	157.434	131.143	184.218	105.201	58.544	66.8429	95.4958	58.6239	72.2628	Cenpm
ENSMUSG00000026955	1.1885	2.10197e-05	0.000104164	174.751	175.82	207.984	260.886	198.081	59.7387	75.6381	162.697	81.901	65.91	Sapcd2
ENSMUSG00000045377	1.18792	1.58436e-07	1.22408e-06	295.136	314.868	210.033	428.067	290.013	192.359	98.5054	122.907	137.939	125.467	Tmem88
ENSMUSG00000079491	1.18733	5.96428e-06	3.33675e-05	908.707	867.61	1279.66	530.291	1485.13	433.703	489.888	317.435	492.268	493.928	H2-T10
ENSMUSG00000001128	1.1872	3.45055e-06	2.03515e-05	4873.62	3140.63	3904.56	5493.52	4690.44	2499.47	2250.67	925.779	2054.42	1977.3	Cfp
ENSMUSG00000026204	1.18707	3.98249e-05	0.000185438	49.1893	37.922	26.6383	56.4366	63.4996	17.9216	25.5059	20.3371	17.2423	21.4406	Ptprn
ENSMUSG00000032802	1.18636	8.47138e-26	6.887e-24	2128.08	1550.21	1917.96	1499.3	1700.27	777.798	712.405	837.357	774.18	762.333	Srxn1
ENSMUSG00000021090	1.18628	0.000720095	0.00244751	97.0841	133.302	126.02	78.7983	48.3355	68.1022	33.4215	33.6004	25.0014	53.2045	Lrrc9
ENSMUSG00000097208	1.18411	0.00177268	0.00540518	18.1224	28.7288	17.4174	21.2968	11.3731	8.36342	9.67464	7.95799	5.1727	11.1174	Gm26698
ENSMUSG00000093897	1.18131	0.0147337	0.0337241	12.9445	13.7898	11.2701	18.1023	20.8506	4.7791	9.67464	9.72643	0.862116	8.73507	Gm26268
ENSMUSG00000021569	1.18084	1.00503e-10	1.34561e-09	300.313	235.576	204.91	330.101	222.722	91.9977	131.047	101.685	106.902	136.585	Trip13
ENSMUSG00000031584	1.17839	1.53723e-19	6.58931e-18	2218.69	1454.83	1792.96	1696.29	1961.85	746.734	780.127	963.8	762.973	776.627	Gsr
ENSMUSG00000074796	1.17468	1.41113e-07	1.10252e-06	554.027	619.393	611.657	319.453	317.498	197.138	197.011	239.624	228.461	209.642	Slc4a11
ENSMUSG00000025647	1.17247	1.07173e-17	3.6843e-16	10177	9031.19	9958.63	7457.09	12168.2	4341.81	4540.04	3630.61	4403.69	4731.23	Shisa5
ENSMUSG00000031803	1.17087	3.7206e-10	4.51273e-09	1018.74	648.122	773.536	975.395	959.128	487.468	385.226	272.34	446.576	353.373	B3gnt3
ENSMUSG00000011179	1.16863	7.61312e-08	6.26546e-07	6926.63	5328.62	4403.52	7118.47	4009.95	2409.86	2092.36	3580.21	2145.81	2132.15	Odc1
ENSMUSG00000030214	1.16775	4.48855e-24	3.16443e-22	8050.21	5708.99	8075.51	6415.67	6548.04	2953.48	3142.5	2867.53	3101.89	3421.76	Plbd1
ENSMUSG00000053158	1.16767	3.38433e-07	2.45896e-06	2702.82	1629.5	2314.46	2352.24	2591.16	1108.75	1160.96	536.722	1188	1164.94	Fes
ENSMUSG00000024660	1.16675	1.28063e-33	2.04539e-31	1445.91	1337.61	1246.88	1563.19	1260.51	560.349	606.863	700.303	575.031	607.484	Incenp
ENSMUSG00000022548	1.16644	1.03874e-07	8.3506e-07	14097.9	6455.94	11787.5	9729.46	16020.8	5009.69	5509.26	4495.38	5497.71	5368.89	Apod
ENSMUSG00000022034	1.16596	8.31972e-17	2.51937e-15	225.235	212.593	214.131	244.914	167.753	87.2186	86.1922	91.9589	110.351	96.8798	Esco2
ENSMUSG00000054555	1.16424	0.000363275	0.0013394	469.887	201.102	390.354	427.002	273.901	112.309	207.565	83.1167	142.249	239.817	Adam12
ENSMUSG00000031838	1.16304	8.51523e-16	2.26337e-14	6272.93	4839.08	6921.87	5498.84	5969.91	2612.97	2795.97	1925.83	2807.05	3032.66	Ifi30
ENSMUSG00000040511	1.16137	9.38883e-12	1.46077e-10	1117.11	1053.77	1224.34	650.619	953.441	500.611	440.636	379.331	478.474	436.753	Pvr
ENSMUSG00000015599	1.15612	0.0114737	0.0272974	28.478	36.7729	33.8102	8.51874	44.5445	25.0903	11.4337	7.95799	12.9317	11.9115	Ttbk1
ENSMUSG00000102744	1.15506	0.00685394	0.017566	12.9445	27.5797	15.3683	11.7133	28.4326	5.97387	12.3132	9.72643	10.3454	4.76458	5830444F18Rik
ENSMUSG00000026288	1.15465	4.18747e-05	0.000194182	3005.72	1631.8	2238.64	2395.89	2472.69	1031.09	1241.87	436.805	1261.28	1303.91	Inpp5d
ENSMUSG00000051439	1.15439	0.0093448	0.022912	846.573	583.769	589.117	2589.7	512.735	516.143	563.767	256.424	462.956	501.869	Cd14
ENSMUSG00000024030	1.1526	2.15281e-07	1.6238e-06	2530.66	1551.36	2873.87	1606.85	3022.39	967.768	1094.99	794.03	1254.38	1099.82	Abcg1
ENSMUSG00000035929	1.15223	7.81138e-07	5.25064e-06	12947.1	11961.5	16196.1	7247.32	18697.3	5963.12	6342.16	4706.71	7146.08	6009.72	H2-Q4
ENSMUSG00000063646	1.15192	0.000110829	0.000460882	56.956	48.2644	31.7611	27.6859	33.1714	16.7268	14.9517	13.2633	23.2771	19.8524	Jakmip1
ENSMUSG00000079523	1.14573	0.000138346	0.00056261	12252	8793.31	16869.2	10642	18982.6	6904.6	7248.94	2584.58	6620.19	7167.52	Tmsb10
ENSMUSG00000073599	1.1457	2.72151e-13	5.24763e-12	788.323	514.82	626.001	692.147	816.965	378.744	306.95	265.266	328.466	277.14	Ecscr
ENSMUSG00000060802	1.14491	4.6632e-09	4.79279e-08	74649.9	64783.5	86338.9	46180.1	80067.3	33360.5	34390.7	21663.4	34129.4	35646.2	B2m
ENSMUSG00000022102	1.14348	2.05087e-05	0.000101883	1237.5	766.484	1469.21	1246.93	1407.42	643.984	639.405	253.771	614.689	622.572	Dok2
ENSMUSG00000038173	1.1433	0.00191824	0.00579323	40.1281	43.6678	81.9641	36.2046	54.9698	31.0641	9.67464	25.6424	17.2423	33.3521	Enpp6
ENSMUSG00000022971	1.14266	5.59758e-14	1.19415e-12	2148.79	2119.04	1985.58	1913.52	2113.49	973.742	1064.21	600.386	965.57	1052.18	Ifnar2
ENSMUSG00000038301	1.14251	3.70527e-06	2.16979e-05	1665.96	1019.3	1960.99	876.365	2013.98	773.019	698.333	526.995	741.42	674.982	Snx10
ENSMUSG00000070780	1.14249	4.03157e-06	2.34488e-05	1190.9	2525.84	1273.52	1074.43	1150.57	665.49	660.514	514.616	637.104	790.126	Rbm47
ENSMUSG00000039396	1.14078	2.13783e-10	2.70952e-09	172.162	155.136	201.837	171.44	164.909	66.9074	76.5176	99.9169	54.3133	93.7034	Neil3
ENSMUSG00000044139	1.13923	8.59386e-07	5.71278e-06	138.507	122.959	227.45	141.624	118.469	66.9074	86.1922	49.5164	73.2799	64.3218	Prss53
ENSMUSG00000052336	1.13879	0.000580122	0.00201891	243.357	456.213	123.971	221.487	178.178	82.4395	121.373	85.7694	124.145	140.555	Cx3cr1
ENSMUSG00000031722	1.13845	0.00862287	0.0214213	25577.1	8033.72	15090.6	44789.4	53668.5	17818.9	14179.5	9017.28	12940.4	12891.4	Hp
ENSMUSG00000034906	1.13812	3.75996e-10	4.54826e-09	581.21	475.749	449.778	634.646	349.722	234.176	244.504	171.539	236.22	244.582	Ncaph
ENSMUSG00000028435	1.1358	1.02283e-05	5.44382e-05	13518	8056.71	7540.69	15044.1	5950.95	4524.61	3970.12	5702.34	4583.01	4023.69	Aqp3
ENSMUSG00000021242	1.13449	1.9853e-08	1.82624e-07	17077.7	11386.9	17742.1	12093.4	20326.5	7181.79	8492.57	4991.43	7019.35	8129.17	Npc2
ENSMUSG00000039994	1.13439	8.28689e-09	8.12394e-08	1201.25	714.773	999.962	1052.06	1613.08	465.962	535.623	458.026	547.444	535.221	Timeless
ENSMUSG00000042759	1.13429	4.42457e-06	2.54314e-05	1062.75	613.647	969.225	881.689	848.241	458.794	479.334	192.76	427.61	435.165	Apobr
ENSMUSG00000031438	1.13421	0.00354376	0.00990059	361.153	1159.49	407.771	227.876	338.348	267.63	203.167	254.656	219.84	191.377	Rnf128
ENSMUSG00000031155	1.13307	1.11666e-10	1.48405e-09	333.969	310.271	381.133	205.515	346.878	131.425	138.083	128.212	160.354	160.408	Pim2
ENSMUSG00000021281	1.13299	5.76611e-05	0.000258551	4595.31	2201.78	4595.11	1998.71	4348.3	2219.89	1674.59	1175.13	1634.57	1385.7	Tnfaip2
ENSMUSG00000050708	1.13216	4.67631e-08	4.0075e-07	52004.7	36643	48376.2	42147.5	62912.9	24758.1	26060.8	13216.4	23120.2	23291.7	Ftl1
ENSMUSG00000004791	1.13065	2.10479e-09	2.28426e-08	124.268	143.644	108.602	134.17	92.88	54.9596	43.0961	69.8534	48.2785	58.7632	Pgf
ENSMUSG00000026880	1.13019	1.66731e-18	6.26907e-17	5381.05	3452.05	4581.79	4163.53	4641.16	2194.8	2203.18	1722.46	2020.8	2010.65	Stom
ENSMUSG00000028463	1.12994	3.82592e-05	0.000179351	106.145	106.871	49.1784	132.04	91.9322	41.8171	36.9395	38.0215	60.3481	44.4694	Car9
ENSMUSG00000086683	1.12971	0.0106368	0.0255896	14.239	14.939	32.7856	23.4265	16.1118	7.16865	5.27707	15.916	5.1727	12.7055	Gm12867
ENSMUSG00000046006	1.12719	4.64787e-05	0.000213013	122.973	51.7118	106.553	100.095	111.835	51.3753	49.2527	25.6424	46.5543	53.2045	Gapt
ENSMUSG00000047889	1.12641	0.0200266	0.0439015	1207.73	2263.83	4868.67	2209.55	1370.45	1758.71	303.432	860.347	789.698	1748.6	Serpinb6d
ENSMUSG00000015027	1.12418	2.51388e-21	1.33442e-19	577.327	601.007	506.128	529.227	520.317	268.824	268.251	191.876	243.117	281.904	Galns
ENSMUSG00000090019	1.12406	1.42596e-18	5.40666e-17	300.313	293.034	267.408	301.35	341.192	161.295	119.614	114.064	151.732	145.32	Gimap1
ENSMUSG00000086421	1.12327	0.00197468	0.00593884	20.7113	26.4305	22.5401	14.9078	12.3208	8.36342	6.15659	10.6106	7.75904	11.1174	Gm14091
ENSMUSG00000070390	1.12269	4.48609e-17	1.41054e-15	359.858	265.454	324.783	298.156	287.17	133.815	153.915	113.18	162.94	139.761	Nlrp1b
ENSMUSG00000056737	1.12169	1.2875e-45	5.66753e-43	8905.85	7258.04	9417.67	8407.99	9231.13	3965.46	3954.29	3872.89	3953.66	4116.6	Capg
ENSMUSG00000034731	1.12017	8.10998e-09	7.97651e-08	102.262	81.5898	105.529	75.6038	72.9771	44.2067	38.6985	30.0635	41.3816	46.8517	Dgkh
ENSMUSG00000010142	1.11981	2.68086e-06	1.61766e-05	385.747	244.769	343.225	437.65	392.37	181.606	182.059	87.5378	174.147	204.877	Tnfrsf13b
ENSMUSG00000026784	1.11884	2.60395e-09	2.78248e-08	788.323	576.874	566.577	792.243	419.855	311.836	248.902	267.035	287.947	331.138	Pdss1
ENSMUSG00000037318	1.11667	0.00100377	0.00327951	204.524	82.739	150.609	109.679	120.365	68.1022	72.12	22.9897	70.6935	73.851	Traf3ip3
ENSMUSG00000060216	1.1165	7.9615e-10	9.25236e-09	2736.48	1974.24	2247.86	2408.67	2417.72	1135.04	1227.8	649.018	1224.2	1199.09	Arrb2
ENSMUSG00000030346	1.11446	1.03253e-13	2.09856e-12	210.996	174.671	174.174	230.006	165.857	77.6604	83.5537	93.7274	79.3147	104.821	Rad51ap1
ENSMUSG00000003206	1.11406	0.0036908	0.010259	213.585	176.969	274.58	128.846	268.215	88.4133	140.722	26.5266	118.972	115.938	Ebi3
ENSMUSG00000057069	1.11228	0.00233244	0.0068616	418.109	1264.07	411.869	372.695	341.192	238.955	262.095	189.223	298.292	309.698	Ero1lb
ENSMUSG00000026864	1.11215	2.27059e-21	1.20884e-19	24835.4	17876.2	20232.8	20891.1	20091.5	9709.94	9887.48	7758.15	9899.68	10820.4	Hspa5
ENSMUSG00000090186	1.11206	0.0225351	0.048476	34.9503	145.942	42.0066	27.6859	36.9624	31.0641	20.2288	18.5686	24.1392	38.9107	Gm7592
ENSMUSG00000052125	1.11034	7.77619e-07	5.22894e-06	429.759	356.237	473.343	311.999	255.894	136.204	203.167	114.949	185.355	204.877	F730043M19Rik
ENSMUSG00000064262	1.10987	1.2259e-13	2.46107e-12	512.604	428.634	490.76	324.777	480.512	229.397	201.408	171.539	230.185	204.877	Gimap8
ENSMUSG00000042638	1.10897	0.018965	0.0418863	24.5946	16.0881	11.2701	15.9726	12.3208	2.38955	5.27707	4.4211	11.2075	12.7055	Gucy2c
ENSMUSG00000078521	1.10865	0.000151218	0.000609739	71.195	55.1593	45.0802	91.5764	56.8653	14.3373	26.3854	39.7899	33.6225	32.558	Aunip
ENSMUSG00000067547	1.10855	0.00061391	0.00212054	29.7725	17.2373	32.7856	25.5562	21.7984	11.9477	7.0361	14.1475	15.5181	10.3233	Gm7666
ENSMUSG00000038807	1.10686	1.09773e-05	5.79803e-05	577.327	891.742	608.583	296.026	462.504	274.798	269.131	288.256	243.117	241.405	Rap1gap2
ENSMUSG00000029923	1.10638	9.42596e-07	6.21555e-06	134.623	87.3356	130.118	81.9928	130.79	54.9596	52.7707	34.4846	63.7966	56.3809	Rab19
ENSMUSG00000042684	1.10614	4.12829e-08	3.57007e-07	2354.61	1572.04	2540.89	2602.47	2519.13	859.043	959.548	1584.52	956.087	1023.59	Npl
ENSMUSG00000056671	1.10601	1.84737e-07	1.41038e-06	49.1893	72.3966	59.424	67.0851	47.3877	29.8694	30.7829	26.5266	28.4498	22.2347	Prelid2
ENSMUSG00000085525	1.10595	0.00459169	0.0123817	12.9445	17.2373	33.8102	14.9078	24.6416	7.16865	7.0361	10.6106	13.7939	9.52916	Gm13166
ENSMUSG00000030188	1.10562	1.61078e-07	1.24343e-06	374.097	280.393	493.834	233.2	419.855	181.606	173.264	188.339	145.698	149.29	Magohb
ENSMUSG00000017146	1.105	6.59786e-08	5.50523e-07	225.235	157.434	169.051	259.821	150.693	65.7126	103.782	101.685	83.6253	90.527	Brca1
ENSMUSG00000041220	1.10432	6.5624e-06	3.63977e-05	24039.3	44573.3	33249.7	21225.5	16657.7	12876.1	12125	12251.8	12323.9	15421.4	Elovl6
ENSMUSG00000016206	1.10324	1.29704e-05	6.74416e-05	1139.12	840.03	1308.35	763.492	1474.71	514.948	643.803	282.951	591.412	539.192	H2-M3
ENSMUSG00000033031	1.10143	6.7056e-12	1.06534e-10	488.009	463.108	513.3	512.189	365.833	173.242	215.481	290.024	192.252	218.377	C330027C09Rik
ENSMUSG00000018293	1.10135	4.05923e-43	1.49512e-40	21957.8	17271.8	19894.7	20141.5	21234.4	9756.53	9699.26	8446.96	9458.27	9481.52	Pfn1
ENSMUSG00000030681	1.10131	1.64182e-12	2.80868e-11	8116.23	5167.74	7701.55	5329.53	8399	3466.04	3221.65	3099.19	3200.17	3193.86	Mvp
ENSMUSG00000074813	1.10064	2.9382e-06	1.75592e-05	187.696	81.5898	135.241	145.883	137.424	80.0499	60.6863	45.9795	65.5208	69.0864	Gm14005
ENSMUSG00000087060	1.10036	2.27027e-05	0.000111402	68.6061	40.2203	45.0802	75.6038	39.8057	25.0903	27.2649	25.6424	25.0014	22.2347	Eldr
ENSMUSG00000102153	1.09695	0.00835625	0.0208392	20.7113	40.2203	33.8102	34.0749	48.3355	15.5321	12.3132	30.0635	19.8287	5.55868	Gm37474
ENSMUSG00000037313	1.09597	1.98774e-11	2.92939e-10	954.013	895.19	821.69	1065.91	746.831	334.537	381.708	574.743	389.676	414.519	Tacc3
ENSMUSG00000027959	1.0944	7.51461e-08	6.19286e-07	306.786	224.085	296.095	220.422	352.565	119.477	155.674	89.3063	129.317	161.202	Sass6
ENSMUSG00000026656	1.0943	9.66098e-05	0.000408054	6997.82	3988.71	5873.75	6259.14	5022.15	3037.12	3071.26	1064.6	2982.92	3024.71	Fcgr2b
ENSMUSG00000046179	1.09225	6.92109e-14	1.45585e-12	649.816	438.976	502.03	609.09	522.213	197.138	241.866	275.877	281.912	276.346	E2f8
ENSMUSG00000102211	1.09112	3.84094e-05	0.000179962	37.5392	39.0712	43.0311	35.1398	44.5445	19.1164	21.1083	27.4108	15.5181	11.1174	Gm37490
ENSMUSG00000053522	1.09098	8.30611e-14	1.71914e-12	44894.3	54551.4	47987.9	49798.4	54737.6	21209.6	22242.9	32932.8	20542.5	21357.2	Lgals7
ENSMUSG00000038943	1.09006	3.95993e-15	9.67102e-14	885.407	781.423	826.813	998.822	703.234	371.575	353.564	503.122	350.019	391.49	Prc1
ENSMUSG00000028691	1.08993	6.52271e-25	4.78544e-23	15199.5	12423.5	16016.8	12557.7	16944	7389.68	6862.83	6754.56	6405.52	6950.73	Prdx1
ENSMUSG00000044103	1.08949	3.30221e-07	2.40412e-06	1251.74	941.156	1716.12	1311.89	1322.12	422.95	520.671	862.999	605.205	661.483	Il1f9
ENSMUSG00000097534	1.08948	0.000337074	0.00125252	141.096	71.2474	143.437	58.5663	145.006	68.1022	47.4937	43.3268	61.2102	43.6753	Gm16675
ENSMUSG00000037466	1.08808	2.34174e-17	7.64263e-16	265.363	301.078	243.843	304.545	263.476	118.283	139.842	156.507	111.213	121.497	Tedc1
ENSMUSG00000029009	1.08783	2.19497e-07	1.65269e-06	3861.36	2526.99	4462.94	2373.53	5030.68	1703.75	1795.08	1611.05	1745.78	1733.51	Mthfr
ENSMUSG00000078502	1.08725	0.000312763	0.00117184	208.407	106.871	172.125	99.0303	153.536	64.5178	83.5537	32.7162	81.0389	85.7625	Gm13212
ENSMUSG00000026582	1.08555	1.16394e-07	9.2541e-07	410.342	282.691	515.349	365.241	440.706	211.475	163.589	162.697	258.635	154.055	Sele
ENSMUSG00000020787	1.08435	0.000717573	0.00243986	71.195	89.6339	164.953	232.136	120.365	65.7126	65.9634	45.0953	68.1072	75.4392	P2rx1
ENSMUSG00000029516	1.08388	4.23832e-25	3.18722e-23	412.931	451.617	394.452	491.957	390.475	175.632	201.408	221.939	200.011	208.053	Cit
ENSMUSG00000038527	1.08382	0.00116448	0.00373628	368.92	990.569	337.077	289.637	383.841	252.098	262.974	162.697	217.253	223.141	C1rl
ENSMUSG00000034981	1.08367	6.4997e-09	6.47387e-08	688.65	998.613	722.308	514.319	598.981	377.549	312.227	370.488	332.777	269.993	Parm1
ENSMUSG00000050211	1.08309	0.00230957	0.00680206	1520.98	645.823	841.156	1469.48	453.027	589.024	279.685	618.954	356.054	483.605	Pla2g4e
ENSMUSG00000062960	1.08159	2.33925e-17	7.64263e-16	2762.37	1773.14	2001.97	2112.65	2358.01	1130.26	1105.55	942.579	1041.44	982.298	Kdr
ENSMUSG00000063245	1.08154	9.26601e-07	6.12575e-06	54.3671	47.1152	43.0311	46.8531	54.022	25.0903	26.3854	15.0318	22.415	26.9993	Zfp993
ENSMUSG00000107355	1.0803	1.83148e-09	2.01061e-08	141.096	83.8881	99.3814	115.003	97.6187	56.1544	51.0117	44.211	48.2785	53.9986	AI839979
ENSMUSG00000018983	1.07826	9.20339e-11	1.23865e-09	871.168	866.461	1205.9	913.635	1200.81	401.444	421.286	637.523	455.197	479.634	E2f2
ENSMUSG00000022667	1.07825	0.00390549	0.0107596	443.998	263.156	428.262	386.538	451.131	194.748	236.589	44.211	219.84	239.023	Cd200r1
ENSMUSG00000043251	1.07632	1.03629e-16	3.09141e-15	187.696	176.969	196.714	186.347	151.641	80.0499	78.2766	88.4221	99.1433	79.4097	Exoc3l
ENSMUSG00000087593	1.07592	0.000593062	0.00205877	41.4225	59.7559	38.9329	35.1398	39.8057	26.285	31.6624	11.4949	18.9666	14.2937	Gm16174
ENSMUSG00000085887	1.07584	0.00138711	0.00435534	71.195	40.2203	59.424	27.6859	52.1265	16.7268	25.5059	14.1475	35.3468	26.2052	Arhgap27os3
ENSMUSG00000073982	1.07492	2.27776e-20	1.07055e-18	3234.84	2397.13	3082.87	2645.07	3443.19	1365.63	1522.44	1245.87	1426.8	1465.9	Rhog
ENSMUSG00000024986	1.07439	5.49548e-06	3.09268e-05	446.587	249.366	484.613	369.5	612.25	219.839	233.95	148.549	228.461	196.936	Hhex
ENSMUSG00000027454	1.07376	1.1368e-17	3.89316e-16	248.535	233.278	204.91	257.692	258.737	112.309	136.324	100.801	103.454	118.32	Gins1
ENSMUSG00000046101	1.07363	0.00255884	0.00744389	23.3002	13.7898	20.491	17.0375	25.5894	5.97387	14.9517	10.6106	7.75904	7.94097	Mcmdc2
ENSMUSG00000042124	1.07247	0.0130675	0.030442	1572.76	2127.08	2737.6	1579.16	3237.53	609.335	659.634	2680.07	702.625	699.599	Lce1f
ENSMUSG00000047281	1.07241	7.19978e-09	7.14751e-08	23621.2	18750.7	21624.2	30437.4	21268.6	9150.78	9716.85	15760.3	10083.3	10306.6	Sfn
ENSMUSG00000030223	1.07182	0.000270055	0.00103218	1083.46	602.156	1113.69	685.758	1343.92	507.779	540.021	217.518	482.785	549.515	Ptpro
ENSMUSG00000000555	1.07125	6.4975e-17	1.98421e-15	3955.85	2763.71	3408.68	3096.56	3845.99	1726.45	1574.33	1345.78	1832	1646.16	Itga5
ENSMUSG00000055994	1.07123	2.21593e-08	2.01173e-07	859.518	638.929	1136.23	578.209	812.226	413.392	378.19	305.94	412.091	406.578	Nod2
ENSMUSG00000042165	1.07103	0.000627585	0.00216447	38.8336	22.983	24.5892	27.6859	35.0669	7.16865	19.3493	17.6844	14.656	11.1174	Gm9774
ENSMUSG00000079505	1.07091	1.20141e-09	1.35773e-08	156.629	216.041	184.419	151.208	188.603	77.6604	94.1078	59.2428	97.4191	97.6739	Gm11131
ENSMUSG00000024842	1.07074	0.0109304	0.0262015	66.0172	22.983	58.3994	18.1023	48.3355	25.0903	26.3854	10.6106	23.2771	16.676	Cabp4
ENSMUSG00000036743	1.06791	0.0131972	0.0306897	22.0057	11.4915	9.22096	20.232	10.4253	9.5582	5.27707	4.4211	8.62116	7.14687	Psma8
ENSMUSG00000021213	1.06713	7.8556e-09	7.76015e-08	132.034	111.468	127.044	165.051	185.76	65.7126	84.4332	59.2428	65.5208	69.8805	Akr1c13
ENSMUSG00000027995	1.06613	0.000120195	0.000495609	1227.14	737.756	1144.42	970.071	949.65	594.998	495.165	196.297	565.548	550.309	Tlr2
ENSMUSG00000027009	1.06567	0.000109328	0.000455063	943.657	496.434	939.513	650.619	1217.86	452.82	470.539	221.939	445.714	439.136	Itga4
ENSMUSG00000032291	1.06547	0.000440613	0.00158885	1386.36	1039.98	786.855	1746.34	514.631	617.699	492.527	363.415	562.962	578.897	Crabp1
ENSMUSG00000026535	1.06503	0.0188334	0.041655	838.807	481.495	193.64	1246.93	221.775	217.449	291.119	306.825	307.775	301.757	Ifi202b
ENSMUSG00000015396	1.06481	4.45653e-06	2.55988e-05	428.464	294.183	379.084	211.904	382.893	133.815	195.252	110.528	181.906	188.201	Cd83
ENSMUSG00000089722	1.06439	0.0014648	0.00457463	53.0726	42.5186	50.203	63.8905	41.7012	28.6746	30.7829	7.07376	29.3119	24.617	Cd300ld5
ENSMUSG00000102243	1.06406	0.00869973	0.0215736	16.8279	24.1322	18.4419	10.6484	36.0147	11.9477	10.5541	7.07376	13.7939	7.94097	Gm37718
ENSMUSG00000088185	1.06326	0.00451838	0.0122096	33.6558	37.922	33.8102	26.6211	23.6939	16.7268	26.3854	11.4949	14.656	5.55868	Scarna2
ENSMUSG00000078349	1.06292	6.18247e-05	0.000274695	293.841	453.915	313.513	168.245	503.258	144.568	181.18	161.812	174.147	167.554	AW011738
ENSMUSG00000103523	1.06165	0.00210901	0.00628953	125.562	136.749	178.272	99.0303	135.529	34.6485	49.2527	131.749	48.2785	58.7632	2210017I01Rik
ENSMUSG00000090673	1.06145	2.66445e-05	0.000128957	103.556	76.9932	129.093	66.0202	103.305	33.4537	66.8429	45.9795	38.7952	43.6753	Gm340
ENSMUSG00000020702	1.06047	0.00621545	0.0161278	23.3002	18.3864	15.3683	21.2968	18.9551	7.16865	10.5541	2.65266	12.0696	13.4996	Ccl1
ENSMUSG00000085894	1.06017	1.11695e-07	8.91975e-07	179.929	157.434	138.314	227.876	118.469	66.9074	85.3127	84.001	69.8314	86.5566	Gm15832
ENSMUSG00000032575	1.05957	2.53845e-40	7.63566e-38	4172.03	3358.97	3422	3870.7	3629.9	1667.91	1751.99	1778.17	1722.51	1928.07	Manf
ENSMUSG00000061654	1.05948	0.00422113	0.0115045	47.8948	51.7118	64.5467	45.7882	17.0596	16.7268	14.0722	23.874	22.415	30.9698	Spry3
ENSMUSG00000074578	1.0592	7.97578e-24	5.45253e-22	1421.31	1405.41	1380.07	1153.22	1498.4	584.245	690.417	763.967	600.895	649.571	Zfas1
ENSMUSG00000020571	1.05859	4.41205e-34	7.37303e-32	9749.83	7497.07	8758.89	9599.55	8214.19	4117.19	4082.7	4444.98	4001.08	4389.77	Pdia6
ENSMUSG00000029084	1.05808	0.000132734	0.000542479	946.246	776.827	725.382	695.342	871.934	530.48	452.949	157.391	448.3	340.668	Cd38
ENSMUSG00000011632	1.0574	1.10534e-07	8.83881e-07	207.113	158.583	270.481	278.989	186.708	80.0499	104.662	129.096	112.075	102.438	Pinlyp
ENSMUSG00000073411	1.05716	2.14925e-08	1.95808e-07	76041.4	69538.6	86060.2	51310.5	97356.2	35949.6	40423.3	26227.8	41219.5	38947.3	H2-D1
ENSMUSG00000036587	1.05665	0.00773099	0.0195173	49.1893	28.7288	50.203	45.7882	23.6939	13.1425	15.8312	7.95799	30.1741	26.9993	Fut7
ENSMUSG00000108648	1.05605	0.000390532	0.00142679	20.7113	31.0271	22.5401	27.6859	36.9624	15.5321	8.79512	15.916	14.656	12.7055	Gm44674
ENSMUSG00000003955	1.05599	8.62308e-20	3.82181e-18	1871.78	2178.79	2121.84	2678.08	2336.22	1080.08	1039.58	1266.2	997.468	998.974	Fam162a
ENSMUSG00000034765	1.05578	5.74244e-17	1.77465e-15	954.013	897.488	888.286	667.656	839.711	397.86	371.154	355.457	456.059	460.576	Dusp5
ENSMUSG00000006219	1.05562	4.92979e-09	5.0324e-08	845.279	737.756	544.037	818.864	573.392	383.523	365.877	239.624	379.331	324.786	Fblim1
ENSMUSG00000091831	1.05459	0.000368961	0.00135649	44.0115	34.4746	59.424	29.8156	67.2906	26.285	27.2649	16.8002	19.8287	23.8229	Gm4707
ENSMUSG00000009185	1.05441	0.00118281	0.00378293	7120.79	3704.87	7847.04	6572.21	8057.81	4041.92	4322.8	1191.93	3092.41	3386.82	Ccl8
ENSMUSG00000020649	1.05413	2.9052e-10	3.58844e-09	1267.27	1146.85	1087.05	1450.31	862.457	465.962	510.997	518.153	587.101	714.687	Rrm2
ENSMUSG00000020143	1.05366	0.00115872	0.00372042	2504.77	1244.53	2076.76	1502.49	2286.93	951.041	1171.51	330.699	1044.02	1134.76	Dock2
ENSMUSG00000018171	1.05243	2.03717e-20	9.701e-19	5822.46	5005.71	5634.01	4530.9	4144.53	2492.3	2438.89	2137.16	2393.23	2657.05	Vmp1
ENSMUSG00000026547	1.05226	2.47206e-16	6.96033e-15	11795.1	8461.21	8858.27	11087.1	10979.7	5405.16	4838.2	3996.68	5287.36	5153.69	Tagln2
ENSMUSG00000023845	1.04931	5.37102e-07	3.74705e-06	521.665	398.756	597.313	329.036	614.145	254.487	273.528	166.233	241.392	254.111	Lnpep
ENSMUSG00000024525	1.04504	5.05799e-09	5.15744e-08	576.032	838.881	585.019	603.765	434.072	278.383	280.564	364.299	262.083	285.875	Impa2
ENSMUSG00000085995	1.0448	0.00685996	0.0175765	29.7725	21.8339	10.2455	23.4265	16.1118	9.5582	7.91561	6.18954	12.9317	11.9115	Gm2788
ENSMUSG00000028249	1.04452	3.42513e-12	5.63508e-11	10386.7	8934.66	10456.6	8578.37	11725.6	5389.63	5358.87	3394.52	4841.64	5296.63	Sdcbp
ENSMUSG00000024590	1.04357	7.49143e-15	1.77202e-13	1760.46	1361.75	1336.01	1843.24	1303.16	627.257	748.465	731.25	742.282	836.184	Lmnb1
ENSMUSG00000070284	1.04159	2.15828e-18	7.9985e-17	1321.64	1447.93	1045.04	1115.95	1228.29	565.129	597.189	522.574	606.068	698.011	Gmppb
ENSMUSG00000109812	1.04102	8.61218e-07	5.72285e-06	231.707	268.902	219.254	182.088	380.997	124.257	137.204	145.012	115.524	102.438	Gm45640
ENSMUSG00000026786	1.04077	0.000430458	0.00155534	2090.54	1083.65	1908.74	1608.98	2181.73	940.288	1011.44	351.036	995.744	1014.86	Apbb1ip
ENSMUSG00000029671	1.04036	4.19977e-12	6.8286e-11	328.791	433.23	389.329	419.548	380.997	198.333	196.131	145.012	242.255	168.349	Wnt16
ENSMUSG00000043091	1.03884	2.11903e-17	7.04313e-16	3432.89	2845.3	3069.55	3952.69	2944.67	1467.18	1453.83	1902.84	1482.84	1598.52	Tuba1c
ENSMUSG00000062480	1.03653	0.0107344	0.0257969	95.7896	29.878	37.9084	94.7709	35.0669	21.5059	26.3854	36.253	20.6908	37.3226	Acat3
ENSMUSG00000048234	1.03638	2.18995e-19	9.23162e-18	2261.41	2398.28	2386.18	2076.44	1674.68	933.119	1014.08	1109.7	1104.37	1099.03	Rnf149
ENSMUSG00000026649	1.03403	0.000405804	0.0014766	67.3116	41.3695	52.2521	55.3718	105.201	38.2328	31.6624	22.1055	30.1741	35.7344	Cfap126
ENSMUSG00000047180	1.03403	1.09979e-12	1.92709e-11	1232.32	1119.27	1146.47	829.512	1274.73	583.05	517.153	433.268	598.309	604.308	Neurl3
ENSMUSG00000067049	1.03367	0.0127208	0.0297748	18.1224	28.7288	22.5401	7.45389	20.8506	7.16865	11.4337	13.2633	6.03481	9.52916	Unc93a
ENSMUSG00000025076	1.03011	8.11709e-09	7.97915e-08	876.346	919.322	942.587	586.728	916.479	442.067	428.322	287.372	492.268	427.224	Casp7
ENSMUSG00000104835	1.0299	7.10518e-08	5.88771e-07	72.4895	57.4576	58.3994	54.3069	55.9175	28.6746	24.6263	31.8319	27.5877	32.558	Gm5547
ENSMUSG00000024669	1.0292	0.000122068	0.000502873	97.0841	80.4406	124.995	45.7882	74.8726	38.2328	33.4215	45.9795	43.9679	45.2635	Cd5
ENSMUSG00000043051	1.02848	2.21454e-05	0.000108935	56.956	88.4847	55.3257	58.5663	49.2832	32.2589	22.8673	23.874	35.3468	36.5285	Disc1
ENSMUSG00000064065	1.02831	0.000347582	0.00128733	148.862	86.1864	127.044	85.1874	109.94	56.1544	66.8429	23.874	67.245	58.7632	Ipcef1
ENSMUSG00000020464	1.02789	4.20085e-09	4.34233e-08	1603.83	1180.18	1572.69	1090.4	2088.85	792.136	700.971	760.43	693.141	750.422	Pnpt1
ENSMUSG00000011752	1.02759	5.64433e-16	1.53417e-14	2752.01	1959.3	2869.77	2735.58	2381.71	1216.28	1317.51	1053.99	1244.9	1395.23	Pgam1
ENSMUSG00000004709	1.02656	7.8784e-06	4.29835e-05	433.642	257.41	360.642	334.36	326.975	144.568	183.818	95.4958	215.529	200.112	Cd244
ENSMUSG00000035517	1.02621	1.75116e-05	8.83065e-05	2032.29	1323.82	2335.98	1417.3	3042.29	1049.01	1173.27	732.135	981.088	1049.8	Tdrd7
ENSMUSG00000104378	1.02544	0.0014375	0.00449637	15.5335	17.2373	17.4174	23.4265	19.9029	9.5582	7.91561	8.84221	10.3454	9.52916	Gm37510
ENSMUSG00000018362	1.02533	7.72615e-22	4.30375e-20	2362.38	2004.12	1970.21	2506.64	1783.67	976.131	1043.98	1009.78	1087.13	1100.62	Kpna2
ENSMUSG00000051220	1.02344	1.06423e-05	5.64252e-05	252.419	160.881	177.247	275.794	143.111	77.6604	115.216	76.9272	113.799	111.174	Ercc6l
ENSMUSG00000021508	1.02245	7.64635e-09	7.56081e-08	6930.51	7738.39	6846.05	8200.35	7293.92	4049.09	3000.02	5041.83	3594.16	2535.55	Cxcl14
ENSMUSG00000033161	1.02239	5.97743e-09	6.00337e-08	20801.9	33869	19196	20439.6	17905	9735.03	11107.4	11529.4	11673.1	11195.2	Atp1a1
ENSMUSG00000020707	1.02157	7.75405e-07	5.21599e-06	456.942	426.335	573.748	348.203	764.838	264.045	253.3	221.939	247.427	280.316	Rnf135
ENSMUSG00000027314	1.02082	9.38565e-07	6.1935e-06	520.371	426.335	262.285	522.837	451.131	260.461	223.396	202.487	230.185	160.408	Dll4
ENSMUSG00000028195	1.02028	3.07077e-12	5.07987e-11	1884.73	1333.02	2066.52	1449.25	1822.53	992.858	737.911	893.947	816.424	779.803	Cyr61
ENSMUSG00000043664	1.0201	0.00229622	0.00677159	98.3785	96.5288	87.0868	75.6038	99.5143	40.6223	59.8068	13.2633	62.0724	49.234	Tmem221
ENSMUSG00000029622	1.01992	8.83852e-14	1.81683e-12	16829.2	11586.9	14221.8	15849.1	15516.6	7960.79	7793.36	5539.64	7782.32	7419.25	Arpc1b
ENSMUSG00000075033	1.01901	5.78686e-08	4.8736e-07	183.813	110.319	175.198	110.744	144.059	80.0499	71.2405	73.3903	68.1072	65.1159	Nxpe3
ENSMUSG00000054203	1.01875	0.020413	0.0446192	5148.05	2076.52	5429.1	2812.25	6786.87	3059.82	2488.14	505.774	2555.31	2374.35	Ifi205
ENSMUSG00000002297	1.01789	2.95167e-13	5.63126e-12	506.132	430.932	470.269	626.127	390.475	240.15	248.902	220.171	259.497	227.906	Dbf4
ENSMUSG00000037447	1.01695	5.25198e-08	4.46691e-07	1914.5	1418.05	1843.17	1110.63	2220.59	934.314	855.765	690.576	878.496	845.713	Arid5a
ENSMUSG00000100394	1.01659	0.0208416	0.0454012	6.47227	17.2373	12.2946	17.0375	30.3282	8.36342	7.0361	10.6106	8.62116	7.14687	Gm28791
ENSMUSG00000087624	1.016	8.03184e-05	0.000345469	62.1338	97.6779	55.3257	57.5015	49.2832	41.8171	24.6263	35.3688	32.7604	25.4111	9230111E07Rik
ENSMUSG00000022094	1.01517	4.97299e-05	0.000226077	3458.78	1459.42	2045	3023.09	1560	1170.88	1218.12	885.105	1206.96	1230.85	Slc39a14
ENSMUSG00000106825	1.01477	0.00930487	0.0228203	46.6004	126.407	43.0311	33.0101	55.9175	33.4537	39.5781	19.4529	25.8635	32.558	2510016D11Rik
ENSMUSG00000058248	1.0144	0.000102088	0.000428782	306.786	349.342	408.796	253.432	256.842	118.283	131.927	270.572	133.628	124.673	Kcnh1
ENSMUSG00000102844	1.01425	0.00527271	0.0139738	14.239	17.2373	16.3928	11.7133	21.7984	7.16865	8.79512	7.07376	6.03481	11.1174	Gm38034
ENSMUSG00000028766	1.01414	0.000688352	0.00235247	337.853	131.003	176.223	301.35	194.29	173.242	87.9512	99.9169	88.7979	115.938	Alpl
ENSMUSG00000024014	1.01409	2.66018e-05	0.000128819	4405.03	3308.41	5934.2	3046.51	6099.75	1824.42	1964.83	3244.21	2145.81	2106.74	Pim1
ENSMUSG00000003814	1.01389	2.4236e-26	2.08207e-24	28911.6	21511	24851.5	26798.9	23648.4	12753	12600.8	11212.8	12106.7	13583.8	Calr
ENSMUSG00000070167	1.0123	6.95114e-05	0.000303984	69.9005	66.6508	77.8659	106.484	80.5592	26.285	43.0961	61.8954	35.3468	31.7639	Snora57
ENSMUSG00000022489	1.01132	5.11247e-08	4.35852e-07	878.935	615.946	869.844	629.322	973.344	328.563	332.456	454.489	500.889	350.991	Pde1b
ENSMUSG00000038188	1.01096	3.60872e-09	3.76693e-08	692.533	506.776	742.799	596.312	907.949	408.613	307.829	327.162	371.572	297.786	Scarf1
ENSMUSG00000061232	1.01073	1.21283e-08	1.15693e-07	75109.4	84334	88326.5	50249.9	92460.1	37808.7	41596.5	29880.5	43577.4	40930.1	H2-K1
ENSMUSG00000037816	1.01065	1.44097e-06	9.13473e-06	815.506	564.234	877.016	563.301	1165.74	390.691	419.527	329.814	414.678	424.048	Fbxw17
ENSMUSG00000069892	1.01063	0.00283376	0.0081504	469.887	256.261	523.546	192.736	511.788	203.112	237.468	90.1905	223.288	215.994	9930111J21Rik2
ENSMUSG00000028068	1.00872	4.20527e-13	7.88128e-12	559.204	504.478	528.668	610.155	422.699	231.786	211.962	299.751	289.671	269.199	Iqgap3
ENSMUSG00000002603	1.00842	2.34854e-08	2.12038e-07	2676.93	1998.38	2285.77	2886.79	2596.85	1170.88	1413.38	784.304	1410.42	1406.35	Tgfb1
ENSMUSG00000034361	1.00774	7.16653e-17	2.17381e-15	1874.37	1415.76	1702.8	1528.05	1993.13	843.511	947.235	729.482	905.222	809.185	Cpne2
ENSMUSG00000093726	1.00773	0.00647513	0.0166947	16.8279	26.4305	13.3192	25.5562	15.1641	11.9477	8.79512	12.3791	5.1727	10.3233	Gm20667
ENSMUSG00000005481	1.00676	1.54514e-16	4.46901e-15	2293.77	2004.12	1885.17	2414	2064.21	954.625	1032.55	1347.55	983.674	985.474	Ddx39
ENSMUSG00000090722	1.00659	0.0197196	0.0433494	24.5946	9.19322	19.4665	14.9078	14.2163	7.16865	14.9517	7.95799	5.1727	5.55868	Gm8378
ENSMUSG00000105655	1.00461	0.00632259	0.0163669	54.3671	50.5627	66.5958	57.5015	107.096	35.8432	44.8551	52.169	17.2423	18.2642	Gm42659
ENSMUSG00000053317	1.00461	1.10472e-08	1.06109e-07	1984.4	3253.25	1640.31	2125.42	1963.75	1108.75	1149.52	1053.99	992.296	1160.97	Sec61b
ENSMUSG00000005470	1.00438	6.7818e-18	2.39996e-16	332.675	296.481	320.684	373.76	301.386	168.463	138.083	183.918	148.284	171.525	Asf1b
ENSMUSG00000020057	1.00431	6.96755e-06	3.8397e-05	2645.86	1353.7	2591.09	2171.21	3130.43	1216.28	1341.26	827.63	1239.72	1303.91	Dram1
ENSMUSG00000037095	1.00336	0.00284174	0.00816943	3707.32	2178.79	1755.06	5351.9	6015.4	2683.46	1803	1547.39	1944.07	1505.61	Lrg1
ENSMUSG00000004730	1.00326	0.00134377	0.00423475	4345.48	3445.16	4698.59	3820.65	4289.54	2117.14	2702.74	646.365	2358.75	2451.38	Adgre1
ENSMUSG00000008153	1.00129	2.68032e-10	3.34078e-09	973.43	1128.47	1189.5	946.645	709.868	498.221	441.515	542.911	418.126	570.162	Clstn3
ENSMUSG00000021996	1.00113	1.37092e-18	5.21991e-17	4005.04	3393.45	4394.3	2964.52	4181.49	1947.48	1878.64	1929.37	1842.34	1865.33	Esd
ENSMUSG00000111361	1.00069	1.40828e-06	8.94325e-06	108.734	131.003	155.732	119.262	209.454	77.6604	70.361	75.1588	81.0389	59.5573	Gm47445
ENSMUSG00000086600	-1.00132	0.00206277	0.00616577	18.1224	13.7898	15.3683	14.9078	8.52979	33.4537	31.6624	36.253	18.9666	20.6465	C030005K06Rik
ENSMUSG00000075592	-1.00152	5.7603e-08	4.8535e-07	230.413	149.39	163.928	206.579	182.917	317.81	394.901	269.687	422.437	459.782	Nynrin
ENSMUSG00000040812	-1.00186	0.0049868	0.0133119	11.6501	10.3424	4.0982	13.8429	11.3731	17.9216	21.9878	23.874	24.1392	14.2937	Agbl2
ENSMUSG00000056427	-1.00239	0.000886875	0.00294234	2612.21	1037.68	1720.22	3436.25	2267.03	4280.88	4743.21	2702.18	4913.2	5543.59	Slit3
ENSMUSG00000092373	-1.00258	0.014784	0.033822	2.58891	14.939	12.2946	11.7133	11.3731	17.9216	15.8312	35.3688	17.2423	20.6465	Gm20535
ENSMUSG00000037568	-1.005	5.36415e-06	3.02847e-05	88.0229	44.8169	70.694	84.1225	54.022	152.931	142.481	118.486	105.178	165.172	Vash2
ENSMUSG00000005373	-1.00539	0.000465707	0.00167066	622.633	453.915	318.635	399.316	943.964	1517.36	1005.28	1024.81	1073.33	879.065	Mlxipl
ENSMUSG00000104097	-1.00569	0.0163659	0.0368937	9.06118	8.04406	10.2455	6.38905	6.63428	19.1164	21.9878	7.07376	12.9317	19.8524	Gm37313
ENSMUSG00000056481	-1.00649	0.00972113	0.0236866	3017.37	834.284	1600.35	3207.3	2869.8	5533	4669.33	1838.29	5551.16	5570.59	Cd248
ENSMUSG00000019102	-1.00687	0.000179673	0.000713472	1968.87	2839.55	2741.7	1742.08	1372.35	4811.36	4395.8	2200.83	4961.48	5060.78	Aldh3a1
ENSMUSG00000020326	-1.00703	2.61781e-06	1.58385e-05	4152.61	4069.15	3186.35	2558.82	4692.33	10738.6	7497.84	6766.06	7016.76	5484.03	Ccng1
ENSMUSG00000021876	-1.00728	5.79281e-05	0.000259554	8995.16	5272.31	7136	9591.03	7357.42	14571.5	18658	7902.28	16372.4	19586.4	Rnase4
ENSMUSG00000014303	-1.00747	5.38983e-06	3.03986e-05	557.91	267.752	344.249	590.987	435.967	841.122	999.126	693.229	887.117	994.209	Glis2
ENSMUSG00000017453	-1.00928	0.0150284	0.0343115	7.76673	8.04406	5.12275	12.7781	16.1118	16.7268	15.8312	14.1475	32.7604	21.4406	Pipox
ENSMUSG00000025658	-1.01019	0.0142199	0.0327223	23.3002	10.3424	15.3683	18.1023	43.5967	72.8813	43.0961	31.8319	47.4164	30.1757	Ksr2
ENSMUSG00000052516	-1.01035	7.6433e-05	0.000330648	415.52	306.824	371.912	401.445	218.931	669.074	808.272	358.109	796.595	819.508	Robo2
ENSMUSG00000026870	-1.01204	0.000284055	0.00107747	19.4168	37.922	19.4665	39.3992	19.9029	50.1805	56.2888	40.6741	63.7966	62.7337	Cutal
ENSMUSG00000024784	-1.01221	1.76758e-05	8.90601e-05	41.4225	48.2644	78.8904	79.8632	45.4922	115.893	150.397	109.643	93.9706	124.673	Gpha2
ENSMUSG00000052911	-1.0125	4.18437e-10	5.02124e-09	5364.22	3602.59	4542.86	6152.66	5779.41	10764.9	10631.5	7970.36	10904.9	11056.2	Lamb2
ENSMUSG00000079103	-1.01338	8.41402e-06	4.55751e-05	99.673	162.03	235.647	209.774	165.857	293.915	387.865	283.835	436.231	362.902	Tgm7
ENSMUSG00000051242	-1.01344	0.00911552	0.0224443	16.8279	25.2813	15.3683	29.8156	14.2163	46.5962	25.5059	74.2745	29.3119	29.3816	Pcdhb9
ENSMUSG00000057054	-1.01346	0.0014786	0.00461324	46.6004	31.0271	20.491	43.6585	56.8653	80.0499	61.5659	128.212	67.245	64.3218	Inca1
ENSMUSG00000056679	-1.01393	9.33829e-07	6.16676e-06	49.1893	34.4746	55.3257	64.9554	31.2759	97.9715	90.5898	87.5378	96.557	101.644	Gpr173
ENSMUSG00000021612	-1.01417	0.00194068	0.00585219	14.239	25.2813	33.8102	19.1672	13.2686	41.8171	36.06	49.5164	28.4498	57.9691	Slc6a18
ENSMUSG00000111681	-1.01445	1.34428e-06	8.56999e-06	25.8891	33.3254	31.7611	39.3992	19.9029	62.1283	54.5298	60.127	57.7618	68.2923	Gm47640
ENSMUSG00000078816	-1.0146	7.06909e-11	9.67845e-10	80.2562	52.861	61.4731	79.8632	72.0294	152.931	132.806	145.012	151.732	118.32	Prkcg
ENSMUSG00000030664	-1.0155	0.00892152	0.0220328	6.47227	10.3424	4.0982	13.8429	10.4253	23.8955	17.5902	22.9897	12.9317	15.0878	Sox6os
ENSMUSG00000072875	-1.01606	0.000518637	0.00183177	170.868	93.0813	104.504	202.32	108.044	227.007	360.6	153.854	307.775	321.609	Gpr27
ENSMUSG00000026023	-1.01662	5.53093e-06	3.11069e-05	28.478	26.4305	27.6629	29.8156	28.4326	57.3492	60.6863	38.9057	72.4177	55.5868	Cdk15
ENSMUSG00000002012	-1.01687	0.00039168	0.0014304	32.3614	81.5898	45.0802	28.7507	47.3877	127.841	87.9512	97.2643	78.4526	85.7625	Pnck
ENSMUSG00000021198	-1.01689	2.47766e-05	0.000120628	53.0726	63.2034	105.529	40.464	74.8726	119.477	160.071	121.138	137.939	145.32	Unc79
ENSMUSG00000085269	-1.01701	9.38275e-05	0.000397045	23.3002	16.0881	14.3437	13.8429	18.0073	39.4276	29.0239	39.7899	28.4498	35.7344	Gm15777
ENSMUSG00000002808	-1.01811	5.09609e-06	2.89046e-05	604.51	396.457	444.655	479.179	755.361	1512.59	882.151	1076.98	1137.99	821.89	Epdr1
ENSMUSG00000025656	-1.01818	1.16926e-06	7.55021e-06	130.74	79.2915	84.0132	87.3171	94.7755	249.708	159.192	235.203	168.975	150.878	Arhgef9
ENSMUSG00000051703	-1.01849	8.77213e-06	4.72736e-05	38.8336	65.5017	38.9329	50.0476	31.2759	93.1924	102.023	68.9692	82.7631	106.409	Tmem198
ENSMUSG00000070304	-1.01871	0.00881805	0.021825	46.6004	22.983	80.9395	41.5288	58.7608	78.8551	101.144	45.9795	162.078	120.703	Scn2b
ENSMUSG00000050010	-1.01922	0.0161586	0.0364903	24.5946	8.04406	16.3928	21.2968	50.231	47.791	44.8551	44.211	73.2799	35.7344	Shisa3
ENSMUSG00000005338	-1.01966	0.00872778	0.0216402	3176.59	895.19	1939.47	3248.83	3105.79	4556.87	6209.36	1901.96	6095.16	6307.51	Cadm3
ENSMUSG00000106807	-1.02029	0.0057508	0.0150683	119.09	41.3695	65.5713	149.078	92.88	224.618	243.625	87.5378	226.737	166.76	Gm10441
ENSMUSG00000094786	-1.02071	5.80216e-07	4.00651e-06	41.4225	37.922	31.7611	35.1398	25.5894	81.2447	72.9995	52.169	67.245	73.0569	Gm14403
ENSMUSG00000020121	-1.02089	2.88586e-06	1.72922e-05	556.615	319.464	547.11	657.008	509.892	1038.26	1220.76	672.008	1175.93	1149.06	Srgap1
ENSMUSG00000040717	-1.02136	5.92948e-06	3.3183e-05	390.925	289.586	330.93	488.763	312.759	788.551	896.223	414.699	762.111	817.92	Il17rd
ENSMUSG00000025176	-1.02142	4.83586e-17	1.51787e-15	132.034	111.468	129.093	132.04	109.94	271.214	263.854	207.792	239.668	264.434	Hoga1
ENSMUSG00000034295	-1.02173	3.59661e-05	0.000169637	196.757	337.851	188.517	141.624	345.931	565.129	482.852	521.69	448.3	442.312	Fhod3
ENSMUSG00000041669	-1.02328	0.000205453	0.000807028	31.0669	39.0712	16.3928	43.6585	36.0147	95.582	54.5298	66.3165	56.0375	66.7041	Prima1
ENSMUSG00000031633	-1.02385	0.00331434	0.00934497	10028.1	9341.46	6895.23	5261.38	18227.2	31084.5	15372.1	23889	18847.6	11975	Slc25a4
ENSMUSG00000046312	-1.02458	1.03647e-07	8.33609e-07	944.952	623.99	514.325	752.843	925.009	1902.08	1570.81	1206.96	1506.98	1465.11	AI464131
ENSMUSG00000097820	-1.02509	7.39236e-10	8.62426e-09	103.556	87.3356	93.2341	88.3819	89.089	170.853	228.673	135.286	191.39	210.436	E530011L22Rik
ENSMUSG00000035486	-1.02573	0.000641144	0.00220659	15.5335	16.0881	20.491	25.5562	23.6939	34.6485	46.6142	30.9477	31.8983	62.7337	Plk5
ENSMUSG00000020431	-1.02663	1.40483e-06	8.92444e-06	1247.85	920.471	1097.29	1460.96	1019.78	2444.51	2607.75	1310.41	2717.39	2626.08	Adcy1
ENSMUSG00000075569	-1.02698	0.000285572	0.00108232	19.4168	21.8339	12.2946	21.2968	14.2163	35.8432	30.7829	48.6321	26.7256	38.1166	Rsph10b
ENSMUSG00000096862	-1.02713	0.00249895	0.0072873	42.717	25.2813	39.9575	97.9655	62.5518	88.4133	116.096	78.6956	134.49	130.232	Gm13301
ENSMUSG00000028949	-1.02752	6.76772e-06	3.74134e-05	546.26	441.274	505.104	350.333	816.017	1358.46	980.656	1243.21	970.743	871.124	Smarcd3
ENSMUSG00000024747	-1.02755	8.17422e-07	5.47009e-06	289.958	179.268	210.033	287.507	251.155	489.858	547.936	343.078	430.196	670.218	Aldh1a7
ENSMUSG00000105867	-1.02764	0.0118122	0.0279588	14.239	11.4915	11.2701	21.2968	2.84326	23.8955	29.0239	17.6844	24.1392	28.5875	Gm42517
ENSMUSG00000037138	-1.02826	1.91751e-12	3.25562e-11	585.093	789.468	721.284	641.035	793.271	1333.37	1586.64	1089.36	1481.98	1710.48	Aff3
ENSMUSG00000048706	-1.02836	0.000143275	0.000580432	235.591	288.437	148.56	308.804	165.857	531.675	490.768	252.887	543.995	519.339	Lurap1l
ENSMUSG00000039496	-1.03166	0.00124069	0.0039471	144.979	150.539	147.535	85.1874	276.744	458.794	277.926	413.815	296.568	201.701	Cdnf
ENSMUSG00000037813	-1.03226	3.99911e-08	3.46667e-07	47.8948	58.6068	48.1539	70.2796	77.7159	114.698	103.782	144.128	143.111	115.938	D630003M21Rik
ENSMUSG00000085998	-1.03228	0.00238339	0.00698756	19.4168	6.89491	12.2946	19.1672	17.0596	37.038	33.4215	16.8002	32.7604	33.3521	AW822252
ENSMUSG00000043290	-1.03237	0.00687164	0.0176014	9.06118	8.04406	5.12275	6.38905	11.3731	21.5059	13.1927	12.3791	14.656	20.6465	Zfp784
ENSMUSG00000039633	-1.03248	8.28336e-18	2.89164e-16	293.841	303.376	294.046	368.435	257.789	562.739	632.369	544.68	687.969	672.6	Lonrf1
ENSMUSG00000029122	-1.03284	1.9606e-19	8.32585e-18	684.766	475.749	558.38	707.055	675.749	1266.46	1252.43	1284.77	1312.14	1230.85	Evc
ENSMUSG00000039485	-1.03309	2.86627e-09	3.03583e-08	169.574	129.854	183.395	243.849	151.641	357.238	344.769	426.194	309.5	360.52	Tspyl4
ENSMUSG00000037003	-1.03357	2.56248e-12	4.27427e-11	2898.28	1925.98	2260.16	3055.03	2705.84	5444.59	5286.75	4215.96	5574.44	5773.08	Tns2
ENSMUSG00000028751	-1.03381	7.11914e-05	0.000310578	238.18	155.136	223.352	219.357	166.805	463.573	446.792	191.876	418.126	532.045	Pla2g2e
ENSMUSG00000045968	-1.03393	0.000848616	0.00282684	28.478	88.4847	35.8593	42.5937	40.7535	87.2186	89.7103	133.517	97.4191	75.4392	Teddm2
ENSMUSG00000090084	-1.03449	0.00542107	0.0143103	1504.16	632.034	869.844	1915.65	1354.34	2489.91	3153.05	910.747	2855.33	3446.38	Srpx
ENSMUSG00000040690	-1.03543	2.88539e-06	1.72922e-05	4517.65	2605.13	3808.26	5346.57	3292.5	6351.42	9515.44	5876.53	8978.94	9388.61	Col16a1
ENSMUSG00000064373	-1.03563	0.000956326	0.00313985	19688.7	11491.5	14001.5	24727.8	18255.7	37287.7	46367.9	13938.9	39464.2	43680.1	Selenop
ENSMUSG00000026207	-1.03606	0.00573129	0.0150259	1693.15	1174.43	1091.15	630.387	2770.29	4566.43	2675.48	3562.52	2527.72	1761.31	Speg
ENSMUSG00000058740	-1.03622	0.0139963	0.0322694	38.8336	140.197	35.8593	38.3343	39.8057	111.114	117.855	72.5061	168.975	129.438	Kcnt1
ENSMUSG00000097233	-1.03654	0.000245266	0.0009479	67.3116	56.3085	53.2766	28.7507	65.3951	90.8029	99.3849	163.581	125.007	76.2333	Gm17552
ENSMUSG00000103114	-1.03717	0.0196963	0.0433035	7.76673	6.89491	8.19641	9.58358	18.9551	39.4276	19.3493	21.2213	15.5181	12.7055	Gm32200
ENSMUSG00000039109	-1.03754	0.0121031	0.0285352	6327.29	1957.01	2327.78	7688.16	4328.4	11332.4	11071.3	3528.04	10319.5	10198.6	F13a1
ENSMUSG00000045657	-1.03782	0.00589147	0.0153811	16.8279	8.04406	11.2701	11.7133	9.47755	17.9216	27.2649	31.8319	27.5877	11.9115	Pcdhb10
ENSMUSG00000000392	-1.03833	4.28893e-08	3.70012e-07	341.736	190.759	221.303	374.824	267.267	569.908	510.117	661.397	544.857	578.897	Fap
ENSMUSG00000036123	-1.03864	4.82846e-07	3.39875e-06	38.8336	73.5457	45.0802	48.9827	49.2832	84.829	108.18	100.801	133.628	96.8798	Slc9a3
ENSMUSG00000028876	-1.03865	0.00206265	0.00616577	7.76673	13.7898	13.3192	11.7133	12.3208	25.0903	17.5902	16.8002	34.4846	27.7934	Epha10
ENSMUSG00000108435	-1.03868	0.0145166	0.0333031	7.76673	12.6407	7.17186	7.45389	14.2163	32.2589	12.3132	24.7582	22.415	11.1174	Gm45051
ENSMUSG00000035184	-1.0388	1.62791e-05	8.28553e-05	265.363	139.047	198.763	311.999	306.125	597.387	549.695	347.499	556.065	460.576	Fam124a
ENSMUSG00000043811	-1.03915	6.1095e-05	0.00027196	187.696	134.451	296.095	260.886	247.364	409.808	546.177	271.456	539.685	549.515	Rtn4r
ENSMUSG00000109674	-1.03945	2.69225e-07	2.0004e-06	122.973	67.8	101.431	120.327	90.9845	242.539	255.059	198.065	177.596	161.996	Gm45470
ENSMUSG00000022594	-1.04007	0.000991013	0.00324194	1111.94	749.247	977.422	884.884	2258.5	3472.02	2030.79	2983.36	2029.42	1789.1	Lynx1
ENSMUSG00000105742	-1.0409	0.00523508	0.0138945	10.3556	3.44746	9.22096	12.7781	9.47755	17.9216	26.3854	17.6844	17.2423	14.2937	Gm42748
ENSMUSG00000048489	-1.04127	0.000681213	0.00232972	195.463	213.742	109.627	231.071	162.066	293.915	440.636	172.423	481.923	485.987	8430408G22Rik
ENSMUSG00000022657	-1.04148	1.55685e-05	7.96655e-05	72.4895	54.0101	81.9641	36.2046	48.3355	132.62	127.529	84.8852	138.801	118.32	Cd96
ENSMUSG00000035298	-1.04184	0.0097258	0.0236948	16.8279	9.19322	13.3192	20.232	11.3731	15.5321	31.6624	49.5164	17.2423	30.9698	Klhl35
ENSMUSG00000089755	-1.04221	0.00653288	0.0168268	18.1224	11.4915	14.3437	10.6484	12.3208	37.038	36.06	27.4108	10.3454	26.9993	0610012D04Rik
ENSMUSG00000044949	-1.04282	4.35507e-05	0.000200818	337.853	166.627	276.629	302.415	219.879	506.585	621.815	305.94	531.926	717.069	Ubtd2
ENSMUSG00000086930	-1.0436	0.00168906	0.00517734	10.3556	12.6407	8.19641	7.45389	11.3731	25.0903	24.6263	16.8002	15.5181	21.4406	Frs3os
ENSMUSG00000036103	-1.04379	0.000150769	0.000608197	1069.22	394.159	767.389	1249.06	907.949	1452.85	2093.24	1511.13	1749.23	2238.56	Colec12
ENSMUSG00000108236	-1.04413	0.00515645	0.0137181	7.76673	8.04406	15.3683	12.7781	16.1118	14.3373	23.7468	38.9057	19.8287	27.7934	0610033M10Rik
ENSMUSG00000044164	-1.04433	0.00899947	0.022204	14.239	11.4915	5.12275	9.58358	15.1641	20.3112	26.3854	11.4949	33.6225	22.2347	Rnf182
ENSMUSG00000031970	-1.04546	1.54404e-10	2.00625e-09	59.5449	45.9661	55.3257	54.3069	37.9102	94.3872	117.855	99.0327	107.765	99.2621	Dbndd1
ENSMUSG00000041449	-1.04563	3.45578e-14	7.55998e-13	793.501	981.376	1201.8	967.941	1070.02	1799.33	2045.75	2581.04	1979.42	1950.3	Serpina3h
ENSMUSG00000052373	-1.04706	2.2175e-10	2.80458e-09	84.1395	78.1423	58.3994	75.6038	68.2383	189.969	151.276	122.907	137.076	151.672	Mpp3
ENSMUSG00000034656	-1.04765	6.35714e-10	7.46964e-09	185.107	187.312	123.971	220.422	215.14	434.898	357.082	415.584	314.672	405.783	Cacna1a
ENSMUSG00000070687	-1.04795	0.00146048	0.0045635	11.6501	10.3424	11.2701	17.0375	14.2163	43.0119	19.3493	23.874	22.415	26.9993	Htr1d
ENSMUSG00000020072	-1.0484	1.48487e-05	7.63504e-05	23.3002	62.0542	40.982	34.0749	33.1714	66.9074	90.5898	74.2745	78.4526	89.7329	Pbld2
ENSMUSG00000060224	-1.04847	0.000473383	0.00169583	220.057	296.481	145.486	288.572	149.745	559.155	508.358	214.866	461.232	531.251	Pyroxd2
ENSMUSG00000104346	-1.04903	0.000311607	0.00116872	44.0115	20.6847	38.9329	34.0749	36.0147	87.2186	66.8429	40.6741	100.005	65.1159	Pcdhga3
ENSMUSG00000071847	-1.04995	7.87657e-07	5.28855e-06	2917.7	2044.34	3118.73	3229.67	2155.19	5031.2	6008.83	3484.71	6211.55	7142.11	Apcdd1
ENSMUSG00000042918	-1.05054	4.19055e-12	6.81975e-11	283.486	247.068	230.524	249.173	292.856	710.891	525.069	422.657	551.754	492.34	Mamstr
ENSMUSG00000108476	-1.0511	0.0105972	0.0255114	6.47227	6.89491	4.0982	9.58358	6.63428	17.9216	15.8312	16.8002	10.3454	9.52916	Gm44974
ENSMUSG00000048766	-1.05197	7.59483e-09	7.51488e-08	626.516	712.474	1271.47	929.607	994.195	1774.24	1743.19	1931.14	1955.28	2002.71	Skint10
ENSMUSG00000018604	-1.05211	2.29681e-06	1.40375e-05	283.486	172.373	206.959	194.866	264.424	530.48	352.684	656.092	341.398	446.282	Tbx3
ENSMUSG00000038522	-1.0527	0.00181253	0.00550995	19.4168	18.3864	7.17186	11.7133	15.1641	37.038	19.3493	37.1373	31.0362	23.8229	Mfsd4b1
ENSMUSG00000060311	-1.05286	0.00965217	0.0235568	7.76673	19.5356	19.4665	6.38905	21.7984	38.2328	17.5902	42.4426	34.4846	24.617	Mucl1
ENSMUSG00000026073	-1.0532	8.09985e-10	9.38294e-09	1783.76	1202.01	1682.31	2378.86	1794.1	3871.07	3876.01	3040.83	3495.88	4064.19	Il1r2
ENSMUSG00000073557	-1.05347	5.40336e-08	4.57196e-07	2274.36	1770.84	1717.15	1652.63	2749.44	5652.48	3760.79	4362.74	4097.64	3226.42	Ppp1r12b
ENSMUSG00000065530	-1.05404	0.0200218	0.0439015	7.76673	29.878	12.2946	7.45389	18.0073	37.038	43.9756	38.0215	22.415	15.8819	Mir99a
ENSMUSG00000042564	-1.05412	1.75825e-06	1.09613e-05	41.4225	68.9491	40.982	37.2695	35.0669	74.076	86.1922	108.759	104.316	88.1447	Fam227a
ENSMUSG00000020838	-1.05476	8.24193e-10	9.52917e-09	310.669	294.183	309.414	391.862	481.459	596.193	766.935	842.662	662.105	848.095	Slc6a4
ENSMUSG00000034614	-1.05623	1.731e-51	9.46701e-49	765.023	818.196	790.953	727.287	884.255	1665.52	1574.33	1759.6	1698.37	1597.72	Pik3ip1
ENSMUSG00000022206	-1.05644	0.0019358	0.0058404	370.214	141.346	185.444	432.326	488.094	758.682	634.128	935.505	500.889	536.015	Npr3
ENSMUSG00000017740	-1.05727	3.69457e-06	2.16422e-05	54.3671	85.0373	43.0311	61.7608	41.7012	106.335	120.493	91.0747	141.387	132.614	Slc12a5
ENSMUSG00000034324	-1.05751	0.000296306	0.0011176	349.503	222.936	478.465	420.613	326.028	783.772	757.26	333.351	883.669	983.886	Tmem132c
ENSMUSG00000066191	-1.0578	1.21725e-07	9.63519e-07	128.151	112.617	105.529	167.18	118.469	270.019	327.179	174.191	249.152	294.61	Anks6
ENSMUSG00000052403	-1.05888	0.0104079	0.025136	2.58891	10.3424	5.12275	11.7133	6.63428	17.9216	19.3493	11.4949	12.9317	15.0878	Fcnaos
ENSMUSG00000035258	-1.05888	1.57899e-05	8.06407e-05	3199.89	1424.95	3107.46	3184.94	1889.82	4787.46	4643.82	7065.81	4657.15	5525.33	Abi3bp
ENSMUSG00000032327	-1.05931	0.00694832	0.017765	15.5335	11.4915	38.9329	11.7133	22.7461	32.2589	36.9395	60.127	51.727	29.3816	Stra6
ENSMUSG00000060843	-1.05947	0.00554136	0.0145788	11.6501	29.878	13.3192	6.38905	17.0596	46.5962	30.7829	25.6424	25.8635	34.9403	Ctnna3
ENSMUSG00000022758	-1.06037	0.00971124	0.023673	71.195	62.0542	44.0557	31.9453	146.902	200.722	144.24	198.95	119.834	80.9979	P2rx6
ENSMUSG00000039987	-1.06046	9.3628e-08	7.58097e-07	727.483	718.22	680.302	614.414	933.538	2129.09	1438	1749.87	1282.83	1067.27	Phtf2
ENSMUSG00000050192	-1.06083	7.346e-22	4.13024e-20	147.568	118.363	143.437	150.143	146.902	270.019	330.697	283.835	275.877	312.08	Eif5a2
ENSMUSG00000017491	-1.06185	2.90505e-06	1.73898e-05	69.9005	58.6068	47.1293	59.6312	85.2979	135.01	137.204	84.001	155.181	158.025	Rarb
ENSMUSG00000058145	-1.06194	4.29055e-05	0.000198124	67.3116	90.783	42.0066	112.873	51.1788	133.815	173.264	145.896	168.113	137.379	Adamts17
ENSMUSG00000066704	-1.06238	1.78801e-05	8.98636e-05	1390.24	2207.52	2429.21	1602.59	2080.32	3624.95	3160.97	6483.11	2810.5	4199.98	Cyp2b19
ENSMUSG00000043460	-1.06414	0.00047551	0.00170312	19.4168	19.5356	15.3683	18.1023	11.3731	20.3112	34.301	30.0635	40.5195	46.8517	Elfn2
ENSMUSG00000032338	-1.0652	0.000208793	0.000818839	36.2447	27.5797	30.7365	35.1398	56.8653	62.1283	70.361	54.8217	117.248	86.5566	Hcn4
ENSMUSG00000078787	-1.06616	0.00395186	0.0108575	10.3556	9.19322	17.4174	8.51874	5.68653	16.7268	23.7468	16.8002	29.3119	19.8524	Cyp2t4
ENSMUSG00000072573	-1.06685	0.00385371	0.0106397	9.06118	5.74576	6.14731	12.7781	8.52979	22.7007	15.8312	20.3371	12.0696	18.2642	Gm10369
ENSMUSG00000033805	-1.06687	0.00162067	0.00499572	36.2447	17.2373	31.7611	46.8531	41.7012	78.8551	94.1078	35.3688	61.2102	95.2916	Ephx4
ENSMUSG00000050069	-1.06826	0.00742266	0.018839	390.925	172.373	330.93	581.404	221.775	811.252	813.549	225.476	823.321	885.418	Grem2
ENSMUSG00000047109	-1.06831	0.0202849	0.0443867	7.76673	9.19322	13.3192	20.232	14.2163	38.2328	31.6624	7.95799	37.9331	21.4406	Cldn14
ENSMUSG00000031618	-1.06843	2.98252e-07	2.1935e-06	126.857	197.654	107.578	113.938	179.126	373.965	278.805	347.499	265.532	257.287	Nr3c2
ENSMUSG00000059146	-1.06861	7.52176e-06	4.12121e-05	183.813	294.183	151.634	221.487	200.924	358.432	520.671	278.529	477.612	569.367	Ntrk3
ENSMUSG00000063727	-1.07043	3.39718e-07	2.46671e-06	309.375	212.593	349.372	189.542	211.349	540.038	424.804	446.531	663.829	594.779	Tnfrsf11b
ENSMUSG00000028226	-1.07162	0.00181997	0.00553069	47.8948	28.7288	37.9084	30.8804	36.0147	69.2969	81.7946	28.2951	87.0737	113.556	Mmp16
ENSMUSG00000055865	-1.07238	0.012867	0.0300652	31.0669	49.4135	19.4665	14.9078	54.022	103.945	54.5298	105.222	56.8997	35.7344	Fam19a3
ENSMUSG00000022306	-1.07316	0.00179475	0.00546233	99.673	25.2813	48.1539	91.5764	59.7086	130.23	177.661	90.1905	124.145	158.819	Zfpm2
ENSMUSG00000028197	-1.07374	1.9437e-08	1.79253e-07	49.1893	37.922	40.982	39.3992	51.1788	101.556	72.12	95.4958	112.075	80.2038	Col24a1
ENSMUSG00000054641	-1.07407	0.00148526	0.00463129	620.044	205.698	439.532	594.182	803.696	918.782	1278.81	668.471	1187.13	1554.05	Mmrn1
ENSMUSG00000004892	-1.07469	0.000911994	0.00301294	14.239	18.3864	10.2455	29.8156	10.4253	37.038	35.1805	30.0635	42.2437	30.1757	Bcan
ENSMUSG00000028736	-1.07471	0.0205173	0.0447975	28.478	31.0271	21.5156	5.32421	19.9029	78.8551	23.7468	53.0532	40.5195	27.7934	Pax7
ENSMUSG00000034687	-1.07559	0.000701275	0.00239029	69.9005	59.7559	75.8168	86.2522	83.4024	126.646	128.409	311.246	101.73	123.085	Fras1
ENSMUSG00000079164	-1.07585	0.000502074	0.00178199	293.841	121.81	168.026	283.248	174.387	394.276	606.863	228.129	439.679	524.104	Tlr5
ENSMUSG00000010461	-1.0759	2.31107e-06	1.41104e-05	116.501	56.3085	81.9641	75.6038	112.783	246.124	201.408	156.507	179.32	152.467	Eya4
ENSMUSG00000108413	-1.07602	0.0013359	0.0042151	10.3556	17.2373	18.4419	13.8429	11.3731	41.8171	23.7468	18.5686	39.6573	27.7934	BC026762
ENSMUSG00000051726	-1.07672	5.22118e-06	2.95491e-05	18.1224	14.939	22.5401	21.2968	16.1118	44.2067	40.4576	40.6741	38.7952	33.3521	Kcnf1
ENSMUSG00000030401	-1.07749	0.00720877	0.0183607	1605.12	1605.37	1207.95	473.855	2763.65	4727.72	2999.14	3855.2	2879.47	1696.98	Rtn2
ENSMUSG00000102775	-1.078	0.00641526	0.016568	6.47227	9.19322	8.19641	9.58358	2.84326	14.3373	11.4337	17.6844	18.1044	14.2937	Gm38160
ENSMUSG00000055523	-1.0781	5.62747e-05	0.0002529	27.1835	28.7288	45.0802	19.1672	26.5371	78.8551	42.2166	61.0112	68.9693	60.3514	Gucy2g
ENSMUSG00000001558	-1.0786	0.0210451	0.0457701	0	5.74576	10.2455	8.51874	5.68653	13.1425	10.5541	15.916	14.656	11.1174	Klhl10
ENSMUSG00000088378	-1.07876	0.0081184	0.0203671	5.17782	8.04406	8.19641	4.25937	8.52979	10.753	11.4337	21.2213	16.3802	12.7055	Gm25184
ENSMUSG00000063087	-1.07895	0.000877195	0.00291344	44.0115	19.5356	22.5401	58.5663	39.8057	96.7768	84.4332	54.8217	59.486	94.4975	Gm10125
ENSMUSG00000020303	-1.07923	1.03582e-06	6.77336e-06	390.925	222.936	317.611	427.002	257.789	577.076	731.754	483.669	781.077	838.566	Stc2
ENSMUSG00000086040	-1.07959	1.29967e-07	1.02385e-06	252.419	321.763	210.033	224.682	443.549	694.164	581.358	608.344	625.896	563.809	Wipf3
ENSMUSG00000104367	-1.0805	4.79449e-05	0.000218955	18.1224	16.0881	13.3192	17.0375	18.9551	38.2328	40.4576	24.7582	31.8983	41.293	Gm38079
ENSMUSG00000038583	-1.08056	2.04394e-05	0.000101594	33.6558	37.922	58.3994	43.6585	64.4473	118.283	90.5898	115.833	118.972	64.3218	Pln
ENSMUSG00000068011	-1.08107	1.05256e-05	5.58886e-05	15.5335	26.4305	20.491	24.4914	18.0073	54.9596	33.4215	47.7479	40.5195	46.8517	Mkrn2os
ENSMUSG00000067279	-1.08128	0.0117474	0.0278289	661.466	1120.42	347.323	319.453	1400.78	2247.37	1268.26	2234.43	1538.01	858.419	Ppp1r3c
ENSMUSG00000097649	-1.08146	0.000343254	0.00127313	29.7725	21.8339	25.6138	34.0749	27.4849	48.9858	43.9756	100.801	43.1058	56.3809	Gm10561
ENSMUSG00000042476	-1.08153	0.0180931	0.0402644	348.208	287.288	133.192	78.7983	509.892	923.561	438.877	690.576	487.096	333.521	Abcb4
ENSMUSG00000091358	-1.08184	4.50445e-07	3.18684e-06	32.3614	57.4576	56.3503	57.5015	72.9771	120.672	128.409	141.475	109.489	90.527	Speer5-ps1
ENSMUSG00000072294	-1.08227	0.022685	0.0487344	14.239	6.89491	22.5401	8.51874	15.1641	29.8694	17.5902	53.0532	30.1741	12.7055	Klf12
ENSMUSG00000020333	-1.08252	0.0129871	0.0303028	117.795	96.5288	104.504	41.5288	173.439	260.461	138.963	449.184	172.423	110.379	Acsl6
ENSMUSG00000036578	-1.08273	0.000205468	0.000807028	29.7725	31.0271	26.6383	35.1398	39.8057	65.7126	50.1322	117.601	52.5891	58.7632	Fxyd7
ENSMUSG00000032355	-1.08306	0.00729349	0.0185425	491.893	322.912	357.568	93.7061	653.951	1192.39	748.465	724.177	812.975	590.808	Mlip
ENSMUSG00000032377	-1.0841	2.4243e-14	5.41507e-13	389.631	437.827	468.22	487.698	450.184	890.107	821.464	1276.81	832.804	916.388	Plscr4
ENSMUSG00000036564	-1.08484	8.20725e-05	0.000352007	728.778	316.017	616.78	1022.25	617.936	1415.81	1537.39	969.106	1370.76	1710.48	Ndrg4
ENSMUSG00000078350	-1.08484	1.69307e-12	2.89087e-11	323.614	449.318	294.046	469.595	388.579	915.198	909.416	702.955	749.179	809.185	Smim1
ENSMUSG00000025932	-1.08588	0.00293446	0.00839321	82.8451	59.7559	84.0132	34.0749	164.909	199.527	189.975	227.245	117.248	171.525	Eya1
ENSMUSG00000035849	-1.08591	0.00071165	0.00242291	12.9445	22.983	37.9084	14.9078	22.7461	63.3231	51.0117	34.4846	52.5891	38.1166	Krt222
ENSMUSG00000002732	-1.08675	0.000270513	0.00103349	511.31	218.339	423.14	686.823	493.78	978.521	1215.49	567.67	952.638	1241.97	Fkbp7
ENSMUSG00000040016	-1.08753	0.00936618	0.0229519	398.692	88.4847	207.984	646.359	427.437	776.604	872.476	499.585	741.42	869.536	Ptger3
ENSMUSG00000059901	-1.09194	0.00290991	0.00833884	881.524	1079.05	1087.05	1004.15	1320.22	1469.57	1590.16	5319.47	1477.67	1594.55	Adamts14
ENSMUSG00000030775	-1.09349	0.000505088	0.00179163	33.6558	47.1152	40.982	40.464	18.9551	82.4395	92.3488	37.1373	87.9358	85.7625	Trat1
ENSMUSG00000058441	-1.09447	0.00271846	0.00786261	6.47227	18.3864	11.2701	7.45389	7.58204	16.7268	24.6263	26.5266	24.1392	16.676	Panx2
ENSMUSG00000083284	-1.09495	0.00665666	0.0171139	3.88336	4.59661	5.12275	7.45389	10.4253	13.1425	15.8312	15.0318	11.2075	13.4996	Gm13688
ENSMUSG00000020604	-1.09687	3.00475e-16	8.38173e-15	116.501	149.39	97.3323	136.3	109.94	266.435	268.251	285.603	233.633	247.758	Arsg
ENSMUSG00000001508	-1.09688	0.0146593	0.0335835	506.132	391.861	423.14	94.7709	757.256	1390.72	831.139	1199.89	766.421	461.37	Sgca
ENSMUSG00000044548	-1.09703	0.00401916	0.0110089	271.835	72.3966	154.707	314.128	377.206	559.155	482.852	312.13	587.963	605.102	Dact1
ENSMUSG00000037735	-1.09939	3.55013e-08	3.0968e-07	33.6558	17.2373	30.7365	31.9453	30.3282	68.1022	57.1683	59.2428	62.9345	61.9396	2810032G03Rik
ENSMUSG00000055493	-1.10026	0.000929634	0.00306392	260.185	294.183	193.64	115.003	446.393	751.513	525.069	650.786	530.201	351.785	Epm2a
ENSMUSG00000035686	-1.10087	0.01068	0.0256832	743.017	357.386	189.542	1265.03	1112.66	1655.96	1728.24	1052.22	1744.92	1685.87	Thrsp
ENSMUSG00000087691	-1.10105	3.87572e-05	0.000181233	33.6558	22.983	37.9084	47.9179	45.4922	59.7387	102.023	55.7059	97.4191	88.9388	Gm15674
ENSMUSG00000053617	-1.10126	1.13626e-07	9.05393e-07	11457.2	7302.86	10183	13944.1	9490.82	21649.3	27152.3	14605.6	23818.5	25146.7	Sh3pxd2a
ENSMUSG00000032855	-1.10134	9.07265e-20	3.99374e-18	3950.68	3070.53	3643.3	4376.5	3546.5	7021.69	8432.76	6909.3	8745.3	8767.62	Pkd1
ENSMUSG00000033768	-1.10187	5.61731e-07	3.90228e-06	90.6118	48.2644	90.1605	115.003	103.305	150.542	232.191	195.413	179.32	203.289	Nrxn2
ENSMUSG00000108195	-1.10197	0.00854087	0.0212497	11.6501	4.59661	6.14731	9.58358	13.2686	19.1164	30.7829	21.2213	12.0696	14.2937	Gm44415
ENSMUSG00000086236	-1.10285	0.000351105	0.00129892	22.0057	11.4915	9.22096	15.9726	19.9029	39.4276	29.9034	44.211	25.8635	29.3816	5830418P13Rik
ENSMUSG00000022215	-1.10361	0.0197849	0.0434772	544.965	403.352	361.666	94.7709	908.897	1581.88	833.778	1121.19	925.05	511.398	Fitm1
ENSMUSG00000021699	-1.10478	1.72776e-11	2.57071e-10	304.197	303.376	193.64	222.552	256.842	685.801	540.9	572.091	465.543	488.37	Pde4d
ENSMUSG00000038569	-1.10676	5.22241e-08	4.44385e-07	62.1338	82.739	63.5222	76.6686	43.5967	137.399	105.541	168.002	138.801	155.643	Rad9b
ENSMUSG00000052316	-1.1075	0.00516753	0.0137415	120.384	87.3356	100.406	109.679	62.5518	173.242	255.938	51.2848	276.739	276.346	Lrrc15
ENSMUSG00000085348	-1.10796	0.00915689	0.0225308	286.074	185.013	230.524	71.3444	497.571	774.214	394.901	656.976	575.893	338.285	Myhas
ENSMUSG00000019767	-1.10874	0.000296437	0.00111786	28.478	14.939	32.7856	29.8156	37.9102	64.5178	71.2405	32.7162	64.6587	78.6156	Ccdc170
ENSMUSG00000006462	-1.10915	4.72693e-11	6.60818e-10	49.1893	70.0983	75.8168	68.1499	68.2383	130.23	117.855	136.17	170.699	161.996	A530013C23Rik
ENSMUSG00000087543	-1.10917	3.22229e-11	4.60458e-10	68.6061	80.4406	64.5467	63.8905	90.0367	178.021	179.421	135.286	172.423	131.026	Gm16576
ENSMUSG00000019787	-1.10942	0.0156324	0.0354594	2884.04	3164.76	1578.83	475.984	4217.51	7828.17	4714.19	6208.11	4666.63	3167.65	Trdn
ENSMUSG00000046491	-1.11097	0.000280942	0.00106724	296.43	114.915	222.328	322.647	223.67	535.259	624.454	272.34	447.438	668.63	C1qtnf2
ENSMUSG00000100599	-1.11134	0.00931013	0.0228301	60.8394	76.9932	25.6138	26.6211	102.358	206.696	112.578	123.791	125.007	65.1159	1700120C14Rik
ENSMUSG00000050195	-1.11141	6.15118e-05	0.000273575	15.5335	16.0881	23.5647	24.4914	16.1118	40.6223	43.9756	27.4108	40.5195	54.7927	Scd4
ENSMUSG00000065987	-1.11146	0.0126236	0.0296039	761.139	265.454	456.95	1168.13	543.063	1574.71	1763.42	360.762	1664.75	1538.96	Cd209b
ENSMUSG00000048148	-1.11328	0.0031032	0.00881854	10.3556	6.89491	6.14731	7.45389	6.63428	13.1425	13.1927	22.1055	13.7939	17.4701	Nwd1
ENSMUSG00000047414	-1.1138	0.000571051	0.00199002	1662.08	663.061	1246.88	1442.86	1088.02	2604.61	3338.63	1059.3	2801.88	3401.91	Flrt2
ENSMUSG00000085683	-1.1142	0.00105072	0.00341253	19.4168	31.0271	12.2946	24.4914	18.9551	48.9858	40.4576	24.7582	68.9693	46.0576	Tmem238l
ENSMUSG00000023047	-1.11582	7.2602e-05	0.000315968	25.8891	26.4305	26.6383	21.2968	47.3877	77.6604	62.4454	84.001	47.4164	51.6163	Amhr2
ENSMUSG00000069920	-1.11832	0.000493829	0.00175757	591.566	225.234	432.36	625.062	362.99	903.25	1214.61	461.563	1089.71	1186.38	B3gnt9
ENSMUSG00000034768	-1.11842	0.0186618	0.0413415	315.847	374.624	189.542	60.696	516.526	953.43	591.032	808.178	511.235	300.963	Asb16
ENSMUSG00000107000	-1.11853	2.62179e-10	3.27461e-09	38.8336	47.1152	35.8593	29.8156	31.2759	75.2708	86.1922	82.2325	76.7283	73.851	Gm43481
ENSMUSG00000019539	-1.11856	0.00096115	0.00315397	3142.94	1242.23	2331.88	4119.87	2450.89	5645.31	7404.61	2597.84	5821.01	7382.72	Rcn3
ENSMUSG00000047420	-1.11888	1.28556e-05	6.69413e-05	212.291	129.854	222.328	273.664	180.073	375.159	487.25	267.035	456.921	624.16	Fam180a
ENSMUSG00000036975	-1.11956	1.12313e-14	2.60879e-13	411.637	451.617	464.122	434.456	546.855	925.951	913.813	1346.67	955.225	878.271	Tmem177
ENSMUSG00000026389	-1.1196	9.97379e-06	5.3225e-05	1703.5	797.512	1204.87	1634.53	1833.91	3407.5	3426.58	1853.33	3381.22	3521.03	Steap3
ENSMUSG00000046456	-1.12049	0.00116226	0.0037298	47.8948	27.5797	18.4419	58.5663	33.1714	82.4395	72.9995	45.0953	113.799	88.1447	Tmem150b
ENSMUSG00000041930	-1.12101	0.000222323	0.000865879	20.7113	10.3424	23.5647	13.8429	8.52979	37.038	35.1805	29.1793	29.3119	35.7344	Fam222a
ENSMUSG00000086058	-1.12126	0.00209131	0.00624487	20.7113	21.8339	16.3928	19.1672	29.3804	65.7126	42.2166	17.6844	47.4164	61.9396	Unc45bos
ENSMUSG00000030000	-1.12201	0.000486836	0.0017361	33.6558	37.922	57.3748	23.4265	28.4326	74.076	80.9151	43.3268	118.11	77.0274	Add2
ENSMUSG00000037151	-1.12319	2.65187e-05	0.000128486	665.35	511.373	536.865	354.592	925.956	1833.98	1177.67	1451.01	1149.2	913.211	Lrrc20
ENSMUSG00000019933	-1.12324	0.0207244	0.0451786	49.1893	66.6508	34.8347	12.7781	73.9249	172.048	78.2766	156.507	62.0724	49.234	Mrln
ENSMUSG00000091455	-1.12436	0.018314	0.0406758	7.76673	4.59661	11.2701	9.58358	7.58204	16.7268	25.5059	5.30532	25.0014	16.676	Otogl
ENSMUSG00000031596	-1.12459	2.54215e-39	6.95163e-37	572.149	630.885	621.902	540.94	612.25	1335.76	1452.95	1141.53	1266.45	1299.94	Slc7a2
ENSMUSG00000079110	-1.1248	0.0112673	0.0269056	436.231	412.546	212.082	92.6413	638.787	1332.17	673.706	740.977	677.623	485.193	Capn3
ENSMUSG00000048537	-1.1261	2.12707e-20	1.00496e-18	2970.77	2212.12	2370.81	3205.17	3203.41	5756.43	6090.62	5883.6	6326.21	6418.68	Phldb1
ENSMUSG00000093405	-1.12622	0.00997039	0.0242253	12.9445	10.3424	11.2701	8.51874	12.3208	9.5582	16.7107	45.0953	20.6908	27.7934	Gm20684
ENSMUSG00000025370	-1.12726	0.0160008	0.0361837	28.478	9.19322	11.2701	53.2421	31.2759	66.9074	56.2888	27.4108	69.8314	71.4687	Cdh9
ENSMUSG00000038967	-1.12756	0.0010565	0.00343007	1398.01	2254.64	1028.65	713.444	2412.98	5021.64	3007.05	3757.05	3149.31	2125.8	Pdk2
ENSMUSG00000032549	-1.12786	3.17561e-32	4.27712e-30	528.137	615.946	596.289	705.99	621.727	1216.28	1347.41	1261.78	1395.77	1485.76	Rab6b
ENSMUSG00000014329	-1.12923	9.7901e-06	5.23066e-05	1522.28	524.013	945.66	1529.11	1226.39	2381.19	2563.78	2604.03	2317.37	2704.69	Bicc1
ENSMUSG00000021719	-1.13066	2.86746e-06	1.71991e-05	121.679	59.7559	70.694	142.689	94.7755	230.592	200.529	263.498	197.425	179.466	Rgs7bp
ENSMUSG00000099146	-1.1309	0.00884173	0.0218618	36.2447	44.8169	45.0802	11.7133	11.3731	57.3492	67.7224	38.0215	70.6935	91.3211	0610031O16Rik
ENSMUSG00000031727	-1.13154	0.0109716	0.0262899	3.88336	5.74576	5.12275	11.7133	13.2686	29.8694	17.5902	13.2633	15.5181	13.4996	Pmfbp1
ENSMUSG00000032246	-1.13188	0.000211581	0.000828822	77.6673	37.922	52.2521	94.7709	117.522	235.371	144.24	126.444	154.319	175.495	Calml4
ENSMUSG00000078599	-1.13227	5.15637e-16	1.41003e-14	125.562	151.688	204.91	158.661	152.589	357.238	306.07	321.856	377.607	381.166	Skint8
ENSMUSG00000016494	-1.1332	4.80629e-05	0.000219438	8413.95	5574.54	6913.67	9354.64	7325.2	17738.8	19326.4	6666.14	17832	20870.5	Cd34
ENSMUSG00000051984	-1.13458	6.28238e-06	3.50276e-05	169.574	211.444	136.265	133.105	267.267	556.765	319.263	457.142	397.435	287.463	Sec31b
ENSMUSG00000097462	-1.13626	6.8383e-06	3.7754e-05	14.239	29.878	19.4665	22.3617	35.0669	50.1805	64.2044	51.2848	57.7618	45.2635	9530026P05Rik
ENSMUSG00000037892	-1.13685	1.78173e-05	8.95979e-05	289.958	125.258	205.935	276.859	272.953	493.442	577.84	298.867	590.549	613.837	Pcdh18
ENSMUSG00000028172	-1.13808	0.00460806	0.0124203	10.3556	6.89491	7.17186	9.58358	5.68653	22.7007	18.4698	8.84221	14.656	22.2347	Tacr3
ENSMUSG00000062980	-1.13934	1.25582e-05	6.5658e-05	794.795	364.281	608.583	888.078	729.771	1597.41	1744.07	867.42	1513.01	1735.9	Cped1
ENSMUSG00000034059	-1.14043	6.95676e-11	9.55522e-10	102.262	85.0373	110.651	159.726	115.626	260.461	256.818	217.518	232.771	298.58	Ypel4
ENSMUSG00000105802	-1.14138	0.000437835	0.00158009	20.7113	27.5797	17.4174	11.7133	18.0073	60.9335	54.5298	31.8319	31.8983	31.7639	Gm43012
ENSMUSG00000040183	-1.14153	3.59287e-09	3.75256e-08	156.629	163.18	135.241	168.245	108.992	267.63	411.612	232.55	340.536	358.932	Ankrd6
ENSMUSG00000036446	-1.14157	0.00476093	0.0127732	13621.5	4188.66	10849	13591.6	6974.53	20905	26553.4	6900.46	22406.4	31835.3	Lum
ENSMUSG00000068874	-1.14189	4.01896e-08	3.4822e-07	630.399	568.83	383.182	810.345	899.419	1626.09	1426.57	1392.65	1349.21	1473.05	Selenbp1
ENSMUSG00000063929	-1.14301	0.00388717	0.0107173	6.47227	8.04406	6.14731	8.51874	6.63428	22.7007	20.2288	10.6106	13.7939	12.7055	Cyp4a32
ENSMUSG00000020600	-1.14505	0.017002	0.0381466	9.06118	4.59661	4.0982	12.7781	2.84326	20.3112	19.3493	11.4949	11.2075	11.1174	Slc7a15
ENSMUSG00000034910	-1.14546	4.52729e-16	1.24556e-14	247.241	203.4	187.493	200.19	291.908	519.727	506.599	562.364	462.094	451.841	Pygo1
ENSMUSG00000107350	-1.14627	0.000846912	0.00282221	9.06118	13.7898	14.3437	14.9078	18.9551	21.5059	29.0239	48.6321	21.5529	37.3226	Gm19610
ENSMUSG00000051486	-1.14676	7.25073e-05	0.000315648	24.5946	10.3424	25.6138	18.1023	12.3208	47.791	35.1805	31.8319	43.9679	42.0871	Pcdhb11
ENSMUSG00000079550	-1.14702	0.00219513	0.00651501	11.6501	6.89491	3.07365	8.51874	8.52979	14.3373	15.8312	16.8002	16.3802	20.6465	Mpp4
ENSMUSG00000003273	-1.14718	1.79731e-10	2.3071e-09	126.857	134.451	137.29	166.115	125.104	301.083	326.299	202.487	382.78	315.256	Car11
ENSMUSG00000038195	-1.14786	6.56426e-05	0.000289096	166.985	188.461	151.634	158.661	308.02	587.829	306.95	596.849	395.711	273.963	Rilp
ENSMUSG00000030074	-1.14898	0.00121175	0.00386732	878.935	388.413	768.413	994.562	683.331	1519.75	2081.81	560.596	1787.17	2285.41	Gxylt2
ENSMUSG00000085457	-1.14963	7.21973e-06	3.96657e-05	81.5506	57.4576	50.203	43.6585	85.2979	150.542	161.83	181.265	93.1085	119.115	1110046J04Rik
ENSMUSG00000040488	-1.15024	1.39323e-15	3.6199e-14	4411.5	4774.73	4498.8	5907.74	6085.53	10439.9	10217.3	14651.5	11085.9	10602.8	Ltbp4
ENSMUSG00000042807	-1.15108	4.2492e-07	3.01928e-06	122.973	95.3796	104.504	184.218	92.88	291.525	320.142	184.802	267.256	268.405	Hecw2
ENSMUSG00000020135	-1.15111	1.0131e-08	9.78303e-08	55.6615	66.6508	51.2275	39.3992	38.8579	107.53	119.614	83.1167	118.972	126.261	Apc2
ENSMUSG00000026170	-1.15117	2.45875e-08	2.21214e-07	935.891	1019.3	1129.06	967.941	1010.31	2532.92	2525.96	1164.52	2440.65	2580.81	Cyp27a1
ENSMUSG00000024232	-1.15159	3.55058e-05	0.000167575	146.273	117.214	114.75	170.375	115.626	272.409	221.637	530.532	212.081	238.229	Bambi
ENSMUSG00000074491	-1.1517	0.00473614	0.0127142	14.239	4.59661	11.2701	19.1672	9.47755	35.8432	27.2649	12.3791	28.4498	26.9993	Clec4g
ENSMUSG00000020256	-1.15201	0.0083233	0.0207772	323.614	615.946	129.093	272.6	171.544	659.516	940.199	274.993	546.582	938.622	Aldh1l2
ENSMUSG00000052415	-1.15257	1.12311e-05	5.9234e-05	235.591	155.136	178.272	264.081	134.581	403.834	492.527	231.666	507.786	512.987	Tchh
ENSMUSG00000038276	-1.15366	0.00398083	0.0109238	5.17782	8.04406	9.22096	7.45389	11.3731	31.0641	14.9517	21.2213	13.7939	13.4996	Asic3
ENSMUSG00000061080	-1.15445	2.12331e-09	2.30167e-08	124.268	102.275	148.56	162.921	148.798	264.045	306.95	219.287	377.607	362.108	Lsamp
ENSMUSG00000111085	-1.15447	0.00387131	0.0106818	9.06118	16.0881	7.17186	7.45389	8.52979	21.5059	27.2649	29.1793	18.1044	11.1174	Gm7607
ENSMUSG00000053461	-1.15468	0.00460626	0.0124173	5.17782	3.44746	8.19641	11.7133	4.73877	11.9477	13.1927	17.6844	14.656	16.676	Hhipl2
ENSMUSG00000111293	-1.15602	0.0216633	0.0468969	12.9445	28.7288	9.22096	3.19453	13.2686	37.038	21.1083	49.5164	20.6908	21.4406	Gm34006
ENSMUSG00000022261	-1.15603	7.72202e-07	5.19832e-06	1355.29	784.871	916.973	1301.24	1168.58	2412.25	2828.51	1357.28	2772.57	2944.51	Sdc2
ENSMUSG00000058207	-1.15699	0.00189971	0.00574786	22.0057	6.89491	14.3437	25.5562	18.9551	46.5962	33.4215	60.127	26.7256	29.3816	Serpina3k
ENSMUSG00000103037	-1.1575	8.57888e-07	5.70493e-06	28.478	22.983	16.3928	27.6859	19.9029	50.1805	51.0117	52.169	39.6573	61.9396	Pcdhgb1
ENSMUSG00000085180	-1.15858	3.50783e-08	3.06731e-07	44.0115	27.5797	45.0802	45.7882	57.813	100.361	97.6259	76.043	100.868	119.115	AI838599
ENSMUSG00000099041	-1.1586	8.00456e-06	4.36059e-05	31.0669	16.0881	18.4419	29.8156	21.7984	53.7649	58.9273	35.3688	51.727	60.3514	Gm28035
ENSMUSG00000040666	-1.16153	0.0043004	0.0117011	776.673	750.396	422.115	233.2	1289.89	2360.88	1382.59	1721.58	1421.63	882.242	Sh3bgr
ENSMUSG00000015085	-1.16196	1.17852e-12	2.05507e-11	766.317	910.128	785.831	1099.98	1124.98	2253.35	2205.82	1510.25	2350.13	2173.44	Entpd2
ENSMUSG00000105245	-1.16236	0.000273474	0.00104304	53.0726	31.0271	48.1539	34.0749	96.671	142.178	145.999	83.1167	113.799	106.409	Gm31305
ENSMUSG00000021221	-1.16544	0.00130165	0.00412153	37.5392	51.7118	32.7856	24.4914	72.0294	168.463	70.361	99.9169	93.9706	60.3514	Dpf3
ENSMUSG00000026259	-1.16582	4.87924e-09	4.98927e-08	150.157	244.769	210.033	203.385	192.394	415.782	372.034	664.05	412.091	382.755	Ngef
ENSMUSG00000107068	-1.16615	1.5907e-05	8.10756e-05	47.8948	33.3254	44.0557	54.3069	36.9624	108.725	86.1922	51.2848	114.661	124.673	Gm42742
ENSMUSG00000048939	-1.16624	3.37618e-05	0.00015993	23.3002	35.6237	49.1784	20.232	37.9102	75.2708	83.5537	99.9169	60.3481	56.3809	Atp13a5
ENSMUSG00000035863	-1.16843	3.4459e-10	4.21924e-09	1281.51	788.318	1196.68	1324.66	1516.41	2839.98	2939.33	1982.42	2939.82	3028.69	Palm
ENSMUSG00000027577	-1.1685	0.0130687	0.030442	7.76673	6.89491	2.0491	15.9726	5.68653	16.7268	10.5541	22.9897	17.2423	18.2642	Chrna4
ENSMUSG00000030406	-1.16864	0.0118088	0.0279544	10.3556	11.4915	4.0982	22.3617	15.1641	26.285	50.1322	15.0318	29.3119	22.2347	Gipr
ENSMUSG00000027359	-1.16946	0.00431016	0.0117224	10.3556	10.3424	29.712	14.9078	6.63428	27.4798	43.0961	21.2213	36.2089	34.1462	Slc27a2
ENSMUSG00000039114	-1.16949	1.36299e-06	8.67395e-06	419.403	262.007	487.686	503.67	333.61	1002.42	1070.37	511.08	916.429	1013.27	Nrn1
ENSMUSG00000030889	-1.17028	0.00994795	0.0241773	10.3556	10.3424	4.0982	9.58358	24.6416	39.4276	21.9878	34.4846	19.8287	19.0583	Vwa3a
ENSMUSG00000075589	-1.17075	8.09151e-05	0.000347538	40.1281	21.8339	19.4665	44.7234	22.7461	65.7126	80.9151	42.4426	75.8662	68.2923	Gm11536
ENSMUSG00000086560	-1.17217	3.61446e-05	0.000170412	25.8891	8.04406	18.4419	20.232	19.9029	46.5962	40.4576	30.0635	48.2785	42.8812	Gm13372
ENSMUSG00000034359	-1.17268	0.00707937	0.0180643	66.0172	28.7288	201.837	66.0202	47.3877	178.021	169.746	163.581	212.943	200.907	Skint2
ENSMUSG00000026407	-1.1738	0.00833201	0.0207932	3073.03	2291.41	2025.54	536.68	4250.68	8854.48	4958.69	6216.07	4329.55	3115.24	Cacna1s
ENSMUSG00000015957	-1.1744	2.12259e-08	1.93673e-07	213.585	117.214	160.854	214.033	156.38	394.276	377.311	265.266	431.92	474.87	Wnt11
ENSMUSG00000105868	-1.1745	0.00134549	0.00423867	10.3556	11.4915	4.0982	13.8429	6.63428	19.1164	24.6263	15.0318	20.6908	23.8229	Gm43766
ENSMUSG00000038403	-1.1762	0.0115266	0.0274087	1778.58	1428.4	953.857	334.36	3070.73	5130.36	3233.97	3924.17	2876.02	1934.42	Hfe2
ENSMUSG00000024420	-1.17798	7.76987e-08	6.37764e-07	410.342	186.163	279.702	354.592	441.654	867.407	755.501	624.26	746.592	791.715	Zfp521
ENSMUSG00000071748	-1.1787	0.000140008	0.000568753	9.06118	17.2373	19.4665	18.1023	13.2686	37.038	36.9395	26.5266	25.8635	49.234	Gm14698
ENSMUSG00000021775	-1.17888	1.09481e-25	8.78184e-24	2297.66	2186.84	1939.47	2116.91	1811.16	4924.86	4900.64	3666.86	4883.89	5054.43	Nr1d2
ENSMUSG00000063558	-1.17904	5.65672e-07	3.92362e-06	526.843	290.735	445.68	300.285	670.063	1181.63	968.343	1123.84	858.668	927.505	Aox1
ENSMUSG00000109559	-1.17974	0.000789919	0.00265929	12.9445	8.04406	13.3192	7.45389	11.3731	25.0903	31.6624	13.2633	23.2771	26.9993	Gm34280
ENSMUSG00000103230	-1.17995	0.00219098	0.00650481	15.5335	13.7898	15.3683	9.58358	7.58204	33.4537	43.0961	22.9897	25.8635	14.2937	Gm17970
ENSMUSG00000102692	-1.18195	0.00642224	0.0165797	6.47227	6.89491	10.2455	10.6484	1.89551	21.5059	13.1927	20.3371	12.0696	15.0878	Dchs2
ENSMUSG00000025427	-1.18215	3.84482e-07	2.76239e-06	161.807	258.559	160.854	200.19	106.149	433.703	441.515	282.951	402.608	451.047	Rnf165
ENSMUSG00000028517	-1.18305	2.01361e-08	1.84757e-07	5580.39	3117.65	4908.62	6074.92	5174.74	11874.9	11489.1	7526.49	11138.5	14408.9	Plpp3
ENSMUSG00000087095	-1.18376	1.32774e-06	8.47347e-06	55.6615	37.922	50.203	53.2421	59.7086	162.489	89.7103	138.823	118.11	77.0274	Emx2os
ENSMUSG00000032366	-1.18517	0.000114239	0.000473865	20710	18617.4	13391.9	9102.27	27815.7	59535.6	35634.3	46784.1	36024.4	25849.4	Tpm1
ENSMUSG00000002908	-1.18629	2.60808e-08	2.32907e-07	99.673	149.39	80.9395	74.5389	139.32	292.72	222.517	250.234	259.497	214.406	Kcnn1
ENSMUSG00000101362	-1.18631	6.48623e-09	6.46403e-08	77.6673	72.3966	146.511	106.484	143.111	246.124	255.938	266.15	236.22	244.582	Mrgprb9-ps
ENSMUSG00000049115	-1.18681	0.000835997	0.0027915	251.124	125.258	135.241	336.49	197.133	499.416	611.261	185.686	516.407	566.191	Agtr1a
ENSMUSG00000025791	-1.18694	8.81672e-06	4.74997e-05	2570.79	2093.76	1756.08	1478	3519.96	7572.48	5360.63	5073.66	4491.62	3501.17	Pgm2
ENSMUSG00000058183	-1.18812	0.00507689	0.0135244	6.47227	4.59661	8.19641	8.51874	1.89551	14.3373	13.1927	13.2633	11.2075	15.0878	Mmel1
ENSMUSG00000031274	-1.18972	2.20812e-32	3.11345e-30	621.338	853.82	677.228	693.212	631.205	1601	1600.71	1454.54	1566.46	1706.51	Col4a5
ENSMUSG00000075394	-1.19033	0.000135088	0.000550853	256.302	152.837	130.118	378.019	163.014	623.672	547.936	322.741	565.548	404.989	Hoxc4
ENSMUSG00000028417	-1.19047	0.00373475	0.0103556	19.4168	6.89491	15.3683	6.38905	23.6939	52.5701	34.301	23.874	28.4498	26.2052	Tal2
ENSMUSG00000020627	-1.19079	6.66863e-14	1.40602e-12	456.942	322.912	416.992	484.503	356.356	835.148	1024.63	711.798	1081.09	995.797	Klhl29
ENSMUSG00000109305	-1.19137	0.0083512	0.0208364	3.88336	12.6407	4.0982	6.38905	8.52979	8.36342	21.9878	12.3791	17.2423	20.6465	1810010D01Rik
ENSMUSG00000070469	-1.19149	9.5208e-06	5.1034e-05	99.673	85.0373	63.5222	105.419	109.94	203.112	189.095	331.583	213.805	121.497	Adamtsl3
ENSMUSG00000050822	-1.19169	0.000569056	0.00198499	7.76673	10.3424	5.12275	15.9726	9.47755	22.7007	22.8673	25.6424	16.3802	23.8229	Slc29a4
ENSMUSG00000042532	-1.19329	0.00144571	0.00452126	20.7113	22.983	9.22096	30.8804	32.2237	57.3492	57.1683	82.2325	36.2089	33.3521	Golga7b
ENSMUSG00000006675	-1.19391	5.84893e-06	3.27627e-05	55.6615	49.4135	44.0557	99.0303	81.5069	148.152	184.698	99.9169	169.837	153.261	P4htm
ENSMUSG00000110905	-1.194	0.00998344	0.0242454	9.06118	3.44746	7.17186	4.25937	9.47755	10.753	13.1927	25.6424	17.2423	9.52916	Gm48007
ENSMUSG00000030513	-1.19405	1.11835e-10	1.4852e-09	1703.5	1129.62	1940.5	2024.26	2147.61	3841.2	3267.39	3923.29	4619.22	4818.58	Pcsk6
ENSMUSG00000107749	-1.1945	0.0118218	0.027978	10.3556	11.4915	4.0982	10.6484	3.79102	15.5321	26.3854	22.9897	7.75904	18.2642	Gm44321
ENSMUSG00000084787	-1.19484	5.41531e-12	8.742e-11	89.3174	91.9322	151.634	138.429	126.999	238.955	272.649	248.466	318.983	294.61	Gm12436
ENSMUSG00000094910	-1.19495	7.07408e-08	5.86463e-07	84.1395	45.9661	64.5467	83.0577	64.4473	144.568	179.421	103.454	168.113	185.819	D430019H16Rik
ENSMUSG00000011148	-1.19549	0.00825768	0.0206505	2568.2	2058.13	1205.9	757.103	5161.47	8528.3	4682.52	6083.44	4361.44	3258.18	Adssl1
ENSMUSG00000030256	-1.19568	1.29303e-22	7.75302e-21	604.51	592.962	505.104	479.179	529.795	1244.96	1240.11	969.106	1353.52	1397.61	Bhlhe41
ENSMUSG00000026109	-1.19639	0.00383302	0.0105891	292.547	88.4847	124.995	337.555	312.759	623.672	555.852	202.487	614.689	653.542	Tmeff2
ENSMUSG00000026840	-1.19773	1.84403e-06	1.14446e-05	419.403	317.166	416.992	465.336	253.051	700.138	950.753	492.511	1003.5	1144.29	Lamc3
ENSMUSG00000027961	-1.19785	0.0017536	0.00535424	154.04	163.18	94.2587	86.2522	356.356	569.908	337.733	411.163	392.263	250.935	Lrrc39
ENSMUSG00000109455	-1.19838	0.000518862	0.00183221	3.88336	11.4915	9.22096	9.58358	17.0596	28.6746	18.4698	22.9897	25.8635	24.617	Gm44710
ENSMUSG00000086544	-1.20042	0.000855978	0.00284979	10.3556	12.6407	10.2455	20.232	9.47755	29.8694	17.5902	41.5584	33.6225	22.2347	Chn1os3
ENSMUSG00000020620	-1.20153	1.08022e-07	8.64942e-07	293.841	281.542	273.555	355.657	507.049	954.625	787.163	503.122	915.567	780.597	Abca8b
ENSMUSG00000044017	-1.2021	0.00469586	0.012624	2530.66	621.691	1350.36	2719.61	1685.11	4433.81	5022.89	1284.77	4520.07	5231.51	Adgrd1
ENSMUSG00000059991	-1.20222	0.000167395	0.000670174	208.407	180.417	99.3814	278.989	145.006	495.832	459.985	190.107	481.061	470.899	Nptx2
ENSMUSG00000102411	-1.20226	0.000315338	0.001181	23.3002	22.983	17.4174	14.9078	7.58204	46.5962	50.1322	25.6424	41.3816	32.558	Gm36936
ENSMUSG00000037225	-1.20322	2.45215e-07	1.83408e-06	557.91	284.99	293.022	565.431	492.832	1100.39	896.223	1289.19	904.36	861.595	Fgf2
ENSMUSG00000056043	-1.20329	0.000238922	0.000925534	31.0669	55.1593	77.8659	30.8804	38.8579	81.2447	88.8307	172.423	84.4874	111.968	Rgs9bp
ENSMUSG00000105403	-1.20387	0.00160785	0.00496043	11.6501	6.89491	14.3437	30.8804	13.2686	27.4798	48.3732	27.4108	40.5195	34.1462	Gm43618
ENSMUSG00000031972	-1.20388	0.00916678	0.0225459	101481	63940	66628.6	13900.4	122441	285371	141592	171958	152353	97351.5	Acta1
ENSMUSG00000025955	-1.20532	0.0201044	0.0440451	25.8891	27.5797	11.2701	17.0375	4.73877	39.4276	46.6142	10.6106	51.727	49.234	Akr1cl
ENSMUSG00000027460	-1.20676	0.0175413	0.0391716	71.195	24.1322	24.5892	71.3444	68.2383	139.789	91.4693	259.077	61.2102	47.6458	Angpt4
ENSMUSG00000024500	-1.20701	0.0124399	0.029211	12.9445	13.7898	8.19641	41.5288	37.9102	78.8551	43.9756	26.5266	48.2785	68.2923	Ppp2r2b
ENSMUSG00000028278	-1.20728	0.00374179	0.0103736	697.711	1019.3	409.82	186.347	1069.07	2166.13	1637.65	1764.9	1319.04	922.741	Rragd
ENSMUSG00000040234	-1.20815	4.10386e-07	2.92406e-06	1587	1083.65	1202.82	1800.65	1339.18	2768.29	3970.12	1806.46	3414.84	4242.07	Tm7sf3
ENSMUSG00000036185	-1.2084	0.00316026	0.00895953	3.88336	13.7898	9.22096	8.51874	6.63428	25.0903	16.7107	28.2951	14.656	13.4996	Sapcd1
ENSMUSG00000031147	-1.20965	0.00160016	0.00494007	60.8394	134.451	60.4485	57.5015	158.275	388.302	197.011	194.529	181.906	131.82	Magix
ENSMUSG00000025141	-1.20985	0.00841532	0.0209692	172.162	111.468	95.2832	48.9827	315.602	569.908	251.541	418.236	292.257	189.789	Myadml2
ENSMUSG00000020900	-1.21015	1.6762e-17	5.60222e-16	798.678	486.091	595.264	765.621	780.95	1654.76	1581.36	1649.07	1492.32	1550.87	Myh10
ENSMUSG00000024459	-1.21032	2.46389e-15	6.17615e-14	207.113	241.322	218.229	255.562	142.163	469.547	459.985	502.237	548.306	478.84	H2-M5
ENSMUSG00000030004	-1.21119	0.023314	0.0499017	27.1835	9.19322	4.0982	10.6484	16.1118	27.4798	43.0961	8.84221	42.2437	32.558	Nat8
ENSMUSG00000086495	-1.21179	0.00290098	0.00832119	9.06118	6.89491	8.19641	7.45389	11.3731	19.1164	30.7829	10.6106	14.656	24.617	Gm13778
ENSMUSG00000086746	-1.21235	5.58522e-05	0.000251112	11.6501	20.6847	17.4174	11.7133	11.3731	25.0903	32.542	45.0953	27.5877	37.3226	Gm15222
ENSMUSG00000049598	-1.21244	0.00372568	0.0103384	14.239	8.04406	6.14731	5.32421	8.52979	23.8955	26.3854	10.6106	13.7939	22.2347	Vsig8
ENSMUSG00000062372	-1.21375	0.00688422	0.0176236	3.88336	8.04406	7.17186	6.38905	12.3208	16.7268	21.1083	7.07376	24.1392	19.8524	Otof
ENSMUSG00000092741	-1.21406	4.48246e-07	3.17295e-06	63.4283	128.705	61.4731	67.0851	104.253	200.722	178.541	258.192	173.285	176.289	Mir3074-1
ENSMUSG00000084781	-1.21434	8.29384e-07	5.53782e-06	14.239	21.8339	16.3928	19.1672	16.1118	38.2328	41.3371	41.5584	32.7604	49.234	D930015M05Rik
ENSMUSG00000023809	-1.21503	0.000452167	0.00162564	376.686	257.41	230.524	266.211	689.965	1259.29	692.176	992.98	803.492	482.017	Rps6ka2
ENSMUSG00000043398	-1.21615	0.000256515	0.000985856	20.7113	19.5356	17.4174	43.6585	19.9029	51.3753	74.7585	33.6004	53.4512	68.2923	Gpr135
ENSMUSG00000037709	-1.21775	3.29585e-07	2.40067e-06	374.097	640.078	280.727	447.234	417.012	886.523	1263.86	676.429	1016.43	1176.85	Fam13a
ENSMUSG00000025515	-1.22011	4.07391e-06	2.36418e-05	27.1835	16.0881	31.7611	18.1023	27.4849	50.1805	45.7346	62.7797	75.8662	46.8517	Muc2
ENSMUSG00000020890	-1.22065	0.00165051	0.00507642	7.76673	5.74576	7.17186	13.8429	7.58204	20.3112	25.5059	16.8002	24.1392	11.9115	Gucy2e
ENSMUSG00000024299	-1.22068	2.3559e-09	2.53544e-08	1347.53	875.654	1122.91	1340.64	1035.9	2320.25	3130.18	1656.15	3094.13	3133.51	Adamts10
ENSMUSG00000051747	-1.2208	0.00911333	0.022442	21556.6	16983.3	13147	3163.65	31061.7	64510.7	35534.1	43783.1	33043.2	23371.9	Ttn
ENSMUSG00000021071	-1.22126	0.00259261	0.00753242	11.6501	8.04406	19.4665	19.1672	12.3208	39.4276	37.819	11.4949	39.6573	37.3226	Trim9
ENSMUSG00000020159	-1.22196	2.1469e-08	1.95693e-07	125.562	120.661	188.517	172.504	227.461	322.589	429.202	294.445	495.717	408.96	Gabrp
ENSMUSG00000033209	-1.22287	6.66295e-16	1.79482e-14	845.279	758.44	630.099	955.163	874.778	1867.43	1981.54	1405.03	2125.12	2105.15	Ttc28
ENSMUSG00000053414	-1.22329	2.70139e-07	2.00554e-06	77.6673	59.7559	61.4731	90.5116	38.8579	163.684	182.939	106.991	149.146	161.202	Hunk
ENSMUSG00000039492	-1.22329	5.84138e-09	5.87711e-08	60.8394	95.3796	79.915	95.8358	90.9845	173.242	252.42	131.749	225.874	205.671	Ccdc27
ENSMUSG00000108137	-1.22491	0.000219956	0.000858699	3.88336	12.6407	11.2701	13.8429	13.2686	28.6746	28.1444	27.4108	29.3119	17.4701	Gm44053
ENSMUSG00000100783	-1.22497	0.0120646	0.028463	10.3556	6.89491	6.14731	6.38905	24.6416	33.4537	23.7468	38.9057	14.656	18.2642	2310047D07Rik
ENSMUSG00000024395	-1.2251	6.7823e-12	1.07658e-10	532.021	381.519	420.066	635.711	650.16	1439.7	1160.08	975.295	1268.17	1284.05	Lims2
ENSMUSG00000071181	-1.22582	0.00423873	0.0115455	7.76673	4.59661	14.3437	11.7133	20.8506	37.038	36.9395	26.5266	13.7939	26.9993	3830408C21Rik
ENSMUSG00000015852	-1.22618	0.0112952	0.0269615	1075.69	522.864	291.997	1353.41	300.438	1951.07	2104.67	506.658	1810.44	1917.74	Fcrls
ENSMUSG00000030089	-1.22628	1.43638e-07	1.12078e-06	308.08	217.19	252.04	284.313	518.422	946.262	698.333	711.798	696.59	648.777	Slc41a3
ENSMUSG00000021223	-1.22867	3.48068e-19	1.42125e-17	266.658	255.112	289.948	397.186	287.17	653.542	684.261	764.851	628.483	776.627	Papln
ENSMUSG00000036242	-1.22927	1.36553e-06	8.68088e-06	258.891	112.617	234.622	292.832	310.864	514.948	675.465	442.11	529.339	675.776	3632451O06Rik
ENSMUSG00000024529	-1.23069	8.5152e-05	0.000364176	4078.83	1164.09	3126.93	3814.26	2160.88	5386.05	9137.25	5743.01	5746	7650.33	Lox
ENSMUSG00000000094	-1.23127	0.0057106	0.014976	20.7113	31.0271	10.2455	9.58358	28.4326	77.6604	34.301	58.3586	21.5529	43.6753	Tbx4
ENSMUSG00000061723	-1.23193	0.00798633	0.0200756	36515.3	30291.7	22929.4	5197.49	48460.6	104801	61144.6	74988.1	60599	35276.2	Tnnt3
ENSMUSG00000063434	-1.23202	4.00853e-06	2.33449e-05	19.4168	42.5186	38.9329	33.0101	26.5371	86.0238	65.9634	49.5164	97.4191	79.4097	Sorcs3
ENSMUSG00000041540	-1.23222	0.00146597	0.00457668	77.6673	78.1423	53.2766	46.8531	68.2383	108.725	118.734	340.425	96.557	96.0857	Sox5
ENSMUSG00000010086	-1.23391	4.28919e-06	2.474e-05	12.9445	9.19322	26.6383	25.5562	21.7984	47.791	41.3371	48.6321	45.6921	46.0576	Rnf112
ENSMUSG00000040287	-1.23476	0.00441634	0.0119664	664.055	571.129	420.066	172.504	1213.13	2209.14	1286.73	1689.75	1150.06	822.684	Stac3
ENSMUSG00000027868	-1.23481	9.24877e-08	7.49537e-07	1822.59	957.244	1308.35	1361.93	2385.5	4175.74	3766.95	3647.41	3985.56	2868.28	Tbx15
ENSMUSG00000100291	-1.23521	0.0115728	0.0274972	7.76673	6.89491	5.12275	2.12968	8.52979	16.7268	7.91561	22.1055	16.3802	8.73507	2310069B03Rik
ENSMUSG00000020401	-1.23556	0.00107194	0.00347145	7.76673	6.89491	5.12275	8.51874	11.3731	19.1164	15.8312	13.2633	26.7256	19.0583	Fam71b
ENSMUSG00000029576	-1.23573	0.000221406	0.000862495	173.457	66.6508	144.462	218.293	241.677	418.171	453.828	206.908	441.403	470.105	Radil
ENSMUSG00000096257	-1.23703	6.46962e-05	0.000285625	56.956	29.878	25.6138	53.2421	50.231	94.3872	93.2283	58.3586	114.661	146.908	Ccer2
ENSMUSG00000085614	-1.23745	5.17229e-05	0.000234135	29.7725	37.922	33.8102	12.7781	27.4849	91.9977	65.9634	78.6956	49.1406	49.234	1700123M08Rik
ENSMUSG00000042109	-1.23803	7.28931e-05	0.000317006	11.6501	26.4305	12.2946	23.4265	15.1641	34.6485	36.9395	61.8954	37.071	38.9107	Csdc2
ENSMUSG00000006542	-1.23889	0.000559882	0.00195942	258.891	199.952	179.296	64.9554	226.513	630.841	517.153	489.858	266.394	289.845	Prkag3
ENSMUSG00000107585	-1.23906	0.00401111	0.0109885	23.3002	27.5797	17.4174	12.7781	52.1265	99.1663	87.0717	51.2848	37.071	42.0871	3300002P13Rik
ENSMUSG00000006800	-1.24028	0.000247794	0.000956617	3668.48	1997.23	3033.7	4030.43	2888.76	7055.15	8908.58	2370.6	8507.36	10055.6	Sulf2
ENSMUSG00000027499	-1.24044	0.000732279	0.00248564	1646.55	1292.8	952.832	581.404	2368.44	5237.89	2860.17	3283.11	2923.44	1862.95	Pkia
ENSMUSG00000008845	-1.24107	0.00299018	0.00852959	4058.11	1620.3	1756.08	4698.08	2408.24	7415.97	8830.3	1872.78	8115.96	8134.73	Cd163
ENSMUSG00000033327	-1.24202	0.000143731	0.000581886	12009.9	4643.72	8149.28	13107.1	12278.2	23483.3	27162.9	10709.7	27392.9	29961.3	Tnxb
ENSMUSG00000033400	-1.24522	8.76635e-06	4.72566e-05	1651.72	1622.6	1024.55	824.188	2140.98	4708.61	3584.89	3422.82	3346.73	2158.36	Agl
ENSMUSG00000097601	-1.24657	0.000539105	0.00189406	11.6501	11.4915	15.3683	8.51874	16.1118	20.3112	24.6263	51.2848	28.4498	25.4111	Gm26660
ENSMUSG00000083282	-1.2473	1.31407e-37	2.92795e-35	898.351	1013.55	907.752	1016.92	882.36	2025.14	2337.74	1957.66	2302.71	2574.46	Ctsf
ENSMUSG00000030768	-1.24732	5.26374e-11	7.3077e-10	484.126	275.797	344.249	527.097	411.326	937.898	1035.19	742.745	1019.88	1111.74	Disp1
ENSMUSG00000034209	-1.24812	1.87651e-13	3.68924e-12	86.7285	142.495	85.0377	92.6413	107.096	243.734	197.011	255.54	276.739	247.758	Rasl10a
ENSMUSG00000018339	-1.25038	0.000891332	0.00295604	19266.7	4956.29	9191.25	19674	11858.3	38690.4	41270.2	15162.6	30587.9	28798.7	Gpx3
ENSMUSG00000057337	-1.25138	1.37224e-07	1.07585e-06	148.862	175.82	244.868	176.764	155.432	366.796	343.01	675.545	319.845	442.312	Chst3
ENSMUSG00000097806	-1.25151	0.000621122	0.00214423	16.8279	28.7288	17.4174	13.8429	7.58204	21.5059	40.4576	38.0215	45.6921	52.4104	Gm6556
ENSMUSG00000052062	-1.25216	8.63346e-15	2.02623e-13	397.398	409.098	392.403	497.281	391.423	1006	1189.1	664.934	1019.88	1092.68	Pard3b
ENSMUSG00000044352	-1.25486	0.00674125	0.0173067	3.88336	51.7118	28.6874	20.232	17.0596	44.2067	51.8912	60.127	58.6239	75.4392	Sowaha
ENSMUSG00000035275	-1.25522	2.49809e-09	2.68048e-08	137.212	85.0373	100.406	132.04	91.9322	262.85	353.564	190.107	224.15	271.581	Raver2
ENSMUSG00000028943	-1.2556	2.79996e-13	5.37021e-12	117.795	116.064	144.462	141.624	126.999	328.563	288.48	217.518	316.397	395.46	Espn
ENSMUSG00000061535	-1.25697	0.000138204	0.000562285	256.302	119.512	181.346	313.064	209.454	503	474.937	233.434	574.169	794.097	C1qtnf7
ENSMUSG00000047749	-1.25752	1.49097e-09	1.66602e-08	243.357	164.329	183.395	277.924	148.798	440.872	569.044	368.72	468.129	582.867	Zc3hav1l
ENSMUSG00000031424	-1.25803	0.000131562	0.000538542	9.06118	13.7898	15.3683	15.9726	6.63428	35.8432	27.2649	21.2213	25.0014	36.5285	Kir3dl1
ENSMUSG00000097209	-1.26046	0.0115288	0.0274104	10.3556	13.7898	16.3928	10.6484	5.68653	17.9216	22.8673	61.8954	16.3802	16.676	AU022754
ENSMUSG00000015090	-1.26184	4.08635e-10	4.91015e-09	81.5506	67.8	121.922	91.5764	90.9845	219.839	256.818	151.202	253.462	209.642	Ptgds
ENSMUSG00000038170	-1.26239	0.00276085	0.00796989	9967.3	7308.61	4655.56	2445.94	13716.9	26975.6	17007.1	22445.9	15841.4	9116.23	Pde4dip
ENSMUSG00000004651	-1.2624	0.010313	0.0249201	9.06118	8.04406	15.3683	12.7781	0.947755	11.9477	21.9878	21.2213	26.7256	27.7934	Tyr
ENSMUSG00000048763	-1.26285	2.33769e-05	0.000114462	155.335	97.6779	96.3078	269.405	152.589	397.86	350.925	238.74	460.37	403.401	Hoxb3
ENSMUSG00000047419	-1.26345	0.0079166	0.0199273	3665.9	2949.87	1850.34	647.424	6012.56	11449.5	6639.44	8454.92	5787.38	3983.19	Cmya5
ENSMUSG00000029636	-1.26549	6.51785e-05	0.00028761	42.717	39.0712	25.6138	29.8156	15.1641	74.076	63.3249	111.412	51.727	62.7337	Wasf3
ENSMUSG00000042804	-1.26568	0.000206157	0.000809378	1722.92	710.176	1215.12	1891.16	1047.27	2715.72	4090.61	1328.1	3379.49	4321.48	Gpr153
ENSMUSG00000004415	-1.26663	0.00394158	0.0108375	12.9445	6.89491	9.22096	6.38905	23.6939	29.8694	21.9878	45.0953	17.2423	29.3816	Col26a1
ENSMUSG00000026042	-1.26685	0.000282425	0.00107242	12712.8	3647.41	8485.33	12772.8	7797.18	21032.8	27163.7	10525.8	22320.2	28242.1	Col5a2
ENSMUSG00000020916	-1.2679	0.00734185	0.0186602	6.47227	9.19322	11.2701	10.6484	19.9029	52.5701	23.7468	10.6106	22.415	31.7639	Krt36
ENSMUSG00000050821	-1.26793	1.81636e-16	5.17877e-15	194.168	180.417	206.959	248.108	272.953	632.036	562.008	488.09	550.892	430.4	Fam131a
ENSMUSG00000044807	-1.26857	1.77675e-15	4.55494e-14	152.746	122.959	140.363	192.736	160.171	401.444	412.491	284.719	342.26	413.724	Zfp354c
ENSMUSG00000044177	-1.26869	0.000255694	0.000983331	54.3671	24.1322	56.3503	33.0101	72.9771	119.477	122.252	182.149	69.8314	88.1447	Wfikkn2
ENSMUSG00000031298	-1.27	2.74557e-18	1.00715e-16	196.757	175.82	216.18	201.255	222.722	485.079	562.008	365.183	461.232	570.956	Adgrg2
ENSMUSG00000016349	-1.27009	0.00828112	0.0206976	3992.1	3371.61	2459.95	633.581	6852.27	13033.8	7737.07	9040.27	7467.65	4469.18	Eef1a2
ENSMUSG00000108884	-1.27089	0.0173786	0.0388564	3.88336	19.5356	8.19641	4.25937	11.3731	35.8432	15.8312	36.253	12.0696	15.0878	Gm45792
ENSMUSG00000086610	-1.27131	1.94014e-09	2.11703e-08	22.0057	24.1322	29.712	30.8804	40.7535	70.4917	66.8429	88.4221	63.7966	70.6746	Gm15408
ENSMUSG00000087336	-1.27162	0.0151731	0.0345718	3.88336	24.1322	6.14731	4.25937	6.63428	21.5059	26.3854	29.1793	15.5181	15.8819	Gm15860
ENSMUSG00000053552	-1.27191	9.35696e-13	1.65726e-11	36.2447	40.2203	54.3012	39.3992	31.2759	82.4395	96.7464	104.338	100.005	101.644	Ebf4
ENSMUSG00000046447	-1.27306	9.85463e-15	2.30384e-13	560.499	645.823	564.528	619.738	682.383	1422.98	1442.4	994.748	1762.17	1804.98	Camk2n1
ENSMUSG00000040752	-1.27451	0.00575718	0.0150822	9.06118	18.3864	12.2946	7.45389	14.2163	56.1544	19.3493	39.7899	20.6908	14.2937	Myh6
ENSMUSG00000041202	-1.27534	2.10879e-05	0.000104473	135.918	66.6508	103.48	95.8358	84.3502	246.124	316.624	101.685	244.841	266.022	Pla2g2d
ENSMUSG00000060176	-1.27648	0.00332911	0.00937928	5.17782	4.59661	3.07365	10.6484	6.63428	15.5321	18.4698	8.84221	14.656	15.8819	Kif27
ENSMUSG00000062296	-1.27657	0.000122778	0.000505451	18.1224	8.04406	36.8838	14.9078	24.6416	39.4276	52.7707	52.169	51.727	53.9986	Trank1
ENSMUSG00000025216	-1.27663	0.00549281	0.0144679	135.918	85.0373	81.9641	20.232	154.484	365.601	232.191	273.224	163.802	123.085	Lbx1
ENSMUSG00000067389	-1.27722	8.16096e-10	9.44766e-09	36.2447	26.4305	33.8102	26.6211	36.0147	70.4917	84.4332	57.4743	81.0389	91.3211	Gm17080
ENSMUSG00000052135	-1.27797	1.71988e-11	2.56109e-10	82.8451	129.854	108.602	102.225	157.327	329.758	223.396	321.856	281.05	258.876	Foxo6
ENSMUSG00000066687	-1.27926	1.46781e-05	7.56022e-05	1153.36	1265.22	2176.15	1911.39	2303.99	4068.21	4469.68	1970.93	5545.99	5331.57	Zbtb16
ENSMUSG00000066607	-1.28029	7.73419e-11	1.05348e-09	204.524	86.1864	169.051	181.023	185.76	409.808	375.552	405.857	416.402	400.225	6030419C18Rik
ENSMUSG00000029361	-1.28072	0.0113617	0.0270845	297.725	345.895	288.923	80.928	1005.57	1330.98	753.742	1331.64	685.382	806.008	Nos1
ENSMUSG00000096992	-1.28096	0.000252071	0.000970429	50.4837	40.2203	30.7365	28.7507	20.8506	65.7126	71.2405	70.7376	53.4512	150.878	Gm26788
ENSMUSG00000082361	-1.28107	6.5961e-09	6.56626e-08	481.537	667.657	1062.46	961.552	1078.54	1784.99	2172.4	1823.26	2216.5	2341	Btc
ENSMUSG00000110547	-1.28193	0.000338361	0.00125601	90.6118	85.0373	43.0311	33.0101	111.835	281.967	173.264	146.781	165.526	117.526	Gm29773
ENSMUSG00000023886	-1.28283	7.24844e-13	1.30559e-11	4373.96	2635.01	3070.58	4662.94	3121.9	7739.75	9884.84	8973.95	7317.64	9546.63	Smoc2
ENSMUSG00000074218	-1.28365	0.00518455	0.0137827	381.864	380.369	288.923	102.225	825.494	1461.21	587.514	1191.05	1012.12	567.779	Cox7a1
ENSMUSG00000043629	-1.28562	0.00417127	0.0113772	124.268	409.098	51.2275	133.105	147.85	530.48	390.503	249.35	458.646	480.429	1700019D03Rik
ENSMUSG00000028518	-1.28577	0.000318928	0.00119172	601.921	773.379	293.022	216.163	747.779	1896.11	1175.91	1340.48	1106.09	899.712	Prkaa2
ENSMUSG00000059891	-1.28701	0.022893	0.0491229	5.17782	1.14915	7.17186	5.32421	11.3731	4.7791	24.6263	17.6844	12.0696	15.0878	Tsks
ENSMUSG00000056133	-1.2882	7.1499e-05	0.00031177	34.9503	56.3085	87.0868	51.1124	78.6636	113.504	124.011	262.614	107.765	146.908	Gm9992
ENSMUSG00000019124	-1.28829	2.02294e-06	1.2482e-05	392.22	214.891	351.421	479.179	271.058	859.043	1014.08	445.647	820.734	1033.12	Scrn1
ENSMUSG00000098202	-1.28891	0.0156333	0.0354594	9.06118	6.89491	9.22096	13.8429	23.6939	59.7387	37.819	15.0318	31.8983	11.1174	B830012L14Rik
ENSMUSG00000086363	-1.29021	0.000609954	0.00210849	12.9445	17.2373	15.3683	31.9453	23.6939	63.3231	70.361	23.874	35.3468	56.3809	A330102I10Rik
ENSMUSG00000074505	-1.2907	0.0006586	0.00226063	16.8279	10.3424	6.14731	22.3617	12.3208	19.1164	25.5059	38.0215	41.3816	40.4989	Fat3
ENSMUSG00000033152	-1.29078	1.51145e-12	2.60044e-11	209.702	230.98	130.118	169.31	262.528	520.922	495.165	534.069	483.647	420.077	Podxl2
ENSMUSG00000058571	-1.29229	2.19435e-19	9.23162e-18	374.097	372.325	363.716	487.698	287.17	919.977	865.44	1084.05	837.115	907.653	Gpc6
ENSMUSG00000087057	-1.2935	0.00886329	0.02191	10.3556	17.2373	4.0982	9.58358	4.73877	16.7268	17.5902	12.3791	40.5195	23.8229	Gm11730
ENSMUSG00000042155	-1.29371	2.13733e-10	2.70952e-09	234.296	197.654	163.928	188.477	253.051	677.437	415.13	630.449	431.058	391.49	Klhl23
ENSMUSG00000041216	-1.29387	3.52174e-06	2.07307e-05	28.478	11.4915	13.3192	26.6211	17.0596	57.3492	41.3371	42.4426	52.5891	42.8812	Clvs1
ENSMUSG00000068263	-1.29495	1.01329e-06	6.6405e-06	64.7227	50.5627	45.0802	73.4741	50.231	152.931	140.722	69.8534	167.251	165.172	Efcc1
ENSMUSG00000027887	-1.29527	0.00497656	0.0132885	1834.24	1281.3	924.145	257.692	2470.8	5078.99	2902.39	3097.42	3374.32	2158.36	Sypl2
ENSMUSG00000021798	-1.29669	0.00863336	0.0214385	4500.82	3848.51	2193.56	727.287	8052.12	15327.8	7839.09	9819.27	8835.83	5647.62	Ldb3
ENSMUSG00000036395	-1.29674	0.000266063	0.00101843	623.927	229.83	361.666	1040.35	944.912	1653.57	1776.61	1483.72	1421.63	1529.43	Glb1l2
ENSMUSG00000076747	-1.30117	4.31302e-09	4.45062e-08	23.3002	27.5797	17.4174	20.232	28.4326	51.3753	52.7707	53.0532	70.6935	59.5573	Tcrg-V5
ENSMUSG00000051373	-1.30154	0.00033426	0.00124283	226.53	247.068	134.216	112.873	449.236	863.822	533.864	565.017	535.374	388.313	Plpp7
ENSMUSG00000085020	-1.30193	0.00546595	0.0144077	6.47227	6.89491	16.3928	3.19453	12.3208	29.8694	29.0239	27.4108	12.9317	14.2937	2310081O03Rik
ENSMUSG00000040037	-1.30221	2.83214e-05	0.000136305	80.2562	48.2644	92.2096	137.365	83.4024	166.074	261.215	124.675	232.771	304.139	Negr1
ENSMUSG00000043795	-1.30225	3.27656e-05	0.000155742	777.967	419.441	420.066	326.907	1038.74	1954.65	1445.92	1233.49	1537.15	1187.17	Prr33
ENSMUSG00000063821	-1.30253	0.001421	0.00445017	46.6004	87.3356	59.424	17.0375	63.4996	242.539	116.096	117.601	120.696	80.2038	Dupd1
ENSMUSG00000039007	-1.30309	6.42803e-07	4.40277e-06	998.024	453.915	739.726	840.16	817.912	1954.65	2248.03	983.253	2020.8	2291.76	Cpq
ENSMUSG00000041476	-1.30406	0.0153284	0.0348686	827.156	1092.84	668.007	85.1874	1612.13	2887.77	1832.9	2984.24	1465.6	1411.9	Smpx
ENSMUSG00000086283	-1.3044	0.000809585	0.00271587	47.8948	20.6847	51.2275	41.5288	18.9551	75.2708	118.734	38.9057	86.2116	124.673	2810433D01Rik
ENSMUSG00000003411	-1.30478	1.57746e-13	3.14585e-12	46.6004	40.2203	49.1784	68.1499	70.1339	131.425	121.373	154.739	137.076	137.379	Rab3b
ENSMUSG00000097294	-1.30613	0.000134924	0.000550306	24.5946	21.8339	23.5647	26.6211	26.5371	32.2589	36.9395	102.57	71.5556	60.3514	Gm26888
ENSMUSG00000024245	-1.30644	0.0115589	0.027471	14.239	20.6847	14.3437	21.2968	25.5894	22.7007	83.5537	11.4949	40.5195	79.4097	Tmem178
ENSMUSG00000039252	-1.30804	0.000885876	0.00293956	840.101	232.129	270.481	918.959	460.609	1869.82	1242.75	778.114	1425.08	1423.82	Lgi2
ENSMUSG00000030554	-1.31177	2.15107e-05	0.000106159	2630.33	1967.35	1299.13	1120.21	3231.84	7315.61	5139.87	5366.33	3956.25	3665.55	Synm
ENSMUSG00000020241	-1.31266	2.54874e-08	2.2806e-07	11168.6	4457.56	8042.72	11457.7	8853.93	21247.9	23419.7	17129.1	23607.3	23842	Col6a2
ENSMUSG00000046743	-1.31385	3.4485e-11	4.90841e-10	296.43	185.013	236.671	308.804	250.207	652.347	733.513	403.205	705.211	679.747	Fat4
ENSMUSG00000049493	-1.31455	0.000548973	0.00192348	25.8891	32.1763	62.4976	36.2046	30.3282	62.1283	88.8307	183.034	63.7966	68.2923	Pls1
ENSMUSG00000031994	-1.31457	0.000367505	0.00135251	64.7227	28.7288	47.1293	64.9554	40.7535	95.582	153.035	45.0953	157.767	159.613	Adamts8
ENSMUSG00000020695	-1.31483	1.97698e-05	9.86193e-05	2737.77	899.786	1571.66	2953.87	1749.56	4176.93	6165.38	3372.42	4889.92	6053.4	Mrc2
ENSMUSG00000038253	-1.31522	2.03089e-05	0.000101002	210.996	113.766	110.651	133.105	91.9322	352.459	445.913	360.762	149.146	331.932	Hoxa5
ENSMUSG00000086584	-1.31526	4.31155e-05	0.000199015	11.6501	17.2373	13.3192	19.1672	26.5371	47.791	39.5781	25.6424	48.2785	59.5573	Gm12002
ENSMUSG00000086749	-1.31551	0.00106596	0.00345395	2.58891	11.4915	8.19641	5.32421	6.63428	17.9216	19.3493	17.6844	11.2075	19.8524	Gm12037
ENSMUSG00000040963	-1.31562	0.000375841	0.00137897	42.717	14.939	26.6383	39.3992	40.7535	99.1663	108.18	32.7162	87.0737	82.5861	Asgr2
ENSMUSG00000047842	-1.31649	1.07054e-07	8.57573e-07	69.9005	58.6068	82.9886	69.2147	47.3877	179.216	182.059	88.4221	168.975	197.73	Diras2
ENSMUSG00000035775	-1.31687	0.000970846	0.0031829	32.3614	14.939	7.17186	38.3343	40.7535	78.8551	73.879	59.2428	48.2785	73.0569	Krt20
ENSMUSG00000026365	-1.31701	9.73232e-05	0.000410778	1703.5	852.671	1190.53	2237.23	1449.12	4567.62	4262.12	1361.7	4244.2	4084.04	Cfh
ENSMUSG00000041329	-1.31728	2.95197e-08	2.60779e-07	797.384	680.298	470.269	510.059	1065.28	2301.14	1798.6	1719.81	1590.6	1372.2	Atp1b2
ENSMUSG00000056900	-1.31776	0.00324977	0.00918156	1192.19	845.776	676.204	216.163	1594.12	3381.21	1872.48	3130.14	1393.18	1502.43	Usp13
ENSMUSG00000075410	-1.31832	0.00305312	0.00868853	37.5392	6.89491	12.2946	11.7133	27.4849	46.5962	69.4815	27.4108	50.8648	43.6753	Prcd
ENSMUSG00000046480	-1.32086	0.0105576	0.0254296	1071.81	751.545	465.146	247.043	2326.74	3989.35	1914.7	2824.2	2245.81	1174.47	Scn4b
ENSMUSG00000048826	-1.32235	0.000105574	0.000441371	152.746	253.963	103.48	167.18	91.9322	480.3	268.251	198.95	466.405	508.222	Dact2
ENSMUSG00000034488	-1.3227	5.67121e-07	3.92998e-06	34.9503	44.8169	53.2766	51.1124	24.6416	146.957	100.264	110.528	72.4177	93.7034	Edil3
ENSMUSG00000057716	-1.32363	0.00100647	0.00328535	10.3556	49.4135	12.2946	18.1023	19.9029	65.7126	62.4454	44.211	62.0724	41.293	Tmem178b
ENSMUSG00000020044	-1.32366	3.92519e-36	7.78482e-34	4601.79	3598	3935.3	4624.61	3522.8	10294.2	10000.1	8994.29	11041.1	10430.5	Timp3
ENSMUSG00000109337	-1.32549	0.000269617	0.00103072	7.76673	9.19322	6.14731	8.51874	7.58204	19.1164	28.1444	19.4529	14.656	16.676	Gm45047
ENSMUSG00000097317	-1.32669	0.0190113	0.0419765	36.2447	43.6678	35.8593	5.32421	83.4024	137.399	80.9151	185.686	58.6239	51.6163	Gm17281
ENSMUSG00000041020	-1.32765	0.00305937	0.00870494	10.3556	9.19322	10.2455	15.9726	18.9551	28.6746	19.3493	68.085	27.5877	19.8524	Map7d2
ENSMUSG00000083813	-1.32839	0.013783	0.0318387	6.47227	11.4915	10.2455	2.12968	8.52979	9.5582	13.1927	41.5584	15.5181	17.4701	Gm15502
ENSMUSG00000065564	-1.32976	0.0024547	0.00717447	5.17782	20.6847	8.19641	18.1023	23.6939	31.0641	27.2649	67.2008	27.5877	38.9107	Mirlet7b
ENSMUSG00000031097	-1.32996	0.00374365	0.0103771	14860.3	13535.9	9256.82	2462.98	21212.6	47041.9	27520.8	38175.3	25304.8	16136	Tnni2
ENSMUSG00000086794	-1.33264	0.000341338	0.00126654	6.47227	11.4915	9.22096	4.25937	9.47755	21.5059	23.7468	25.6424	12.9317	19.8524	Gm11642
ENSMUSG00000074575	-1.33502	4.3131e-06	2.4854e-05	20.7113	13.7898	16.3928	23.4265	21.7984	48.9858	43.0961	29.1793	56.8997	64.3218	Kcng1
ENSMUSG00000107458	-1.33526	0.000716463	0.00243654	10.3556	5.74576	8.19641	4.25937	9.47755	27.4798	21.9878	12.3791	19.8287	15.0878	Gm44040
ENSMUSG00000042985	-1.33568	1.10665e-06	7.19225e-06	50.4837	47.1152	92.2096	87.3171	75.8204	145.763	154.794	121.138	254.324	216.788	Upk3b
ENSMUSG00000041670	-1.33611	0.00295979	0.00845627	11.6501	9.19322	14.3437	20.232	8.52979	19.1164	52.7707	13.2633	32.7604	42.8812	Rims1
ENSMUSG00000029348	-1.33688	1.68716e-07	1.29795e-06	45.3059	35.6237	45.0802	80.928	64.4473	164.879	94.9873	119.37	156.905	152.467	Asphd2
ENSMUSG00000048814	-1.33887	1.34473e-05	6.96804e-05	37.5392	13.7898	26.6383	30.8804	28.4326	70.4917	70.361	37.1373	80.1768	88.1447	Lonrf2
ENSMUSG00000042686	-1.33905	0.000899852	0.00297991	799.973	676.851	481.539	193.801	1217.86	2498.27	1669.31	1813.54	1511.29	1034.71	Jph1
ENSMUSG00000049409	-1.33915	0.000843991	0.00281611	71.195	14.939	32.7856	37.2695	44.5445	109.919	94.9873	49.5164	92.2464	159.613	Prokr1
ENSMUSG00000028088	-1.33952	2.75935e-14	6.12556e-13	454.354	376.922	606.534	452.558	471.982	1219.87	1182.94	827.63	1277.66	1472.26	Fmo5
ENSMUSG00000038523	-1.34082	0.00350043	0.00980228	15.5335	1.14915	4.0982	9.58358	8.52979	25.0903	21.9878	15.916	17.2423	17.4701	1700003F12Rik
ENSMUSG00000055937	-1.34271	0.000352856	0.00130445	12.9445	13.7898	23.5647	10.6484	11.3731	22.7007	36.06	28.2951	32.7604	62.7337	Krt28
ENSMUSG00000106896	-1.34273	0.00112353	0.00361904	14.239	9.19322	16.3928	20.232	12.3208	27.4798	24.6263	74.2745	30.1741	26.9993	G630022F23Rik
ENSMUSG00000101210	-1.34561	0.00206277	0.00616577	10.3556	3.44746	8.19641	8.51874	9.47755	16.7268	26.3854	8.84221	20.6908	28.5875	Gm28720
ENSMUSG00000062282	-1.34704	0.000103724	0.000434542	10.3556	6.89491	10.2455	5.32421	8.52979	23.8955	24.6263	20.3371	21.5529	15.0878	Gm10113
ENSMUSG00000024998	-1.34705	7.07329e-11	9.67845e-10	357.269	204.549	172.125	345.009	307.073	678.632	744.947	625.144	786.25	688.482	Plce1
ENSMUSG00000028464	-1.34719	0.000534185	0.0018786	23639.3	20815.7	14803.7	7784	36892.3	87335.7	43039.8	60201.3	42985.1	30868.1	Tpm2
ENSMUSG00000018800	-1.35021	8.93889e-17	2.69781e-15	592.86	566.532	994.839	844.42	853.927	1851.9	1880.4	2146	1948.38	2002.71	Abca5
ENSMUSG00000090387	-1.35055	0.00164757	0.00507167	7.76673	4.59661	8.19641	3.19453	9.47755	27.4798	17.5902	15.0318	11.2075	15.0878	Gm17056
ENSMUSG00000026825	-1.35064	1.42089e-07	1.10918e-06	1496.39	751.545	1016.35	1850.7	1383.72	3243.81	3458.24	2084.11	3742.45	4044.34	Dnm1
ENSMUSG00000104213	-1.35345	0.000925494	0.00305195	28.478	18.3864	24.5892	19.1672	34.1192	89.6081	73.879	16.8002	66.3829	73.0569	Ighd
ENSMUSG00000025128	-1.35358	0.000812025	0.00272165	141.096	45.9661	112.701	146.948	79.6114	243.734	344.769	88.4221	281.05	385.931	Bhlhe22
ENSMUSG00000030693	-1.35393	0.00159711	0.00493318	1667.26	695.237	1554.24	1784.68	634.996	3775.49	3257.71	880.684	3269.14	5012.34	Klk10
ENSMUSG00000045246	-1.35409	1.28857e-06	8.24977e-06	34.9503	18.3864	65.5713	38.3343	49.2832	117.088	90.5898	125.559	98.2812	100.056	Kcng4
ENSMUSG00000025185	-1.3552	0.00026681	0.00102107	691.239	267.752	400.599	539.875	343.087	653.542	892.705	2362.64	867.289	958.475	Loxl4
ENSMUSG00000024471	-1.35557	0.0111801	0.0267186	2097.02	2016.76	925.169	398.251	4731.19	9345.53	3700.99	4934.84	5065.79	2975.48	Myot
ENSMUSG00000111122	-1.35677	1.29794e-05	6.74689e-05	11.6501	8.04406	7.17186	15.9726	11.3731	28.6746	22.8673	34.4846	27.5877	25.4111	Gm5949
ENSMUSG00000026185	-1.35711	1.41837e-12	2.45905e-11	13562	10812.4	11342.8	11820.8	12582.4	29151.3	33913.1	17723.3	35095.9	38126.2	Igfbp5
ENSMUSG00000030592	-1.35721	0.00359124	0.0100085	12598.9	9186.32	6926.99	2156.31	18761.8	39100.2	23303.6	31175	20469.2	13101	Ryr1
ENSMUSG00000025255	-1.35805	2.68869e-07	1.99858e-06	214.879	93.0813	158.805	240.654	292.856	513.753	540.9	579.164	416.402	516.163	Zfhx4
ENSMUSG00000044345	-1.35893	2.8023e-16	7.82909e-15	3227.08	2500.56	2991.69	3529.95	2958.89	6443.42	9414.3	5734.17	7952.16	9461.66	Marveld1
ENSMUSG00000069170	-1.35939	3.67109e-12	6.00688e-11	25.8891	43.6678	47.1293	28.7507	36.9624	105.14	85.3127	82.2325	105.178	93.7034	Adgrv1
ENSMUSG00000105731	-1.35986	0.0131135	0.0305265	7.76673	9.19322	6.14731	3.19453	17.0596	34.6485	28.1444	30.0635	11.2075	8.73507	Gm43063
ENSMUSG00000085083	-1.35988	0.0211962	0.0460626	6.47227	12.6407	13.3192	9.58358	4.73877	7.16865	19.3493	60.127	13.7939	19.0583	Gm11615
ENSMUSG00000086514	-1.36051	0.000290152	0.00109783	20.7113	10.3424	7.17186	9.58358	14.2163	39.4276	41.3371	16.8002	33.6225	26.9993	Gm11747
ENSMUSG00000020038	-1.36202	7.84811e-40	2.28456e-37	349.503	347.044	304.292	333.296	285.274	763.461	843.452	727.714	924.188	893.359	Cry1
ENSMUSG00000097325	-1.3629	6.31221e-06	3.51831e-05	102.262	74.6949	99.3814	122.457	78.6636	258.071	258.577	96.38	310.362	304.139	Gm16897
ENSMUSG00000057606	-1.36387	1.19366e-06	7.69401e-06	54.3671	40.2203	85.0377	39.3992	86.2457	112.309	218.119	148.549	159.491	149.29	Colq
ENSMUSG00000032243	-1.36393	3.92378e-05	0.000183083	297.725	118.363	181.346	282.183	301.386	741.955	633.249	257.308	742.282	665.453	Itga11
ENSMUSG00000020098	-1.36703	1.54725e-07	1.19952e-06	40.1281	40.2203	56.3503	54.3069	41.7012	129.036	144.24	61.0112	124.145	142.937	Pcbd1
ENSMUSG00000055027	-1.36711	0.00397542	0.0109123	1246.56	1090.55	699.768	219.357	2163.72	4415.89	2445.04	3173.47	2332.89	1615.19	Smyd1
ENSMUSG00000045114	-1.36827	2.36147e-06	1.44083e-05	20.7113	17.2373	26.6383	26.6211	20.8506	62.1283	69.4815	30.0635	56.8997	71.4687	Prrt2
ENSMUSG00000038540	-1.36975	0.000135237	0.000551333	9.06118	6.89491	9.22096	9.58358	6.63428	15.5321	17.5902	29.1793	18.1044	25.4111	Tmc3
ENSMUSG00000038594	-1.37136	1.77776e-07	1.36358e-06	45.3059	18.3864	15.3683	24.4914	26.5371	69.2969	73.879	67.2008	62.9345	59.5573	Cep85l
ENSMUSG00000071103	-1.37368	1.64975e-14	3.76895e-13	47.8948	96.5288	63.5222	76.6686	82.4547	158.905	195.252	212.213	203.459	183.436	1700029J07Rik
ENSMUSG00000045326	-1.37376	0.00122235	0.00389563	27.1835	12.6407	35.8593	21.2968	42.649	80.0499	87.0717	22.1055	93.1085	80.9979	Fndc7
ENSMUSG00000097960	-1.3746	1.0573e-05	5.60747e-05	53.0726	29.878	30.7365	20.232	57.813	129.036	82.6742	84.001	126.731	75.4392	A330074K22Rik
ENSMUSG00000036437	-1.37517	6.07484e-09	6.09104e-08	130.74	79.2915	92.2096	155.467	147.85	426.535	306.95	223.708	335.363	281.11	Npy1r
ENSMUSG00000026692	-1.3765	0.00150128	0.00466996	12.9445	3.44746	4.0982	11.7133	9.47755	15.5321	21.1083	17.6844	34.4846	18.2642	Fmo4
ENSMUSG00000030255	-1.37684	6.96414e-09	6.91738e-08	1238.79	651.569	815.543	827.382	1620.66	3095.66	2740.56	2254.76	2661.35	2634.81	Sspn
ENSMUSG00000015850	-1.38	1.49201e-18	5.62166e-17	1342.35	1303.14	1260.2	1476.94	1480.39	4098.08	3475.83	2347.61	4196.78	3746.55	Adamtsl4
ENSMUSG00000055421	-1.38153	0.000116074	0.000480592	16.8279	9.19322	10.2455	19.1672	23.6939	21.5059	42.2166	58.3586	37.071	46.8517	Pcdh9
ENSMUSG00000091712	-1.3816	0.00149184	0.00465102	89.3174	72.3966	29.712	41.5288	180.073	275.993	189.975	290.024	164.664	157.231	Sec14l5
ENSMUSG00000068617	-1.382	0.000514965	0.00182094	34.9503	62.0542	51.2275	46.8531	33.1714	96.7768	74.7585	262.614	72.4177	88.1447	Efcab1
ENSMUSG00000041144	-1.38355	0.00018624	0.000736957	5.17782	13.7898	12.2946	3.19453	7.58204	23.8955	21.9878	23.874	22.415	18.2642	Dnah7b
ENSMUSG00000040170	-1.38374	3.74687e-10	4.54154e-09	405.164	959.542	788.904	619.738	995.143	1800.53	1965.71	1943.52	1994.94	2133.74	Fmo2
ENSMUSG00000079235	-1.38586	0.000447976	0.00161154	7.76673	16.0881	7.17186	15.9726	9.47755	20.3112	22.8673	28.2951	50.8648	24.617	Ccdc13
ENSMUSG00000078125	-1.38906	0.00204281	0.0061203	5.17782	10.3424	5.12275	5.32421	3.79102	20.3112	21.9878	14.1475	9.48328	11.9115	Gm10916
ENSMUSG00000026940	-1.38948	3.29229e-05	0.000156407	7.76673	8.04406	11.2701	14.9078	18.9551	28.6746	27.2649	46.8637	26.7256	32.558	Ccdc183
ENSMUSG00000024172	-1.39377	0.00480867	0.012886	6.47227	2.2983	14.3437	10.6484	2.84326	10.753	21.9878	16.8002	24.1392	22.2347	St6gal2
ENSMUSG00000001119	-1.39482	1.57765e-09	1.75221e-08	12628.7	5437.79	8898.22	12632.2	9328.75	23490.5	28145.3	19115.1	28045.5	29854.1	Col6a1
ENSMUSG00000017300	-1.39621	0.00434	0.0117929	6564.18	6378.94	4004.97	1051	11508.6	22977.9	13906.8	20307	12428.3	8048.17	Tnnc2
ENSMUSG00000022773	-1.39628	6.81228e-25	4.97765e-23	68.6061	71.2474	88.1114	70.2796	90.0367	183.995	203.167	191.876	234.496	212.024	Ypel1
ENSMUSG00000034205	-1.39839	2.1963e-06	1.34734e-05	2737.77	1000.91	1491.75	2546.04	1888.88	5304.8	5928.79	2822.43	5163.21	6257.48	Loxl2
ENSMUSG00000098708	-1.39883	5.70386e-07	3.94927e-06	19.4168	5.74576	19.4665	17.0375	15.1641	44.2067	34.301	44.211	43.9679	36.5285	Gm27252
ENSMUSG00000106777	-1.39992	0.00247752	0.00723416	20.7113	8.04406	5.12275	13.8429	5.68653	32.2589	39.5781	12.3791	26.7256	27.7934	Gm43150
ENSMUSG00000066361	-1.40012	0.000102338	0.000429433	709.361	180.417	470.269	723.028	692.809	1524.53	1780.13	749.819	1472.49	1799.42	Serpina3c
ENSMUSG00000087523	-1.40026	3.87012e-08	3.36779e-07	75.0784	88.4847	52.2521	77.7335	130.79	281.967	203.167	271.456	205.184	161.996	Gm12319
ENSMUSG00000097079	-1.4005	0.00714703	0.0182163	11.6501	11.4915	6.14731	4.25937	20.8506	57.3492	29.9034	22.9897	22.415	12.7055	Gm26604
ENSMUSG00000101872	-1.40206	1.24296e-10	1.63473e-09	54.3671	48.2644	47.1293	42.5937	22.7461	130.23	117.855	97.2643	99.1433	119.909	Gm29237
ENSMUSG00000019768	-1.40247	3.59708e-05	0.000169637	526.843	188.461	258.187	511.124	430.281	1154.15	1328.06	467.753	946.603	1164.94	Esr1
ENSMUSG00000020475	-1.40314	0.00413003	0.0112769	2895.69	2945.28	1580.88	533.486	5871.34	10929.8	6697.49	7720.13	7209.88	4012.57	Pgam2
ENSMUSG00000034353	-1.40395	2.94115e-08	2.5995e-07	397.398	306.824	331.954	243.849	613.197	1265.27	846.97	1216.69	831.942	852.86	Ramp1
ENSMUSG00000011305	-1.40623	0.0032514	0.0091833	50.4837	42.5186	37.9084	29.8156	160.171	308.252	116.975	157.391	156.043	115.144	Plin5
ENSMUSG00000028167	-1.40811	6.94981e-08	5.7669e-07	94.4952	51.7118	82.9886	124.587	77.7159	243.734	277.926	137.054	217.253	269.199	Bdh2
ENSMUSG00000040950	-1.40855	2.40465e-05	0.000117377	1417.43	663.061	960.004	1860.28	1078.54	3181.69	3741.45	1325.45	3380.36	4243.65	Mgl2
[truncated: 560 more rows]
