# Supplementary material for: Anaplasma phagocytophilum Transmission Activates Immune Pathways While Repressing Wound Healing in the Skin
Source: Life (Basel). 2022 Nov 24;12(12):1965. doi: 10.3390/life12121965 (PMC9781593; doi:10.3390/life12121965)
Supplement: Supplementary file 1 [file life-12-01965-s001.zip › Supplementary file S7. Differentially regulate genes (DEGs) shared during response to tick feeding and Anaplasma phagocytophilum transmission compared to intact skin..xlsx]

## Sheet: Sheet1
	Supplemental file 7. Differentially regulated genes (DEGs) shared during response to tick feeding and Anaplasma phag-ocytophilum transmission compared to intact skin
	*Red shared upregulated genes between tick damage and Anaplasma phagocytophilum transmission.
	*Green shared downregulated genes between tick damage and Anaplasma phagocytophilum transmission.
	Upregulated genes intact skin v Anaplasma transmission				Upregulated genes intact skin v tick feeding				Downregulated genes intact skin v Anaplasma transmission				Downregulated genes intact skin v tick feeding
	Gene name	ID	log2FoldChange		Gene name	ID	log2FoldChange		Gene name	ID	log2FoldChange		Gene name	ID	log2FoldChange
	Acod1	ENSMUSG00000022126	8.98501		Reg3g	ENSMUSG00000030017	8.49887		Ccr8	ENSMUSG00000042262	-1.00024		Adgrg2	ENSMUSG00000031298	-1.00378
	Gm15056	ENSMUSG00000082976	8.46809		Cxcl5	ENSMUSG00000029371	6.91476		C030005K06Rik	ENSMUSG00000086600	-1.00132		Kcp	ENSMUSG00000059022	-1.00389
	Gm5483	ENSMUSG00000079597	8.07542		Krt6b	ENSMUSG00000023041	6.82969		Nynrin	ENSMUSG00000075592	-1.00152		B4galnt2	ENSMUSG00000013418	-1.00437
	Gm5416	ENSMUSG00000094733	8.05623		Reg1	ENSMUSG00000059654	6.59062		Tmc5	ENSMUSG00000030650	-1.00154		Gata6	ENSMUSG00000005836	-1.00439
	Cxcl2	ENSMUSG00000058427	8.04326		Lce3b	ENSMUSG00000042031	6.46499		Agbl2	ENSMUSG00000040812	-1.00186		Has2os	ENSMUSG00000086541	-1.00459
	Krt6b	ENSMUSG00000023041	7.85379		Saa3	ENSMUSG00000040026	6.40646		Slit3	ENSMUSG00000056427	-1.00239		Gm11816	ENSMUSG00000086233	-1.00466
	Cxcl5	ENSMUSG00000029371	7.79751		BC100530	ENSMUSG00000071561	6.34956		Gm20535	ENSMUSG00000092373	-1.00258		Gm6556	ENSMUSG00000097806	-1.00504
	Slfn4	ENSMUSG00000000204	7.78106		Gm5416	ENSMUSG00000094733	6.32212		Vash2	ENSMUSG00000037568	-1.005		Actn3	ENSMUSG00000006457	-1.00603
	Ly6c2	ENSMUSG00000022584	7.69861		Saa2	ENSMUSG00000057465	6.02245		Mlxipl	ENSMUSG00000005373	-1.00539		Epha10	ENSMUSG00000028876	-1.00626
	Clec4e	ENSMUSG00000030142	7.68611		Sprr2a3	ENSMUSG00000074445	6.01912		Gm37313	ENSMUSG00000104097	-1.00569		Clec3b	ENSMUSG00000025784	-1.00696
	Gzmb	ENSMUSG00000015437	7.59085		Fgf23	ENSMUSG00000000182	6.0027		Cd248	ENSMUSG00000056481	-1.00649		Adamts6	ENSMUSG00000046169	-1.00944
	Il24	ENSMUSG00000026420	7.5094		BC117090	ENSMUSG00000079594	5.94397		Aldh3a1	ENSMUSG00000019102	-1.00687		Ppp1r3a	ENSMUSG00000042717	-1.01133
	Gm4841	ENSMUSG00000068606	7.46841		Sprr2f	ENSMUSG00000050635	5.85272		Ccng1	ENSMUSG00000020326	-1.00703		Gabre	ENSMUSG00000031340	-1.01424
	BC100530	ENSMUSG00000071561	7.33728		Lce3f	ENSMUSG00000068885	5.78627		Rnase4	ENSMUSG00000021876	-1.00728		Ccdc183	ENSMUSG00000026940	-1.01663
	Saa3	ENSMUSG00000040026	7.32163		Stfa2	ENSMUSG00000022902	5.76804		Glis2	ENSMUSG00000014303	-1.00747		Gdf10	ENSMUSG00000021943	-1.0186
	Chil3	ENSMUSG00000040809	7.27528		Msx3	ENSMUSG00000025469	5.66457		Pipox	ENSMUSG00000017453	-1.00928		Lonrf1	ENSMUSG00000039633	-1.01861
	I830127L07Rik	ENSMUSG00000102051	7.25872		Sprr2a2	ENSMUSG00000068893	5.66413		Slc47a1	ENSMUSG00000010122	-1.00935		Gm13667	ENSMUSG00000084791	-1.02031
	Mmp1b	ENSMUSG00000041620	7.18652		Chil3	ENSMUSG00000040809	5.61957		Ksr2	ENSMUSG00000025658	-1.01019		Btc	ENSMUSG00000082361	-1.0208
	BC117090	ENSMUSG00000079594	7.1722		Stfa1	ENSMUSG00000071562	5.51433		Robo2	ENSMUSG00000052516	-1.01035		Dpyd	ENSMUSG00000033308	-1.02154
	Sprr2f	ENSMUSG00000050635	7.15384		Sprr2a1	ENSMUSG00000078664	5.46189		Cutal	ENSMUSG00000026870	-1.01204		Miat	ENSMUSG00000097767	-1.02156
	Ifit1bl1	ENSMUSG00000079339	7.04071		S100a8	ENSMUSG00000056054	5.4564		Gpha2	ENSMUSG00000024784	-1.01221		Vtcn1	ENSMUSG00000051076	-1.02322
	Uox	ENSMUSG00000028186	7.03349		Lce3a	ENSMUSG00000054325	5.45153		Lamb2	ENSMUSG00000052911	-1.0125		Adamtsl2	ENSMUSG00000036040	-1.02619
	Cngb3	ENSMUSG00000056494	7.02027		Gm9733	ENSMUSG00000078783	5.424		Tgm7	ENSMUSG00000079103	-1.01338		Mir133a-2	ENSMUSG00000065460	-1.02755
	Reg3g	ENSMUSG00000030017	6.93251		2610528A11Rik	ENSMUSG00000096001	5.31661		Pcdhb9	ENSMUSG00000051242	-1.01344		A830036E02Rik	ENSMUSG00000084890	-1.02756
	Stfa1	ENSMUSG00000071562	6.92023		Tnfsf4	ENSMUSG00000026700	5.29926		Inca1	ENSMUSG00000057054	-1.01346		Atp13a5	ENSMUSG00000048939	-1.02796
	A630012P03Rik	ENSMUSG00000055110	6.88733		S100a9	ENSMUSG00000056071	5.28419		Gpr173	ENSMUSG00000056679	-1.01393		Aldh1a1	ENSMUSG00000053279	-1.02943
	Ccl4	ENSMUSG00000018930	6.83755		Sprr1b	ENSMUSG00000048455	5.20928		Slc6a18	ENSMUSG00000021612	-1.01417		Sectm1b	ENSMUSG00000039364	-1.03092
	Ankrd1	ENSMUSG00000024803	6.80277		Uox	ENSMUSG00000028186	5.18845		Gm47640	ENSMUSG00000111681	-1.01445		Ddit4l	ENSMUSG00000046818	-1.03115
	Sell	ENSMUSG00000026581	6.73184		Saa1	ENSMUSG00000074115	5.06527		Prkcg	ENSMUSG00000078816	-1.0146		Cybrd1	ENSMUSG00000027015	-1.03141
	S100a8	ENSMUSG00000056054	6.73035		Stfa3	ENSMUSG00000054905	4.78891		Sox6os	ENSMUSG00000030664	-1.0155		Myh4	ENSMUSG00000057003	-1.03142
	Cd300lf	ENSMUSG00000047798	6.71754		Trem1	ENSMUSG00000042265	4.78347		Gpr27	ENSMUSG00000072875	-1.01606		Mir99a	ENSMUSG00000065530	-1.03205
	Gm9733	ENSMUSG00000078783	6.71488		Lce3e	ENSMUSG00000074433	4.76153		Cdk15	ENSMUSG00000026023	-1.01662		Gm15777	ENSMUSG00000085269	-1.03259
	Sprr2a2	ENSMUSG00000068893	6.67385		Gm5150	ENSMUSG00000078780	4.75198		Pnck	ENSMUSG00000002012	-1.01687		Fndc7	ENSMUSG00000045326	-1.03307
	Stfa2	ENSMUSG00000022902	6.67023		Sprr2e	ENSMUSG00000055030	4.74452		Unc79	ENSMUSG00000021198	-1.01689		Tfcp2l1	ENSMUSG00000026380	-1.0345
	Saa2	ENSMUSG00000057465	6.59618		Marco	ENSMUSG00000026390	4.70852		Gm15777	ENSMUSG00000085269	-1.01701		Camk2n1	ENSMUSG00000046447	-1.03472
	Trem1	ENSMUSG00000042265	6.56572		Gsdmc	ENSMUSG00000079025	4.65193		Epdr1	ENSMUSG00000002808	-1.01811		Fgf14	ENSMUSG00000025551	-1.03548
	2610528A11Rik	ENSMUSG00000096001	6.52851		Clec4d	ENSMUSG00000030144	4.59612		Arhgef9	ENSMUSG00000025656	-1.01818		Krt28	ENSMUSG00000055937	-1.03609
	Gm6545	ENSMUSG00000111118	6.52565		Rnase2a	ENSMUSG00000047222	4.57341		Tmem198	ENSMUSG00000051703	-1.01849		Otop3	ENSMUSG00000018862	-1.03703
	Lce3b	ENSMUSG00000042031	6.4912		Sprr2d	ENSMUSG00000042212	4.57197		Scn2b	ENSMUSG00000070304	-1.01871		Tmem25	ENSMUSG00000002032	-1.03916
	Sprr2a3	ENSMUSG00000074445	6.45241		Krt16	ENSMUSG00000053797	4.53301		Shisa3	ENSMUSG00000050010	-1.01922		Lmod1	ENSMUSG00000048096	-1.03934
	Cdhr1	ENSMUSG00000021803	6.45168		Cxcl2	ENSMUSG00000058427	4.52923		Cadm3	ENSMUSG00000005338	-1.01966		Ky	ENSMUSG00000035606	-1.03964
	4930430E12Rik	ENSMUSG00000085295	6.41934		Cdhr1	ENSMUSG00000021803	4.5112		Gm10441	ENSMUSG00000106807	-1.02029		A530013C23Rik	ENSMUSG00000006462	-1.04062
	Csf3	ENSMUSG00000038067	6.41563		Lce3d	ENSMUSG00000043472	4.45558		Gm14403	ENSMUSG00000094786	-1.02071		Gm17970	ENSMUSG00000103230	-1.04205
	Ms4a4c	ENSMUSG00000024675	6.38922		Cd300lf	ENSMUSG00000047798	4.4343		Srgap1	ENSMUSG00000020121	-1.02089		Tmem266	ENSMUSG00000032313	-1.04321
	Cxcl3	ENSMUSG00000029379	6.37807		Cbln1	ENSMUSG00000031654	4.37335		Il17rd	ENSMUSG00000040717	-1.02136		Abca5	ENSMUSG00000018800	-1.04429
	S100a9	ENSMUSG00000056071	6.36231		Mcpt8	ENSMUSG00000022157	4.36442		Hoga1	ENSMUSG00000025176	-1.02142		Rnf165	ENSMUSG00000025427	-1.04441
	Clec4d	ENSMUSG00000030144	6.33834		Disp2	ENSMUSG00000040035	4.35991		Fhod3	ENSMUSG00000034295	-1.02173		Papln	ENSMUSG00000021223	-1.04457
	F830016B08Rik	ENSMUSG00000090942	6.27074		Il6	ENSMUSG00000025746	4.33625		Prima1	ENSMUSG00000041669	-1.02328		Nctc1	ENSMUSG00000087090	-1.04626
	Fpr1	ENSMUSG00000045551	6.21543		Clec4e	ENSMUSG00000030142	4.31658		Slc25a4	ENSMUSG00000031633	-1.02385		Tcrg-V5	ENSMUSG00000076747	-1.04667
	Ifng	ENSMUSG00000055170	6.18757		Ankrd1	ENSMUSG00000024803	4.27492		AI464131	ENSMUSG00000046312	-1.02458		Speer5-ps1	ENSMUSG00000091358	-1.0467
	Trem3	ENSMUSG00000041754	6.15123		Acod1	ENSMUSG00000022126	4.23165		E530011L22Rik	ENSMUSG00000097820	-1.02509		Gm11730	ENSMUSG00000087057	-1.04807
	Fpr2	ENSMUSG00000052270	6.14881		Adamts4	ENSMUSG00000006403	4.20088		Plk5	ENSMUSG00000035486	-1.02573		Gpr1	ENSMUSG00000046856	-1.04853
	Treml2	ENSMUSG00000071068	6.12619		Cxcl3	ENSMUSG00000029379	4.05114		Adcy1	ENSMUSG00000020431	-1.02663		A630014C17Rik	ENSMUSG00000086395	-1.04962
	Gm5150	ENSMUSG00000078780	6.12025		Gdf3	ENSMUSG00000030117	4.0461		Rsph10b	ENSMUSG00000075569	-1.02698		Pm20d1	ENSMUSG00000042251	-1.05028
	Cxcl10	ENSMUSG00000034855	6.06855		Prg4	ENSMUSG00000006014	4.03849		Gm13301	ENSMUSG00000096862	-1.02713		Kcnj12	ENSMUSG00000042529	-1.05087
	Ly6i	ENSMUSG00000022586	6.0088		Mmp13	ENSMUSG00000050578	4.01592		Smarcd3	ENSMUSG00000028949	-1.02752		Gm29237	ENSMUSG00000101872	-1.05217
	Sprr1b	ENSMUSG00000048455	5.99137		Chrng	ENSMUSG00000026253	3.95316		Aldh1a7	ENSMUSG00000024747	-1.02755		Car14	ENSMUSG00000038526	-1.05266
	Gm20234	ENSMUSG00000111713	5.94698		Tdh	ENSMUSG00000021953	3.84841		Gm42517	ENSMUSG00000105867	-1.02764		Adam3	ENSMUSG00000031553	-1.05737
	Fgf23	ENSMUSG00000000182	5.93079		Il1b	ENSMUSG00000027398	3.80339		Aff3	ENSMUSG00000037138	-1.02826		Gm10605	ENSMUSG00000097974	-1.05825
	Sprr2a1	ENSMUSG00000078664	5.8987		Il21r	ENSMUSG00000030745	3.8002		Lurap1l	ENSMUSG00000048706	-1.02836		Gm38057	ENSMUSG00000102143	-1.06155
	Saa1	ENSMUSG00000074115	5.88685		Gsdmc2	ENSMUSG00000056293	3.7939		Obscn	ENSMUSG00000061462	-1.02881		Gm15551	ENSMUSG00000086679	-1.06213
	Phf11a	ENSMUSG00000044703	5.85466		Cxcr2	ENSMUSG00000026180	3.78001		Cdnf	ENSMUSG00000039496	-1.03166		Mturn	ENSMUSG00000038065	-1.06258
	Fcgr4	ENSMUSG00000059089	5.85457		Cd177	ENSMUSG00000052212	3.77961		D630003M21Rik	ENSMUSG00000037813	-1.03226		Mirg	ENSMUSG00000097391	-1.06397
	Il6	ENSMUSG00000025746	5.8483		P4ha3	ENSMUSG00000051048	3.76831		AW822252	ENSMUSG00000085998	-1.03228		Rasl10a	ENSMUSG00000034209	-1.06637
	Gm11597	ENSMUSG00000084257	5.84062		Cxcl1	ENSMUSG00000029380	3.76825		Zfp784	ENSMUSG00000043290	-1.03237		Cep85l	ENSMUSG00000038594	-1.06665
	Isg15	ENSMUSG00000035692	5.82549		Sprr2h	ENSMUSG00000046259	3.75867		Lonrf1	ENSMUSG00000039633	-1.03248		Rian	ENSMUSG00000097451	-1.06826
	Stfa3	ENSMUSG00000054905	5.78286		Lcn2	ENSMUSG00000026822	3.75143		Evc	ENSMUSG00000029122	-1.03284		Ctsk	ENSMUSG00000028111	-1.06882
	Il1b	ENSMUSG00000027398	5.7749		Sell	ENSMUSG00000026581	3.66464		Tspyl4	ENSMUSG00000039485	-1.03309		Gm37969	ENSMUSG00000102577	-1.07015
	Ifi214	ENSMUSG00000070501	5.75074		Klk13	ENSMUSG00000054046	3.64053		Tns2	ENSMUSG00000037003	-1.03357		Slc4a4	ENSMUSG00000060961	-1.07102
	Sprr2e	ENSMUSG00000055030	5.71265		Dsg1c	ENSMUSG00000034774	3.60984		Pla2g2e	ENSMUSG00000028751	-1.03381		Trpm3	ENSMUSG00000052387	-1.07151
	B430306N03Rik	ENSMUSG00000043740	5.70218		Idi2	ENSMUSG00000033520	3.6029		Teddm2	ENSMUSG00000045968	-1.03393		Fmo2	ENSMUSG00000040170	-1.07262
	Oas3	ENSMUSG00000032661	5.69315		I830127L07Rik	ENSMUSG00000102051	3.60072		Srpx	ENSMUSG00000090084	-1.03449		Irf4	ENSMUSG00000021356	-1.07404
	Ccl5	ENSMUSG00000035042	5.65965		Sprr2i	ENSMUSG00000042157	3.53742		Col16a1	ENSMUSG00000040690	-1.03543		Pla2g2e	ENSMUSG00000028751	-1.0764
	Ubd	ENSMUSG00000035186	5.64042		Sirpb1c	ENSMUSG00000074677	3.48265		Selenop	ENSMUSG00000064373	-1.03563		Smco1	ENSMUSG00000046345	-1.07879
	Rsad2	ENSMUSG00000020641	5.63826		Nts	ENSMUSG00000019890	3.45976		Speg	ENSMUSG00000026207	-1.03606		Apba2	ENSMUSG00000030519	-1.07915
	Mmp13	ENSMUSG00000050578	5.63589		Tmprss11b	ENSMUSG00000035861	3.45345		Kcnt1	ENSMUSG00000058740	-1.03622		Rnf112	ENSMUSG00000010086	-1.08021
	Ccl3	ENSMUSG00000000982	5.58133		Timp1	ENSMUSG00000001131	3.41015		Gm17552	ENSMUSG00000097233	-1.03654		Gsta3	ENSMUSG00000025934	-1.08106
	Cd177	ENSMUSG00000052212	5.57767		Fpr1	ENSMUSG00000045551	3.40899		Gm32200	ENSMUSG00000103114	-1.03717		Lama2	ENSMUSG00000019899	-1.08318
	Stfa2l1	ENSMUSG00000059657	5.57222		Osm	ENSMUSG00000058755	3.40465		F13a1	ENSMUSG00000039109	-1.03754		Tchh	ENSMUSG00000052415	-1.08386
	Cxcl11	ENSMUSG00000060183	5.55327		Gm5414	ENSMUSG00000064232	3.3873		Pcdhb10	ENSMUSG00000045657	-1.03782		Myoz3	ENSMUSG00000049173	-1.08637
	Slpi	ENSMUSG00000017002	5.54203		Chil1	ENSMUSG00000064246	3.27917		Fap	ENSMUSG00000000392	-1.03833		Adamtsl4	ENSMUSG00000015850	-1.08779
	Reg1	ENSMUSG00000059654	5.49945		Fcgr4	ENSMUSG00000059089	3.2592		Slc9a3	ENSMUSG00000036123	-1.03864		Tmem238l	ENSMUSG00000085683	-1.08832
	Chrng	ENSMUSG00000026253	5.49896		Fpr2	ENSMUSG00000052270	3.24561		Epha10	ENSMUSG00000028876	-1.03865		Tcfl5	ENSMUSG00000038932	-1.08836
	Sprr2i	ENSMUSG00000042157	5.49201		Ms4a4c	ENSMUSG00000024675	3.23487		Gm45051	ENSMUSG00000108435	-1.03868		4933406C10Rik	ENSMUSG00000097494	-1.09307
	Mx1	ENSMUSG00000000386	5.46113		Ly6c2	ENSMUSG00000022584	3.23112		Fam124a	ENSMUSG00000035184	-1.0388		Aldh3a1	ENSMUSG00000019102	-1.0939
	Sprr2d	ENSMUSG00000042212	5.44913		Slpi	ENSMUSG00000017002	3.22342		Rtn4r	ENSMUSG00000043811	-1.03915		Gm48007	ENSMUSG00000110905	-1.09419
	Krt16	ENSMUSG00000053797	5.42965		Mmp10	ENSMUSG00000047562	3.20306		Gm45470	ENSMUSG00000109674	-1.03945		1700029J07Rik	ENSMUSG00000071103	-1.09502
	Lce3f	ENSMUSG00000068885	5.40999		Cemip	ENSMUSG00000052353	3.18841		Lynx1	ENSMUSG00000022594	-1.04007		Rab3b	ENSMUSG00000003411	-1.09583
	Klra2	ENSMUSG00000030187	5.38711		Ccl7	ENSMUSG00000035373	3.16639		Gm42748	ENSMUSG00000105742	-1.0409		Edn2	ENSMUSG00000028635	-1.09623
	Tnfsf4	ENSMUSG00000026700	5.33064		Bcl2a1a	ENSMUSG00000102037	3.15784		8430408G22Rik	ENSMUSG00000048489	-1.04127		Gm12473	ENSMUSG00000086043	-1.09729
	Phf11b	ENSMUSG00000091649	5.30716		Gzmb	ENSMUSG00000015437	3.15671		Cd96	ENSMUSG00000022657	-1.04148		Il31ra	ENSMUSG00000050377	-1.09732
	Gzma	ENSMUSG00000023132	5.25682		B430306N03Rik	ENSMUSG00000043740	3.15624		Klhl35	ENSMUSG00000035298	-1.04184		Otof	ENSMUSG00000062372	-1.09763
	Gm18445	ENSMUSG00000103588	5.24186		Treml2	ENSMUSG00000071068	3.10661		0610012D04Rik	ENSMUSG00000089755	-1.04221		Klk10	ENSMUSG00000030693	-1.098
	Cxcl1	ENSMUSG00000029380	5.2331		Klk6	ENSMUSG00000050063	3.04723		Ubtd2	ENSMUSG00000044949	-1.04282		Serpina3e-ps	ENSMUSG00000091553	-1.09965
	Sirpb1c	ENSMUSG00000074677	5.22977		Ccl2	ENSMUSG00000035385	3.03274		Frs3os	ENSMUSG00000086930	-1.0436		Fcamr	ENSMUSG00000026415	-1.10071
	Ifi213	ENSMUSG00000073491	5.2127		Tarm1	ENSMUSG00000053338	3.02758		Colec12	ENSMUSG00000036103	-1.04379		Pcdh10	ENSMUSG00000049100	-1.1012
	Gsdmc	ENSMUSG00000079025	5.21243		Sh2d5	ENSMUSG00000045349	3.00741		0610033M10Rik	ENSMUSG00000108236	-1.04413		Engase	ENSMUSG00000033857	-1.1014
	Oasl1	ENSMUSG00000041827	5.20775		Fam167b	ENSMUSG00000050493	2.98481		Rnf182	ENSMUSG00000044164	-1.04433		Rcan2	ENSMUSG00000039601	-1.10325
	Cd300e	ENSMUSG00000048498	5.191		Raet1d	ENSMUSG00000078452	2.97522		Dbndd1	ENSMUSG00000031970	-1.04546		Adcy1	ENSMUSG00000020431	-1.10333
	Gimap7	ENSMUSG00000043931	5.16706		Bcl2a1b	ENSMUSG00000089929	2.94535		Serpina3h	ENSMUSG00000041449	-1.04563		Gm45743	ENSMUSG00000110540	-1.10417
	Ccl2	ENSMUSG00000035385	5.14184		Ppbp	ENSMUSG00000029372	2.94288		A530016L24Rik	ENSMUSG00000043122	-1.04651		Cntfr	ENSMUSG00000028444	-1.10622
	Il21r	ENSMUSG00000030745	5.09412		Serpine1	ENSMUSG00000037411	2.94189		Mpp3	ENSMUSG00000052373	-1.04706		Foxo6	ENSMUSG00000052135	-1.10761
	Mmp10	ENSMUSG00000047562	5.09258		Teddm3	ENSMUSG00000090356	2.9415		Cacna1a	ENSMUSG00000034656	-1.04765		Bcan	ENSMUSG00000004892	-1.10762
	Irf7	ENSMUSG00000025498	5.06115		Eomes	ENSMUSG00000032446	2.91784		Htr1d	ENSMUSG00000070687	-1.04795		Hsd17b13	ENSMUSG00000034528	-1.10952
	Nos2	ENSMUSG00000020826	5.01639		Ccl3	ENSMUSG00000000982	2.88085		Pbld2	ENSMUSG00000020072	-1.0484		Krt32	ENSMUSG00000046095	-1.11228
	Gbp10	ENSMUSG00000105096	5.01262		Tcf23	ENSMUSG00000006642	2.82858		Pyroxd2	ENSMUSG00000060224	-1.04847		Tpbgl	ENSMUSG00000096606	-1.11417
	Marco	ENSMUSG00000026390	5.00034		Gpr84	ENSMUSG00000063234	2.81609		Gm45738	ENSMUSG00000108101	-1.04895		Acss3	ENSMUSG00000035948	-1.1151
	Ccl12	ENSMUSG00000035352	4.99911		Trem2	ENSMUSG00000023992	2.81247		Pcdhga3	ENSMUSG00000104346	-1.04903		Gm15635	ENSMUSG00000085095	-1.11548
	Slfn1	ENSMUSG00000078763	4.96326		Ubd	ENSMUSG00000035186	2.80148		Wdr27	ENSMUSG00000046991	-1.04938		Gm43909	ENSMUSG00000108126	-1.11566
	Gm44165	ENSMUSG00000107480	4.94432		Klra2	ENSMUSG00000030187	2.79446		Apcdd1	ENSMUSG00000071847	-1.04995		Mmp2	ENSMUSG00000031740	-1.11636
	Ifi44	ENSMUSG00000028037	4.94078		Ocstamp	ENSMUSG00000027670	2.7845		Mamstr	ENSMUSG00000042918	-1.05054		Gm38123	ENSMUSG00000103080	-1.11713
	Gdf3	ENSMUSG00000030117	4.932		Mup15	ENSMUSG00000096674	2.77232		Gm44974	ENSMUSG00000108476	-1.0511		Fam107a	ENSMUSG00000021750	-1.1172
	Il27	ENSMUSG00000044701	4.91797		Rrad	ENSMUSG00000031880	2.76212		Skint10	ENSMUSG00000048766	-1.05197		5430431A17Rik	ENSMUSG00000108322	-1.11732
	Ifi206	ENSMUSG00000037849	4.88324		Serpinb3a	ENSMUSG00000044594	2.76079		Tbx3	ENSMUSG00000018604	-1.05211		Tet1	ENSMUSG00000047146	-1.11765
	Olfr56	ENSMUSG00000040328	4.83294		Mcemp1	ENSMUSG00000013974	2.76058		Mfsd4b1	ENSMUSG00000038522	-1.0527		P2rx2	ENSMUSG00000029503	-1.11973
	Eomes	ENSMUSG00000032446	4.81284		Pdcd1lg2	ENSMUSG00000016498	2.74433		Mucl1	ENSMUSG00000060311	-1.05286		Gm11723	ENSMUSG00000087486	-1.12086
	2010005H15Rik	ENSMUSG00000095620	4.79625		Slfn4	ENSMUSG00000000204	2.73924		Il1r2	ENSMUSG00000026073	-1.0532		Gm45884	ENSMUSG00000109836	-1.12129
	Tgtp1	ENSMUSG00000078922	4.78773		Ccl4	ENSMUSG00000018930	2.73352		Ppp1r12b	ENSMUSG00000073557	-1.05347		Lrrc38	ENSMUSG00000028584	-1.12251
	Ccl7	ENSMUSG00000035373	4.73303		Gjb2	ENSMUSG00000046352	2.69918		Mir99a	ENSMUSG00000065530	-1.05404		Gm26888	ENSMUSG00000097294	-1.12613
	A530040E14Rik	ENSMUSG00000072109	4.69823		Sirpb1a	ENSMUSG00000095788	2.68042		Fam227a	ENSMUSG00000042564	-1.05412		Slc23a1	ENSMUSG00000024354	-1.12625
	Ifit1	ENSMUSG00000034459	4.69319		Jakmip2	ENSMUSG00000024502	2.64661		Slc6a4	ENSMUSG00000020838	-1.05476		Kcnj8	ENSMUSG00000030247	-1.13017
	A530064D06Rik	ENSMUSG00000043939	4.66038		Cd300c	ENSMUSG00000058728	2.62736		Pik3ip1	ENSMUSG00000034614	-1.05623		Gm11747	ENSMUSG00000086514	-1.13232
	Fcgr1	ENSMUSG00000015947	4.65319		F10	ENSMUSG00000031444	2.61626		Npr3	ENSMUSG00000022206	-1.05644		Ace	ENSMUSG00000020681	-1.13341
	Fasl	ENSMUSG00000000817	4.65305		Treml4	ENSMUSG00000051682	2.61273		Slc12a5	ENSMUSG00000017740	-1.05727		Dpep1	ENSMUSG00000019278	-1.13506
	Lcn2	ENSMUSG00000026822	4.64721		Gm26737	ENSMUSG00000097467	2.60136		Tmem132c	ENSMUSG00000034324	-1.05751		Gm17224	ENSMUSG00000092085	-1.13585
	Trim30b	ENSMUSG00000052749	4.62313		Klra17	ENSMUSG00000014543	2.60058		Anks6	ENSMUSG00000066191	-1.0578		Abca8a	ENSMUSG00000041828	-1.13598
	Sct	ENSMUSG00000038580	4.59754		NA	ENSMUSG00000089855	2.55481		Fcnaos	ENSMUSG00000052403	-1.05888		Tyrp1	ENSMUSG00000005994	-1.13669
	Gsdmc2	ENSMUSG00000056293	4.59473		Ccr5	ENSMUSG00000079227	2.54192		Abi3bp	ENSMUSG00000035258	-1.05888		Aanat	ENSMUSG00000020804	-1.13675
	Lce3d	ENSMUSG00000043472	4.56868		Epyc	ENSMUSG00000019936	2.51989		Stra6	ENSMUSG00000032327	-1.05931		Hoxc5	ENSMUSG00000022485	-1.13734
	Apol9b	ENSMUSG00000068246	4.5647		Gjb6	ENSMUSG00000040055	2.51388		Asb12	ENSMUSG00000031204	-1.05946		Cutal	ENSMUSG00000026870	-1.139
	Gm12185	ENSMUSG00000048852	4.54384		Tnc	ENSMUSG00000028364	2.49984		Ctnna3	ENSMUSG00000060843	-1.05947		5430419D17Rik	ENSMUSG00000006204	-1.13929
	Cxcr2	ENSMUSG00000026180	4.51067		Gm45518	ENSMUSG00000110368	2.47506		P2rx6	ENSMUSG00000022758	-1.06037		Csrnp3	ENSMUSG00000044647	-1.13959
	Ido1	ENSMUSG00000031551	4.50975		Ifng	ENSMUSG00000055170	2.46912		Phtf2	ENSMUSG00000039987	-1.06046		Cyp3a13	ENSMUSG00000029727	-1.13976
	Adamts4	ENSMUSG00000006403	4.49852		Elf3	ENSMUSG00000003051	2.46593		Eif5a2	ENSMUSG00000050192	-1.06083		Tdo2	ENSMUSG00000028011	-1.14059
	Sprr2h	ENSMUSG00000046259	4.49062		Nrg1	ENSMUSG00000062991	2.46314		Rarb	ENSMUSG00000017491	-1.06185		Mirlet7b	ENSMUSG00000065564	-1.14103
	Ifit3b	ENSMUSG00000062488	4.4679		Car4	ENSMUSG00000000805	2.45888		Adamts17	ENSMUSG00000058145	-1.06194		Gm27252	ENSMUSG00000098708	-1.14106
	Sirpb1a	ENSMUSG00000095788	4.46723		Spp1	ENSMUSG00000029304	2.44642		Cyp2b19	ENSMUSG00000066704	-1.06238		Gpr17	ENSMUSG00000052229	-1.14365
	Tarm1	ENSMUSG00000053338	4.46157		Pdcd1	ENSMUSG00000026285	2.44287		Elfn2	ENSMUSG00000043460	-1.06414		Pla2g2d	ENSMUSG00000041202	-1.14473
	Treml4	ENSMUSG00000051682	4.45949		Tmprss11g	ENSMUSG00000079451	2.44157		Hcn4	ENSMUSG00000032338	-1.0652		Wnt10b	ENSMUSG00000022996	-1.14605
	Ifit3	ENSMUSG00000074896	4.45771		Dnah6	ENSMUSG00000052861	2.43885		Cyp2t4	ENSMUSG00000078787	-1.06616		Ptgfr	ENSMUSG00000028036	-1.14753
	Tdh	ENSMUSG00000021953	4.45451		Myog	ENSMUSG00000026459	2.42918		Gm10369	ENSMUSG00000072573	-1.06685		Gm15860	ENSMUSG00000087336	-1.15073
	Ch25h	ENSMUSG00000050370	4.45348		Fcgr1	ENSMUSG00000015947	2.42017		Ephx4	ENSMUSG00000033805	-1.06687		0610031O16Rik	ENSMUSG00000099146	-1.15309
	Apol9a	ENSMUSG00000057346	4.4424		4732465J04Rik	ENSMUSG00000101517	2.4149		Grem2	ENSMUSG00000050069	-1.06826		Hils1	ENSMUSG00000038994	-1.16052
	Cxcl9	ENSMUSG00000029417	4.42276		Mmp8	ENSMUSG00000005800	2.41284		Cldn14	ENSMUSG00000047109	-1.06831		Chrm1	ENSMUSG00000032773	-1.16092
	Oas1g	ENSMUSG00000066861	4.41097		Msln	ENSMUSG00000063011	2.4126		Nr3c2	ENSMUSG00000031618	-1.06843		Fhl3	ENSMUSG00000032643	-1.16116
	Gm18752	ENSMUSG00000103105	4.36201		Sirpb1b	ENSMUSG00000095028	2.40506		Ntrk3	ENSMUSG00000059146	-1.06861		Gm8424	ENSMUSG00000081194	-1.16208
	Gm13822	ENSMUSG00000087477	4.35215		Gm525	ENSMUSG00000072553	2.40319		Gm11636	ENSMUSG00000086105	-1.07036		Pcolce2	ENSMUSG00000015354	-1.16793
	Mx2	ENSMUSG00000023341	4.34721		Tlr13	ENSMUSG00000033777	2.40053		Tnfrsf11b	ENSMUSG00000063727	-1.07043		Gm28609	ENSMUSG00000101102	-1.17105
	Sh2d5	ENSMUSG00000045349	4.29624		Bach2os	ENSMUSG00000086150	2.40039		Mmp16	ENSMUSG00000028226	-1.07162		Gm12963	ENSMUSG00000085517	-1.17143
	Sirpb1b	ENSMUSG00000095028	4.2935		Mup17	ENSMUSG00000096688	2.39674		Fam19a3	ENSMUSG00000055865	-1.07238		Kcng1	ENSMUSG00000074575	-1.17689
	Gm15931	ENSMUSG00000081723	4.28782		Gzma	ENSMUSG00000023132	2.39008		Zfpm2	ENSMUSG00000022306	-1.07316		1810010D01Rik	ENSMUSG00000109305	-1.17811
	Peak1os	ENSMUSG00000097111	4.28214		Fcer1a	ENSMUSG00000005339	2.37655		Col24a1	ENSMUSG00000028197	-1.07374		Aff2	ENSMUSG00000031189	-1.18036
	Ifi209	ENSMUSG00000043263	4.277		Gm26807	ENSMUSG00000097484	2.36787		Mmrn1	ENSMUSG00000054641	-1.07407		Slc27a2	ENSMUSG00000027359	-1.18064
	Nlrp3	ENSMUSG00000032691	4.24924		2610318N02Rik	ENSMUSG00000049916	2.3636		Bcan	ENSMUSG00000004892	-1.07469		Sparc	ENSMUSG00000018593	-1.18257
	Oas1a	ENSMUSG00000052776	4.24341		Gadl1	ENSMUSG00000056880	2.35415		Pax7	ENSMUSG00000028736	-1.07471		Rho	ENSMUSG00000030324	-1.18529
	Tmprss11b	ENSMUSG00000035861	4.24254		Nlrp3	ENSMUSG00000032691	2.3508		Fras1	ENSMUSG00000034687	-1.07559		Frs3os	ENSMUSG00000086930	-1.18558
	Elf3	ENSMUSG00000003051	4.23598		Slfn1	ENSMUSG00000078763	2.34805		Tlr5	ENSMUSG00000079164	-1.07585		Cyp2e1	ENSMUSG00000025479	-1.18558
	Cd69	ENSMUSG00000030156	4.21486		Msr1	ENSMUSG00000025044	2.33459		Eya4	ENSMUSG00000010461	-1.0759		Sowaha	ENSMUSG00000044352	-1.18789
	Klk13	ENSMUSG00000054046	4.19828		Ptx3	ENSMUSG00000027832	2.33058		BC026762	ENSMUSG00000108413	-1.07602		Fyb2	ENSMUSG00000078612	-1.18796
	Spic	ENSMUSG00000004359	4.19583		Ccr1	ENSMUSG00000025804	2.32774		Kcnf1	ENSMUSG00000051726	-1.07672		Serpinb9b	ENSMUSG00000021403	-1.18828
	Ptx3	ENSMUSG00000027832	4.19341		Ms4a6d	ENSMUSG00000024679	2.32642		Rtn2	ENSMUSG00000030401	-1.07749		Galnt5	ENSMUSG00000026828	-1.189
	Gjb2	ENSMUSG00000046352	4.17751		Depdc1b	ENSMUSG00000021697	2.32415		Gm38160	ENSMUSG00000102775	-1.078		Gm8584	ENSMUSG00000091557	-1.18908
	Timp1	ENSMUSG00000001131	4.16587		Gbx1	ENSMUSG00000067724	2.32373		Gucy2g	ENSMUSG00000055523	-1.0781		Lingo1	ENSMUSG00000049556	-1.1901
	Zbp1	ENSMUSG00000027514	4.16483		Bcl2a1d	ENSMUSG00000099974	2.30924		Klhl10	ENSMUSG00000001558	-1.0786		Gm13584	ENSMUSG00000087539	-1.19135
	Pydc3	ENSMUSG00000066677	4.16361		Olfr56	ENSMUSG00000040328	2.30863		Gm25184	ENSMUSG00000088378	-1.07876		Vstm2b	ENSMUSG00000039257	-1.19727
	Myog	ENSMUSG00000026459	4.14702		Gm12354	ENSMUSG00000086071	2.30554		Gm10125	ENSMUSG00000063087	-1.07895		Prkg2	ENSMUSG00000029334	-1.20015
	Hsh2d	ENSMUSG00000062007	4.12583		Oas3	ENSMUSG00000032661	2.29964		Stc2	ENSMUSG00000020303	-1.07923		Slc9a3	ENSMUSG00000036123	-1.20053
	Osm	ENSMUSG00000058755	4.1094		Gm35986	ENSMUSG00000105837	2.28343		Wipf3	ENSMUSG00000086040	-1.07959		Ptgds	ENSMUSG00000015090	-1.20061
	Gm45418	ENSMUSG00000109729	4.08504		Ntrk1	ENSMUSG00000028072	2.28147		Gm38079	ENSMUSG00000104367	-1.0805		Kcnip2	ENSMUSG00000025221	-1.20095
	Ccr5	ENSMUSG00000079227	4.07778		F7	ENSMUSG00000031443	2.27454		Pln	ENSMUSG00000038583	-1.08056		Gm44750	ENSMUSG00000108750	-1.20214
	AA467197	ENSMUSG00000033213	4.06784		Ccr7	ENSMUSG00000037944	2.27257		Mkrn2os	ENSMUSG00000068011	-1.08107		F730311O21Rik	ENSMUSG00000100658	-1.20647
	Slc15a3	ENSMUSG00000024737	4.05907		H2-Q10	ENSMUSG00000067235	2.26925		Ppp1r3c	ENSMUSG00000067279	-1.08128		Chpf	ENSMUSG00000032997	-1.20663
	Pdcd1	ENSMUSG00000026285	4.05147		Hmgb1-ps5	ENSMUSG00000083822	2.26363		Gm10561	ENSMUSG00000097649	-1.08146		Vipr1	ENSMUSG00000032528	-1.20973
	Prg4	ENSMUSG00000006014	4.04998		BC035044	ENSMUSG00000090164	2.25514		Abcb4	ENSMUSG00000042476	-1.08153		Pglyrp4	ENSMUSG00000042250	-1.21307
	Prm1	ENSMUSG00000022501	4.03422		Slamf6	ENSMUSG00000015314	2.24748		Speer5-ps1	ENSMUSG00000091358	-1.08184		Skint2	ENSMUSG00000034359	-1.21365
	Lce3e	ENSMUSG00000074433	4.02411		Kif2c	ENSMUSG00000028678	2.24061		Klf12	ENSMUSG00000072294	-1.08227		Col3a1	ENSMUSG00000026043	-1.21446
	Oasl2	ENSMUSG00000029561	4.02344		Csf3r	ENSMUSG00000028859	2.24033		Acsl6	ENSMUSG00000020333	-1.08252		Kazald1	ENSMUSG00000025213	-1.21533
	Cmpk2	ENSMUSG00000020638	4.01613		Slc7a11	ENSMUSG00000027737	2.2199		Fxyd7	ENSMUSG00000036578	-1.08273		Il12a	ENSMUSG00000027776	-1.21632
	Hck	ENSMUSG00000003283	4.00898		Bex6	ENSMUSG00000075269	2.21872		Mlip	ENSMUSG00000032355	-1.08306		Gm42944	ENSMUSG00000104918	-1.21962
	Gm12250	ENSMUSG00000082292	4.00133		Igfl3	ENSMUSG00000066756	2.21455		Plscr4	ENSMUSG00000032377	-1.0841		Gm16897	ENSMUSG00000097325	-1.22031
	Ifit2	ENSMUSG00000045932	4.0007		Mymk	ENSMUSG00000009214	2.20742		Ndrg4	ENSMUSG00000036564	-1.08484		Hoxc6	ENSMUSG00000001661	-1.22083
	Mmp8	ENSMUSG00000005800	3.99069		Gprc5a	ENSMUSG00000046733	2.20632		Smim1	ENSMUSG00000078350	-1.08484		2210411M09Rik	ENSMUSG00000085563	-1.22089
	Bcl2a1a	ENSMUSG00000102037	3.98875		Gpr65	ENSMUSG00000021886	2.20624		Eya1	ENSMUSG00000025932	-1.08588		Uckl1os	ENSMUSG00000010492	-1.22142
	Gpr84	ENSMUSG00000063234	3.979		Btnl2	ENSMUSG00000024340	2.20079		Krt222	ENSMUSG00000035849	-1.08591		Tbx3os1	ENSMUSG00000087516	-1.22397
	Gm18853	ENSMUSG00000098934	3.96596		Pimreg	ENSMUSG00000020808	2.19442		Fkbp7	ENSMUSG00000002732	-1.08675		Gm44415	ENSMUSG00000108195	-1.22684
	Dsg1c	ENSMUSG00000034774	3.96056		Ccl12	ENSMUSG00000035352	2.19344		Ptger3	ENSMUSG00000040016	-1.08753		Ntn5	ENSMUSG00000070564	-1.22703
	Disp2	ENSMUSG00000040035	3.95949		Gm13010	ENSMUSG00000086845	2.18601		Col14a1	ENSMUSG00000022371	-1.09153		Adrb1	ENSMUSG00000035283	-1.22723
	Sprr2g	ENSMUSG00000046203	3.94628		Tlr1	ENSMUSG00000044827	2.18587		Adamts14	ENSMUSG00000059901	-1.09194		Gm15519	ENSMUSG00000083443	-1.22767
	Ms4a4b	ENSMUSG00000056290	3.92254		Aif1	ENSMUSG00000024397	2.18386		Trat1	ENSMUSG00000030775	-1.09349		Necab3	ENSMUSG00000027489	-1.23582
	Fam26f	ENSMUSG00000046031	3.91978		A530040E14Rik	ENSMUSG00000072109	2.17236		Panx2	ENSMUSG00000058441	-1.09447		Angptl1	ENSMUSG00000033544	-1.23591
	Ankrd66	ENSMUSG00000096140	3.89359		Gm8093	ENSMUSG00000087052	2.1714		Gm13688	ENSMUSG00000083284	-1.09495		C1qtnf6	ENSMUSG00000022440	-1.23927
	Scimp	ENSMUSG00000057135	3.87301		Upp1	ENSMUSG00000020407	2.17057		Arsg	ENSMUSG00000020604	-1.09687		Prrt2	ENSMUSG00000045114	-1.24308
	Tgtp2	ENSMUSG00000078921	3.86997		Ccnb2	ENSMUSG00000032218	2.16285		Sgca	ENSMUSG00000001508	-1.09688		4930570G19Rik	ENSMUSG00000085084	-1.24774
	Gm17749	ENSMUSG00000111818	3.8592		Phf11a	ENSMUSG00000044703	2.16136		Dact1	ENSMUSG00000044548	-1.09703		Per1	ENSMUSG00000020893	-1.2548
	Nrg1	ENSMUSG00000062991	3.85245		Ankrd66	ENSMUSG00000096140	2.14558		2810032G03Rik	ENSMUSG00000037735	-1.09939		Scara5	ENSMUSG00000022032	-1.25546
	Phf11d	ENSMUSG00000068245	3.84509		Gpr176	ENSMUSG00000040133	2.13925		Epm2a	ENSMUSG00000055493	-1.10026		Gm26788	ENSMUSG00000096992	-1.25554
	Serpinb3a	ENSMUSG00000044594	3.84201		Clec12a	ENSMUSG00000053063	2.13408		Thrsp	ENSMUSG00000035686	-1.10087		Gm37303	ENSMUSG00000103133	-1.25662
	Tlr13	ENSMUSG00000033777	3.81432		Clec4n	ENSMUSG00000023349	2.13375		Gm15674	ENSMUSG00000087691	-1.10105		Tnmd	ENSMUSG00000031250	-1.25826
	Mcemp1	ENSMUSG00000013974	3.81127		Gm6545	ENSMUSG00000111118	2.12642		Sh3pxd2a	ENSMUSG00000053617	-1.10126		Gm36879	ENSMUSG00000110616	-1.25848
	8030451A03Rik	ENSMUSG00000073821	3.80312		Atp6v0d2	ENSMUSG00000028238	2.1127		Pkd1	ENSMUSG00000032855	-1.10134		Gm16031	ENSMUSG00000087690	-1.26358
	C130026I21Rik	ENSMUSG00000052477	3.79018		A530064D06Rik	ENSMUSG00000043939	2.11225		Trim71	ENSMUSG00000079259	-1.10168		Hlf	ENSMUSG00000003949	-1.2645
	Gm8093	ENSMUSG00000087052	3.78287		Slc15a3	ENSMUSG00000024737	2.10968		Cox8b	ENSMUSG00000025488	-1.10178		Adamts2	ENSMUSG00000036545	-1.26486
	Teddm3	ENSMUSG00000090356	3.77991		Isg15	ENSMUSG00000035692	2.10604		Nrxn2	ENSMUSG00000033768	-1.10187		Gm45527	ENSMUSG00000109618	-1.26697
	BC147527	ENSMUSG00000094796	3.77614		Tnfrsf9	ENSMUSG00000028965	2.10461		Alpk3	ENSMUSG00000038763	-1.1019		Gm9989	ENSMUSG00000056023	-1.26776
	Ddx4	ENSMUSG00000021758	3.71953		Klra8	ENSMUSG00000089727	2.10401		Gm44415	ENSMUSG00000108195	-1.10197		Upk3b	ENSMUSG00000042985	-1.26809
	Gm5414	ENSMUSG00000064232	3.70947		Ifit1bl1	ENSMUSG00000079339	2.09508		5830418P13Rik	ENSMUSG00000086236	-1.10285		Gm43608	ENSMUSG00000106036	-1.27258
	Rtp4	ENSMUSG00000033355	3.70585		Fgr	ENSMUSG00000028874	2.08727		Fitm1	ENSMUSG00000022215	-1.10361		Dpp6	ENSMUSG00000061576	-1.27262
	Nppb	ENSMUSG00000029019	3.69899		Mup11	ENSMUSG00000073834	2.08708		Edn2	ENSMUSG00000028635	-1.10417		Sorcs3	ENSMUSG00000063434	-1.2742
	Tnc	ENSMUSG00000028364	3.69553		Ska1	ENSMUSG00000036223	2.0793		Pde4d	ENSMUSG00000021699	-1.10478		Car8	ENSMUSG00000041261	-1.27665
	Prok2	ENSMUSG00000030069	3.67943		Tfec	ENSMUSG00000029553	2.0781		Rad9b	ENSMUSG00000038569	-1.10676		2410137M14Rik	ENSMUSG00000064308	-1.28183
	Ms4a6d	ENSMUSG00000024679	3.67924		Ccl17	ENSMUSG00000031780	2.07803		Lrrc15	ENSMUSG00000052316	-1.1075		Gm11571	ENSMUSG00000087581	-1.28234
	Bst2	ENSMUSG00000046718	3.66686		Ly6i	ENSMUSG00000022586	2.07581		Myhas	ENSMUSG00000085348	-1.10796		Aebp1	ENSMUSG00000020473	-1.28625
	Dhx58	ENSMUSG00000017830	3.66354		Lair1	ENSMUSG00000055541	2.07226		Ccdc170	ENSMUSG00000019767	-1.10874		Greb1l	ENSMUSG00000042942	-1.28666
	Serpine1	ENSMUSG00000037411	3.66261		Gm15448	ENSMUSG00000074419	2.06479		A530013C23Rik	ENSMUSG00000006462	-1.10915		Fndc1	ENSMUSG00000071984	-1.28992
	Igtp	ENSMUSG00000078853	3.65321		Cd300e	ENSMUSG00000048498	2.05205		Gm16576	ENSMUSG00000087543	-1.10917		Gm29477	ENSMUSG00000101258	-1.29303
	Tcf23	ENSMUSG00000006642	3.64896		Birc5	ENSMUSG00000017716	2.05095		Trdn	ENSMUSG00000019787	-1.10942		Mmp27	ENSMUSG00000070323	-1.29449
	Gm15448	ENSMUSG00000074419	3.64448		Cep55	ENSMUSG00000024989	2.04348		C1qtnf2	ENSMUSG00000046491	-1.11097		Gm11748	ENSMUSG00000087036	-1.29618
	Bcl2a1b	ENSMUSG00000089929	3.62818		Gpr35	ENSMUSG00000026271	2.03192		1700120C14Rik	ENSMUSG00000100599	-1.11134		Meg3	ENSMUSG00000021268	-1.30436
	Gm45518	ENSMUSG00000110368	3.62813		Bub1	ENSMUSG00000027379	2.03144		Scd4	ENSMUSG00000050195	-1.11141		Chd5	ENSMUSG00000005045	-1.30534
	Gm6904	ENSMUSG00000090881	3.62743		Olah	ENSMUSG00000026645	2.02814		Cd209b	ENSMUSG00000065987	-1.11146		Dmrt2	ENSMUSG00000048138	-1.30618
	Gbp5	ENSMUSG00000105504	3.62367		Hck	ENSMUSG00000003283	2.02592		Nwd1	ENSMUSG00000048148	-1.11328		Olig1	ENSMUSG00000046160	-1.30635
	Slamf6	ENSMUSG00000015314	3.60684		Ccl5	ENSMUSG00000035042	2.02051		Flrt2	ENSMUSG00000047414	-1.1138		Esr2	ENSMUSG00000021055	-1.30827
	Pira2	ENSMUSG00000089942	3.59743		Slc13a3	ENSMUSG00000018459	2.01828		Tmem238l	ENSMUSG00000085683	-1.1142		Gdap1	ENSMUSG00000025777	-1.30843
	Plac8	ENSMUSG00000029322	3.59706		A730049H05Rik	ENSMUSG00000048636	2.00793		Amhr2	ENSMUSG00000023047	-1.11582		Frem1	ENSMUSG00000059049	-1.30925
	Tagap	ENSMUSG00000033450	3.58095		Abcc8	ENSMUSG00000040136	1.98761		B3gnt9	ENSMUSG00000069920	-1.11832		Spock2	ENSMUSG00000058297	-1.31026
	Klk6	ENSMUSG00000050063	3.5764		Klre1	ENSMUSG00000050241	1.9864		Asb16	ENSMUSG00000034768	-1.11842		Gm19610	ENSMUSG00000107350	-1.31746
	Klre1	ENSMUSG00000050241	3.57489		Cd5l	ENSMUSG00000015854	1.98615		Gm43481	ENSMUSG00000107000	-1.11853		Adra2b	ENSMUSG00000058620	-1.32049
	Trim30c	ENSMUSG00000078616	3.56641		Gm14010	ENSMUSG00000079053	1.98131		Rcn3	ENSMUSG00000019539	-1.11856		Ciart	ENSMUSG00000038550	-1.32437
	Gbp2	ENSMUSG00000028270	3.5483		Parpbp	ENSMUSG00000035365	1.9798		Fam180a	ENSMUSG00000047420	-1.11888		A930016O22Rik	ENSMUSG00000040705	-1.32907
	Upp1	ENSMUSG00000020407	3.53316		Cd300c2	ENSMUSG00000044811	1.97912		Osbpl6	ENSMUSG00000042359	-1.11901		Dact2	ENSMUSG00000048826	-1.33058
	Il18bp	ENSMUSG00000070427	3.52864		Aplnr	ENSMUSG00000044338	1.96627		Tmem177	ENSMUSG00000036975	-1.11956		Cdh4	ENSMUSG00000000305	-1.33776
	BC023105	ENSMUSG00000063388	3.52649		Slc39a12	ENSMUSG00000036949	1.96605		Steap3	ENSMUSG00000026389	-1.1196		Plet1os	ENSMUSG00000101304	-1.33788
	Iigp1	ENSMUSG00000054072	3.525		Cdk1	ENSMUSG00000019942	1.96551		Tmem150b	ENSMUSG00000046456	-1.12049		Gm15222	ENSMUSG00000086746	-1.33854
	Cd40	ENSMUSG00000017652	3.52372		Mx1	ENSMUSG00000000386	1.96436		Fam222a	ENSMUSG00000041930	-1.12101		Rtl1	ENSMUSG00000085925	-1.34263
	Tnf	ENSMUSG00000024401	3.5203		Cacna1f	ENSMUSG00000031142	1.9622		Unc45bos	ENSMUSG00000086058	-1.12126		Rims1	ENSMUSG00000041670	-1.343
	Lair1	ENSMUSG00000055541	3.51569		Cd300a	ENSMUSG00000034652	1.95598		Akr1c19	ENSMUSG00000071551	-1.12171		Apobec2	ENSMUSG00000040694	-1.35029
	Ifi47	ENSMUSG00000078920	3.51357		Cdkn3	ENSMUSG00000037628	1.95408		Add2	ENSMUSG00000030000	-1.12201		Zfp853	ENSMUSG00000093910	-1.35146
	Ccr7	ENSMUSG00000037944	3.51333		Cenpe	ENSMUSG00000045328	1.95333		Lrrc20	ENSMUSG00000037151	-1.12319		Sec1	ENSMUSG00000040364	-1.35289
	Klra17	ENSMUSG00000014543	3.50795		Kif14	ENSMUSG00000041498	1.9518		Mrln	ENSMUSG00000019933	-1.12324		Fer1l6	ENSMUSG00000037106	-1.35378
	Cd274	ENSMUSG00000016496	3.49524		Prr11	ENSMUSG00000020493	1.94815		Otogl	ENSMUSG00000091455	-1.12436		Gm11827	ENSMUSG00000086765	-1.35379
	Gjb6	ENSMUSG00000040055	3.4951		Gm13193	ENSMUSG00000082795	1.94678		Slc7a2	ENSMUSG00000031596	-1.12459		Retnla	ENSMUSG00000061100	-1.35394
	F10	ENSMUSG00000031444	3.49417		Cd22	ENSMUSG00000030577	1.94536		Capn3	ENSMUSG00000079110	-1.1248		1700019D03Rik	ENSMUSG00000043629	-1.35661
	Slfn10-ps	ENSMUSG00000072621	3.47703		Fcrlb	ENSMUSG00000070524	1.94176		Phldb1	ENSMUSG00000048537	-1.1261		Zfp683	ENSMUSG00000049410	-1.35666
	Gbp6	ENSMUSG00000104713	3.45783		C920009B18Rik	ENSMUSG00000097352	1.93447		Gm20684	ENSMUSG00000093405	-1.12622		Fam198a	ENSMUSG00000038233	-1.35989
	Rrad	ENSMUSG00000031880	3.4486		Fabp7	ENSMUSG00000019874	1.93347		Cdh9	ENSMUSG00000025370	-1.12726		Gm44974	ENSMUSG00000108476	-1.36801
	Csf3r	ENSMUSG00000028859	3.44487		Mest	ENSMUSG00000051855	1.92195		Pdk2	ENSMUSG00000038967	-1.12756		Lgi3	ENSMUSG00000033595	-1.36821
	Gpr65	ENSMUSG00000021886	3.43921		Oas1a	ENSMUSG00000052776	1.91771		Rab6b	ENSMUSG00000032549	-1.12786		Spock3	ENSMUSG00000054162	-1.36931
	Slc2a6	ENSMUSG00000036067	3.43703		Hmmr	ENSMUSG00000020330	1.90271		Bicc1	ENSMUSG00000014329	-1.12923		Nmb	ENSMUSG00000025723	-1.37145
	Gm32633	ENSMUSG00000108393	3.42706		Plk1	ENSMUSG00000030867	1.90108		Rgs7bp	ENSMUSG00000021719	-1.13066		Lypd1	ENSMUSG00000026344	-1.37476
	Klra4	ENSMUSG00000079852	3.42685		Klra3	ENSMUSG00000067591	1.89757		0610031O16Rik	ENSMUSG00000099146	-1.1309		Islr2	ENSMUSG00000051243	-1.3772
	Il12rb1	ENSMUSG00000000791	3.41941		Nuf2	ENSMUSG00000026683	1.89583		Pmfbp1	ENSMUSG00000031727	-1.13154		Rasgrf1	ENSMUSG00000032356	-1.38436
	Batf2	ENSMUSG00000039699	3.4152		Phf11b	ENSMUSG00000091649	1.88635		Calml4	ENSMUSG00000032246	-1.13188		Prrg3	ENSMUSG00000033361	-1.38626
	Irgm1	ENSMUSG00000046879	3.41141		Cyp2g1	ENSMUSG00000049685	1.88475		Skint8	ENSMUSG00000078599	-1.13227		Aldh1l2	ENSMUSG00000020256	-1.38915
	Ascl3	ENSMUSG00000035951	3.40714		Ccnb1	ENSMUSG00000041431	1.87319		Cd34	ENSMUSG00000016494	-1.1332		Sema3b	ENSMUSG00000057969	-1.39259
	P4ha3	ENSMUSG00000051048	3.40256		Adm	ENSMUSG00000030790	1.87249		Sec31b	ENSMUSG00000051984	-1.13458		Opcml	ENSMUSG00000062257	-1.39847
	Ocstamp	ENSMUSG00000027670	3.40008		Pira2	ENSMUSG00000089942	1.86937		9530026P05Rik	ENSMUSG00000097462	-1.13626		Rgs9bp	ENSMUSG00000056043	-1.40057
	H2-T24	ENSMUSG00000053835	3.3941		Cryba4	ENSMUSG00000066975	1.86914		Pcdh18	ENSMUSG00000037892	-1.13685		Add2	ENSMUSG00000030000	-1.40416
	Igfl3	ENSMUSG00000066756	3.38848		Depdc1a	ENSMUSG00000028175	1.86233		Tacr3	ENSMUSG00000028172	-1.13808		Otop2	ENSMUSG00000050201	-1.40773
	Msr1	ENSMUSG00000025044	3.38181		Gad1-ps	ENSMUSG00000090665	1.86115		Cped1	ENSMUSG00000062980	-1.13934		D830036C21Rik	ENSMUSG00000108854	-1.41166
	Slfn8	ENSMUSG00000035208	3.37122		Bdkrb1	ENSMUSG00000041347	1.8534		Ypel4	ENSMUSG00000034059	-1.14043		Cry1	ENSMUSG00000020038	-1.41588
	Lilrb4a	ENSMUSG00000062593	3.36723		Clec7a	ENSMUSG00000079293	1.84658		Gm43012	ENSMUSG00000105802	-1.14138		Cib3	ENSMUSG00000074240	-1.41639
	Gbp3	ENSMUSG00000028268	3.36353		Ncr1	ENSMUSG00000062524	1.83352		Ankrd6	ENSMUSG00000040183	-1.14153		Sv2b	ENSMUSG00000053025	-1.41692
	Mefv	ENSMUSG00000022534	3.34465		Cxcl10	ENSMUSG00000034855	1.82656		Lum	ENSMUSG00000036446	-1.14157		Gsdma3	ENSMUSG00000064224	-1.41731
	Ccr1	ENSMUSG00000025804	3.33049		Olr1	ENSMUSG00000030162	1.82633		Selenbp1	ENSMUSG00000068874	-1.14189		Krt13	ENSMUSG00000044041	-1.41811
	Aif1	ENSMUSG00000024397	3.32216		Apol8	ENSMUSG00000056656	1.82443		Cyp4a32	ENSMUSG00000063929	-1.14301		Nt5c1a	ENSMUSG00000054958	-1.41922
	Ncr1	ENSMUSG00000062524	3.3146		Angptl4	ENSMUSG00000002289	1.81803		B230322F03Rik	ENSMUSG00000097509	-1.14433		Gm32391	ENSMUSG00000104011	-1.42048
	Hmgb1-ps5	ENSMUSG00000083822	3.30331		Nek2	ENSMUSG00000026622	1.81604		Slc7a15	ENSMUSG00000020600	-1.14505		Lrrn4cl	ENSMUSG00000071656	-1.42685
	Slc7a11	ENSMUSG00000027737	3.29739		Tubb3	ENSMUSG00000062380	1.8103		Pygo1	ENSMUSG00000034910	-1.14546		Gm28719	ENSMUSG00000100174	-1.4276
	Tmprss11g	ENSMUSG00000079451	3.29537		Fbn2	ENSMUSG00000024598	1.8066		Gm19610	ENSMUSG00000107350	-1.14627		Gm43921	ENSMUSG00000107603	-1.42965
	Slamf8	ENSMUSG00000053318	3.28935		Ch25h	ENSMUSG00000050370	1.80503		Pcdhb11	ENSMUSG00000051486	-1.14676		Hoxa5	ENSMUSG00000038253	-1.43035
	Klra8	ENSMUSG00000089727	3.27332		Lilrb4a	ENSMUSG00000062593	1.80441		Mpp4	ENSMUSG00000079550	-1.14702		Gm44698	ENSMUSG00000109366	-1.4305
	Bex6	ENSMUSG00000075269	3.25398		Ndc80	ENSMUSG00000024056	1.80072		Car11	ENSMUSG00000003273	-1.14718		Cdh17	ENSMUSG00000028217	-1.43112
	Gimap3	ENSMUSG00000039264	3.24952		Spib	ENSMUSG00000008193	1.80009		Rilp	ENSMUSG00000038195	-1.14786		Scgb1a1	ENSMUSG00000024653	-1.4344
	Hk3	ENSMUSG00000025877	3.2299		D7Ertd128e	ENSMUSG00000100029	1.79858		Gprin1	ENSMUSG00000069227	-1.14871		Gm35572	ENSMUSG00000110462	-1.43788
	Gbp2b	ENSMUSG00000040264	3.20204		Selp	ENSMUSG00000026580	1.79844		Gxylt2	ENSMUSG00000030074	-1.14898		Terb1	ENSMUSG00000052616	-1.44449
	Apol8	ENSMUSG00000056656	3.1974		Hmox1	ENSMUSG00000005413	1.79677		1110046J04Rik	ENSMUSG00000085457	-1.14963		Abca6	ENSMUSG00000044749	-1.44552
	Dppa3	ENSMUSG00000046323	3.16353		Gm19514	ENSMUSG00000108478	1.7952		Ltbp4	ENSMUSG00000040488	-1.15024		6330410L21Rik	ENSMUSG00000105960	-1.44732
	Oas2	ENSMUSG00000032690	3.15724		Cd300lb	ENSMUSG00000063193	1.79063		Hecw2	ENSMUSG00000042807	-1.15108		Mir27b	ENSMUSG00000065475	-1.44843
	Adgrg7	ENSMUSG00000022755	3.15658		Hk3	ENSMUSG00000025877	1.78841		Apc2	ENSMUSG00000020135	-1.15111		Slc6a7	ENSMUSG00000052026	-1.45191
	AW112010	ENSMUSG00000075010	3.14857		Cdc20	ENSMUSG00000006398	1.78693		Cyp27a1	ENSMUSG00000026170	-1.15117		5330413P13Rik	ENSMUSG00000086822	-1.4548
	Gm15922	ENSMUSG00000081665	3.14743		Tpx2	ENSMUSG00000027469	1.7862		Bambi	ENSMUSG00000024232	-1.15159		Xntrpc	ENSMUSG00000070425	-1.4559
	Slfn2	ENSMUSG00000072620	3.14716		Trpm2	ENSMUSG00000009292	1.78366		Clec4g	ENSMUSG00000074491	-1.1517		Mlf1	ENSMUSG00000048416	-1.45876
	Gpr15	ENSMUSG00000047293	3.1456		Adam8	ENSMUSG00000025473	1.78354		Aldh1l2	ENSMUSG00000020256	-1.15201		4932411K12Rik	ENSMUSG00000100733	-1.46312
	Cd200r4	ENSMUSG00000062082	3.14045		Dio2	ENSMUSG00000007682	1.77933		Tchh	ENSMUSG00000052415	-1.15257		Pigr	ENSMUSG00000026417	-1.46371
	Gm37787	ENSMUSG00000103219	3.13552		Spc25	ENSMUSG00000005233	1.77535		Asic3	ENSMUSG00000038276	-1.15366		Gm15502	ENSMUSG00000083813	-1.46422
	Socs1	ENSMUSG00000038037	3.13523		Ceacam12	ENSMUSG00000030366	1.77199		Lsamp	ENSMUSG00000061080	-1.15445		Tmem150c	ENSMUSG00000050640	-1.46669
	Pla2g4d	ENSMUSG00000070719	3.12685		Cdca3	ENSMUSG00000023505	1.76954		Gm7607	ENSMUSG00000111085	-1.15447		Dbp	ENSMUSG00000059824	-1.46688
	Klra3	ENSMUSG00000067591	3.12542		Tnfsf11	ENSMUSG00000022015	1.76842		Hhipl2	ENSMUSG00000053461	-1.15468		Nat8f6	ENSMUSG00000079495	-1.46761
	Lipg	ENSMUSG00000053846	3.12142		Cela1	ENSMUSG00000023031	1.76162		Gm34006	ENSMUSG00000111293	-1.15602		Ctxn3	ENSMUSG00000069372	-1.46859
	Gbp8	ENSMUSG00000034438	3.11747		Trim30b	ENSMUSG00000052749	1.76059		Sdc2	ENSMUSG00000022261	-1.15603		Aqp4	ENSMUSG00000024411	-1.47377
	B3gnt5	ENSMUSG00000022686	3.10603		Ifi213	ENSMUSG00000073491	1.75382		Serpina3k	ENSMUSG00000058207	-1.15699		Stmn4	ENSMUSG00000022044	-1.47726
	Cd5l	ENSMUSG00000015854	3.10464		Lst1	ENSMUSG00000073412	1.7511		Pcdhgb1	ENSMUSG00000103037	-1.1575		Skint7	ENSMUSG00000049214	-1.47983
	Plekhg4	ENSMUSG00000014782	3.0916		Pif1	ENSMUSG00000041064	1.75062		AI838599	ENSMUSG00000085180	-1.15858		Krt8	ENSMUSG00000049382	-1.48115
	Cd8b1	ENSMUSG00000053044	3.08627		Lgmn	ENSMUSG00000021190	1.74808		Gm28035	ENSMUSG00000099041	-1.1586		Nkain4	ENSMUSG00000027574	-1.48422
	Fgr	ENSMUSG00000028874	3.08361		Gm11427	ENSMUSG00000083161	1.74551		Cacng6	ENSMUSG00000078815	-1.15919		Gzmc	ENSMUSG00000079186	-1.48782
	Clec12a	ENSMUSG00000053063	3.07149		Troap	ENSMUSG00000032783	1.74492		Lsmem1	ENSMUSG00000071342	-1.15927		Adcyap1r1	ENSMUSG00000029778	-1.48935
	Bst1	ENSMUSG00000029082	3.0665		Ccna2	ENSMUSG00000027715	1.74471		Sh3bgr	ENSMUSG00000040666	-1.16153		Tef	ENSMUSG00000022389	-1.49035
	Ms4a6c	ENSMUSG00000079419	3.06395		Lrrc25	ENSMUSG00000049988	1.74307		Entpd2	ENSMUSG00000015085	-1.16196		Klhl14	ENSMUSG00000042514	-1.49263
	Mmp25	ENSMUSG00000023903	3.0608		Hdc	ENSMUSG00000027360	1.73486		Gm31305	ENSMUSG00000105245	-1.16236		Gm4861	ENSMUSG00000055138	-1.49602
	Gpr33	ENSMUSG00000035148	3.06021		Knstrn	ENSMUSG00000027331	1.73379		Dpf3	ENSMUSG00000021221	-1.16544		Crip3	ENSMUSG00000023968	-1.49744
	Ptgs2	ENSMUSG00000032487	3.04994		Cdc25c	ENSMUSG00000044201	1.73368		Agtr2	ENSMUSG00000068122	-1.16567		Lgi1	ENSMUSG00000067242	-1.49856
	Ms4a6b	ENSMUSG00000024677	3.0498		Psma8	ENSMUSG00000036743	1.7324		Ngef	ENSMUSG00000026259	-1.16582		Fgf12	ENSMUSG00000022523	-1.5054
	5430427O19Rik	ENSMUSG00000025058	3.04946		Adamts9	ENSMUSG00000030022	1.72927		Gm42742	ENSMUSG00000107068	-1.16615		Atcay	ENSMUSG00000034958	-1.5069
	A130071D04Rik	ENSMUSG00000104291	3.0454		Gm30329	ENSMUSG00000110388	1.72899		Atp13a5	ENSMUSG00000048939	-1.16624		Lrrc74b	ENSMUSG00000022759	-1.50933
	G530011O06Rik	ENSMUSG00000072844	3.04186		B3gnt7	ENSMUSG00000079445	1.72707		Palm	ENSMUSG00000035863	-1.16843		Il22ra2	ENSMUSG00000039760	-1.52002
	Kctd19	ENSMUSG00000051648	3.03986		Gm44851	ENSMUSG00000108436	1.72568		Chrna4	ENSMUSG00000027577	-1.1685		Osr2	ENSMUSG00000022330	-1.542
	Tmem171	ENSMUSG00000052485	3.03006		Mefv	ENSMUSG00000022534	1.72374		C030034L19Rik	ENSMUSG00000097365	-1.16855		Sprr4	ENSMUSG00000045566	-1.5441
	Cd300c	ENSMUSG00000058728	3.0034		CR974586.5	ENSMUSG00000096506	1.72103		Gipr	ENSMUSG00000030406	-1.16864		Casr	ENSMUSG00000051980	-1.54707
	Cd180	ENSMUSG00000021624	2.99794		Cenpf	ENSMUSG00000026605	1.71857		BC051142	ENSMUSG00000057246	-1.16873		Gm43401	ENSMUSG00000105391	-1.55221
	Serpina3f	ENSMUSG00000066363	2.99742		Gm37800	ENSMUSG00000103308	1.71346		Slc27a2	ENSMUSG00000027359	-1.16946		4930426D05Rik	ENSMUSG00000043168	-1.56266
	Hdc	ENSMUSG00000027360	2.99537		Rsad2	ENSMUSG00000020641	1.71193		Nrn1	ENSMUSG00000039114	-1.16949		H2-M6-ps	ENSMUSG00000083534	-1.56553
	Hrh2	ENSMUSG00000034987	2.98715		Eme1	ENSMUSG00000039055	1.70698		Vwa3a	ENSMUSG00000030889	-1.17028		Gm45267	ENSMUSG00000109589	-1.56663
	Tlr1	ENSMUSG00000044827	2.98409		Rgs8	ENSMUSG00000042671	1.70613		Gm11536	ENSMUSG00000075589	-1.17075		A330023F24Rik	ENSMUSG00000096929	-1.56848
	Bcl2a1d	ENSMUSG00000099974	2.98389		AI662270	ENSMUSG00000087107	1.70423		Gm13372	ENSMUSG00000086560	-1.17217		4930456G14Rik	ENSMUSG00000102985	-1.57976
	Herc6	ENSMUSG00000029798	2.97241		Ankle1	ENSMUSG00000046295	1.70143		Skint2	ENSMUSG00000034359	-1.17268		Mettl21e	ENSMUSG00000046828	-1.58429
	Heatr9	ENSMUSG00000018925	2.96523		Hpx	ENSMUSG00000030895	1.70092		Cdh17	ENSMUSG00000028217	-1.17276		Nat8f3	ENSMUSG00000051262	-1.58665
	Jakmip2	ENSMUSG00000024502	2.96494		Ctss	ENSMUSG00000038642	1.69968		Cacna1s	ENSMUSG00000026407	-1.1738		Gm28286	ENSMUSG00000100502	-1.58841
	Tlr9	ENSMUSG00000045322	2.96433		Samsn1	ENSMUSG00000022876	1.69506		Wnt11	ENSMUSG00000015957	-1.1744		Tinag	ENSMUSG00000032357	-1.58969
	Gm13010	ENSMUSG00000086845	2.96193		Gm44613	ENSMUSG00000108545	1.69208		Gm43766	ENSMUSG00000105868	-1.1745		Serpina3b	ENSMUSG00000066364	-1.59025
	Usp18	ENSMUSG00000030107	2.95771		Steap1	ENSMUSG00000015652	1.69064		Hfe2	ENSMUSG00000038403	-1.1762		Ccer2	ENSMUSG00000096257	-1.59183
	Trim30a	ENSMUSG00000030921	2.95247		Slc7a8	ENSMUSG00000022180	1.68957		Zfp521	ENSMUSG00000024420	-1.17798		Ryr2	ENSMUSG00000021313	-1.59486
	Raet1d	ENSMUSG00000078452	2.9492		Ms4a6c	ENSMUSG00000079419	1.68893		Tnfrsf17	ENSMUSG00000022496	-1.17823		Trim66	ENSMUSG00000031026	-1.60637
	Gm38275	ENSMUSG00000104088	2.94644		Stat4	ENSMUSG00000062939	1.68888		Gm14698	ENSMUSG00000071748	-1.1787		Fam46c	ENSMUSG00000044468	-1.60924
	Fam167b	ENSMUSG00000050493	2.93873		Kif22	ENSMUSG00000030677	1.68466		Nr1d2	ENSMUSG00000021775	-1.17888		Gria4	ENSMUSG00000025892	-1.60993
	Mymk	ENSMUSG00000009214	2.93779		Dlgap5	ENSMUSG00000037544	1.68359		Aox1	ENSMUSG00000063558	-1.17904		Gm28856	ENSMUSG00000100106	-1.62182
	Idi2	ENSMUSG00000033520	2.92513		Bcl3	ENSMUSG00000053175	1.68221		Gm34280	ENSMUSG00000109559	-1.17974		Gm15883	ENSMUSG00000086868	-1.63475
	Tmprss11d	ENSMUSG00000061259	2.92173		Btla	ENSMUSG00000052013	1.68217		Gm17970	ENSMUSG00000103230	-1.17995		B3gat1	ENSMUSG00000045994	-1.64339
	Xaf1	ENSMUSG00000040483	2.91758		Ifi209	ENSMUSG00000043263	1.67899		Dchs2	ENSMUSG00000102692	-1.18195		Nat8f7	ENSMUSG00000089694	-1.64483
	Sp110	ENSMUSG00000070034	2.9174		Spic	ENSMUSG00000004359	1.67302		Rnf165	ENSMUSG00000025427	-1.18215		Gm10113	ENSMUSG00000062282	-1.646
	Pdcd1lg2	ENSMUSG00000016498	2.91174		Bst1	ENSMUSG00000029082	1.67149		Plpp3	ENSMUSG00000028517	-1.18305		Pcdh20	ENSMUSG00000050505	-1.64628
	Gm14010	ENSMUSG00000079053	2.90107		Nxpe5	ENSMUSG00000047592	1.67141		Emx2os	ENSMUSG00000087095	-1.18376		Gm5849	ENSMUSG00000096621	-1.64691
	4930512H18Rik	ENSMUSG00000086866	2.90089		Aspm	ENSMUSG00000033952	1.66651		Tpm1	ENSMUSG00000032366	-1.18517		Zbtb16	ENSMUSG00000066687	-1.65401
	Mnda	ENSMUSG00000026536	2.90051		Ifit1	ENSMUSG00000034459	1.66486		Kcnn1	ENSMUSG00000002908	-1.18629		Col1a1	ENSMUSG00000001506	-1.65536
	Cd8a	ENSMUSG00000053977	2.89924		Fos	ENSMUSG00000021250	1.65785		Mrgprb9-ps	ENSMUSG00000101362	-1.18631		Mir196a-1	ENSMUSG00000065546	-1.65966
	Dusp2	ENSMUSG00000027368	2.88113		Il4ra	ENSMUSG00000030748	1.65555		Agtr1a	ENSMUSG00000049115	-1.18681		Rorc	ENSMUSG00000028150	-1.66938
	Klra9	ENSMUSG00000033024	2.87041		Scimp	ENSMUSG00000057135	1.65384		Pgm2	ENSMUSG00000025791	-1.18694		Lingo4	ENSMUSG00000044505	-1.6706
	Themis2	ENSMUSG00000037731	2.86461		Defb14	ENSMUSG00000046354	1.65362		Mmel1	ENSMUSG00000058183	-1.18812		Dmrta1	ENSMUSG00000043753	-1.67954
	Gadl1	ENSMUSG00000056880	2.86268		Lce3c	ENSMUSG00000045475	1.65316		Col4a5	ENSMUSG00000031274	-1.18972		Rgs22	ENSMUSG00000037627	-1.68114
	Spp1	ENSMUSG00000029304	2.86097		Slamf8	ENSMUSG00000053318	1.65303		Hoxc4	ENSMUSG00000075394	-1.19033		Myh7b	ENSMUSG00000074652	-1.6862
	Mpeg1	ENSMUSG00000046805	2.85964		Gpr132	ENSMUSG00000021298	1.6484		Tal2	ENSMUSG00000028417	-1.19047		Gm31378	ENSMUSG00000111488	-1.69914
	Adm2	ENSMUSG00000054136	2.85842		Gja5	ENSMUSG00000057123	1.64387		Klhl29	ENSMUSG00000020627	-1.19079		Gm266	ENSMUSG00000010529	-1.70168
	Lst1	ENSMUSG00000073412	2.84971		Cd300ld	ENSMUSG00000034641	1.64085		1810010D01Rik	ENSMUSG00000109305	-1.19137		Hoxb9	ENSMUSG00000020875	-1.71213
	Msln	ENSMUSG00000063011	2.84661		Ms4a7	ENSMUSG00000024672	1.63925		Adamtsl3	ENSMUSG00000070469	-1.19149		Ighg1	ENSMUSG00000076614	-1.72037
	Mlkl	ENSMUSG00000012519	2.84469		Adam12	ENSMUSG00000054555	1.63912		Slc29a4	ENSMUSG00000050822	-1.19169		C7	ENSMUSG00000079105	-1.72552
	Gbp4	ENSMUSG00000079363	2.83835		Htr7	ENSMUSG00000024798	1.63633		Grik4	ENSMUSG00000032017	-1.19281		Rnase10	ENSMUSG00000021872	-1.73084
	Gpr35	ENSMUSG00000026271	2.83709		Aurkb	ENSMUSG00000020897	1.63524		Golga7b	ENSMUSG00000042532	-1.19329		Trim9	ENSMUSG00000021071	-1.73105
	Nts	ENSMUSG00000019890	2.83608		Pbk	ENSMUSG00000022033	1.63303		P4htm	ENSMUSG00000006675	-1.19391		Camkv	ENSMUSG00000032936	-1.73585
	4833407H14Rik	ENSMUSG00000097779	2.83436		Lcp2	ENSMUSG00000002699	1.63258		Gm48007	ENSMUSG00000110905	-1.194		Fam69c	ENSMUSG00000047992	-1.73781
	Gm11425	ENSMUSG00000082419	2.8313		Oas1g	ENSMUSG00000066861	1.63164		Pcsk6	ENSMUSG00000030513	-1.19405		2310034O05Rik	ENSMUSG00000100157	-1.75276
	Isg20	ENSMUSG00000039236	2.81228		Gm21188	ENSMUSG00000095609	1.63099		Gm44321	ENSMUSG00000107749	-1.1945		Mlana	ENSMUSG00000024806	-1.75495
	Ccdc180	ENSMUSG00000035539	2.80741		Dhx58	ENSMUSG00000017830	1.63077		Gm12436	ENSMUSG00000084787	-1.19484		Gm16559	ENSMUSG00000089635	-1.75739
	Gm43814	ENSMUSG00000104654	2.80726		Pilra	ENSMUSG00000046245	1.63013		D430019H16Rik	ENSMUSG00000094910	-1.19495		Gm53	ENSMUSG00000078706	-1.75958
	Slamf7	ENSMUSG00000038179	2.8043		Bin2	ENSMUSG00000098112	1.62628		Adssl1	ENSMUSG00000011148	-1.19549		Myo16	ENSMUSG00000039057	-1.76047
	Lrrc25	ENSMUSG00000049988	2.79544		Cd8b1	ENSMUSG00000053044	1.62402		Bhlhe41	ENSMUSG00000030256	-1.19568		Alms1-ps2	ENSMUSG00000090098	-1.766
	Mup17	ENSMUSG00000096688	2.79413		Ccr2	ENSMUSG00000049103	1.62273		Tmeff2	ENSMUSG00000026109	-1.19639		Mfap4	ENSMUSG00000042436	-1.76984
	Gm18852	ENSMUSG00000099241	2.78581		Rtp4	ENSMUSG00000033355	1.62058		Lamc3	ENSMUSG00000026840	-1.19773		Igsf1	ENSMUSG00000031111	-1.79446
	Abcc8	ENSMUSG00000040136	2.78171		Hrh2	ENSMUSG00000034987	1.62026		Lrrc39	ENSMUSG00000027961	-1.19785		Col1a2	ENSMUSG00000029661	-1.79731
	Ube2l6	ENSMUSG00000027078	2.77973		Rbp2	ENSMUSG00000032454	1.61753		Gm44710	ENSMUSG00000109455	-1.19838		Gm28876	ENSMUSG00000101356	-1.80376
	Gm26857	ENSMUSG00000097860	2.76112		Oasl1	ENSMUSG00000041827	1.61504		Gm36033	ENSMUSG00000111058	-1.19863		Cyp2b23	ENSMUSG00000040650	-1.81555
	Stat4	ENSMUSG00000062939	2.75821		Ifi47	ENSMUSG00000078920	1.61219		Chn1os3	ENSMUSG00000086544	-1.20042		Mirlet7c-2	ENSMUSG00000065608	-1.82187
	AB124611	ENSMUSG00000057191	2.75675		Mxd3	ENSMUSG00000021485	1.60999		Abca8b	ENSMUSG00000020620	-1.20153		Kcnt1	ENSMUSG00000058740	-1.82328
	Ceacam16	ENSMUSG00000014686	2.74783		Prss27	ENSMUSG00000050762	1.60987		Adgrd1	ENSMUSG00000044017	-1.2021		Alms1-ps1	ENSMUSG00000090256	-1.82937
	4732465J04Rik	ENSMUSG00000101517	2.73994		Zbp1	ENSMUSG00000027514	1.608		Nptx2	ENSMUSG00000059991	-1.20222		Gsdma2	ENSMUSG00000017211	-1.84509
	Gm5970	ENSMUSG00000085977	2.73596		Cenpa	ENSMUSG00000029177	1.60658		Gm36936	ENSMUSG00000102411	-1.20226		4933427I22Rik	ENSMUSG00000085928	-1.85007
	Rnf213	ENSMUSG00000070327	2.7286		Sgol2a	ENSMUSG00000026039	1.60071		Fgf2	ENSMUSG00000037225	-1.20322		Sgo2b	ENSMUSG00000094443	-1.85746
	Samsn1	ENSMUSG00000022876	2.72849		Ifi44	ENSMUSG00000028037	1.59875		Rgs9bp	ENSMUSG00000056043	-1.20329		Cpz	ENSMUSG00000036596	-1.86681
	Ifit1bl2	ENSMUSG00000067297	2.72786		Aurka	ENSMUSG00000027496	1.59754		Gm43618	ENSMUSG00000105403	-1.20387		Pax1	ENSMUSG00000037034	-1.86768
	Gm6377	ENSMUSG00000048621	2.725		Gm12250	ENSMUSG00000082292	1.59737		Acta1	ENSMUSG00000031972	-1.20388		Pdgfrl	ENSMUSG00000031595	-1.87147
	Klrk1	ENSMUSG00000030149	2.71805		Slfn2	ENSMUSG00000072620	1.59506		Akr1cl	ENSMUSG00000025955	-1.20532		Hif3a	ENSMUSG00000004328	-1.87789
	Cryba4	ENSMUSG00000066975	2.7083		Knl1	ENSMUSG00000027326	1.594		Angpt4	ENSMUSG00000027460	-1.20676		Clic6	ENSMUSG00000022949	-1.89565
	Ctss	ENSMUSG00000038642	2.70522		Fcer1g	ENSMUSG00000058715	1.59372		Ppp2r2b	ENSMUSG00000024500	-1.20701		Gm8091	ENSMUSG00000085915	-1.90668
	Tnfrsf9	ENSMUSG00000028965	2.70069		Batf	ENSMUSG00000034266	1.59219		Rragd	ENSMUSG00000028278	-1.20728		Rspo2	ENSMUSG00000051920	-1.91225
	2610318N02Rik	ENSMUSG00000049916	2.67144		Ms4a4a	ENSMUSG00000101389	1.59161		Tm7sf3	ENSMUSG00000040234	-1.20815		Mup20	ENSMUSG00000078672	-1.92384
	Clec4n	ENSMUSG00000023349	2.67027		Melk	ENSMUSG00000035683	1.58942		Sapcd1	ENSMUSG00000036185	-1.2084		Adad2	ENSMUSG00000024266	-1.94369
	Tnfsf11	ENSMUSG00000022015	2.66924		Cd40	ENSMUSG00000017652	1.58555		Magix	ENSMUSG00000031147	-1.20965		9130204L05Rik	ENSMUSG00000091175	-1.95831
	Slc28a2	ENSMUSG00000027219	2.66588		Srgn	ENSMUSG00000020077	1.58294		Myadml2	ENSMUSG00000025141	-1.20985		Mir23b	ENSMUSG00000065599	-1.9584
	Pilra	ENSMUSG00000046245	2.65584		Arhgef39	ENSMUSG00000051517	1.57947		Myh10	ENSMUSG00000020900	-1.21015		Glt8d2	ENSMUSG00000020251	-1.96881
	Gm48065	ENSMUSG00000111116	2.65456		D5Ertd605e	ENSMUSG00000106820	1.57551		H2-M5	ENSMUSG00000024459	-1.21032		Chrna7	ENSMUSG00000030525	-1.9696
	Gsta4	ENSMUSG00000032348	2.6524		Klri2	ENSMUSG00000043932	1.57521		Nat8	ENSMUSG00000030004	-1.21119		Prr9	ENSMUSG00000056270	-1.9735
	Il10	ENSMUSG00000016529	2.6501		Gimap3	ENSMUSG00000039264	1.57487		Gm13778	ENSMUSG00000086495	-1.21179		Gm830	ENSMUSG00000084939	-1.97506
	Cd72	ENSMUSG00000028459	2.6499		BE692007	ENSMUSG00000099757	1.57247		Gm15222	ENSMUSG00000086746	-1.21235		Per3	ENSMUSG00000028957	-1.99266
	Gbp7	ENSMUSG00000040253	2.64585		Mki67	ENSMUSG00000031004	1.56705		Vsig8	ENSMUSG00000049598	-1.21244		Gm16118	ENSMUSG00000089797	-2.04703
	Fcrl1	ENSMUSG00000059994	2.6445		Gm14221	ENSMUSG00000078956	1.56671		Otof	ENSMUSG00000062372	-1.21375		Gm13490	ENSMUSG00000085014	-2.05256
	Lgals3bp	ENSMUSG00000033880	2.64434		Kif11	ENSMUSG00000012443	1.56014		Mir3074-1	ENSMUSG00000092741	-1.21406		8430436N08Rik	ENSMUSG00000086070	-2.08817
	Ifi27l2a	ENSMUSG00000079017	2.64229		Ect2	ENSMUSG00000027699	1.5573		D930015M05Rik	ENSMUSG00000084781	-1.21434		2010009K17Rik	ENSMUSG00000100860	-2.10062
	Il12b	ENSMUSG00000004296	2.64202		Kifc1	ENSMUSG00000079553	1.55689		Rps6ka2	ENSMUSG00000023809	-1.21503		Gm45819	ENSMUSG00000109904	-2.14636
	Txk	ENSMUSG00000054892	2.6384		Apold1	ENSMUSG00000090698	1.55546		Gm43608	ENSMUSG00000106036	-1.21577		Sult1e1	ENSMUSG00000029272	-2.18497
	Cyp2g1	ENSMUSG00000049685	2.63507		Gm48065	ENSMUSG00000111116	1.55318		Gpr135	ENSMUSG00000043398	-1.21615		Rbfox3	ENSMUSG00000025576	-2.19005
	Il2rg	ENSMUSG00000031304	2.63412		2210406H18Rik	ENSMUSG00000109036	1.54759		Fam13a	ENSMUSG00000037709	-1.21775		Mstn	ENSMUSG00000026100	-2.22688
	Atf3	ENSMUSG00000026628	2.63185		Cd6	ENSMUSG00000024670	1.54702		Muc2	ENSMUSG00000025515	-1.22011		A830008E24Rik	ENSMUSG00000100627	-2.23225
	Epsti1	ENSMUSG00000022014	2.62961		Spag5	ENSMUSG00000002055	1.54602		Gucy2e	ENSMUSG00000020890	-1.22065		Mylk4	ENSMUSG00000044951	-2.24029
	Cfb	ENSMUSG00000090231	2.6211		Ifi206	ENSMUSG00000037849	1.5454		Adamts10	ENSMUSG00000024299	-1.22068		2310016D23Rik	ENSMUSG00000085965	-2.24133
	C920009B18Rik	ENSMUSG00000097352	2.61973		Rnd1	ENSMUSG00000054855	1.54522		Ttn	ENSMUSG00000051747	-1.2208		Mettl21c	ENSMUSG00000047343	-2.24168
	Gvin1	ENSMUSG00000045868	2.61559		Rtn4rl2	ENSMUSG00000050896	1.54324		Trim9	ENSMUSG00000021071	-1.22126		Cys1	ENSMUSG00000062563	-2.27345
	Srgn	ENSMUSG00000020077	2.60614		Prss30	ENSMUSG00000024124	1.543		Gabrp	ENSMUSG00000020159	-1.22196		Ttr	ENSMUSG00000061808	-2.30442
	Stat1	ENSMUSG00000026104	2.59637		Cxcl9	ENSMUSG00000029417	1.54204		Gm15943	ENSMUSG00000086801	-1.22227		Best2	ENSMUSG00000052819	-2.30649
	Chil1	ENSMUSG00000064246	2.59128		Mybpc3	ENSMUSG00000002100	1.53777		Ttc28	ENSMUSG00000033209	-1.22287		Hoxa6	ENSMUSG00000043219	-2.31809
	Gpr132	ENSMUSG00000021298	2.58326		Tnfsf14	ENSMUSG00000005824	1.5345		Hunk	ENSMUSG00000053414	-1.22329		D030046N08Rik	ENSMUSG00000089760	-2.3285
	Gdf15	ENSMUSG00000038508	2.58294		Il27	ENSMUSG00000044701	1.53439		Ccdc27	ENSMUSG00000039492	-1.22329		Inmt	ENSMUSG00000003477	-2.34875
	Gad1-ps	ENSMUSG00000090665	2.57903		Akr1b8	ENSMUSG00000029762	1.5329		Gm44053	ENSMUSG00000108137	-1.22491		Gm4265	ENSMUSG00000108504	-2.38689
	Pik3ap1	ENSMUSG00000025017	2.57678		Bex1	ENSMUSG00000050071	1.53272		2310047D07Rik	ENSMUSG00000100783	-1.22497		Hoxa7	ENSMUSG00000038236	-2.42432
	Lcp2	ENSMUSG00000002699	2.57288		Pik3r5	ENSMUSG00000020901	1.53183		Lims2	ENSMUSG00000024395	-1.2251		Gm1110	ENSMUSG00000079644	-2.46924
	Hist1h4d	ENSMUSG00000061482	2.56776		Susd3	ENSMUSG00000021384	1.53165		3830408C21Rik	ENSMUSG00000071181	-1.22582		Gng13	ENSMUSG00000025739	-2.60695
	Gla	ENSMUSG00000031266	2.5569		Wfdc17	ENSMUSG00000069792	1.5294		Fcrls	ENSMUSG00000015852	-1.22618		Serpina3j	ENSMUSG00000079013	-2.66007
	Oas1b	ENSMUSG00000029605	2.55097		Mx2	ENSMUSG00000023341	1.52722		Slc41a3	ENSMUSG00000030089	-1.22628		Hoxc9	ENSMUSG00000036139	-2.77733
	Gm26737	ENSMUSG00000097467	2.5462		Avpr2	ENSMUSG00000031390	1.52647		Gm13111	ENSMUSG00000085069	-1.22818		Sbk2	ENSMUSG00000030433	-2.92868
	Defb14	ENSMUSG00000046354	2.54151		Ccl9	ENSMUSG00000019122	1.51783		Papln	ENSMUSG00000021223	-1.22867		Scd3	ENSMUSG00000025202	-2.97003
	Bambi-ps1	ENSMUSG00000081219	2.54097		Shcbp1	ENSMUSG00000022322	1.5118		3632451O06Rik	ENSMUSG00000036242	-1.22927		Per2	ENSMUSG00000055866	-3.03836
	Gm10388	ENSMUSG00000107894	2.53542		Gbp2	ENSMUSG00000028270	1.51078		Lox	ENSMUSG00000024529	-1.23069		Sbk3	ENSMUSG00000085272	-3.03973
	Gm26522	ENSMUSG00000097423	2.53501		Cdca8	ENSMUSG00000028873	1.50996		Tbx4	ENSMUSG00000000094	-1.23127		Kel	ENSMUSG00000029866	-3.07068
	Lilra6	ENSMUSG00000030427	2.53284		Gm38345	ENSMUSG00000102353	1.5098		Tnnt3	ENSMUSG00000061723	-1.23193		Serpinb6e	ENSMUSG00000069248	-3.08748
	Spib	ENSMUSG00000008193	2.5293		Atp13a4	ENSMUSG00000038094	1.504		Sorcs3	ENSMUSG00000063434	-1.23202		Hoxc10	ENSMUSG00000022484	-3.25615
	Gm2245	ENSMUSG00000089647	2.5247		Gm19719	ENSMUSG00000107317	1.50235		Sox5	ENSMUSG00000041540	-1.23222		Gm4792	ENSMUSG00000053420	-3.66623
	Stat2	ENSMUSG00000040033	2.52391		Hsh2d	ENSMUSG00000062007	1.50232		Ndp	ENSMUSG00000040138	-1.2337		Birc7	ENSMUSG00000038840	-3.90794
	Ifi204	ENSMUSG00000073489	2.50993		Fam26f	ENSMUSG00000046031	1.50229		Rnf112	ENSMUSG00000010086	-1.23391		Gm14226	ENSMUSG00000084897	-4.56354
	Olah	ENSMUSG00000026645	2.50944		Erich2	ENSMUSG00000075302	1.5015		Stac3	ENSMUSG00000040287	-1.23476		Hamp2	ENSMUSG00000056978	-5.04937
	Il10ra	ENSMUSG00000032089	2.50286		Lilra6	ENSMUSG00000030427	1.50102		Tbx15	ENSMUSG00000027868	-1.23481
	Klri2	ENSMUSG00000043932	2.50165		Gm4735	ENSMUSG00000064193	1.49976		2310069B03Rik	ENSMUSG00000100291	-1.23521
	Cd300c2	ENSMUSG00000044811	2.49853		Raet1e	ENSMUSG00000053219	1.49662		Fam71b	ENSMUSG00000020401	-1.23556
	Hpx	ENSMUSG00000030895	2.49498		Ms4a6b	ENSMUSG00000024677	1.49365		Radil	ENSMUSG00000029576	-1.23573
	Mup15	ENSMUSG00000096674	2.49348		Gm15931	ENSMUSG00000081723	1.49277		Ccer2	ENSMUSG00000096257	-1.23703
	Gprc5a	ENSMUSG00000046733	2.49037		Igfbp2	ENSMUSG00000039323	1.49237		1700123M08Rik	ENSMUSG00000085614	-1.23745
	Fos	ENSMUSG00000021250	2.48826		2010110K18Rik	ENSMUSG00000097755	1.4919		Csdc2	ENSMUSG00000042109	-1.23803
	Slc7a8	ENSMUSG00000022180	2.48807		Oasl2	ENSMUSG00000029561	1.49008		Prkag3	ENSMUSG00000006542	-1.23889
	H2-Q10	ENSMUSG00000067235	2.48541		Gm4841	ENSMUSG00000068606	1.48677		3300002P13Rik	ENSMUSG00000107585	-1.23906
	Fcer1g	ENSMUSG00000058715	2.48516		Gtse1	ENSMUSG00000022385	1.48476		Sulf2	ENSMUSG00000006800	-1.24028
	Ms4a8a	ENSMUSG00000024730	2.48321		Top2a	ENSMUSG00000020914	1.47684		Pkia	ENSMUSG00000027499	-1.24044
	BE692007	ENSMUSG00000099757	2.48299		Ada	ENSMUSG00000017697	1.47655		Cd163	ENSMUSG00000008845	-1.24107
	Gm19585	ENSMUSG00000100150	2.48285		Spc24	ENSMUSG00000074476	1.47414		Tnxb	ENSMUSG00000033327	-1.24202
	Stx11	ENSMUSG00000039232	2.48248		Klrc2	ENSMUSG00000052736	1.47413		Agl	ENSMUSG00000033400	-1.24522
	Misp	ENSMUSG00000035852	2.479		Gm4208	ENSMUSG00000100426	1.47387		Gm26660	ENSMUSG00000097601	-1.24657
	Irgm2	ENSMUSG00000069874	2.47452		Kif18b	ENSMUSG00000051378	1.47355		Ctsf	ENSMUSG00000083282	-1.2473
	Rnd1	ENSMUSG00000054855	2.47327		Gsta4	ENSMUSG00000032348	1.4699		Disp1	ENSMUSG00000030768	-1.24732
	Ankrd2	ENSMUSG00000025172	2.4709		Ckap2	ENSMUSG00000037725	1.46946		Rasl10a	ENSMUSG00000034209	-1.24812
	Bdkrb1	ENSMUSG00000041347	2.46873		Gpr171	ENSMUSG00000050075	1.46944		Gpx3	ENSMUSG00000018339	-1.25038
	Sp140	ENSMUSG00000070031	2.46724		Cx3cr1	ENSMUSG00000052336	1.4685		Chst3	ENSMUSG00000057337	-1.25138
	Trim30d	ENSMUSG00000057596	2.4652		Gbp8	ENSMUSG00000034438	1.46548		Gm6556	ENSMUSG00000097806	-1.25151
	Cemip	ENSMUSG00000052353	2.46477		Mis18bp1	ENSMUSG00000047534	1.46395		Pard3b	ENSMUSG00000052062	-1.25216
	Rgs1	ENSMUSG00000026358	2.46114		Mpeg1	ENSMUSG00000046805	1.45993		1010001B22Rik	ENSMUSG00000097863	-1.25233
	Gm13193	ENSMUSG00000082795	2.45552		Cdca5	ENSMUSG00000024791	1.45989		Sowaha	ENSMUSG00000044352	-1.25486
	Snx20	ENSMUSG00000031662	2.45071		Krt9	ENSMUSG00000051617	1.45575		Palm3	ENSMUSG00000047986	-1.25494
	I830077J02Rik	ENSMUSG00000074342	2.44849		Racgap1	ENSMUSG00000023015	1.45254		Raver2	ENSMUSG00000035275	-1.25522
	Has3	ENSMUSG00000031910	2.44827		Pclaf	ENSMUSG00000040204	1.45135		Espn	ENSMUSG00000028943	-1.2556
	Mup11	ENSMUSG00000073834	2.44719		Spaca9	ENSMUSG00000026809	1.44975		C1qtnf7	ENSMUSG00000061535	-1.25697
	Parp14	ENSMUSG00000034422	2.44363		Bst2	ENSMUSG00000046718	1.4482		Zc3hav1l	ENSMUSG00000047749	-1.25752
	Gm8995	ENSMUSG00000063286	2.44202		Irf7	ENSMUSG00000025498	1.44805		Kir3dl1	ENSMUSG00000031424	-1.25803
	Ifitm3	ENSMUSG00000025492	2.44152		Nusap1	ENSMUSG00000027306	1.44789		AU022754	ENSMUSG00000097209	-1.26046
	Trpm2	ENSMUSG00000009292	2.43588		H2-Eb2	ENSMUSG00000067341	1.44715		Ptgds	ENSMUSG00000015090	-1.26184
	Gm17767	ENSMUSG00000099413	2.42955		Ms4a4b	ENSMUSG00000056290	1.4467		Pde4dip	ENSMUSG00000038170	-1.26239
	Cd52	ENSMUSG00000000682	2.42672		Cd68	ENSMUSG00000018774	1.44571		Tyr	ENSMUSG00000004651	-1.2624
	Gm28177	ENSMUSG00000101628	2.41678		Atp1a3	ENSMUSG00000040907	1.43664		Hoxb3	ENSMUSG00000048763	-1.26285
	Plek	ENSMUSG00000020120	2.41511		Tagap	ENSMUSG00000033450	1.4337		Cmya5	ENSMUSG00000047419	-1.26345
	Gpr55	ENSMUSG00000049608	2.41491		Sgo1	ENSMUSG00000023940	1.43287		Wasf3	ENSMUSG00000029636	-1.26549
	Steap1	ENSMUSG00000015652	2.41431		Draxin	ENSMUSG00000029005	1.43147		Gpr153	ENSMUSG00000042804	-1.26568
	Bcl3	ENSMUSG00000053175	2.41361		Rgs16	ENSMUSG00000026475	1.4314		Col26a1	ENSMUSG00000004415	-1.26663
	Slc11a1	ENSMUSG00000026177	2.40358		Ncapg	ENSMUSG00000015880	1.4311		Col5a2	ENSMUSG00000026042	-1.26685
	Dck	ENSMUSG00000029366	2.40048		Ccl6	ENSMUSG00000018927	1.431		Krt36	ENSMUSG00000020916	-1.2679
	Helz2	ENSMUSG00000027580	2.39975		Gm26857	ENSMUSG00000097860	1.429		Fam131a	ENSMUSG00000050821	-1.26793
	Platr17	ENSMUSG00000092349	2.39535		Dusp2	ENSMUSG00000027368	1.42646		Zfp354c	ENSMUSG00000044807	-1.26857
	Lpxn	ENSMUSG00000024696	2.39292		C3ar1	ENSMUSG00000040552	1.42363		Wfikkn2	ENSMUSG00000044177	-1.26869
	Gm42466	ENSMUSG00000107136	2.39002		Slamf1	ENSMUSG00000015316	1.42119		Adgrg2	ENSMUSG00000031298	-1.27
	Pacsin1	ENSMUSG00000040276	2.38429		Gm20667	ENSMUSG00000093726	1.41994		Eef1a2	ENSMUSG00000016349	-1.27009
	H2-Eb2	ENSMUSG00000067341	2.37967		Kif20a	ENSMUSG00000003779	1.41921		Gm45792	ENSMUSG00000108884	-1.27089
	Hmga2	ENSMUSG00000056758	2.37809		Mcm10	ENSMUSG00000026669	1.41849		Gm15408	ENSMUSG00000086610	-1.27131
	Gm35154	ENSMUSG00000111535	2.37807		Clec4a2	ENSMUSG00000030148	1.41689		Gm15860	ENSMUSG00000087336	-1.27162
	Ccrl2	ENSMUSG00000043953	2.3778		Ccl22	ENSMUSG00000031779	1.41399		Fam46c	ENSMUSG00000044468	-1.27187
	Cd300ld	ENSMUSG00000034641	2.37684		Apol7c	ENSMUSG00000044309	1.41039		Ebf4	ENSMUSG00000053552	-1.27191
	Sp100	ENSMUSG00000026222	2.3742		BC030867	ENSMUSG00000034773	1.40963		Camk2n1	ENSMUSG00000046447	-1.27306
	Mir155hg	ENSMUSG00000097418	2.36412		Clec4a3	ENSMUSG00000043832	1.4078		Myh6	ENSMUSG00000040752	-1.27451
	Tubb3	ENSMUSG00000062380	2.36317		Lpxn	ENSMUSG00000024696	1.40583		Pla2g2d	ENSMUSG00000041202	-1.27534
	Mirt1	ENSMUSG00000097636	2.35841		Apln	ENSMUSG00000037010	1.40429		Kif27	ENSMUSG00000060176	-1.27648
	Gbx1	ENSMUSG00000067724	2.35342		Rbp7	ENSMUSG00000028996	1.4041		Trank1	ENSMUSG00000062296	-1.27657
	Gm4951	ENSMUSG00000073555	2.35232		Gm26522	ENSMUSG00000097423	1.40268		Lbx1	ENSMUSG00000025216	-1.27663
	Gm11427	ENSMUSG00000083161	2.34598		Nxpe1-ps	ENSMUSG00000109675	1.4014		Gm17080	ENSMUSG00000067389	-1.27722
	Klrc2	ENSMUSG00000052736	2.34299		Siglec1	ENSMUSG00000027322	1.40088		Foxo6	ENSMUSG00000052135	-1.27797
	Prss27	ENSMUSG00000050762	2.34015		Gdf15	ENSMUSG00000038508	1.40085		Zbtb16	ENSMUSG00000066687	-1.27926
	Gpr171	ENSMUSG00000050075	2.33942		A130071D04Rik	ENSMUSG00000104291	1.40078		Gm830	ENSMUSG00000084939	-1.28021
	Rtn4rl2	ENSMUSG00000050896	2.33744		BC147527	ENSMUSG00000094796	1.39881		6030419C18Rik	ENSMUSG00000066607	-1.28029
	Gm14548	ENSMUSG00000074417	2.32973		Soat2	ENSMUSG00000023045	1.39812		Nos1	ENSMUSG00000029361	-1.28072
	Cd300a	ENSMUSG00000034652	2.32947		Bub1b	ENSMUSG00000040084	1.39764		Gm26788	ENSMUSG00000096992	-1.28096
	Krt6a	ENSMUSG00000058354	2.32721		4833407H14Rik	ENSMUSG00000097779	1.39659		Btc	ENSMUSG00000082361	-1.28107
	Slamf9	ENSMUSG00000026548	2.32471		Gpr183	ENSMUSG00000051212	1.39536		Gm29773	ENSMUSG00000110547	-1.28193
	Gm17017	ENSMUSG00000090246	2.32016		AB124611	ENSMUSG00000057191	1.39257		Smoc2	ENSMUSG00000023886	-1.28283
	Psmb10	ENSMUSG00000031897	2.31248		Krt14	ENSMUSG00000045545	1.3921		Cox7a1	ENSMUSG00000074218	-1.28365
	A230028O05Rik	ENSMUSG00000096960	2.30672		Plek	ENSMUSG00000020120	1.38932		4933429H19Rik	ENSMUSG00000097786	-1.28456
	Sult6b1	ENSMUSG00000038045	2.30629		Ulbp1	ENSMUSG00000079685	1.38904		1700019D03Rik	ENSMUSG00000043629	-1.28562
	Traf1	ENSMUSG00000026875	2.30369		Kcnn4	ENSMUSG00000054342	1.38661		Prkaa2	ENSMUSG00000028518	-1.28577
	Adam8	ENSMUSG00000025473	2.29998		Fxyd4	ENSMUSG00000004988	1.38519		Tsks	ENSMUSG00000059891	-1.28701
	Il18rap	ENSMUSG00000026068	2.28261		Tnfrsf13b	ENSMUSG00000010142	1.38434		Gm9992	ENSMUSG00000056133	-1.2882
	Gm1966	ENSMUSG00000073902	2.27348		Il2rg	ENSMUSG00000031304	1.38423		Scrn1	ENSMUSG00000019124	-1.28829
	Il19	ENSMUSG00000016524	2.26721		Cotl1	ENSMUSG00000031827	1.38234		B830012L14Rik	ENSMUSG00000098202	-1.28891
	Soat2	ENSMUSG00000023045	2.26508		Cxcr4	ENSMUSG00000045382	1.37971		A330102I10Rik	ENSMUSG00000086363	-1.29021
	Vav1	ENSMUSG00000034116	2.25324		Cd8a	ENSMUSG00000053977	1.37921		Fat3	ENSMUSG00000074505	-1.2907
	Fcrlb	ENSMUSG00000070524	2.25192		Cd93	ENSMUSG00000027435	1.37567		Podxl2	ENSMUSG00000033152	-1.29078
	Glipr2	ENSMUSG00000028480	2.25005		Apobec1	ENSMUSG00000040613	1.37369		Gpc6	ENSMUSG00000058571	-1.29229
	Gm44851	ENSMUSG00000108436	2.24882		Slc11a1	ENSMUSG00000026177	1.37304		Gm11730	ENSMUSG00000087057	-1.2935
	Ppbp	ENSMUSG00000029372	2.24334		Cyp17a1	ENSMUSG00000003555	1.36929		Klhl23	ENSMUSG00000042155	-1.29371
	Gbp9	ENSMUSG00000029298	2.24201		Gm13192	ENSMUSG00000069188	1.36392		Clvs1	ENSMUSG00000041216	-1.29387
	Gm33370	ENSMUSG00000105283	2.24067		Iigp1	ENSMUSG00000054072	1.361		Efcc1	ENSMUSG00000068263	-1.29495
	Pirb	ENSMUSG00000058818	2.24		Cdca2	ENSMUSG00000048922	1.36092		Sypl2	ENSMUSG00000027887	-1.29527
	Rbp2	ENSMUSG00000032454	2.23663		Klb	ENSMUSG00000029195	1.35747		Ldb3	ENSMUSG00000021798	-1.29669
	Ddx58	ENSMUSG00000040296	2.23549		Gm12366	ENSMUSG00000082762	1.35614		Glb1l2	ENSMUSG00000036395	-1.29674
	Plaur	ENSMUSG00000046223	2.23441		Ly9	ENSMUSG00000004707	1.35186		Tcrg-V5	ENSMUSG00000076747	-1.30117
	Gm20559	ENSMUSG00000106734	2.23299		Chga	ENSMUSG00000021194	1.35055		Plpp7	ENSMUSG00000051373	-1.30154
	Gm13713	ENSMUSG00000085135	2.22903		Alox5ap	ENSMUSG00000060063	1.35014		2310081O03Rik	ENSMUSG00000085020	-1.30193
	Inpp5j	ENSMUSG00000034570	2.22027		Hcls1	ENSMUSG00000022831	1.35009		Negr1	ENSMUSG00000040037	-1.30221
	Apobec1	ENSMUSG00000040613	2.21989		Hspb9	ENSMUSG00000017832	1.35006		Prr33	ENSMUSG00000043795	-1.30225
	Lrp8	ENSMUSG00000028613	2.2176		2810408I11Rik	ENSMUSG00000087213	1.34768		Dupd1	ENSMUSG00000063821	-1.30253
	Cd53	ENSMUSG00000040747	2.21616		Neil3	ENSMUSG00000039396	1.34662		Cpq	ENSMUSG00000039007	-1.30309
	Htr7	ENSMUSG00000024798	2.21543		Ripk3	ENSMUSG00000022221	1.34404		Ptprq	ENSMUSG00000035916	-1.30344
	Arl5c	ENSMUSG00000038352	2.21468		5430427O19Rik	ENSMUSG00000025058	1.34293		Smpx	ENSMUSG00000041476	-1.30406
	Gm35986	ENSMUSG00000105837	2.21373		Itgam	ENSMUSG00000030786	1.3429		2810433D01Rik	ENSMUSG00000086283	-1.3044
	Cd22	ENSMUSG00000030577	2.2088		Lrrc9	ENSMUSG00000021090	1.34184		Rab3b	ENSMUSG00000003411	-1.30478
	2310031A07Rik	ENSMUSG00000097457	2.20715		Rac2	ENSMUSG00000033220	1.34136		Gm26888	ENSMUSG00000097294	-1.30613
	Kif2c	ENSMUSG00000028678	2.20711		AA467197	ENSMUSG00000033213	1.34133		Tmem178	ENSMUSG00000024245	-1.30644
	Kcnh4	ENSMUSG00000035355	2.20532		Cd52	ENSMUSG00000000682	1.34042		Lgi2	ENSMUSG00000039252	-1.30804
	Parp9	ENSMUSG00000022906	2.20379		Gm14548	ENSMUSG00000074417	1.33916		Synm	ENSMUSG00000030554	-1.31177
	Klra7	ENSMUSG00000067599	2.20166		Gpr85	ENSMUSG00000048216	1.33689		Col6a2	ENSMUSG00000020241	-1.31266
	Slfn9	ENSMUSG00000069793	2.19672		Gpr82	ENSMUSG00000047678	1.33554		Fat4	ENSMUSG00000046743	-1.31385
	Mybpc3	ENSMUSG00000002100	2.19525		Tifab	ENSMUSG00000049625	1.33492		Pls1	ENSMUSG00000049493	-1.31455
	Gm43420	ENSMUSG00000106115	2.17889		Cd200r3	ENSMUSG00000036172	1.33467		Adamts8	ENSMUSG00000031994	-1.31457
	Klrb1c	ENSMUSG00000030325	2.17828		Cd53	ENSMUSG00000040747	1.33461		Mrc2	ENSMUSG00000020695	-1.31483
	Siglec1	ENSMUSG00000027322	2.17828		Cks2	ENSMUSG00000062248	1.33458		Hoxa5	ENSMUSG00000038253	-1.31522
	Cntn2	ENSMUSG00000053024	2.17644		C430042M11Rik	ENSMUSG00000097254	1.33129		Gm12002	ENSMUSG00000086584	-1.31526
	AI662270	ENSMUSG00000087107	2.17263		Ccl8	ENSMUSG00000009185	1.32859		Gm12037	ENSMUSG00000086749	-1.31551
	Il1f6	ENSMUSG00000026984	2.16935		Tyrobp	ENSMUSG00000030579	1.32855		Asgr2	ENSMUSG00000040963	-1.31562
	Parp12	ENSMUSG00000038507	2.16929		Gm13889	ENSMUSG00000087006	1.32578		Diras2	ENSMUSG00000047842	-1.31649
	Gm44613	ENSMUSG00000108545	2.16843		Pf4	ENSMUSG00000029373	1.32418		Krt20	ENSMUSG00000035775	-1.31687
	Depdc1b	ENSMUSG00000021697	2.16757		Snx20	ENSMUSG00000031662	1.32274		Cfh	ENSMUSG00000026365	-1.31701
	Ccdc88b	ENSMUSG00000047810	2.16039		Nlrp1a	ENSMUSG00000069830	1.31906		Atp1b2	ENSMUSG00000041329	-1.31728
	Fabp7	ENSMUSG00000019874	2.15683		Npl	ENSMUSG00000042684	1.31814		Usp13	ENSMUSG00000056900	-1.31776
	Hcls1	ENSMUSG00000022831	2.15681		Gm15922	ENSMUSG00000081665	1.31764		Prcd	ENSMUSG00000075410	-1.31832
	Gm43984	ENSMUSG00000108238	2.15615		Vav1	ENSMUSG00000034116	1.31662		Scn4b	ENSMUSG00000046480	-1.32086
	Ms4a4a	ENSMUSG00000101389	2.14275		Ly86	ENSMUSG00000021423	1.31475		Dact2	ENSMUSG00000048826	-1.32235
	Pilrb1	ENSMUSG00000066684	2.14236		Ska3	ENSMUSG00000021965	1.31291		Edil3	ENSMUSG00000034488	-1.3227
	Ass1	ENSMUSG00000076441	2.13901		Slfn10-ps	ENSMUSG00000072621	1.31252		Tmem178b	ENSMUSG00000057716	-1.32363
	Daxx	ENSMUSG00000002307	2.13167		Ccnf	ENSMUSG00000072082	1.31219		Timp3	ENSMUSG00000020044	-1.32366
	Itgb2	ENSMUSG00000000290	2.13163		Cd200r1	ENSMUSG00000022667	1.30951		Gm45047	ENSMUSG00000109337	-1.32549
	Draxin	ENSMUSG00000029005	2.12945		Ifitm1	ENSMUSG00000025491	1.30677		Mroh7	ENSMUSG00000047502	-1.3262
	Fxyd4	ENSMUSG00000004988	2.12625		Gm5678	ENSMUSG00000082815	1.30557		Gm17281	ENSMUSG00000097317	-1.32669
	Ddx60	ENSMUSG00000037921	2.1212		Itgb2	ENSMUSG00000000290	1.30296		Map7d2	ENSMUSG00000041020	-1.32765
	Rab20	ENSMUSG00000031504	2.12062		Mastl	ENSMUSG00000026779	1.30185		Gm15502	ENSMUSG00000083813	-1.32839
	Ska1	ENSMUSG00000036223	2.11908		Gm12407	ENSMUSG00000095298	1.30082		Mirlet7b	ENSMUSG00000065564	-1.32976
	Lyn	ENSMUSG00000042228	2.11239		P2ry6	ENSMUSG00000048779	1.30037		Tnni2	ENSMUSG00000031097	-1.32996
	Gsap	ENSMUSG00000039934	2.1101		Prg2	ENSMUSG00000027073	1.29987		Gm11642	ENSMUSG00000086794	-1.33264
	Trim6	ENSMUSG00000072244	2.10829		Tmem173	ENSMUSG00000024349	1.29955		Gm15199	ENSMUSG00000086428	-1.335
	Samhd1	ENSMUSG00000027639	2.10574		Lrp8	ENSMUSG00000028613	1.29761		Kcng1	ENSMUSG00000074575	-1.33502
	Ifih1	ENSMUSG00000026896	2.10095		Irf8	ENSMUSG00000041515	1.29638		Gm44040	ENSMUSG00000107458	-1.33526
	Irf8	ENSMUSG00000041515	2.10008		Mtfr2	ENSMUSG00000019992	1.29615		Upk3b	ENSMUSG00000042985	-1.33568
	Nxpe1-ps	ENSMUSG00000109675	2.09897		Cyth4	ENSMUSG00000018008	1.29324		Rims1	ENSMUSG00000041670	-1.33611
	Ccnb2	ENSMUSG00000032218	2.098		Cyp4f18	ENSMUSG00000003484	1.29322		Asphd2	ENSMUSG00000029348	-1.33688
	Raet1e	ENSMUSG00000053219	2.09775		Cd180	ENSMUSG00000021624	1.29229		Lonrf2	ENSMUSG00000048814	-1.33887
	Ccr2	ENSMUSG00000049103	2.09733		Il18rap	ENSMUSG00000026068	1.2922		Jph1	ENSMUSG00000042686	-1.33905
	Mndal	ENSMUSG00000090272	2.09499		Gpr55	ENSMUSG00000049608	1.29195		Prokr1	ENSMUSG00000049409	-1.33915
	Epgn	ENSMUSG00000035020	2.09314		Clec2f	ENSMUSG00000089728	1.2914		Fmo5	ENSMUSG00000028088	-1.33952
	Cep55	ENSMUSG00000024989	2.09135		Plaur	ENSMUSG00000046223	1.29105		1700003F12Rik	ENSMUSG00000038523	-1.34082
	C3ar1	ENSMUSG00000040552	2.08018		Slc2a6	ENSMUSG00000036067	1.28755		Krt28	ENSMUSG00000055937	-1.34271
	Clec4a3	ENSMUSG00000043832	2.07181		A630081D01Rik	ENSMUSG00000102721	1.2853		G630022F23Rik	ENSMUSG00000106896	-1.34273
	Ifi203	ENSMUSG00000039997	2.07126		Bambi-ps1	ENSMUSG00000081219	1.285		Sfrp4	ENSMUSG00000021319	-1.3439
	Prss30	ENSMUSG00000024124	2.06569		Dynlt1f	ENSMUSG00000095677	1.28177		Gm28720	ENSMUSG00000101210	-1.34561
	Tbx21	ENSMUSG00000001444	2.0627		Aknad1	ENSMUSG00000049565	1.28114		Gm10113	ENSMUSG00000062282	-1.34704
	Irf1	ENSMUSG00000018899	2.05906		Pmaip1	ENSMUSG00000024521	1.28098		Plce1	ENSMUSG00000024998	-1.34705
	BC035044	ENSMUSG00000090164	2.05868		Ffar2	ENSMUSG00000051314	1.28028		Tpm2	ENSMUSG00000028464	-1.34719
	Aldh1b1	ENSMUSG00000035561	2.05534		Ifi27l2a	ENSMUSG00000079017	1.27919		A330094K24Rik	ENSMUSG00000097666	-1.34817
	Lgals9	ENSMUSG00000001123	2.05278		Galnt6	ENSMUSG00000037280	1.27862		Abca5	ENSMUSG00000018800	-1.35021
	Sdc3	ENSMUSG00000025743	2.04691		Glipr2	ENSMUSG00000028480	1.27812		Gm17056	ENSMUSG00000090387	-1.35055
	Casp4	ENSMUSG00000033538	2.04568		Lcp1	ENSMUSG00000021998	1.27725		Dnm1	ENSMUSG00000026825	-1.35064
	Hmox1	ENSMUSG00000005413	2.04283		Spi1	ENSMUSG00000002111	1.2771		Ighd	ENSMUSG00000104213	-1.35345
	Cd6	ENSMUSG00000024670	2.04051		Gbp10	ENSMUSG00000105096	1.27266		Bhlhe22	ENSMUSG00000025128	-1.35358
	Nmi	ENSMUSG00000026946	2.03695		Kif20b	ENSMUSG00000024795	1.27174		Klk10	ENSMUSG00000030693	-1.35393
	Tpx2	ENSMUSG00000027469	2.03689		Krt6a	ENSMUSG00000058354	1.26722		Kcng4	ENSMUSG00000045246	-1.35409
	Dtx3l	ENSMUSG00000049502	2.0349		Kif15	ENSMUSG00000036768	1.2671		Loxl4	ENSMUSG00000025185	-1.3552
	2010110K18Rik	ENSMUSG00000097755	2.03337		Foxm1	ENSMUSG00000001517	1.2659		Myot	ENSMUSG00000024471	-1.35557
	Serpinb9	ENSMUSG00000045827	2.0323		C530050E15Rik	ENSMUSG00000097838	1.25964		Gm5949	ENSMUSG00000111122	-1.35677
	Gm4070	ENSMUSG00000078606	2.03061		Slc37a2	ENSMUSG00000032122	1.25921		Igfbp5	ENSMUSG00000026185	-1.35711
	Tfec	ENSMUSG00000029553	2.02886		Ncf4	ENSMUSG00000071715	1.25904		Ryr1	ENSMUSG00000030592	-1.35721
	Car4	ENSMUSG00000000805	2.02832		Tmem8	ENSMUSG00000024180	1.25551		Zfhx4	ENSMUSG00000025255	-1.35805
	Cyp2a5	ENSMUSG00000005547	2.02771		B3gnt5	ENSMUSG00000022686	1.25541		Marveld1	ENSMUSG00000044345	-1.35893
	Tpsab1	ENSMUSG00000024173	2.02507		Mlkl	ENSMUSG00000012519	1.25362		Adgrv1	ENSMUSG00000069170	-1.35939
	Gm16464	ENSMUSG00000082154	2.02487		Cntn2	ENSMUSG00000053024	1.25345		Gm43063	ENSMUSG00000105731	-1.35986
	Ncf4	ENSMUSG00000071715	2.02396		Kmo	ENSMUSG00000039783	1.25336		Gm11615	ENSMUSG00000085083	-1.35988
	Eif2ak2	ENSMUSG00000024079	2.02168		Napsa	ENSMUSG00000002204	1.25235		Gm11747	ENSMUSG00000086514	-1.36051
	Bub1	ENSMUSG00000027379	2.02145		Sash3	ENSMUSG00000031101	1.25117		Cry1	ENSMUSG00000020038	-1.36202
	Bin2	ENSMUSG00000098112	2.02083		Cd300ld4	ENSMUSG00000069609	1.24913		Gm16897	ENSMUSG00000097325	-1.3629
	Phf11c	ENSMUSG00000091144	2.01935		Coro1a	ENSMUSG00000030707	1.24133		Colq	ENSMUSG00000057606	-1.36387
	Plk1	ENSMUSG00000030867	2.01839		Fxyd5	ENSMUSG00000009687	1.24049		Itga11	ENSMUSG00000032243	-1.36393
	Apol7a	ENSMUSG00000010601	2.01758		Lyn	ENSMUSG00000042228	1.23647		Pcbd1	ENSMUSG00000020098	-1.36703
	Cenpe	ENSMUSG00000045328	2.00992		Cd200r4	ENSMUSG00000062082	1.23384		Smyd1	ENSMUSG00000055027	-1.36711
	Gm38345	ENSMUSG00000102353	2.00852		Mcoln2	ENSMUSG00000011008	1.23361		Prrt2	ENSMUSG00000045114	-1.36827
	Gm26917	ENSMUSG00000097971	2.00784		Nsl1	ENSMUSG00000062510	1.23298		Tmc3	ENSMUSG00000038540	-1.36975
	Trem2	ENSMUSG00000023992	2.00361		Krt1	ENSMUSG00000046834	1.22611		Cep85l	ENSMUSG00000038594	-1.37136
	Fetub	ENSMUSG00000022871	2.00291		Oas2	ENSMUSG00000032690	1.22453		1700029J07Rik	ENSMUSG00000071103	-1.37368
	C530050E15Rik	ENSMUSG00000097838	2.00129		Fcrl1	ENSMUSG00000059994	1.22231		Fndc7	ENSMUSG00000045326	-1.37376
	Gm5431	ENSMUSG00000058163	1.99686		Xkr5	ENSMUSG00000039814	1.22179		A330074K22Rik	ENSMUSG00000097960	-1.3746
	Evi2	ENSMUSG00000070354	1.99443		Hist1h2ae	ENSMUSG00000069272	1.22068		Npy1r	ENSMUSG00000036437	-1.37517
	Clec7a	ENSMUSG00000079293	1.99348		Aldh3b1	ENSMUSG00000024885	1.22058		Fmo4	ENSMUSG00000026692	-1.3765
	Spi1	ENSMUSG00000002111	1.99242		Gngt2	ENSMUSG00000038811	1.2187		Sspn	ENSMUSG00000030255	-1.37684
	Itgam	ENSMUSG00000030786	1.98776		Tmem88	ENSMUSG00000045377	1.21705		Adamtsl4	ENSMUSG00000015850	-1.38
	Gm44428	ENSMUSG00000108234	1.987		Csf2rb	ENSMUSG00000071713	1.21556		Pcdh9	ENSMUSG00000055421	-1.38153
	Gpr18	ENSMUSG00000050350	1.98689		Thbs1	ENSMUSG00000040152	1.21477		Sec14l5	ENSMUSG00000091712	-1.3816
	Pik3r5	ENSMUSG00000020901	1.98439		Cd84	ENSMUSG00000038147	1.21353		Efcab1	ENSMUSG00000068617	-1.382
	Fyb	ENSMUSG00000022148	1.98347		Il10	ENSMUSG00000016529	1.2115		Dnah7b	ENSMUSG00000041144	-1.38355
	Ly9	ENSMUSG00000004707	1.98218		Gm14091	ENSMUSG00000086421	1.20937		Fmo2	ENSMUSG00000040170	-1.38374
	Prr11	ENSMUSG00000020493	1.97954		S100a4	ENSMUSG00000001020	1.20427		Ccdc13	ENSMUSG00000079235	-1.38586
	Tex14	ENSMUSG00000010342	1.97583		Gm42466	ENSMUSG00000107136	1.20323		Gm10916	ENSMUSG00000078125	-1.38906
	Birc5	ENSMUSG00000017716	1.9725		C330027C09Rik	ENSMUSG00000033031	1.20018		Ccdc183	ENSMUSG00000026940	-1.38948
	Coro2a	ENSMUSG00000028337	1.97176		Prc1	ENSMUSG00000038943	1.19873		St6gal2	ENSMUSG00000024172	-1.39377
	Il1rn	ENSMUSG00000026981	1.97		Glipr1	ENSMUSG00000056888	1.19795		Col6a1	ENSMUSG00000001119	-1.39482
	Ly86	ENSMUSG00000021423	1.96691		Fetub	ENSMUSG00000022871	1.19792		Tnnc2	ENSMUSG00000017300	-1.39621
	Uba7	ENSMUSG00000032596	1.96542		Lyz2	ENSMUSG00000069516	1.19554		Ypel1	ENSMUSG00000022773	-1.39628
	Rims3	ENSMUSG00000032890	1.96519		Sdf2l1	ENSMUSG00000022769	1.19468		Loxl2	ENSMUSG00000034205	-1.39839
	Pmaip1	ENSMUSG00000024521	1.96479		Il10ra	ENSMUSG00000032089	1.19316		Gm27252	ENSMUSG00000098708	-1.39883
	Psmb8	ENSMUSG00000024338	1.96396		Ncaph	ENSMUSG00000034906	1.19282		Gm43150	ENSMUSG00000106777	-1.39992
	Il4ra	ENSMUSG00000030748	1.95995		Kif23	ENSMUSG00000032254	1.19234		Serpina3c	ENSMUSG00000066361	-1.40012
	Galnt6	ENSMUSG00000037280	1.95955		Lockd	ENSMUSG00000098318	1.19206		Gm12319	ENSMUSG00000087523	-1.40026
	Lrrc4	ENSMUSG00000049939	1.95902		Tgtp2	ENSMUSG00000078921	1.19083		Gm26604	ENSMUSG00000097079	-1.4005
	Atp13a4	ENSMUSG00000038094	1.95795		Ngf	ENSMUSG00000027859	1.18976		Gm29237	ENSMUSG00000101872	-1.40206
	Gm8080	ENSMUSG00000084228	1.95673		Serpinb6d	ENSMUSG00000047889	1.18812		Esr1	ENSMUSG00000019768	-1.40247
	Samd9l	ENSMUSG00000047735	1.9528		Ddx4	ENSMUSG00000021758	1.18712		Pgam2	ENSMUSG00000020475	-1.40314
	Serpinb6b	ENSMUSG00000042842	1.95008		Evi2	ENSMUSG00000070354	1.18536		Ramp1	ENSMUSG00000034353	-1.40395
	Cdk1	ENSMUSG00000019942	1.94862		Npas2	ENSMUSG00000026077	1.18487		Plin5	ENSMUSG00000011305	-1.40623
	1190001M18Rik	ENSMUSG00000111857	1.9469		Plac8	ENSMUSG00000029322	1.18484		Bdh2	ENSMUSG00000028167	-1.40811
	AI504432	ENSMUSG00000056145	1.94649		Ifit3	ENSMUSG00000074896	1.18319		Mgl2	ENSMUSG00000040950	-1.40855
	Ifi35	ENSMUSG00000010358	1.94608		Sele	ENSMUSG00000026582	1.18209		Cry2	ENSMUSG00000068742	-1.41172
	Pou2f2	ENSMUSG00000008496	1.94592		Lce1k	ENSMUSG00000095870	1.18208		Gm15883	ENSMUSG00000086868	-1.41222
	Kif14	ENSMUSG00000041498	1.94418		Serpina9	ENSMUSG00000058260	1.18158		Pebp4	ENSMUSG00000022085	-1.41241
	Gm44292	ENSMUSG00000108291	1.94384		Spdl1	ENSMUSG00000069910	1.17996		Pkhd1l1	ENSMUSG00000038725	-1.41427
	Ptprc	ENSMUSG00000026395	1.94163		Tnip3	ENSMUSG00000044162	1.17958		Zfp853	ENSMUSG00000093910	-1.41487
	Mov10	ENSMUSG00000002227	1.93725		B3gnt3	ENSMUSG00000031803	1.17945		Tyrp1	ENSMUSG00000005994	-1.41726
	Ceacam12	ENSMUSG00000030366	1.9337		Tmem252	ENSMUSG00000048572	1.17916		Dnaaf1	ENSMUSG00000031831	-1.41829
	Psmb9	ENSMUSG00000096727	1.93325		Gm39323	ENSMUSG00000111229	1.17854		Lmod1	ENSMUSG00000048096	-1.41867
	Clec4a4	ENSMUSG00000059639	1.93323		Icam2	ENSMUSG00000001029	1.1774		Vldlr	ENSMUSG00000024924	-1.41979
	Batf	ENSMUSG00000034266	1.92849		Pilrb1	ENSMUSG00000066684	1.17687		Tcea3	ENSMUSG00000001604	-1.42063
	CR974586.5	ENSMUSG00000096506	1.92826		Il33	ENSMUSG00000024810	1.17518		Gm19950	ENSMUSG00000109093	-1.42165
	Antxrl	ENSMUSG00000047441	1.92299		Syt13	ENSMUSG00000027220	1.17478		Vit	ENSMUSG00000024076	-1.42318
	Hmmr	ENSMUSG00000020330	1.92129		Clec1b	ENSMUSG00000030159	1.17449		Gm15519	ENSMUSG00000083443	-1.42466
	Tnfsf14	ENSMUSG00000005824	1.91861		Gla	ENSMUSG00000031266	1.17422		Tgfb2	ENSMUSG00000039239	-1.42772
	Nfkbie	ENSMUSG00000023947	1.91518		Efcab11	ENSMUSG00000021176	1.17403		Ica1l	ENSMUSG00000026018	-1.42939
	Socs3	ENSMUSG00000053113	1.9144		Myo1f	ENSMUSG00000024300	1.17319		Gm14066	ENSMUSG00000085071	-1.42946
	Lgmn	ENSMUSG00000021190	1.91306		Ccne1	ENSMUSG00000002068	1.17144		Tmem8b	ENSMUSG00000078716	-1.42948
	Pimreg	ENSMUSG00000020808	1.90973		C130026I21Rik	ENSMUSG00000052477	1.17009		Prr29	ENSMUSG00000009210	-1.43171
	Insl6	ENSMUSG00000050957	1.90288		Sp110	ENSMUSG00000070034	1.16973		Mmp23	ENSMUSG00000029061	-1.4323
	Gm26637	ENSMUSG00000097567	1.90143		Nrros	ENSMUSG00000052384	1.16693		Rtl9	ENSMUSG00000085584	-1.43348
	P2ry14	ENSMUSG00000036381	1.899		Atf3	ENSMUSG00000026628	1.16681		Smtnl2	ENSMUSG00000045667	-1.43354
	Psme2b	ENSMUSG00000078153	1.89868		Lrrc4	ENSMUSG00000049939	1.1666		Hoxb5	ENSMUSG00000038700	-1.43467
	Pif1	ENSMUSG00000041064	1.89761		Epsti1	ENSMUSG00000022014	1.16541		Chrdl2	ENSMUSG00000030732	-1.43629
	Apol10b	ENSMUSG00000050014	1.89631		Mirt1	ENSMUSG00000097636	1.16483		Gm42528	ENSMUSG00000107134	-1.43691
	Gca	ENSMUSG00000026893	1.88849		C130050O18Rik	ENSMUSG00000044092	1.16457		Mylpf	ENSMUSG00000030672	-1.43799
	Marcksl1	ENSMUSG00000047945	1.885		Fyb	ENSMUSG00000022148	1.16449		C2cd4c	ENSMUSG00000045912	-1.4386
	Ngf	ENSMUSG00000027859	1.88274		1700010I14Rik	ENSMUSG00000023873	1.16259		Vipr1	ENSMUSG00000032528	-1.43947
	2210406H18Rik	ENSMUSG00000109036	1.88193		Ltb	ENSMUSG00000024399	1.16202		Gm10419	ENSMUSG00000072769	-1.43988
	Spink4	ENSMUSG00000028415	1.88041		Cyba	ENSMUSG00000006519	1.16059		Engase	ENSMUSG00000033857	-1.44091
	Ada	ENSMUSG00000017697	1.8803		Rtkn2	ENSMUSG00000037846	1.16016		Gm38057	ENSMUSG00000102143	-1.44313
	Tlr12	ENSMUSG00000062545	1.87526		Gm45223	ENSMUSG00000109429	1.15829		Mettl24	ENSMUSG00000045555	-1.44462
	Ripk3	ENSMUSG00000022221	1.87401		Angpt2	ENSMUSG00000031465	1.15826		Tbx3os1	ENSMUSG00000087516	-1.44583
	Trim34a	ENSMUSG00000056144	1.87398		Arl11	ENSMUSG00000043157	1.15781		Crym	ENSMUSG00000030905	-1.44812
	Gadd45a	ENSMUSG00000036390	1.87371		Adamts18	ENSMUSG00000053399	1.15741		Kcnu1	ENSMUSG00000031576	-1.45151
	Ndc80	ENSMUSG00000024056	1.87065		Stc1	ENSMUSG00000014813	1.15569		H2-M6-ps	ENSMUSG00000083534	-1.45203
	Cdc20	ENSMUSG00000006398	1.86982		Kcnh4	ENSMUSG00000035355	1.15558		Jph2	ENSMUSG00000017817	-1.45252
	Nlrp1a	ENSMUSG00000069830	1.86805		Nckap1l	ENSMUSG00000022488	1.15335		Ogn	ENSMUSG00000021390	-1.45497
	Gm6548	ENSMUSG00000091549	1.8653		Sapcd2	ENSMUSG00000026955	1.15306		Cpeb1	ENSMUSG00000025586	-1.45664
	Ctsz	ENSMUSG00000016256	1.86409		Pirb	ENSMUSG00000058818	1.15236		Cercam	ENSMUSG00000039787	-1.4568
	0610040J01Rik	ENSMUSG00000060512	1.86217		Gm16685	ENSMUSG00000097804	1.14927		Adamtsl2	ENSMUSG00000036040	-1.45738
	Ifitm1	ENSMUSG00000025491	1.8578		Mt2	ENSMUSG00000031762	1.1472		Kcnc1	ENSMUSG00000058975	-1.45776
	4930455G09Rik	ENSMUSG00000085761	1.85427		Ms4a14	ENSMUSG00000099398	1.14637		Gm45632	ENSMUSG00000110077	-1.45797
	Dio2	ENSMUSG00000007682	1.85383		Slc7a7	ENSMUSG00000000958	1.14523		Hmcn2	ENSMUSG00000055632	-1.45828
	Gm26674	ENSMUSG00000097597	1.85321		Gm43965	ENSMUSG00000108176	1.14395		Erc2	ENSMUSG00000040640	-1.45894
	Parpbp	ENSMUSG00000035365	1.85164		Gm37423	ENSMUSG00000104436	1.14326		4930511M06Rik	ENSMUSG00000086607	-1.46083
	Milr1	ENSMUSG00000040528	1.85154		Dynlt1a	ENSMUSG00000092074	1.14276		Ccdc8	ENSMUSG00000041117	-1.46159
	Apof	ENSMUSG00000047631	1.85137		Tlr6	ENSMUSG00000051498	1.14213		Fam171b	ENSMUSG00000048388	-1.46196
	Gm43775	ENSMUSG00000107304	1.85105		H60b	ENSMUSG00000075297	1.14166		Otop2	ENSMUSG00000050201	-1.46228
	Mt2	ENSMUSG00000031762	1.8507		Car12	ENSMUSG00000032373	1.14046		BC067074	ENSMUSG00000021763	-1.46305
	Ifi203-ps	ENSMUSG00000090222	1.8499		Cfb	ENSMUSG00000090231	1.13879		Cdh4	ENSMUSG00000000305	-1.46397
	Basp1	ENSMUSG00000045763	1.84792		Cfl1	ENSMUSG00000056201	1.13401		Ppic	ENSMUSG00000024538	-1.46543
	Ccnb1	ENSMUSG00000041431	1.84093		Milr1	ENSMUSG00000040528	1.1337		Fsd1l	ENSMUSG00000054752	-1.46677
	Samd3	ENSMUSG00000051354	1.83841		Tacc3	ENSMUSG00000037313	1.13252		Creb3l3	ENSMUSG00000035041	-1.46738
	Rhoh	ENSMUSG00000029204	1.8377		A630001G21Rik	ENSMUSG00000052760	1.13006		1700109K24Rik	ENSMUSG00000097267	-1.46792
	Rubcnl	ENSMUSG00000034959	1.83241		Fcgr2b	ENSMUSG00000026656	1.12873		Fbln7	ENSMUSG00000027386	-1.46869
	Sh2d6	ENSMUSG00000052631	1.83164		2610206C17Rik	ENSMUSG00000085236	1.12792		Txlnb	ENSMUSG00000039891	-1.46997
	Cyba	ENSMUSG00000006519	1.83044		Slfn8	ENSMUSG00000035208	1.12619		Podn	ENSMUSG00000028600	-1.47094
	D7Ertd128e	ENSMUSG00000100029	1.83007		Esco2	ENSMUSG00000022034	1.12329		Pfkm	ENSMUSG00000033065	-1.47139
	1110002J07Rik	ENSMUSG00000097134	1.82835		Themis2	ENSMUSG00000037731	1.12318		Lrtm2	ENSMUSG00000055003	-1.47212
	Eme1	ENSMUSG00000039055	1.82746		Trim30a	ENSMUSG00000030921	1.12274		Gm24962	ENSMUSG00000088542	-1.47215
	Atp8b4	ENSMUSG00000060131	1.82732		Tubb6	ENSMUSG00000001473	1.12264		Adh1	ENSMUSG00000074207	-1.47271
	Sfmbt2	ENSMUSG00000061186	1.82696		Gm5526	ENSMUSG00000084817	1.1202		Asb14	ENSMUSG00000021898	-1.47407
	Cybb	ENSMUSG00000015340	1.82637		Ctsz	ENSMUSG00000016256	1.11996		Folh1	ENSMUSG00000001773	-1.47425
	Ly6e	ENSMUSG00000022587	1.82504		Dok2	ENSMUSG00000022102	1.11797		Gm36210	ENSMUSG00000110221	-1.47569
	Clec2f	ENSMUSG00000089728	1.82305		Mir142hg	ENSMUSG00000084796	1.1165		Sema6c	ENSMUSG00000038777	-1.47599
	Apobec3	ENSMUSG00000009585	1.82221		Gmfg	ENSMUSG00000060791	1.11593		C1qtnf1	ENSMUSG00000017446	-1.47834
	Nfkbid	ENSMUSG00000036931	1.8221		Akr1c13	ENSMUSG00000021213	1.11397		Gm11627	ENSMUSG00000078640	-1.47853
	Alox8	ENSMUSG00000020891	1.82163		Il18bp	ENSMUSG00000070427	1.11362		Atp2a1	ENSMUSG00000030730	-1.48004
	Napsa	ENSMUSG00000002204	1.82016		Incenp	ENSMUSG00000024660	1.11145		Car3	ENSMUSG00000027559	-1.48125
	Itgal	ENSMUSG00000030830	1.81915		Tnfaip6	ENSMUSG00000053475	1.11125		Islr	ENSMUSG00000037206	-1.48286
	Glipr1	ENSMUSG00000056888	1.81903		Ecscr	ENSMUSG00000073599	1.11075		Adam33	ENSMUSG00000027318	-1.48346
	Clec4a1	ENSMUSG00000049037	1.81851		Pydc3	ENSMUSG00000066677	1.11017		Vstm2a	ENSMUSG00000048834	-1.48363
	Igf2bp2	ENSMUSG00000033581	1.81167		Lhx6	ENSMUSG00000026890	1.10993		Gsdma3	ENSMUSG00000064224	-1.48412
	Slfn5	ENSMUSG00000054404	1.81141		Elovl3	ENSMUSG00000038754	1.10909		Sult1a1	ENSMUSG00000030711	-1.48412
	Ly6a	ENSMUSG00000075602	1.80981		Tcf24	ENSMUSG00000099032	1.10878		Gm37969	ENSMUSG00000102577	-1.48557
	Avpr2	ENSMUSG00000031390	1.80849		Socs3	ENSMUSG00000053113	1.10506		Gabra3	ENSMUSG00000031343	-1.48664
	Nr4a3	ENSMUSG00000028341	1.80837		Cenpm	ENSMUSG00000068101	1.10316		Ctsk	ENSMUSG00000028111	-1.48677
	Dnah6	ENSMUSG00000052861	1.80721		Zfp473	ENSMUSG00000048012	1.10209		Mamdc2	ENSMUSG00000033207	-1.48732
	Gm614	ENSMUSG00000090141	1.8072		Clec5a	ENSMUSG00000029915	1.10199		Lrrc17	ENSMUSG00000039883	-1.48822
	Gbp11	ENSMUSG00000092021	1.80207		Cfp	ENSMUSG00000001128	1.10103		Abcc9	ENSMUSG00000030249	-1.48854
	Mir142hg	ENSMUSG00000084796	1.80114		Fcgr3	ENSMUSG00000059498	1.10066		Gm5084	ENSMUSG00000050765	-1.49357
	Gm8369	ENSMUSG00000058470	1.79894		Gm14379	ENSMUSG00000087252	1.10016		Ebf2	ENSMUSG00000022053	-1.49404
	F7	ENSMUSG00000031443	1.79579		Anln	ENSMUSG00000036777	1.09997		Slc2a4	ENSMUSG00000018566	-1.49955
	Tifab	ENSMUSG00000049625	1.79308		Ncf2	ENSMUSG00000026480	1.09536		Hepacam2	ENSMUSG00000044156	-1.50166
	Fxyd5	ENSMUSG00000009687	1.79273		Tshr	ENSMUSG00000020963	1.09449		Slc4a4	ENSMUSG00000060961	-1.50249
	Cd300lb	ENSMUSG00000063193	1.79101		Stmn2	ENSMUSG00000027500	1.09432		Cpt1b	ENSMUSG00000078937	-1.50356
	Cdkn3	ENSMUSG00000037628	1.79056		Gbp3	ENSMUSG00000028268	1.09426		Gm42778	ENSMUSG00000105112	-1.50652
	Adamts9	ENSMUSG00000030022	1.78911		Fscn1	ENSMUSG00000029581	1.08788		Ak1	ENSMUSG00000026817	-1.50653
	Nuf2	ENSMUSG00000026683	1.78281		Phf11d	ENSMUSG00000068245	1.08786		Cpeb1os1	ENSMUSG00000109401	-1.50805
	Gm37423	ENSMUSG00000104436	1.7821		Trpv2	ENSMUSG00000018507	1.0878		Pcdh10	ENSMUSG00000049100	-1.50806
	Gm19514	ENSMUSG00000108478	1.78136		Cd80	ENSMUSG00000075122	1.08749		Ces1f	ENSMUSG00000031725	-1.50827
	Klra13-ps	ENSMUSG00000030178	1.77952		Gm1966	ENSMUSG00000073902	1.08613		Vax2	ENSMUSG00000034777	-1.50846
	2810408I11Rik	ENSMUSG00000087213	1.77897		Col12a1	ENSMUSG00000032332	1.08514		Gm37844	ENSMUSG00000102615	-1.50878
	Aplnr	ENSMUSG00000044338	1.77714		Gm13212	ENSMUSG00000078502	1.08436		Scarf2	ENSMUSG00000012017	-1.51095
	Zc3h12d	ENSMUSG00000039981	1.77571		Gbp5	ENSMUSG00000105504	1.08422		Zyg11a	ENSMUSG00000034645	-1.51277
	Rac2	ENSMUSG00000033220	1.77423		Ifitm3	ENSMUSG00000025492	1.0833		Fmo1	ENSMUSG00000040181	-1.51307
	Lce3c	ENSMUSG00000045475	1.76685		Dck	ENSMUSG00000029366	1.08019		Gm13093	ENSMUSG00000087094	-1.51352
	Myo1f	ENSMUSG00000024300	1.76438		Relt	ENSMUSG00000008318	1.07995		Hoxc5	ENSMUSG00000022485	-1.5136
	Hbegf	ENSMUSG00000024486	1.76396		I830077J02Rik	ENSMUSG00000074342	1.07987		Gm9989	ENSMUSG00000056023	-1.51379
	Ehf	ENSMUSG00000012350	1.76251		Igsf6	ENSMUSG00000035004	1.07678		Rab30	ENSMUSG00000030643	-1.5145
	Tmem51	ENSMUSG00000040616	1.76216		Ifit1bl2	ENSMUSG00000067297	1.07369		Abcc6	ENSMUSG00000030834	-1.51749
	Gch1	ENSMUSG00000037580	1.76197		F830016B08Rik	ENSMUSG00000090942	1.07344		Kcna7	ENSMUSG00000038201	-1.51928
	Cyp4f18	ENSMUSG00000003484	1.75922		Wisp2	ENSMUSG00000027656	1.07129		Gsn	ENSMUSG00000026879	-1.51974
	Mest	ENSMUSG00000051855	1.75886		Cit	ENSMUSG00000029516	1.06903		Dpt	ENSMUSG00000026574	-1.52008
	Cd68	ENSMUSG00000018774	1.75579		1810041H14Rik	ENSMUSG00000102112	1.06838		Chpf	ENSMUSG00000032997	-1.52178
	Ankle1	ENSMUSG00000046295	1.75384		Gm26917	ENSMUSG00000097971	1.06726		Gpc3	ENSMUSG00000055653	-1.52351
	Irf5	ENSMUSG00000029771	1.75313		Lat2	ENSMUSG00000040751	1.06628		Aox3	ENSMUSG00000064294	-1.52584
	Pnp	ENSMUSG00000021871	1.74818		Adgre1	ENSMUSG00000004730	1.06544		Srl	ENSMUSG00000022519	-1.52826
	Kcnh7	ENSMUSG00000059742	1.74551		Cytip	ENSMUSG00000026832	1.06456		Tsc22d3	ENSMUSG00000031431	-1.52836
	Nek2	ENSMUSG00000026622	1.74117		Cenpn	ENSMUSG00000031756	1.06427		Il22ra2	ENSMUSG00000039760	-1.53051
	Mtfr2	ENSMUSG00000019992	1.74107		Gapt	ENSMUSG00000046006	1.06409		C6	ENSMUSG00000022181	-1.53137
	Krt14	ENSMUSG00000045545	1.73846		Asf1b	ENSMUSG00000005470	1.0637		Zfp469	ENSMUSG00000043903	-1.53409
	Pstpip1	ENSMUSG00000032322	1.73764		Stx11	ENSMUSG00000039232	1.06189		2210411M09Rik	ENSMUSG00000085563	-1.53684
	Tmem173	ENSMUSG00000024349	1.73569		Il12rb1	ENSMUSG00000000791	1.06091		Asb10	ENSMUSG00000038204	-1.53848
	Car12	ENSMUSG00000032373	1.73253		Laptm5	ENSMUSG00000028581	1.06048		Mirg	ENSMUSG00000097391	-1.5407
	Stra6l	ENSMUSG00000028327	1.73169		Gpr15	ENSMUSG00000047293	1.05952		Myl1	ENSMUSG00000061816	-1.543
	Fcer1a	ENSMUSG00000005339	1.73154		Rprm	ENSMUSG00000075334	1.05771		Abca9	ENSMUSG00000041797	-1.5444
	9330175E14Rik	ENSMUSG00000097194	1.72962		Hbegf	ENSMUSG00000024486	1.05687		Lgi3	ENSMUSG00000033595	-1.54619
	Ltb	ENSMUSG00000024399	1.72788		Serpina3n	ENSMUSG00000021091	1.05386		Apba2	ENSMUSG00000030519	-1.5466
	Ms4a7	ENSMUSG00000024672	1.72527		Gsap	ENSMUSG00000039934	1.05384		Fhl3	ENSMUSG00000032643	-1.54673
	H2-T23	ENSMUSG00000067212	1.72478		Mmp25	ENSMUSG00000023903	1.05319		Akap12	ENSMUSG00000038587	-1.54991
	Scn5a	ENSMUSG00000032511	1.72402		Arhgap4	ENSMUSG00000031389	1.05017		Galnt15	ENSMUSG00000021903	-1.55047
	Spc25	ENSMUSG00000005233	1.72087		Gm10388	ENSMUSG00000107894	1.04921		Cgref1	ENSMUSG00000029161	-1.55293
	Gm19719	ENSMUSG00000107317	1.71898		Nme1	ENSMUSG00000037601	1.04639		4833411C07Rik	ENSMUSG00000109089	-1.55354
	Gimap4	ENSMUSG00000054435	1.71702		Ddah1	ENSMUSG00000028194	1.04618		Hsd17b13	ENSMUSG00000034528	-1.55362
	Tyrobp	ENSMUSG00000030579	1.71648		Iqgap3	ENSMUSG00000028068	1.04588		Gm17597	ENSMUSG00000097613	-1.55364
	Gm5678	ENSMUSG00000082815	1.71374		H2-T24	ENSMUSG00000053835	1.04481		Fscn2	ENSMUSG00000025380	-1.55579
	Ccl9	ENSMUSG00000019122	1.71374		Has3	ENSMUSG00000031910	1.04463		Chd5	ENSMUSG00000005045	-1.55836
	Cyp17a1	ENSMUSG00000003555	1.71344		4930512H18Rik	ENSMUSG00000086866	1.04442		Gm14964	ENSMUSG00000052188	-1.55974
	Gm5511	ENSMUSG00000100615	1.71011		Acot5	ENSMUSG00000042540	1.04359		Rpl3l	ENSMUSG00000002500	-1.56078
	Cdca3	ENSMUSG00000023505	1.70776		Tnfrsf8	ENSMUSG00000028602	1.04041		Phka1	ENSMUSG00000034055	-1.56083
	Troap	ENSMUSG00000032783	1.70446		Btk	ENSMUSG00000031264	1.03874		Abat	ENSMUSG00000057880	-1.56189
	Igsf6	ENSMUSG00000035004	1.70421		Gsg1l	ENSMUSG00000046182	1.03557		Tet1	ENSMUSG00000047146	-1.56541
	Cst7	ENSMUSG00000068129	1.70216		M1ap	ENSMUSG00000030041	1.03324		Dmrt2	ENSMUSG00000048138	-1.56562
	Cd80	ENSMUSG00000075122	1.70145		Gm12736	ENSMUSG00000082699	1.03204		Gm9770	ENSMUSG00000040540	-1.56572
	Depdc1a	ENSMUSG00000028175	1.70126		Igtp	ENSMUSG00000078853	1.0318		Gm33858	ENSMUSG00000111792	-1.56572
	Gngt2	ENSMUSG00000038811	1.70103		Dhrs9	ENSMUSG00000027068	1.03132		Prdm6	ENSMUSG00000069378	-1.56653
	Card11	ENSMUSG00000036526	1.70014		Cda	ENSMUSG00000028755	1.03062		Mn1	ENSMUSG00000070576	-1.5668
	Aurka	ENSMUSG00000027496	1.69869		P2rx1	ENSMUSG00000020787	1.03025		Cdkn1c	ENSMUSG00000037664	-1.57004
	Gm13192	ENSMUSG00000069188	1.69486		A530053G22Rik	ENSMUSG00000046764	1.02997		Gm10046	ENSMUSG00000109143	-1.57085
	Sema4d	ENSMUSG00000021451	1.69096		Tgtp1	ENSMUSG00000078922	1.02921		Necab3	ENSMUSG00000027489	-1.57297
	Dlgap5	ENSMUSG00000037544	1.68666		Nr4a3	ENSMUSG00000028341	1.02914		Lep	ENSMUSG00000059201	-1.57365
	Aldh3b1	ENSMUSG00000024885	1.68622		Ctsc	ENSMUSG00000030560	1.02857		Stab2	ENSMUSG00000035459	-1.57458
	A630081D01Rik	ENSMUSG00000102721	1.68557		Foxs1	ENSMUSG00000074676	1.02842		Gm16758	ENSMUSG00000086534	-1.57537
	Ifi207	ENSMUSG00000073490	1.68269		Lgals3bp	ENSMUSG00000033880	1.02634		Slc38a3	ENSMUSG00000010064	-1.57658
	Angptl4	ENSMUSG00000002289	1.68269		Pcdh12	ENSMUSG00000024440	1.0263		Prkg2	ENSMUSG00000029334	-1.57857
	Cdc25c	ENSMUSG00000044201	1.6823		Tmem229b	ENSMUSG00000046157	1.0263		Ccdc60	ENSMUSG00000043913	-1.57884
	Dyrk3	ENSMUSG00000016526	1.6812		Meox1	ENSMUSG00000001493	1.02595		Ace	ENSMUSG00000020681	-1.57952
	Has1	ENSMUSG00000003665	1.67992		Kpna2	ENSMUSG00000018362	1.02373		Gm11967	ENSMUSG00000084819	-1.58215
	Serpina3g	ENSMUSG00000041481	1.67838		2210017I01Rik	ENSMUSG00000103523	1.02338		Angptl2	ENSMUSG00000004105	-1.58369
	Apln	ENSMUSG00000037010	1.66489		Nos3	ENSMUSG00000028978	1.0221		Tmem179	ENSMUSG00000054013	-1.58595
	Tlr6	ENSMUSG00000051498	1.66383		Rad51ap1	ENSMUSG00000030346	1.02206		Myom2	ENSMUSG00000031461	-1.58604
	Akr1b8	ENSMUSG00000029762	1.65972		Psmb10	ENSMUSG00000031897	1.02205		Npr2	ENSMUSG00000028469	-1.58688
	Dusp9	ENSMUSG00000031383	1.65798		Gvin1	ENSMUSG00000045868	1.01994		Pm20d1	ENSMUSG00000042251	-1.5871
	B4galt5	ENSMUSG00000017929	1.65648		Cks1b	ENSMUSG00000028044	1.01871		Phkg1	ENSMUSG00000025537	-1.58826
	Gm13889	ENSMUSG00000087006	1.65558		Tmem51	ENSMUSG00000040616	1.01743		Tmem38a	ENSMUSG00000031791	-1.58992
	Selp	ENSMUSG00000026580	1.65536		Mad2l1	ENSMUSG00000029910	1.0162		Ptgfr	ENSMUSG00000028036	-1.59246
	Kcna3	ENSMUSG00000047959	1.65328		Gimap4	ENSMUSG00000054435	1.01595		Irs1	ENSMUSG00000055980	-1.59262
	Atp1a3	ENSMUSG00000040907	1.65146		Ptpn7	ENSMUSG00000031506	1.01521		Syt1	ENSMUSG00000035864	-1.59293
	Klrc1	ENSMUSG00000030167	1.65081		Tmem156	ENSMUSG00000037913	1.01488		Eci3	ENSMUSG00000021416	-1.59369
	BC030867	ENSMUSG00000034773	1.6507		Ly75	ENSMUSG00000026980	1.01393		Lingo1	ENSMUSG00000049556	-1.59384
	C430042M11Rik	ENSMUSG00000097254	1.64937		Gadd45a	ENSMUSG00000036390	1.01106		Per1	ENSMUSG00000020893	-1.59387
	Adar	ENSMUSG00000027951	1.64768		Fabp5	ENSMUSG00000027533	1.01091		Ntn5	ENSMUSG00000070564	-1.59466
	Bex1	ENSMUSG00000050071	1.64725		Clec4a1	ENSMUSG00000049037	1.0097		Slc13a4	ENSMUSG00000029843	-1.59476
	Tnfrsf8	ENSMUSG00000028602	1.64674		Cmpk2	ENSMUSG00000020638	1.0089		Kcnj12	ENSMUSG00000042529	-1.5956
	Dynlt1f	ENSMUSG00000095677	1.64595		Gm6967	ENSMUSG00000097937	1.00821		Gm20743	ENSMUSG00000104117	-1.59756
	Cenpf	ENSMUSG00000026605	1.64425		Wdfy4	ENSMUSG00000051506	1.00574		4930456G14Rik	ENSMUSG00000102985	-1.59786
	Gpr141	ENSMUSG00000053101	1.64345		4930555A03Rik	ENSMUSG00000106157	1.00401		Pcdh20	ENSMUSG00000050505	-1.59802
	Btnl2	ENSMUSG00000024340	1.64338		Mcam	ENSMUSG00000032135	1.00381		Hoxb6	ENSMUSG00000000690	-1.60048
	Gm16685	ENSMUSG00000097804	1.64172		Trip13	ENSMUSG00000021569	1.00337		Gm36535	ENSMUSG00000105376	-1.602
	Znfx1	ENSMUSG00000039501	1.63673		Tnfrsf1b	ENSMUSG00000028599	1.00299		Hs3st5	ENSMUSG00000044499	-1.60584
	Myod1	ENSMUSG00000009471	1.63625		Prune2	ENSMUSG00000039126	1.0016		Epha3	ENSMUSG00000052504	-1.60596
	Nrros	ENSMUSG00000052384	1.63525		Sdc3	ENSMUSG00000025743	1.00099		Miat	ENSMUSG00000097767	-1.60702
	Kif22	ENSMUSG00000030677	1.63452		Cyr61	ENSMUSG00000028195	1.00038		Wnt7a	ENSMUSG00000030093	-1.60958
	Gm42679	ENSMUSG00000106121	1.63436						Mmp2	ENSMUSG00000031740	-1.61248
	Olfr94	ENSMUSG00000043827	1.6343						Ccdc152	ENSMUSG00000091119	-1.61249
	Gpr176	ENSMUSG00000040133	1.63182						Gm15635	ENSMUSG00000085095	-1.61389
	Pnp2	ENSMUSG00000068417	1.63071						9330159F19Rik	ENSMUSG00000004360	-1.61603
	Btla	ENSMUSG00000052013	1.62936						Hoxc6	ENSMUSG00000001661	-1.61715
	Gm13012	ENSMUSG00000085823	1.62782						Gm16031	ENSMUSG00000087690	-1.6175
	A630001G21Rik	ENSMUSG00000052760	1.62702						Cyp3a13	ENSMUSG00000029727	-1.61811
	Ccna2	ENSMUSG00000027715	1.62651						Tmem28	ENSMUSG00000071719	-1.62077
	Tnfrsf1b	ENSMUSG00000028599	1.6222						Tmem150c	ENSMUSG00000050640	-1.62394
	Alox5ap	ENSMUSG00000060063	1.61895						Scara3	ENSMUSG00000034463	-1.62451
	Gm8355	ENSMUSG00000093798	1.6174						Lrrc36	ENSMUSG00000054320	-1.62938
	Tmem156	ENSMUSG00000037913	1.61446						Crispld1	ENSMUSG00000025776	-1.62938
	Ccl6	ENSMUSG00000018927	1.6141						Rab11fip4os1	ENSMUSG00000087434	-1.63284
	Arhgap4	ENSMUSG00000031389	1.61392						Aff2	ENSMUSG00000031189	-1.63688
	Lat2	ENSMUSG00000040751	1.61279						2310020H05Rik	ENSMUSG00000100410	-1.63691
	Fgl2	ENSMUSG00000039899	1.61177						4632428C04Rik	ENSMUSG00000097184	-1.63739
	Il33	ENSMUSG00000024810	1.61175						Dpysl4	ENSMUSG00000025478	-1.63852
	1810041H14Rik	ENSMUSG00000102112	1.60989						Gm15179	ENSMUSG00000085653	-1.63952
	Dnmt3l	ENSMUSG00000000730	1.60691						Ciart	ENSMUSG00000038550	-1.64273
	Cdca5	ENSMUSG00000024791	1.60352						Gm42944	ENSMUSG00000104918	-1.64293
	Myd88	ENSMUSG00000032508	1.60203						Hrc	ENSMUSG00000038239	-1.64473
	Chga	ENSMUSG00000021194	1.60163						D630033O11Rik	ENSMUSG00000095385	-1.64476
	Tnip3	ENSMUSG00000044162	1.6013						Mir1943	ENSMUSG00000088901	-1.64673
	Pml	ENSMUSG00000036986	1.59986						Cubn	ENSMUSG00000026726	-1.64831
	Hist1h2ae	ENSMUSG00000069272	1.59848						Serpina3e-ps	ENSMUSG00000091553	-1.6488
	Zufsp	ENSMUSG00000039531	1.59789						H19	ENSMUSG00000000031	-1.64919
	Pla2g7	ENSMUSG00000023913	1.59638						Camk2a	ENSMUSG00000024617	-1.65073
	Glrx	ENSMUSG00000021591	1.59455						Fam131b	ENSMUSG00000029861	-1.65094
	Ctsc	ENSMUSG00000030560	1.59414						Clec11a	ENSMUSG00000004473	-1.65129
	Slc13a3	ENSMUSG00000018459	1.59242						Sec1	ENSMUSG00000040364	-1.6525
	Tap1	ENSMUSG00000037321	1.59202						Gm28856	ENSMUSG00000100106	-1.65321
	Tor3a	ENSMUSG00000060519	1.59196						Vstm2b	ENSMUSG00000039257	-1.65662
	Coro1a	ENSMUSG00000030707	1.58902						Nmb	ENSMUSG00000025723	-1.65695
	Cyth4	ENSMUSG00000018008	1.58714						Gm44386	ENSMUSG00000107689	-1.65794
	Selplg	ENSMUSG00000048163	1.58565						Myom1	ENSMUSG00000024049	-1.65816
	mt-Tf	ENSMUSG00000064336	1.58377						Gnao1	ENSMUSG00000031748	-1.65817
	Mcoln2	ENSMUSG00000011008	1.58234						Gm572	ENSMUSG00000070577	-1.66321
	Parp10	ENSMUSG00000063268	1.58175						Mybpc2	ENSMUSG00000038670	-1.66544
	Piwil4	ENSMUSG00000036912	1.58022						Frmd7	ENSMUSG00000036131	-1.66642
	Sgol2a	ENSMUSG00000026039	1.57921						Gm16559	ENSMUSG00000089635	-1.66926
	Top2a	ENSMUSG00000020914	1.57584						Gm12473	ENSMUSG00000086043	-1.66929
	Arhgap30	ENSMUSG00000048865	1.57508						Car8	ENSMUSG00000041261	-1.67033
	Smox	ENSMUSG00000027333	1.57452						Ptprd	ENSMUSG00000028399	-1.67164
	E430024P14Rik	ENSMUSG00000090069	1.57437						Sec16b	ENSMUSG00000026589	-1.67197
	Myl4	ENSMUSG00000061086	1.57327						Wnt10b	ENSMUSG00000022996	-1.67355
	Pglyrp1	ENSMUSG00000030413	1.57195						Krt32	ENSMUSG00000046095	-1.6777
	Arhgap8	ENSMUSG00000078954	1.57167						Sln	ENSMUSG00000042045	-1.67818
	Zfp473	ENSMUSG00000048012	1.57058						Has2os	ENSMUSG00000086541	-1.68475
	Gtse1	ENSMUSG00000022385	1.57056						Fgf12	ENSMUSG00000022523	-1.68478
	Cenpa	ENSMUSG00000029177	1.56549						Fam107a	ENSMUSG00000021750	-1.68518
	Phlda2	ENSMUSG00000010760	1.5649						Nova1	ENSMUSG00000021047	-1.68533
	Fam49b	ENSMUSG00000022378	1.56292						Gm36879	ENSMUSG00000110616	-1.6856
	2610206C17Rik	ENSMUSG00000085236	1.56278						Asb18	ENSMUSG00000067081	-1.68804
	Hspb9	ENSMUSG00000017832	1.56272						Asb15	ENSMUSG00000029685	-1.68842
	Aspm	ENSMUSG00000033952	1.56264						Eno3	ENSMUSG00000060600	-1.6895
	Cd84	ENSMUSG00000038147	1.56243						Slco2b1	ENSMUSG00000030737	-1.6918
	Gm37975	ENSMUSG00000102376	1.56225						Serpina1a	ENSMUSG00000066366	-1.69239
	Tspo	ENSMUSG00000041736	1.55886						Lrrtm3	ENSMUSG00000042846	-1.69416
	4930431P03Rik	ENSMUSG00000075042	1.55793						Lmod3	ENSMUSG00000044086	-1.6943
	Gm45774	ENSMUSG00000110588	1.55658						Rtl1	ENSMUSG00000085925	-1.69507
	Kif18b	ENSMUSG00000051378	1.55651						Clcn1	ENSMUSG00000029862	-1.69576
	Gm31718	ENSMUSG00000110697	1.55584						A830036E02Rik	ENSMUSG00000084890	-1.69839
	Slc37a2	ENSMUSG00000032122	1.55522						Trim66	ENSMUSG00000031026	-1.70018
	Kif11	ENSMUSG00000012443	1.55515						Gm44220	ENSMUSG00000107655	-1.70292
	Parp11	ENSMUSG00000037997	1.55472						Xntrpc	ENSMUSG00000070425	-1.70311
	Melk	ENSMUSG00000035683	1.5527						Vax2os	ENSMUSG00000085794	-1.70319
	Inhba	ENSMUSG00000041324	1.55115						Rnase10	ENSMUSG00000021872	-1.70396
	A530032D15Rik	ENSMUSG00000089844	1.54889						D830036C21Rik	ENSMUSG00000108854	-1.70545
	Shcbp1	ENSMUSG00000022322	1.54824						Sp7	ENSMUSG00000060284	-1.70658
	4930539E08Rik	ENSMUSG00000048905	1.54789						Klhl31	ENSMUSG00000044938	-1.70785
	Clec5a	ENSMUSG00000029915	1.54752						Crip3	ENSMUSG00000023968	-1.71363
	Lcp1	ENSMUSG00000021998	1.54669						Foxo6os	ENSMUSG00000084929	-1.71411
	Slc7a7	ENSMUSG00000000958	1.54549						Gdf10	ENSMUSG00000021943	-1.7142
	Trac	ENSMUSG00000076928	1.54457						Gm11571	ENSMUSG00000087581	-1.71852
	Gm37113	ENSMUSG00000103579	1.54425						Grik1	ENSMUSG00000022935	-1.71862
	Gsg1l	ENSMUSG00000046182	1.54305						Adam22	ENSMUSG00000040537	-1.71965
	Aim2	ENSMUSG00000037860	1.54275						Kcp	ENSMUSG00000059022	-1.72212
	Wfdc17	ENSMUSG00000069792	1.54152						Camkv	ENSMUSG00000032936	-1.72444
	Mki67	ENSMUSG00000031004	1.54129						Hrasls	ENSMUSG00000022525	-1.72476
	Mcm10	ENSMUSG00000026669	1.54079						3425401B19Rik	ENSMUSG00000071540	-1.72828
	Gm45223	ENSMUSG00000109429	1.53788						Ccdc80	ENSMUSG00000022665	-1.72906
	Gimap1os	ENSMUSG00000044867	1.53683						A330023F24Rik	ENSMUSG00000096929	-1.7327
	Acot5	ENSMUSG00000042540	1.52967						Igfbp6	ENSMUSG00000023046	-1.73434
	Cdca8	ENSMUSG00000028873	1.52836						Nppc	ENSMUSG00000026241	-1.73752
	M1ap	ENSMUSG00000030041	1.52792						Gm44646	ENSMUSG00000108607	-1.73808
	Pbk	ENSMUSG00000022033	1.52779						Prr9	ENSMUSG00000056270	-1.73846
	Klra1	ENSMUSG00000079853	1.52746						Kazald1	ENSMUSG00000025213	-1.73867
	Gm35028	ENSMUSG00000111078	1.52628						Ccl24	ENSMUSG00000004814	-1.73888
	Ddah1	ENSMUSG00000028194	1.52576						Hoxb8	ENSMUSG00000056648	-1.74774
	Spag5	ENSMUSG00000002055	1.52353						Tpbgl	ENSMUSG00000096606	-1.75026
	Clec4a2	ENSMUSG00000030148	1.52267						Gsta3	ENSMUSG00000025934	-1.75173
	Pilrb2	ENSMUSG00000066682	1.52173						D630045J12Rik	ENSMUSG00000063455	-1.75395
	Gm15133	ENSMUSG00000087175	1.51872						Wnt2	ENSMUSG00000010797	-1.7549
	1700010I14Rik	ENSMUSG00000023873	1.51815						Prrg3	ENSMUSG00000033361	-1.75549
	Cotl1	ENSMUSG00000031827	1.51719						D830039M14Rik	ENSMUSG00000043126	-1.75567
	Kifc1	ENSMUSG00000079553	1.517						Mir133a-1hg	ENSMUSG00000095438	-1.75883
	Spc24	ENSMUSG00000074476	1.51641						Atcayos	ENSMUSG00000085779	-1.7597
	Spdl1	ENSMUSG00000069910	1.51616						Fmod	ENSMUSG00000041559	-1.76364
	Knstrn	ENSMUSG00000027331	1.51606						Adamts12	ENSMUSG00000047497	-1.76377
	Pclaf	ENSMUSG00000040204	1.51173						Aldh1a1	ENSMUSG00000053279	-1.76407
	1600014C10Rik	ENSMUSG00000054676	1.50901						Adra2b	ENSMUSG00000058620	-1.76424
	Knl1	ENSMUSG00000027326	1.50372						Faim2	ENSMUSG00000023011	-1.7648
	Csf2rb	ENSMUSG00000071713	1.50362						P2rx2	ENSMUSG00000029503	-1.77539
	Ogfr	ENSMUSG00000049401	1.50281						Dpep1	ENSMUSG00000019278	-1.77585
	Psme2	ENSMUSG00000079197	1.49904						Olfml1	ENSMUSG00000051041	-1.77808
	Trim14	ENSMUSG00000039853	1.49751						Adcyap1r1	ENSMUSG00000029778	-1.77872
	Elovl3	ENSMUSG00000038754	1.49553						Aebp1	ENSMUSG00000020473	-1.78159
	Cks2	ENSMUSG00000062248	1.49227						Zfp683	ENSMUSG00000049410	-1.78241
	Rnase6	ENSMUSG00000021880	1.49028						A830052D11Rik	ENSMUSG00000097413	-1.78371
	Gm6967	ENSMUSG00000097937	1.48965						Col5a1	ENSMUSG00000026837	-1.78853
	Efhd2	ENSMUSG00000040659	1.48941						Gm12963	ENSMUSG00000085517	-1.79006
	Gm12407	ENSMUSG00000095298	1.48869						Col6a6	ENSMUSG00000043719	-1.79753
	Gpr85	ENSMUSG00000048216	1.48584						Rho	ENSMUSG00000030324	-1.79769
	Foxf1	ENSMUSG00000042812	1.48551						Neu2	ENSMUSG00000079434	-1.79865
	Gm20496	ENSMUSG00000092550	1.48509						Prdm8	ENSMUSG00000035456	-1.79955
	Gm6166	ENSMUSG00000074280	1.48312						Greb1l	ENSMUSG00000042942	-1.80026
	Sash3	ENSMUSG00000031101	1.47889						Nrep	ENSMUSG00000042834	-1.80056
	Cysltr2	ENSMUSG00000033470	1.47201						Ppp1r3a	ENSMUSG00000042717	-1.80655
	Sgo1	ENSMUSG00000023940	1.46967						Gmpr	ENSMUSG00000000253	-1.80718
	Lck	ENSMUSG00000000409	1.46785						Sprr4	ENSMUSG00000045566	-1.80909
	Sdf2l1	ENSMUSG00000022769	1.46757						Nctc1	ENSMUSG00000087090	-1.80925
	Sap30	ENSMUSG00000031609	1.46683						Rasgrf1	ENSMUSG00000032356	-1.81023
	Gm43963	ENSMUSG00000107846	1.46668						Cers1	ENSMUSG00000087408	-1.81404
	Tctex1d4	ENSMUSG00000047671	1.46647						Gm17224	ENSMUSG00000092085	-1.81449
	Zeb2os	ENSMUSG00000052248	1.46504						Fsd2	ENSMUSG00000038663	-1.81517
	Rgs16	ENSMUSG00000026475	1.46222						Gm32391	ENSMUSG00000104011	-1.81588
	Slamf1	ENSMUSG00000015316	1.46111						Tmod1	ENSMUSG00000028328	-1.81732
	Tapbp	ENSMUSG00000024308	1.46086						Serpinf1	ENSMUSG00000000753	-1.82515
	Tcirg1	ENSMUSG00000001750	1.46033						Gm31378	ENSMUSG00000111488	-1.82703
	Gm43637	ENSMUSG00000107225	1.46029						Actn3	ENSMUSG00000006457	-1.8274
	Gpr174	ENSMUSG00000073008	1.4602						C1qtnf6	ENSMUSG00000022440	-1.82873
	Vcam1	ENSMUSG00000027962	1.45991						5430431A17Rik	ENSMUSG00000108322	-1.83345
	Tnfsf9	ENSMUSG00000035678	1.45869						St8sia5	ENSMUSG00000025425	-1.83401
	Urah	ENSMUSG00000025481	1.45437						Mfap2	ENSMUSG00000060572	-1.83458
	Mis18bp1	ENSMUSG00000047534	1.45413						Sv2b	ENSMUSG00000053025	-1.83708
	Jaml	ENSMUSG00000048534	1.4537						Rcan2	ENSMUSG00000039601	-1.83768
	Adora2a	ENSMUSG00000020178	1.45293						Nalcn	ENSMUSG00000000197	-1.8385
	Adap2	ENSMUSG00000020709	1.44891						Mmp27	ENSMUSG00000070323	-1.83899
	Ncf2	ENSMUSG00000026480	1.44882						Gm28876	ENSMUSG00000101356	-1.83968
	Cryab	ENSMUSG00000032060	1.44476						D030045P18Rik	ENSMUSG00000110874	-1.83973
	2810474O19Rik	ENSMUSG00000032712	1.44243						Mt4	ENSMUSG00000031757	-1.84123
	Gja5	ENSMUSG00000057123	1.44211						Rgs22	ENSMUSG00000037627	-1.84371
	Mustn1	ENSMUSG00000042485	1.44127						Kcnj8	ENSMUSG00000030247	-1.85178
	Sycp2	ENSMUSG00000060445	1.44082						Timp2	ENSMUSG00000017466	-1.85348
	Ptpn6	ENSMUSG00000004266	1.438						Sfrp2	ENSMUSG00000027996	-1.8535
	Ckap2	ENSMUSG00000037725	1.43732						Mturn	ENSMUSG00000038065	-1.85429
	Txn1	ENSMUSG00000028367	1.4341						Tmem25	ENSMUSG00000002032	-1.85652
	Gm12736	ENSMUSG00000082699	1.43169						Erv3	ENSMUSG00000037482	-1.85837
	Trim21	ENSMUSG00000030966	1.43112						Slc8a3	ENSMUSG00000079055	-1.85891
	Aurkb	ENSMUSG00000020897	1.42996						Aspn	ENSMUSG00000021388	-1.86301
	Sh2d2a	ENSMUSG00000028071	1.42726						Mogat1	ENSMUSG00000012187	-1.86572
	Apold1	ENSMUSG00000090698	1.42574						Alb	ENSMUSG00000029368	-1.87275
	1700025N21Rik	ENSMUSG00000090200	1.42564						Hlf	ENSMUSG00000003949	-1.87361
	Mxd3	ENSMUSG00000021485	1.42337						Cntnap2	ENSMUSG00000039419	-1.87532
	Pctp	ENSMUSG00000020553	1.42266						Tdo2	ENSMUSG00000028011	-1.87673
	Ccne1	ENSMUSG00000002068	1.4223						Rorc	ENSMUSG00000028150	-1.87736
	Evi2a	ENSMUSG00000078771	1.42163						B230312C02Rik	ENSMUSG00000084843	-1.88324
	Irf9	ENSMUSG00000002325	1.41974						Pamr1	ENSMUSG00000027188	-1.88361
	Ncapg	ENSMUSG00000015880	1.41876						Abca8a	ENSMUSG00000041828	-1.88688
	Myo1g	ENSMUSG00000020437	1.41696						Gm53	ENSMUSG00000078706	-1.88911
	Cdh15	ENSMUSG00000031962	1.41666						Acsm5	ENSMUSG00000030972	-1.89469
	P2ry10	ENSMUSG00000050921	1.41588						Ccdc42	ENSMUSG00000045915	-1.8954
	Gm26682	ENSMUSG00000097888	1.41552						H2-M9	ENSMUSG00000067201	-1.89683
	Zfp36	ENSMUSG00000044786	1.41325						Gm6684	ENSMUSG00000047168	-1.89785
	Degs2	ENSMUSG00000021263	1.41159						Ckm	ENSMUSG00000030399	-1.89857
	Mgarp	ENSMUSG00000037161	1.41136						Mylk2	ENSMUSG00000027470	-1.90107
	Ect2	ENSMUSG00000027699	1.41091						Ddit4l	ENSMUSG00000046818	-1.90277
	Ska3	ENSMUSG00000021965	1.41019						Slc6a7	ENSMUSG00000052026	-1.90373
	Bak1	ENSMUSG00000057789	1.40765						Rian	ENSMUSG00000097451	-1.91094
	Junb	ENSMUSG00000052837	1.40654						Gm4861	ENSMUSG00000055138	-1.91096
	Ptpn18	ENSMUSG00000026126	1.40482						A730035I17Rik	ENSMUSG00000045238	-1.91638
	Tnfsf10	ENSMUSG00000039304	1.40475						Casq1	ENSMUSG00000007122	-1.91988
	Tmem229b	ENSMUSG00000046157	1.40435						Lama2	ENSMUSG00000019899	-1.92369
	Pld4	ENSMUSG00000052160	1.40135						Galnt5	ENSMUSG00000026828	-1.92549
	Tnfsf15	ENSMUSG00000050395	1.40094						Hoxc8	ENSMUSG00000001657	-1.92752
	Trim12a	ENSMUSG00000066258	1.3959						Lypd1	ENSMUSG00000026344	-1.9286
	Fabp5	ENSMUSG00000027533	1.39182						Sema3b	ENSMUSG00000057969	-1.93066
	Trpv2	ENSMUSG00000018507	1.39119						Gm43909	ENSMUSG00000108126	-1.93191
	Gm16238	ENSMUSG00000089988	1.39118						Frem1	ENSMUSG00000059049	-1.93207
	Cd93	ENSMUSG00000027435	1.38971						Pygm	ENSMUSG00000032648	-1.93226
	Cxcr4	ENSMUSG00000045382	1.38936						Gria3	ENSMUSG00000001986	-1.93316
	Susd3	ENSMUSG00000021384	1.3884						6430571L13Rik	ENSMUSG00000037977	-1.93771
	Ptafr	ENSMUSG00000056529	1.38371						Ear2	ENSMUSG00000072596	-1.93796
	Trim12c	ENSMUSG00000057143	1.3833						Acss3	ENSMUSG00000035948	-1.93911
	Trim25	ENSMUSG00000000275	1.38283						Itgb1bp2	ENSMUSG00000031312	-1.94064
	Plin2	ENSMUSG00000028494	1.38129						Gm43401	ENSMUSG00000105391	-1.94117
	Prf1	ENSMUSG00000037202	1.37968						Lrrtm4	ENSMUSG00000052581	-1.94241
	Dynlt1a	ENSMUSG00000092074	1.37907						Gm28609	ENSMUSG00000101102	-1.94581
	Tubb6	ENSMUSG00000001473	1.37813						Scgb1a1	ENSMUSG00000024653	-1.94801
	Trafd1	ENSMUSG00000042726	1.37803						Gm10605	ENSMUSG00000097974	-1.94853
	Nlrc4	ENSMUSG00000039193	1.37773						2310034O05Rik	ENSMUSG00000100157	-1.95267
	Adgrg5	ENSMUSG00000061577	1.37674						Itgbl1	ENSMUSG00000032925	-1.95803
	Mastl	ENSMUSG00000026779	1.37649						Gm44698	ENSMUSG00000109366	-1.95805
	Gm42462	ENSMUSG00000104728	1.37506						Best2	ENSMUSG00000052819	-1.95895
	Plscr2	ENSMUSG00000032372	1.37487						Col3a1	ENSMUSG00000026043	-1.95983
	Angpt2	ENSMUSG00000031465	1.37187						Mirlet7c-2	ENSMUSG00000065608	-1.96075
	Gm13708	ENSMUSG00000086069	1.37185						Reck	ENSMUSG00000028476	-1.96524
	Cytip	ENSMUSG00000026832	1.37174						Myoz1	ENSMUSG00000068697	-1.96797
	Icam1	ENSMUSG00000037405	1.36962						Slc38a5	ENSMUSG00000031170	-1.97297
	Csrnp1	ENSMUSG00000032515	1.36937						2600006K01Rik	ENSMUSG00000039798	-1.97655
	Serpina9	ENSMUSG00000058260	1.36908						Rimbp2	ENSMUSG00000029420	-1.97672
	Lman1l	ENSMUSG00000056271	1.36896						Clec3b	ENSMUSG00000025784	-1.97785
	Gm45479	ENSMUSG00000109751	1.36855						Klhl14	ENSMUSG00000042514	-1.98023
	H2-T22	ENSMUSG00000056116	1.36851						Scara5	ENSMUSG00000022032	-1.98167
	Pla2g4c	ENSMUSG00000033847	1.36739						Car14	ENSMUSG00000038526	-1.99157
	Itgb7	ENSMUSG00000001281	1.36731						Gpr1	ENSMUSG00000046856	-1.9976
	Nkg7	ENSMUSG00000004612	1.36681						Pvalb	ENSMUSG00000005716	-2.00347
	Kif20b	ENSMUSG00000024795	1.36677						Gm11816	ENSMUSG00000086233	-2.0035
	Crlf2	ENSMUSG00000033467	1.36517						Myo16	ENSMUSG00000039057	-2.00396
	Npas2	ENSMUSG00000026077	1.36416						Itih2	ENSMUSG00000037254	-2.00447
	Plscr1	ENSMUSG00000032369	1.36204						Gria4	ENSMUSG00000025892	-2.00706
	Prr5l	ENSMUSG00000032841	1.36076						Gm15551	ENSMUSG00000086679	-2.00851
	9930111J21Rik1	ENSMUSG00000069893	1.36031						4932411K12Rik	ENSMUSG00000100733	-2.00906
	Il2rb	ENSMUSG00000068227	1.35983						Uckl1os	ENSMUSG00000010492	-2.01116
	Il15	ENSMUSG00000031712	1.35292						Cib3	ENSMUSG00000074240	-2.01866
	Clec1b	ENSMUSG00000030159	1.3506						Tcap	ENSMUSG00000007877	-2.01965
	Gmfg	ENSMUSG00000060791	1.35049						Tef	ENSMUSG00000022389	-2.02897
	Mitd1	ENSMUSG00000026088	1.34974						Hoxa6	ENSMUSG00000043219	-2.03686
	Racgap1	ENSMUSG00000023015	1.34971						Pla2g5	ENSMUSG00000041193	-2.04483
	Gsdmd	ENSMUSG00000022575	1.34922						Tmem233	ENSMUSG00000079278	-2.04767
	Was	ENSMUSG00000031165	1.34718						4930426D05Rik	ENSMUSG00000043168	-2.04861
	Tnfaip6	ENSMUSG00000053475	1.34501						Serpina3b	ENSMUSG00000066364	-2.05069
	1700012P22Rik	ENSMUSG00000028589	1.3421						Adamts2	ENSMUSG00000036545	-2.05439
	Laptm5	ENSMUSG00000028581	1.34205						Olig1	ENSMUSG00000046160	-2.05517
	C5ar1	ENSMUSG00000049130	1.34203						Gpr17	ENSMUSG00000052229	-2.06631
	Gk	ENSMUSG00000025059	1.34171						Fn1	ENSMUSG00000026193	-2.06745
	Rnf114	ENSMUSG00000006418	1.34169						Cybrd1	ENSMUSG00000027015	-2.07082
	Cfl1	ENSMUSG00000056201	1.34154						Osr2	ENSMUSG00000022330	-2.07426
	Csf2ra	ENSMUSG00000059326	1.34084						Actc1	ENSMUSG00000068614	-2.0856
	Slc2a1	ENSMUSG00000028645	1.33656						Itm2a	ENSMUSG00000031239	-2.09357
	Ido2	ENSMUSG00000031549	1.33649						Lingo4	ENSMUSG00000044505	-2.10153
	Thbs1	ENSMUSG00000040152	1.33593						Fam69c	ENSMUSG00000047992	-2.1045
	Majin	ENSMUSG00000024786	1.33537						Irf4	ENSMUSG00000021356	-2.11102
	Gm37033	ENSMUSG00000104388	1.33512						Atp2b3	ENSMUSG00000031376	-2.11439
	Parvg	ENSMUSG00000022439	1.33013						Agbl1	ENSMUSG00000025754	-2.11613
	Bub1b	ENSMUSG00000040084	1.32995						Ryr2	ENSMUSG00000021313	-2.11651
	Rgs14	ENSMUSG00000052087	1.3294						Mir133a-2	ENSMUSG00000065460	-2.11877
	Arhgef39	ENSMUSG00000051517	1.32873						Cthrc1	ENSMUSG00000054196	-2.11958
	1700071M16Rik	ENSMUSG00000090307	1.32647						Spock2	ENSMUSG00000058297	-2.12157
	Evl	ENSMUSG00000021262	1.32638						Myoz3	ENSMUSG00000049173	-2.12233
	Usb1	ENSMUSG00000031792	1.32635						Sparc	ENSMUSG00000018593	-2.13812
	Gpsm3	ENSMUSG00000034786	1.32615						4930570G19Rik	ENSMUSG00000085084	-2.13812
	Gm43912	ENSMUSG00000108024	1.325						2310065F04Rik	ENSMUSG00000087410	-2.13934
	4930599N23Rik	ENSMUSG00000073144	1.32454						Tbata	ENSMUSG00000020096	-2.143
	Sh2d1b1	ENSMUSG00000102418	1.32415						Lrrn4cl	ENSMUSG00000071656	-2.16341
	D6Ertd527e	ENSMUSG00000090891	1.32225						Adad2	ENSMUSG00000024266	-2.16499
	Aknad1	ENSMUSG00000049565	1.32119						Smco1	ENSMUSG00000046345	-2.16839
	Lce1k	ENSMUSG00000095870	1.32109						Meg3	ENSMUSG00000021268	-2.16857
	Asns	ENSMUSG00000029752	1.32068						Hoxb9	ENSMUSG00000020875	-2.17122
	C130050O18Rik	ENSMUSG00000044092	1.31982						Gkn3	ENSMUSG00000030048	-2.17327
	Slc28a1	ENSMUSG00000025726	1.31972						NA	ENSMUSG00000091089	-2.17594
	9430034N14Rik	ENSMUSG00000102964	1.3192						Gm43921	ENSMUSG00000107603	-2.18517
	Rinl	ENSMUSG00000051735	1.31853						Atcay	ENSMUSG00000034958	-2.18578
	Btk	ENSMUSG00000031264	1.317						Myh4	ENSMUSG00000057003	-2.19456
	Podnl1	ENSMUSG00000012889	1.31664						Klhl33	ENSMUSG00000090799	-2.20375
	Fam72a	ENSMUSG00000055184	1.31605						A930016O22Rik	ENSMUSG00000040705	-2.20695
	Dok3	ENSMUSG00000035711	1.31583						Gm28932	ENSMUSG00000101445	-2.20912
	Ccnf	ENSMUSG00000072082	1.31377						Adamts16	ENSMUSG00000049538	-2.21008
	8030443G20Rik	ENSMUSG00000086483	1.31369						Plcd4	ENSMUSG00000026173	-2.21052
	Fermt3	ENSMUSG00000024965	1.31325						Nat8f3	ENSMUSG00000051262	-2.21576
	Arc	ENSMUSG00000022602	1.31202						C530044C16Rik	ENSMUSG00000107667	-2.22426
	Mthfd2	ENSMUSG00000005667	1.31073						Fndc1	ENSMUSG00000071984	-2.24257
	Erich2	ENSMUSG00000075302	1.3098						Angptl7	ENSMUSG00000028989	-2.24539
	Cdca2	ENSMUSG00000048922	1.30927						Casr	ENSMUSG00000051980	-2.24681
	1810006J02Rik	ENSMUSG00000100182	1.30796						Fam198a	ENSMUSG00000038233	-2.24743
	Mxd1	ENSMUSG00000001156	1.30587						Ampd1	ENSMUSG00000070385	-2.26306
	Tlr7	ENSMUSG00000044583	1.30557						Gm16118	ENSMUSG00000089797	-2.26422
	9430025C20Rik	ENSMUSG00000055216	1.30424						Gm7265	ENSMUSG00000102573	-2.26626
	Gpx2	ENSMUSG00000042808	1.30352						Cyp2e1	ENSMUSG00000025479	-2.28196
	Nusap1	ENSMUSG00000027306	1.30352						2410137M14Rik	ENSMUSG00000064308	-2.28744
	Nckap1l	ENSMUSG00000022488	1.30326						A830012C17Rik	ENSMUSG00000085996	-2.28923
	Adap2os	ENSMUSG00000086507	1.30265						Ecm2	ENSMUSG00000043631	-2.29215
	2610028E06Rik	ENSMUSG00000085562	1.30217						Nkain4	ENSMUSG00000027574	-2.2978
	Gm21188	ENSMUSG00000095609	1.30206						Gm5105	ENSMUSG00000049349	-2.29884
	Vcan	ENSMUSG00000021614	1.30116						Gm11748	ENSMUSG00000087036	-2.30394
	Naaa	ENSMUSG00000029413	1.29776						Gm8424	ENSMUSG00000081194	-2.31038
	Gm43196	ENSMUSG00000107017	1.29661						Pcolce2	ENSMUSG00000015354	-2.31157
	Fosl1	ENSMUSG00000024912	1.29561						Nat8f7	ENSMUSG00000089694	-2.31246
	Tifa	ENSMUSG00000046688	1.29374						Gm4265	ENSMUSG00000108504	-2.31313
	Kmo	ENSMUSG00000039783	1.29305						D030046N08Rik	ENSMUSG00000089760	-2.319
	E230029C05Rik	ENSMUSG00000097585	1.29137						Snai3	ENSMUSG00000006587	-2.32652
	5830432E09Rik	ENSMUSG00000097471	1.2907						Penk	ENSMUSG00000045573	-2.32785
	Fam83a	ENSMUSG00000051225	1.29041						Dhrs7c	ENSMUSG00000033044	-2.33618
	Cebpb	ENSMUSG00000056501	1.28724						Lrrc38	ENSMUSG00000028584	-2.34135
	Mcub	ENSMUSG00000029378	1.2863						Gm11651	ENSMUSG00000085297	-2.34474
	Cd86	ENSMUSG00000022901	1.28612						Tnmd	ENSMUSG00000031250	-2.35543
	Ier5	ENSMUSG00000056708	1.28606						Mab21l1	ENSMUSG00000056947	-2.35616
	Nsl1	ENSMUSG00000062510	1.28532						Skint7	ENSMUSG00000049214	-2.36429
	Kif20a	ENSMUSG00000003779	1.28419						Pld5	ENSMUSG00000055214	-2.36849
	Gm19684	ENSMUSG00000092277	1.28355						Dbp	ENSMUSG00000059824	-2.37039
	Pik3cd	ENSMUSG00000039936	1.28142						Mir196a-1	ENSMUSG00000065546	-2.37559
	Mb21d1	ENSMUSG00000032344	1.27799						B3gat1	ENSMUSG00000045994	-2.37639
	Gimap9	ENSMUSG00000051124	1.27678						Hif3a	ENSMUSG00000004328	-2.37942
	Adm	ENSMUSG00000030790	1.27667						Ctxn3	ENSMUSG00000069372	-2.38001
	Cd300ld4	ENSMUSG00000069609	1.27528						Csrnp3	ENSMUSG00000044647	-2.39648
	Tnfrsf12a	ENSMUSG00000023905	1.27504						Cyp2ab1	ENSMUSG00000022818	-2.40055
	Tmem106a	ENSMUSG00000034947	1.27167						Gm21451	ENSMUSG00000094526	-2.40101
	Lacc1	ENSMUSG00000044350	1.27075						Gm5849	ENSMUSG00000096621	-2.4025
	Gm12366	ENSMUSG00000082762	1.26953						Ky	ENSMUSG00000035606	-2.40451
	Gm45222	ENSMUSG00000109498	1.26772						A830008E24Rik	ENSMUSG00000100627	-2.40622
	Ptgs2os2	ENSMUSG00000097754	1.26677						Cyp2b23	ENSMUSG00000040650	-2.40626
	Stc1	ENSMUSG00000014813	1.26633						Mir27b	ENSMUSG00000065475	-2.43216
	Nxpe5	ENSMUSG00000047592	1.26546						Hils1	ENSMUSG00000038994	-2.43857
	Gm9844	ENSMUSG00000091955	1.26291						Alms1-ps2	ENSMUSG00000090098	-2.44047
	Fam111a	ENSMUSG00000024691	1.26253						Angptl1	ENSMUSG00000033544	-2.4476
	Ikzf1	ENSMUSG00000018654	1.262						Opcml	ENSMUSG00000062257	-2.45373
	Soat1	ENSMUSG00000026600	1.26037						Serpina3j	ENSMUSG00000079013	-2.45379
	Krt1	ENSMUSG00000046834	1.25933						Fer1l6	ENSMUSG00000037106	-2.46288
	Mfsd6l	ENSMUSG00000048329	1.25915						9130204L05Rik	ENSMUSG00000091175	-2.46693
	Casp8	ENSMUSG00000026029	1.25868						6330410L21Rik	ENSMUSG00000105960	-2.47158
	Runx1	ENSMUSG00000022952	1.2577						Il12a	ENSMUSG00000027776	-2.4738
	Tlr3	ENSMUSG00000031639	1.25745						Gm266	ENSMUSG00000010529	-2.48102
	8030453O22Rik	ENSMUSG00000085058	1.25599						Serpinb6e	ENSMUSG00000069248	-2.48592
	Casp3	ENSMUSG00000031628	1.25578						Efcab6	ENSMUSG00000022441	-2.49037
	Relt	ENSMUSG00000008318	1.25374						Mlf1	ENSMUSG00000048416	-2.51708
	Plekho1	ENSMUSG00000015745	1.25229						Gm8091	ENSMUSG00000085915	-2.52246
	Gm11626	ENSMUSG00000086347	1.25134						Hoxa7	ENSMUSG00000038236	-2.5527
	Gm44291	ENSMUSG00000107529	1.25042						Dpp6	ENSMUSG00000061576	-2.55289
	Bard1	ENSMUSG00000026196	1.25011						Alms1-ps1	ENSMUSG00000090256	-2.55897
	AI506816	ENSMUSG00000105987	1.25						Apobec2	ENSMUSG00000040694	-2.56215
	Tnfrsf14	ENSMUSG00000042333	1.24975						Gng13	ENSMUSG00000025739	-2.56429
	Foxm1	ENSMUSG00000001517	1.24971						Rnase12	ENSMUSG00000068407	-2.56786
	Rnf19b	ENSMUSG00000028793	1.24926						Myh7b	ENSMUSG00000074652	-2.57266
	Sbno2	ENSMUSG00000035673	1.24898						Rbfox3	ENSMUSG00000025576	-2.58123
	Aoah	ENSMUSG00000021322	1.24754						Mir23b	ENSMUSG00000065599	-2.60646
	Zfp456	ENSMUSG00000078995	1.24558						Islr2	ENSMUSG00000051243	-2.61787
	Tnfaip3	ENSMUSG00000019850	1.244						2010009K17Rik	ENSMUSG00000100860	-2.62784
	Naip6	ENSMUSG00000078942	1.24263						Gm45819	ENSMUSG00000109904	-2.62812
	Mcub	ENSMUSG00000027994	1.24196						Col1a1	ENSMUSG00000001506	-2.66241
	Setdb2	ENSMUSG00000071350	1.24178						8430436N08Rik	ENSMUSG00000086070	-2.697
	Plekho2	ENSMUSG00000050721	1.24094						Gm15422	ENSMUSG00000082738	-2.7084
	Gm10080	ENSMUSG00000060467	1.24044						Hoxc9	ENSMUSG00000036139	-2.72116
	Psme1	ENSMUSG00000022216	1.24039						Alx3	ENSMUSG00000014603	-2.74592
	Gm42047	ENSMUSG00000110631	1.24022						Cpz	ENSMUSG00000036596	-2.74964
	Msn	ENSMUSG00000031207	1.23962						Pax1	ENSMUSG00000037034	-2.7515
	Icam2	ENSMUSG00000001029	1.23735						Lgi1	ENSMUSG00000067242	-2.75291
	March1-	ENSMUSG00000036469	1.23651						Igsf1	ENSMUSG00000031111	-2.76085
	Cstb	ENSMUSG00000005054	1.23598						Per3	ENSMUSG00000028957	-2.77263
	Nme1	ENSMUSG00000037601	1.23552						Retnla	ENSMUSG00000061100	-2.78262
	Gm15856	ENSMUSG00000086527	1.23485						Stmn4	ENSMUSG00000022044	-2.79659
	Eno1	ENSMUSG00000063524	1.23201						Col1a2	ENSMUSG00000029661	-2.83139
	Gm17334	ENSMUSG00000091191	1.23124						7420461P10Rik	ENSMUSG00000091060	-2.83619
	Gmnn	ENSMUSG00000006715	1.23071						Fgf14	ENSMUSG00000025551	-2.84117
	Zbtb32	ENSMUSG00000006310	1.23062						Abca6	ENSMUSG00000044749	-2.84258
	Unc93b1	ENSMUSG00000036908	1.23001						Gsdma2	ENSMUSG00000017211	-2.84451
	Klrd1	ENSMUSG00000030165	1.22939						Mup20	ENSMUSG00000078672	-2.85782
	Runx3	ENSMUSG00000070691	1.22911						Sgo2b	ENSMUSG00000094443	-2.89197
	Ffar2	ENSMUSG00000051314	1.22858						C7	ENSMUSG00000079105	-2.9028
	Igfbp2	ENSMUSG00000039323	1.22827						Gdap1	ENSMUSG00000025777	-2.91066
	Ncf1	ENSMUSG00000015950	1.22715						Mfap4	ENSMUSG00000042436	-2.91249
	Serpina3n	ENSMUSG00000021091	1.22581						Hoxc10	ENSMUSG00000022484	-2.93933
	Ptpn22	ENSMUSG00000027843	1.22538						1600029O15Rik	ENSMUSG00000057818	-2.94106
	Gm10252	ENSMUSG00000110350	1.22531						Pdgfrl	ENSMUSG00000031595	-2.97492
	Smim3	ENSMUSG00000038059	1.22435						Mlana	ENSMUSG00000024806	-3.008
	Ms4a14	ENSMUSG00000099398	1.22325						Kcne1l	ENSMUSG00000090122	-3.02478
	Mmp19	ENSMUSG00000025355	1.22006						5330413P13Rik	ENSMUSG00000086822	-3.03566
	Slc27a3	ENSMUSG00000027932	1.21939						Tnni1	ENSMUSG00000026418	-3.07395
	Gm43323	ENSMUSG00000107390	1.21826						Cys1	ENSMUSG00000062563	-3.09277
	Tac4	ENSMUSG00000020872	1.21822						Scd3	ENSMUSG00000025202	-3.13815
	Kif15	ENSMUSG00000036768	1.21694						Glt8d2	ENSMUSG00000020251	-3.14017
	Naip2	ENSMUSG00000078945	1.21687						2310016D23Rik	ENSMUSG00000085965	-3.16598
	Gm39323	ENSMUSG00000111229	1.21663						Sult1e1	ENSMUSG00000029272	-3.22049
	Rnpep	ENSMUSG00000041926	1.21398						Myl2	ENSMUSG00000013936	-3.23627
	Gm37052	ENSMUSG00000103343	1.21233						Tnnt1	ENSMUSG00000064179	-3.26894
	Ulbp1	ENSMUSG00000079685	1.2121						Omd	ENSMUSG00000048368	-3.2891
	Rbp7	ENSMUSG00000028996	1.20679						Mettl21e	ENSMUSG00000046828	-3.29256
	Stap1	ENSMUSG00000029254	1.20632						Hoxa10	ENSMUSG00000000938	-3.39047
	Naip5	ENSMUSG00000071203	1.2046						Kel	ENSMUSG00000029866	-3.39245
	Clcf1	ENSMUSG00000040663	1.20355						Tnnc1	ENSMUSG00000091898	-3.45873
	Gm3788	ENSMUSG00000094392	1.20242						Tinag	ENSMUSG00000032357	-3.46252
	Dok1	ENSMUSG00000068335	1.20213						Mpo	ENSMUSG00000009350	-3.51192
	Sh3bp2	ENSMUSG00000054520	1.20198						Rp1	ENSMUSG00000025900	-3.57968
	Mir142b	ENSMUSG00000065420	1.20148						Lrrc74b	ENSMUSG00000022759	-3.64973
	Gm31522	ENSMUSG00000109297	1.20137						Sbk3	ENSMUSG00000085272	-3.70593
	Gm14221	ENSMUSG00000078956	1.20055						Rspo2	ENSMUSG00000051920	-3.71119
	Gm10177	ENSMUSG00000090136	1.20053						Per2	ENSMUSG00000055866	-3.71343
	Ctrl	ENSMUSG00000031896	1.20037						Inmt	ENSMUSG00000003477	-3.88113
	Lockd	ENSMUSG00000098318	1.20018						Sbk2	ENSMUSG00000030433	-3.89885
	Gpr82	ENSMUSG00000047678	1.19957						Mrgprg	ENSMUSG00000050276	-3.96163
	Actb	ENSMUSG00000029580	1.19891						Hoxa9	ENSMUSG00000038227	-3.96996
	Gm26764	ENSMUSG00000097667	1.19849						Mstn	ENSMUSG00000026100	-4.04214
	Grn	ENSMUSG00000034708	1.19779						Mylk4	ENSMUSG00000044951	-4.08311
	D1Ertd622e	ENSMUSG00000044768	1.19756						Mettl21c	ENSMUSG00000047343	-4.21243
	Gm9574	ENSMUSG00000073980	1.19725						Tbx5	ENSMUSG00000018263	-4.29511
	Slfn3	ENSMUSG00000018986	1.19658						Gm13490	ENSMUSG00000085014	-4.34167
	Limd2	ENSMUSG00000040699	1.1955						Gm43050	ENSMUSG00000106795	-4.54446
	Cpxm1	ENSMUSG00000027408	1.19521						Gm4792	ENSMUSG00000053420	-5.08365
	Ly75	ENSMUSG00000026980	1.19325						Gm14226	ENSMUSG00000084897	-5.10556
	Cela1	ENSMUSG00000023031	1.19027						Hamp2	ENSMUSG00000056978	-5.27541
	Fscn1	ENSMUSG00000029581	1.19012						Myl3	ENSMUSG00000059741	-5.42957
	Tap2	ENSMUSG00000024339	1.18994						Odf3l2	ENSMUSG00000035963	-5.45643
	Cenpm	ENSMUSG00000068101	1.18933						Birc7	ENSMUSG00000038840	-6.78205
	Sapcd2	ENSMUSG00000026955	1.1885
	Tmem88	ENSMUSG00000045377	1.18792
	H2-T10	ENSMUSG00000079491	1.18733
	Cfp	ENSMUSG00000001128	1.1872
	Ptprn	ENSMUSG00000026204	1.18707
	Srxn1	ENSMUSG00000032802	1.18636
	Lrrc9	ENSMUSG00000021090	1.18628
	Gm26698	ENSMUSG00000097208	1.18411
	Gm26268	ENSMUSG00000093897	1.18131
	Trip13	ENSMUSG00000021569	1.18084
	Gsr	ENSMUSG00000031584	1.17839
	Dusp26	ENSMUSG00000039661	1.17719
	Slc4a11	ENSMUSG00000074796	1.17468
	Shisa5	ENSMUSG00000025647	1.17247
	B3gnt3	ENSMUSG00000031803	1.17087
	Gm37010	ENSMUSG00000103883	1.16883
	Odc1	ENSMUSG00000011179	1.16863
	Plbd1	ENSMUSG00000030214	1.16775
	Fes	ENSMUSG00000053158	1.16767
	Incenp	ENSMUSG00000024660	1.16675
	Apod	ENSMUSG00000022548	1.16644
	Esco2	ENSMUSG00000022034	1.16596
	Adam12	ENSMUSG00000054555	1.16424
	Ifi30	ENSMUSG00000031838	1.16304
	Pvr	ENSMUSG00000040511	1.16137
	Csrp3	ENSMUSG00000030470	1.15892
	Ttbk1	ENSMUSG00000015599	1.15612
	5830444F18Rik	ENSMUSG00000102744	1.15506
	Inpp5d	ENSMUSG00000026288	1.15465
	Cd14	ENSMUSG00000051439	1.15439
	Gm10851	ENSMUSG00000102329	1.15368
	Klhdc8a	ENSMUSG00000042115	1.15279
	Abcg1	ENSMUSG00000024030	1.1526
	H2-Q4	ENSMUSG00000035929	1.15223
	Jakmip1	ENSMUSG00000063646	1.15192
	Tmsb10	ENSMUSG00000079523	1.14573
	Ecscr	ENSMUSG00000073599	1.1457
	B2m	ENSMUSG00000060802	1.14491
	Gm38115	ENSMUSG00000102930	1.14386
	Dok2	ENSMUSG00000022102	1.14348
	Enpp6	ENSMUSG00000038173	1.1433
	Ifnar2	ENSMUSG00000022971	1.14266
	Snx10	ENSMUSG00000038301	1.14251
	Rbm47	ENSMUSG00000070780	1.14249
	Neil3	ENSMUSG00000039396	1.14078
	Ica1	ENSMUSG00000062995	1.13938
	Prss53	ENSMUSG00000044139	1.13923
	Cx3cr1	ENSMUSG00000052336	1.13879
	Hp	ENSMUSG00000031722	1.13845
	Ncaph	ENSMUSG00000034906	1.13812
	Aqp3	ENSMUSG00000028435	1.1358
	Npc2	ENSMUSG00000021242	1.13449
	Timeless	ENSMUSG00000039994	1.13439
	Apobr	ENSMUSG00000042759	1.13429
	Rnf128	ENSMUSG00000031438	1.13421
	Pim2	ENSMUSG00000031155	1.13307
	Tnfaip2	ENSMUSG00000021281	1.13299
	Ftl1	ENSMUSG00000050708	1.13216
	Pgf	ENSMUSG00000004791	1.13065
	Stom	ENSMUSG00000026880	1.13019
	Car9	ENSMUSG00000028463	1.12994
	Gm12867	ENSMUSG00000086683	1.12971
	Gapt	ENSMUSG00000046006	1.12719
	Serpinb6d	ENSMUSG00000047889	1.12641
	Galns	ENSMUSG00000015027	1.12418
	Gimap1	ENSMUSG00000090019	1.12406
	Gm14091	ENSMUSG00000086421	1.12327
	Nlrp1b	ENSMUSG00000070390	1.12269
	Capg	ENSMUSG00000056737	1.12169
	Dgkh	ENSMUSG00000034731	1.12017
	Tnfrsf13b	ENSMUSG00000010142	1.11981
	Rnf224	ENSMUSG00000089953	1.11932
	Pdss1	ENSMUSG00000026784	1.11884
	Traf3ip3	ENSMUSG00000037318	1.11667
	Arrb2	ENSMUSG00000060216	1.1165
	Rad51ap1	ENSMUSG00000030346	1.11446
	Ebi3	ENSMUSG00000003206	1.11406
	Ero1lb	ENSMUSG00000057069	1.11228
	Hspa5	ENSMUSG00000026864	1.11215
	Lce1e	ENSMUSG00000068889	1.11211
	Gm7592	ENSMUSG00000090186	1.11206
	F730043M19Rik	ENSMUSG00000052125	1.11034
	Gimap8	ENSMUSG00000064262	1.10987
	Gucy2c	ENSMUSG00000042638	1.10897
	Aunip	ENSMUSG00000078521	1.10865
	Gm7666	ENSMUSG00000067547	1.10855
	Rap1gap2	ENSMUSG00000038807	1.10686
	Rab19	ENSMUSG00000029923	1.10638
	Npl	ENSMUSG00000042684	1.10614
	Prelid2	ENSMUSG00000056671	1.10601
	Gm13166	ENSMUSG00000085525	1.10595
	Magohb	ENSMUSG00000030188	1.10562
	Brca1	ENSMUSG00000017146	1.105
	Elovl6	ENSMUSG00000041220	1.10432
	H2-M3	ENSMUSG00000016206	1.10324
	C330027C09Rik	ENSMUSG00000033031	1.10143
	Pfn1	ENSMUSG00000018293	1.10135
	Mvp	ENSMUSG00000030681	1.10131
	Gm14005	ENSMUSG00000074813	1.10064
	Eldr	ENSMUSG00000087060	1.10036
	Gm37474	ENSMUSG00000102153	1.09695
	Tacc3	ENSMUSG00000037313	1.09597
	Sass6	ENSMUSG00000027959	1.0944
	Fcgr2b	ENSMUSG00000026656	1.0943
	E2f8	ENSMUSG00000046179	1.09225
	Gm37490	ENSMUSG00000102211	1.09112
	Lgals7	ENSMUSG00000053522	1.09098
	Prc1	ENSMUSG00000038943	1.09006
	Prdx1	ENSMUSG00000028691	1.08993
	Il1f9	ENSMUSG00000044103	1.08949
	Gm16675	ENSMUSG00000097534	1.08948
	Tedc1	ENSMUSG00000037466	1.08808
	Mthfr	ENSMUSG00000029009	1.08783
	Gm13212	ENSMUSG00000078502	1.08725
	Sele	ENSMUSG00000026582	1.08555
	Arhgdig	ENSMUSG00000073433	1.08482
	P2rx1	ENSMUSG00000020787	1.08435
	Cit	ENSMUSG00000029516	1.08388
	C1rl	ENSMUSG00000038527	1.08382
	Parm1	ENSMUSG00000034981	1.08367
	Pla2g4e	ENSMUSG00000050211	1.08309
	Gm44080	ENSMUSG00000108004	1.08276
	Gm28809	ENSMUSG00000101191	1.08243
	Kdr	ENSMUSG00000062960	1.08159
	Zfp993	ENSMUSG00000063245	1.08154
	AI839979	ENSMUSG00000107355	1.0803
	E2f2	ENSMUSG00000018983	1.07826
	Cd200r1	ENSMUSG00000022667	1.07825
	Exoc3l	ENSMUSG00000043251	1.07632
	Gm16174	ENSMUSG00000087593	1.07592
	Arhgap27os3	ENSMUSG00000085887	1.07584
	Rasal1	ENSMUSG00000029602	1.07527
	Rhog	ENSMUSG00000073982	1.07492
	Hhex	ENSMUSG00000024986	1.07439
	Gins1	ENSMUSG00000027454	1.07376
	Mcmdc2	ENSMUSG00000046101	1.07363
	Lce1f	ENSMUSG00000042124	1.07247
	Sfn	ENSMUSG00000047281	1.07241
	Ptpro	ENSMUSG00000030223	1.07182
	Itga5	ENSMUSG00000000555	1.07125
	Nod2	ENSMUSG00000055994	1.07123
	Gm9774	ENSMUSG00000042165	1.07103
	Gm11131	ENSMUSG00000079505	1.07091
	Cabp4	ENSMUSG00000024842	1.07074
	Psma8	ENSMUSG00000036743	1.06791
	Akr1c13	ENSMUSG00000021213	1.06713
	Tlr2	ENSMUSG00000027995	1.06613
	Itga4	ENSMUSG00000027009	1.06567
	Crabp1	ENSMUSG00000032291	1.06547
	Ifi202b	ENSMUSG00000026535	1.06503
	Cd83	ENSMUSG00000015396	1.06481
	Cd300ld5	ENSMUSG00000089722	1.06439
	Gm37718	ENSMUSG00000102243	1.06406
	Scarna2	ENSMUSG00000088185	1.06326
	AW011738	ENSMUSG00000078349	1.06292
	2210017I01Rik	ENSMUSG00000103523	1.06165
	Gm340	ENSMUSG00000090673	1.06145
	Ccl1	ENSMUSG00000020702	1.06047
	Gm15832	ENSMUSG00000085894	1.06017
	Manf	ENSMUSG00000032575	1.05957
	Spry3	ENSMUSG00000061654	1.05948
	Zfas1	ENSMUSG00000074578	1.0592
	Pdia6	ENSMUSG00000020571	1.05859
	Cd38	ENSMUSG00000029084	1.05808
	Pinlyp	ENSMUSG00000011632	1.0574
	H2-D1	ENSMUSG00000073411	1.05716
	Fut7	ENSMUSG00000036587	1.05665
	Gm44674	ENSMUSG00000108648	1.05605
	Fam162a	ENSMUSG00000003955	1.05599
	Dusp5	ENSMUSG00000034765	1.05578
	Fblim1	ENSMUSG00000006219	1.05562
	Krt90	ENSMUSG00000048699	1.05483
	Gm4707	ENSMUSG00000091831	1.05459
	Ccl8	ENSMUSG00000009185	1.05441
	Rrm2	ENSMUSG00000020649	1.05413
	Dock2	ENSMUSG00000020143	1.05366
	Vmp1	ENSMUSG00000018171	1.05243
	Tagln2	ENSMUSG00000026547	1.05226
	Lnpep	ENSMUSG00000023845	1.04931
	Oas1e	ENSMUSG00000066867	1.04559
	Impa2	ENSMUSG00000024525	1.04504
	Gm2788	ENSMUSG00000085995	1.0448
	Sdcbp	ENSMUSG00000028249	1.04452
	Lmnb1	ENSMUSG00000024590	1.04357
	Gmppb	ENSMUSG00000070284	1.04159
	Gm28417	ENSMUSG00000100280	1.04102
	Gm45640	ENSMUSG00000109812	1.04102
	Apbb1ip	ENSMUSG00000026786	1.04077
	Wnt16	ENSMUSG00000029671	1.04036
	Tuba1c	ENSMUSG00000043091	1.03884
	Acat3	ENSMUSG00000062480	1.03653
	Rnf149	ENSMUSG00000048234	1.03638
	Cfap126	ENSMUSG00000026649	1.03403
	Neurl3	ENSMUSG00000047180	1.03403
	Unc93a	ENSMUSG00000067049	1.03367
	Hmgb1-ps7	ENSMUSG00000092281	1.03231
	Casp7	ENSMUSG00000025076	1.03011
	Gm5547	ENSMUSG00000104835	1.0299
	Cd5	ENSMUSG00000024669	1.0292
	Disc1	ENSMUSG00000043051	1.02848
	Ipcef1	ENSMUSG00000064065	1.02831
	Pnpt1	ENSMUSG00000020464	1.02789
	Pgam1	ENSMUSG00000011752	1.02759
	Cd244	ENSMUSG00000004709	1.02656
	Tdrd7	ENSMUSG00000035517	1.02621
	Gm37510	ENSMUSG00000104378	1.02544
	Kpna2	ENSMUSG00000018362	1.02533
	Ercc6l	ENSMUSG00000051220	1.02344
	Cxcl14	ENSMUSG00000021508	1.02245
	Atp1a1	ENSMUSG00000033161	1.02239
	Grin2c	ENSMUSG00000020734	1.02187
	Rnf135	ENSMUSG00000020707	1.02157
	Dll4	ENSMUSG00000027314	1.02082
	Cyr61	ENSMUSG00000028195	1.02028
	Tmem221	ENSMUSG00000043664	1.0201
	Arpc1b	ENSMUSG00000029622	1.01992
	Nxpe3	ENSMUSG00000075033	1.01901
	Ifi205	ENSMUSG00000054203	1.01875
	Dbf4	ENSMUSG00000002297	1.01789
	Arid5a	ENSMUSG00000037447	1.01695
	Gm28791	ENSMUSG00000100394	1.01659
	9230111E07Rik	ENSMUSG00000087624	1.016
	Slc39a14	ENSMUSG00000022094	1.01517
	2510016D11Rik	ENSMUSG00000106825	1.01477
	Kcnh1	ENSMUSG00000058248	1.0144
	Gm38034	ENSMUSG00000102844	1.01425
	Alpl	ENSMUSG00000028766	1.01414
	Pim1	ENSMUSG00000024014	1.01409
	Calr	ENSMUSG00000003814	1.01389
	Snora57	ENSMUSG00000070167	1.0123
	Pde1b	ENSMUSG00000022489	1.01132
	Scarf1	ENSMUSG00000038188	1.01096
	H2-K1	ENSMUSG00000061232	1.01073
	Fbxw17	ENSMUSG00000037816	1.01065
	9930111J21Rik2	ENSMUSG00000069892	1.01063
	Iqgap3	ENSMUSG00000028068	1.00872
	Tgfb1	ENSMUSG00000002603	1.00842
	Cpne2	ENSMUSG00000034361	1.00774
	Gm20667	ENSMUSG00000093726	1.00773
	Ddx39	ENSMUSG00000005481	1.00676
	Gm8378	ENSMUSG00000090722	1.00659
	Gm42659	ENSMUSG00000105655	1.00461
	Sec61b	ENSMUSG00000053317	1.00461
	Asf1b	ENSMUSG00000005470	1.00438
	Dram1	ENSMUSG00000020057	1.00431
	Lrg1	ENSMUSG00000037095	1.00336
	Adgre1	ENSMUSG00000004730	1.00326
	Clstn3	ENSMUSG00000008153	1.00129
	Esd	ENSMUSG00000021996	1.00113
	Gm47445	ENSMUSG00000111361	1.00069
