# Supplementary material for: Anaplasma phagocytophilum Transmission Activates Immune Pathways While Repressing Wound Healing in the Skin
Source: Life (Basel). 2022 Nov 24;12(12):1965. doi: 10.3390/life12121965 (PMC9781593; doi:10.3390/life12121965)
Supplement: Supplementary file 1 [file life-12-01965-s001.zip › Supplementary file S8. Differentially expressed chemokines, chemokine receptors, cytokine, and cytokine receptors.xlsx]

## Sheet: Sheet1
	Chemokines				Chemokine Receptors				Cytokines				Cytokine Receptors
	Conditions				Conditions				Conditions				Conditions
	Baseline/Control	Baseline/AP	Control/AP		Baseline/Control	Baseline/AP	Control/AP		Baseline/Control	Baseline/AP	Control/AP		Baseline/Control	Baseline/AP	Control/AP
	Ccl12	Ccl1	Ccl12		Ccr1	Ccr1	Ccr5		IL10	Csf3	Csf3		Csf2rb	Csf2ra	Csf3r
	Ccl16	Ccl12	Ccl2		Ccr5	Ccr2	Ccr7		Ifng	Ifng	IL27		Csf3r	Csf2rb	IL1rn
	Ccl2	Ccl2	Ccl24		Ccr7	Ccr5	Ccrl2		IL12a	IL10	IL1b		IL10ra	Csf3r	IL12rb1
	Ccl22	Ccl24	Ccl3		Ccr2	Ccr7			IL1b	IL12a	IL6		IL12rb1	IL12rb1	IL2rg
	Ccl3	Ccl3	Ccl4		Cxcr2	Ccrl2			IL27	IL12b	IL12b		IL18rap	IL17rd	IL21R
	Ccl4	Ccl4	Ccl5		Cxcr4	Cxcr2			IL33	IL15	IL15		IL21r	IL18rap	IL2rb
	Ccl5	Ccl5	Ccl7			Cxcr4			IL6	IL19	IL19		IL22ra2	IL1r2	IL10ra
	Ccl7	Ccl6	Cxcl1						Tnfrsf8	IL1b	IL24		IL2rg	IL1rn
	Ccl7	Ccl7	Cxcl10						Tnfsf11	IL24	IL10		IL31ra	IL21r
	Ccl8	Ccl8	Cxcl11						Tnfsf14	IL27	Ifng		IL4ra	IL22ra2
	Ccl9	Ccl9	Cxcl2							IL33	Tnf		Tnfrsf13b	IL2rb
	Cxcl1	Cxcl1	Cxcl3							IL6	Tnfsf9		Tnfrsf1b	IL2rg
	Cxcl10	Cxcl10	Cxcl9							Tnf	Tnfsf10		Tnfrsf9	IL4ra
	Cxcl2	Cxcl11								Tnfsf10				Infar2
	Cxcl3	Cxcl14								Tnfsf11				Tnfrsf11b
	Cxcl5	Cxcl2								Tnfsf11				Tnfrsf12a
	Cxcl9	Cxcl3								Tnfsf14				Tnfrsf13b
		Cxcl5								Tnfsf15				Tnfrsf14
		Cxcl9								Tnfsf9				Tnfrsf9
														Tnfrsf8
	* Red = downregulated genes
	* Blue = upregulated genes
