# Supplementary material for: Anaplasma phagocytophilum Transmission Activates Immune Pathways While Repressing Wound Healing in the Skin
Source: Life (Basel). 2022 Nov 24;12(12):1965. doi: 10.3390/life12121965 (PMC9781593; doi:10.3390/life12121965)
Supplement: Supplementary file 1 [file life-12-01965-s001.zip › Table S1. Overepresented pathways upregulated genes Baseline v Control.xlsx]

## Sheet: Overepresented pathways upregul
Pathway identifier	Pathway name	#Entities found	#Entities total	Entities ratio	Entities pValue	Entities FDR
R-HSA-6783783	Interleukin-10 signaling	38	86	0.00570632	1.11022e-16	6.68354e-14
R-HSA-168256	Immune System	281	2684	0.17809	1.11022e-16	6.68354e-14
R-HSA-1280215	Cytokine Signaling in Immune system	139	1092	0.072457	3.55271e-15	1.42464e-12
R-HSA-380108	Chemokine receptors bind chemokines	25	57	0.0037821	1.19571e-13	3.59909e-11
R-HSA-449147	Signaling by Interleukins	90	643	0.0426647	3.45701e-12	8.29683e-10
R-HSA-6798695	Neutrophil degranulation	71	480	0.0318492	7.37316e-11	1.47463e-08
R-HSA-6785807	Interleukin-4 and Interleukin-13 signaling	42	211	0.0140004	1.6625e-10	2.8595e-08
R-HSA-2500257	Resolution of Sister Chromatid Cohesion	30	134	0.00889125	5.24581e-09	7.86872e-07
R-HSA-141444	Amplification of signal from unattached kinetochores via a MAD2 inhibitory signal	24	94	0.00623714	1.60421e-08	1.92505e-06
R-HSA-141424	Amplification of signal from the kinetochores	24	94	0.00623714	1.60421e-08	1.92505e-06
R-HSA-9648025	EML4 and NUDC in mitotic spindle formation	26	121	0.00802866	1.18134e-07	1.28766e-05
R-HSA-69618	Mitotic Spindle Checkpoint	24	111	0.00736514	3.20603e-07	3.20603e-05
R-HSA-375276	Peptide ligand-binding receptors	34	203	0.0134696	4.83247e-07	4.44587e-05
R-HSA-168249	Innate Immune System	130	1334	0.0885144	5.35731e-07	4.60729e-05
R-HSA-156711	Polo-like kinase mediated events	10	23	0.00152611	2.89197e-06	0.000224281
R-HSA-68877	Mitotic Prometaphase	33	211	0.0140004	2.99042e-06	0.000224281
R-HSA-5663220	RHO GTPases Activate Formins	26	149	0.00988654	5.14075e-06	0.000359852
R-HSA-909733	Interferon alpha/beta signaling	30	188	0.0124743	5.67574e-06	0.000374599
R-HSA-195258	RHO GTPase Effectors	43	326	0.0216309	7.44463e-06	0.000469012
R-HSA-2467813	Separation of Sister Chromatids	29	195	0.0129388	2.86582e-05	0.00171949
R-HSA-68882	Mitotic Anaphase	33	249	0.0165218	7.59396e-05	0.00432856
R-HSA-2555396	Mitotic Metaphase and Anaphase	33	250	0.0165881	8.17443e-05	0.00441419
R-HSA-69278	Cell Cycle, Mitotic	62	596	0.0395461	0.000108896	0.00566258
R-HSA-373076	Class A/1 (Rhodopsin-like receptors)	46	412	0.0273373	0.000185679	0.00928395
R-HSA-6809371	Formation of the cornified envelope	21	138	0.00915666	0.000255958	0.012286
R-HSA-69620	Cell Cycle Checkpoints	34	280	0.0185787	0.000294774	0.0135596
R-HSA-6804114	TP53 Regulates Transcription of Genes Involved in G2 Cell Cycle Arrest	7	21	0.0013934	0.000436933	0.0192251
R-HSA-983189	Kinesins	13	68	0.00451198	0.00049032	0.0210838
R-HSA-2172127	DAP12 interactions	11	53	0.00351669	0.000672959	0.0275913
R-HSA-5669034	TNFs bind their physiological receptors	8	30	0.00199058	0.000746768	0.0298707
R-HSA-913531	Interferon Signaling	42	394	0.0261429	0.000852933	0.0324114
R-HSA-69273	Cyclin A/B1/B2 associated events during G2/M transition	8	32	0.00212328	0.00112297	0.0415499
