# Supplementary material for: Anaplasma phagocytophilum Transmission Activates Immune Pathways While Repressing Wound Healing in the Skin
Source: Life (Basel). 2022 Nov 24;12(12):1965. doi: 10.3390/life12121965 (PMC9781593; doi:10.3390/life12121965)
Supplement: Supplementary file 1 [file life-12-01965-s001.zip › Table S2. Overepresented pathways downregulated genes Baseline v Control.xlsx]

## Sheet: result
Pathway identifier	Pathway name	#Entities found	#Entities total	Entities ratio	Entities pValue	Entities FDR
R-HSA-400253	Circadian Clock	9	105	0.00696702	0.00499678	0.689999
R-HSA-5173214	O-glycosylation of TSR domain-containing proteins	5	41	0.00272046	0.00843943	0.689999
R-HSA-5682910	LGI-ADAM interactions	3	14	0.000928936	0.00899247	0.689999
R-HSA-8874081	MET activates PTK2 signaling	4	32	0.00212328	0.0164952	0.689999
R-HSA-3000480	Scavenging by Class A Receptors	5	49	0.00325128	0.0169963	0.689999
R-HSA-1442490	Collagen degradation	6	69	0.00457833	0.0189329	0.689999
R-HSA-6785807	Interleukin-4 and Interleukin-13 signaling	12	211	0.0140004	0.0275937	0.689999
R-HSA-5083635	Defective B3GALTL causes PpS	4	39	0.00258775	0.031001	0.689999
R-HSA-3000178	ECM proteoglycans	6	79	0.00524186	0.0334544	0.689999
R-HSA-8949275	RUNX3 Regulates Immune Response and Cell Migration	2	10	0.000663526	0.0368655	0.689999
R-HSA-3000171	Non-integrin membrane-ECM interactions	5	61	0.00404751	0.0382466	0.689999
R-HSA-2022870	Chondroitin sulfate biosynthesis	3	25	0.00165881	0.0403389	0.689999
R-HSA-391903	Eicosanoid ligand-binding receptors	3	25	0.00165881	0.0403389	0.689999
R-HSA-390696	Adrenoceptors	2	11	0.000729879	0.0437509	0.689999
R-HSA-8875878	MET promotes cell motility	4	45	0.00298587	0.0479445	0.689999
R-HSA-430116	GP1b-IX-V activation signalling	2	12	0.000796231	0.0510701	0.689999
R-HSA-3000170	Syndecan interactions	3	29	0.00192423	0.0577961	0.689999
R-HSA-391908	Prostanoid ligand receptors	2	14	0.000928936	0.0668858	0.689999
R-HSA-2214320	Anchoring fibril formation	2	15	0.000995289	0.0753234	0.689999
R-HSA-1474228	Degradation of the extracellular matrix	8	148	0.00982018	0.0806198	0.689999
R-HSA-1650814	Collagen biosynthesis and modifying enzymes	5	76	0.0050428	0.0808534	0.689999
R-HSA-8984722	Interleukin-35 Signalling	2	16	0.00106164	0.0840775	0.689999
R-HSA-75892	Platelet Adhesion to exposed collagen	2	16	0.00106164	0.0840775	0.689999
R-HSA-5619054	Defective SLC4A4 causes renal tubular acidosis, proximal, with ocular abnormalities and mental retardation (pRTA-OA)	1	3	0.000199058	0.0860533	0.689999
R-HSA-205017	NFG and proNGF binds to p75NTR	1	3	0.000199058	0.0860533	0.689999
R-HSA-420092	Glucagon-type ligand receptors	3	35	0.00232234	0.0894529	0.689999
R-HSA-1592389	Activation of Matrix Metalloproteinases	3	35	0.00232234	0.0894529	0.689999
R-HSA-6788467	IL-6-type cytokine receptor ligand interactions	2	17	0.00112799	0.093122	0.689999
R-HSA-1296065	Inwardly rectifying K+ channels	3	38	0.0025214	0.107475	0.689999
R-HSA-1474244	Extracellular matrix organization	14	329	0.02183	0.12362	0.689999
R-HSA-9690406	Transcriptional regulation of testis differentiation	2	21	0.0013934	0.131728	0.689999
R-HSA-9673163	Oleoyl-phe metabolism	1	5	0.000331763	0.139276	0.689999
R-HSA-392023	Adrenaline signalling through Alpha-2 adrenergic receptor	1	5	0.000331763	0.139276	0.689999
R-HSA-1296053	Classical Kir channels	1	5	0.000331763	0.139276	0.689999
R-HSA-8948216	Collagen chain trimerization	3	44	0.00291951	0.147198	0.689999
R-HSA-2243919	Crosslinking of collagen fibrils	2	24	0.00159246	0.162635	0.689999
R-HSA-1296025	ATP sensitive Potassium channels	1	6	0.000398116	0.164716	0.689999
R-HSA-2408552	Methylation of MeSeH for excretion	1	6	0.000398116	0.164716	0.689999
R-HSA-390648	Muscarinic acetylcholine receptors	1	6	0.000398116	0.164716	0.689999
R-HSA-1251985	Nuclear signaling by ERBB4	3	47	0.00311857	0.168602	0.689999
R-HSA-9609523	Insertion of tail-anchored proteins into the endoplasmic reticulum membrane	2	25	0.00165881	0.173208	0.689999
R-HSA-1482922	Acyl chain remodelling of PI	2	25	0.00165881	0.173208	0.689999
R-HSA-1793185	Chondroitin sulfate/dermatan sulfate metabolism	4	73	0.00484374	0.178175	0.689999
R-HSA-9615017	FOXO-mediated transcription of oxidative stress, metabolic and neuronal genes	3	49	0.00325128	0.183341	0.689999
R-HSA-196836	Vitamin C (ascorbate) metabolism	2	26	0.00172517	0.183889	0.689999
R-HSA-1482925	Acyl chain remodelling of PG	2	26	0.00172517	0.183889	0.689999
R-HSA-399710	Activation of AMPA receptors	1	7	0.000464468	0.189406	0.689999
R-HSA-5624138	Trafficking of myristoylated proteins to the cilium	1	7	0.000464468	0.189406	0.689999
R-HSA-991365	Activation of GABAB receptors	3	50	0.00331763	0.190836	0.689999
R-HSA-977444	GABA B receptor activation	3	50	0.00331763	0.190836	0.689999
R-HSA-9617828	FOXO-mediated transcription of cell cycle genes	2	27	0.00179152	0.194661	0.689999
R-HSA-375280	Amine ligand-binding receptors	3	51	0.00338398	0.198407	0.689999
R-HSA-1474290	Collagen formation	5	104	0.00690067	0.204598	0.689999
R-HSA-3906995	Diseases associated with O-glycosylation of proteins	4	78	0.0051755	0.208342	0.689999
R-HSA-5173105	O-linked glycosylation	6	133	0.0088249	0.212429	0.689999
R-HSA-5576894	Phase 1 - inactivation of fast Na+ channels	1	8	0.000530821	0.213368	0.689999
R-HSA-166665	Terminal pathway of complement	1	8	0.000530821	0.213368	0.689999
R-HSA-5250992	Toxicity of botulinum toxin type E (botE)	1	8	0.000530821	0.213368	0.689999
R-HSA-187024	NGF-independant TRKA activation	1	8	0.000530821	0.213368	0.689999
R-HSA-75094	Formation of the Editosome	1	8	0.000530821	0.213368	0.689999
R-HSA-5638302	Signaling by Overexpressed Wild-Type EGFR in Cancer	1	8	0.000530821	0.213368	0.689999
R-HSA-5638303	Inhibition of Signaling by Overexpressed EGFR	1	8	0.000530821	0.213368	0.689999
R-HSA-432040	Vasopressin regulates renal water homeostasis via Aquaporins	3	53	0.00351669	0.213756	0.689999
R-HSA-76009	Platelet Aggregation (Plug Formation)	3	53	0.00351669	0.213756	0.689999
R-HSA-1369062	ABC transporters in lipid homeostasis	2	29	0.00192423	0.216424	0.689999
R-HSA-6783589	Interleukin-6 family signaling	2	30	0.00199058	0.227386	0.689999
R-HSA-8857538	PTK6 promotes HIF1A stabilization	1	9	0.000597173	0.236623	0.689999
R-HSA-3595174	Defective CHST14 causes EDS, musculocontractural type	1	9	0.000597173	0.236623	0.689999
R-HSA-3595172	Defective CHST3 causes SEDCJD	1	9	0.000597173	0.236623	0.689999
R-HSA-5250981	Toxicity of botulinum toxin type F (botF)	1	9	0.000597173	0.236623	0.689999
R-HSA-5250955	Toxicity of botulinum toxin type D (botD)	1	9	0.000597173	0.236623	0.689999
R-HSA-8964572	Lipid particle organization	1	9	0.000597173	0.236623	0.689999
R-HSA-391906	Leukotriene receptors	1	9	0.000597173	0.236623	0.689999
R-HSA-9614085	FOXO-mediated transcription	5	110	0.00729879	0.236767	0.689999
R-HSA-1971475	A tetrasaccharide linker sequence is required for GAG synthesis	2	31	0.00205693	0.238387	0.689999
R-HSA-997272	Inhibition of voltage gated Ca2+ channels via Gbeta/gamma subunits	2	31	0.00205693	0.238387	0.689999
R-HSA-1296059	G protein gated Potassium channels	2	31	0.00205693	0.238387	0.689999
R-HSA-1296041	Activation of G protein gated Potassium channels	2	31	0.00205693	0.238387	0.689999
R-HSA-1482801	Acyl chain remodelling of PS	2	31	0.00205693	0.238387	0.689999
R-HSA-3595177	Defective CHSY1 causes TPBS	1	10	0.000663526	0.259192	0.689999
R-HSA-72200	mRNA Editing: C to U Conversion	1	10	0.000663526	0.259192	0.689999
R-HSA-419771	Opsins	1	10	0.000663526	0.259192	0.689999
R-HSA-187015	Activation of TRKA receptors	1	10	0.000663526	0.259192	0.689999
R-HSA-2892245	POU5F1 (OCT4), SOX2, NANOG repress genes related to differentiation	1	10	0.000663526	0.259192	0.689999
R-HSA-5576892	Phase 0 - rapid depolarisation	2	34	0.00225599	0.271498	0.689999
R-HSA-8940973	RUNX2 regulates osteoblast differentiation	2	34	0.00225599	0.271498	0.689999
R-HSA-6806834	Signaling by MET	4	88	0.00583903	0.272329	0.689999
R-HSA-212718	EGFR interacts with phospholipase C-gamma	1	11	0.000729879	0.281095	0.689999
R-HSA-193634	Axonal growth inhibition (RHOA activation)	1	11	0.000729879	0.281095	0.689999
R-HSA-425986	Sodium/Proton exchangers	1	11	0.000729879	0.281095	0.689999
R-HSA-8939242	RUNX1 regulates transcription of genes involved in differentiation of keratinocytes	1	11	0.000729879	0.281095	0.689999
R-HSA-418990	Adherens junctions interactions	2	35	0.00232234	0.282538	0.689999
R-HSA-418597	G alpha (z) signalling events	3	63	0.00418021	0.293371	0.689999
R-HSA-5250968	Toxicity of botulinum toxin type A (botA)	1	12	0.000796231	0.302351	0.689999
R-HSA-193697	p75NTR regulates axonogenesis	1	12	0.000796231	0.302351	0.689999
R-HSA-198693	AKT phosphorylates targets in the nucleus	1	12	0.000796231	0.302351	0.689999
R-HSA-75072	mRNA Editing	1	12	0.000796231	0.302351	0.689999
R-HSA-2022923	Dermatan sulfate biosynthesis	1	13	0.000862584	0.322981	0.689999
R-HSA-629594	Highly calcium permeable postsynaptic nicotinic acetylcholine receptors	1	13	0.000862584	0.322981	0.689999
R-HSA-5221030	TET1,2,3 and TDG demethylate DNA	1	13	0.000862584	0.322981	0.689999
R-HSA-2022090	Assembly of collagen fibrils and other multimeric structures	3	67	0.00444562	0.325879	0.689999
R-HSA-977443	GABA receptor activation	3	68	0.00451198	0.334014	0.689999
R-HSA-156590	Glutathione conjugation	3	68	0.00451198	0.334014	0.689999
R-HSA-163359	Glucagon signaling in metabolic regulation	2	40	0.0026541	0.337344	0.689999
R-HSA-1482788	Acyl chain remodelling of PC	2	40	0.0026541	0.337344	0.689999
R-HSA-445717	Aquaporin-mediated transport	3	69	0.00457833	0.342145	0.689999
R-HSA-9664535	LTC4-CYSLTR mediated IL4 production	1	14	0.000928936	0.343002	0.689999
R-HSA-425381	Bicarbonate transporters	1	14	0.000928936	0.343002	0.689999
R-HSA-9614399	Regulation of localization of FOXO transcription factors	1	14	0.000928936	0.343002	0.689999
R-HSA-373080	Class B/2 (Secretin family receptors)	4	99	0.00656891	0.345832	0.689999
R-HSA-1482839	Acyl chain remodelling of PE	2	42	0.00278681	0.358942	0.689999
R-HSA-1234158	Regulation of gene expression by Hypoxia-inducible Factor	1	15	0.000995289	0.362432	0.689999
R-HSA-1250342	PI3K events in ERBB4 signaling	1	15	0.000995289	0.362432	0.689999
R-HSA-3000497	Scavenging by Class H Receptors	1	15	0.000995289	0.362432	0.689999
R-HSA-114604	GPVI-mediated activation cascade	2	43	0.00285316	0.369645	0.689999
R-HSA-1368108	BMAL1:CLOCK,NPAS2 activates circadian gene expression	2	43	0.00285316	0.369645	0.689999
R-HSA-8941326	RUNX2 regulates bone development	2	43	0.00285316	0.369645	0.689999
R-HSA-179812	GRB2 events in EGFR signaling	1	16	0.00106164	0.381289	0.689999
R-HSA-217271	FMO oxidises nucleophiles	1	16	0.00106164	0.381289	0.689999
R-HSA-1679131	Trafficking and processing of endosomal TLR	1	16	0.00106164	0.381289	0.689999
R-HSA-193775	Synthesis of bile acids and bile salts via 24-hydroxycholesterol	2	45	0.00298587	0.390832	0.689999
R-HSA-452723	Transcriptional regulation of pluripotent stem cells	2	45	0.00298587	0.390832	0.689999
R-HSA-2173782	Binding and Uptake of Ligands by Scavenger Receptors	6	168	0.0111472	0.39084	0.689999
R-HSA-6809371	Formation of the cornified envelope	5	138	0.00915666	0.398384	0.689999
R-HSA-5576891	Cardiac conduction	5	138	0.00915666	0.398384	0.689999
R-HSA-170660	Adenylate cyclase activating pathway	1	17	0.00112799	0.399589	0.689999
R-HSA-622327	Postsynaptic nicotinic acetylcholine receptors	1	17	0.00112799	0.399589	0.689999
R-HSA-442720	CREB1 phosphorylation through the activation of Adenylate Cyclase	1	17	0.00112799	0.399589	0.689999
R-HSA-181431	Acetylcholine binding and downstream events	1	17	0.00112799	0.399589	0.689999
R-HSA-1296071	Potassium Channels	4	107	0.00709973	0.399666	0.689999
R-HSA-8847993	ERBB2 Activates PTK6 Signaling	1	18	0.00119435	0.417349	0.689999
R-HSA-418457	cGMP effects	1	18	0.00119435	0.417349	0.689999
R-HSA-804914	Transport of fatty acids	1	18	0.00119435	0.417349	0.689999
R-HSA-166187	Mitochondrial Uncoupling	1	18	0.00119435	0.417349	0.689999
R-HSA-9708530	Regulation of BACH1 activity	1	18	0.00119435	0.417349	0.689999
R-HSA-193144	Estrogen biosynthesis	1	18	0.00119435	0.417349	0.689999
R-HSA-417957	P2Y receptors	1	18	0.00119435	0.417349	0.689999
R-HSA-9009391	Extra-nuclear estrogen signaling	4	111	0.00736514	0.426336	0.689999
R-HSA-170670	Adenylate cyclase inhibitory pathway	1	19	0.0012607	0.434585	0.689999
R-HSA-180336	SHC1 events in EGFR signaling	1	19	0.0012607	0.434585	0.689999
R-HSA-8964315	G beta:gamma signalling through BTK	1	19	0.0012607	0.434585	0.689999
R-HSA-6785631	ERBB2 Regulates Cell Motility	1	19	0.0012607	0.434585	0.689999
R-HSA-1236394	Signaling by ERBB4	3	82	0.00544091	0.446027	0.689999
R-HSA-9603798	Class I peroxisomal membrane protein import	1	20	0.00132705	0.451312	0.689999
R-HSA-5576886	Phase 4 - resting membrane potential	1	20	0.00132705	0.451312	0.689999
R-HSA-2485179	Activation of the phototransduction cascade	1	20	0.00132705	0.451312	0.689999
R-HSA-209931	Serotonin and melatonin biosynthesis	1	20	0.00132705	0.451312	0.689999
R-HSA-70350	Fructose catabolism	1	20	0.00132705	0.451312	0.689999
R-HSA-73621	Pyrimidine catabolism	2	51	0.00338398	0.452316	0.689999
R-HSA-397014	Muscle contraction	7	213	0.0141331	0.456231	0.689999
R-HSA-1250347	SHC1 events in ERBB4 signaling	1	21	0.0013934	0.467546	0.689999
R-HSA-3560783	Defective B4GALT7 causes EDS, progeroid type	1	21	0.0013934	0.467546	0.689999
R-HSA-4420332	Defective B3GALT6 causes EDSP2 and SEMDJL1	1	21	0.0013934	0.467546	0.689999
R-HSA-8964616	G beta:gamma signalling through CDC42	1	21	0.0013934	0.467546	0.689999
R-HSA-1963640	GRB2 events in ERBB2 signaling	1	21	0.0013934	0.467546	0.689999
R-HSA-9027307	Biosynthesis of maresin-like SPMs	1	21	0.0013934	0.467546	0.689999
R-HSA-432047	Passive transport by Aquaporins	1	21	0.0013934	0.467546	0.689999
R-HSA-216083	Integrin cell surface interactions	3	86	0.00570632	0.476769	0.689999
R-HSA-2514859	Inactivation, recovery and regulation of the phototransduction cascade	2	54	0.00358304	0.481713	0.689999
R-HSA-3560801	Defective B3GAT3 causes JDSSDHD	1	22	0.00145976	0.4833	0.689999
R-HSA-4641263	Regulation of FZD by ubiquitination	1	22	0.00145976	0.4833	0.689999
R-HSA-1963642	PI3K events in ERBB2 signaling	1	22	0.00145976	0.4833	0.689999
R-HSA-139853	Elevation of cytosolic Ca2+ levels	1	22	0.00145976	0.4833	0.689999
R-HSA-3928665	EPH-ephrin mediated repulsion of cells	2	55	0.00364939	0.491294	0.689999
R-HSA-416993	Trafficking of GluR2-containing AMPA receptors	1	23	0.00152611	0.498589	0.689999
R-HSA-418217	G beta:gamma signalling through PLC beta	1	23	0.00152611	0.498589	0.689999
R-HSA-180292	GAB1 signalosome	1	23	0.00152611	0.498589	0.689999
R-HSA-181429	Serotonin Neurotransmitter Release Cycle	1	23	0.00152611	0.498589	0.689999
R-HSA-500657	Presynaptic function of Kainate receptors	1	23	0.00152611	0.498589	0.689999
R-HSA-164378	PKA activation in glucagon signalling	1	23	0.00152611	0.498589	0.689999
R-HSA-163615	PKA activation	1	23	0.00152611	0.498589	0.689999
R-HSA-8849932	Synaptic adhesion-like molecules	1	23	0.00152611	0.498589	0.689999
R-HSA-418038	Nucleotide-like (purinergic) receptors	1	23	0.00152611	0.498589	0.689999
R-HSA-9634597	GPER1 signaling	2	56	0.00371575	0.500763	0.689999
R-HSA-5620920	Cargo trafficking to the periciliary membrane	2	57	0.0037821	0.510117	0.689999
R-HSA-2453902	The canonical retinoid cycle in rods (twilight vision)	2	57	0.0037821	0.510117	0.689999
R-HSA-392851	Prostacyclin signalling through prostacyclin receptor	1	24	0.00159246	0.513426	0.689999
R-HSA-449836	Other interleukin signaling	1	24	0.00159246	0.513426	0.689999
R-HSA-9660821	ADORA2B mediated anti-inflammatory cytokines production	5	159	0.0105501	0.518762	0.689999
R-HSA-2162123	Synthesis of Prostaglandins (PG) and Thromboxanes (TX)	2	58	0.00384845	0.519357	0.689999
R-HSA-5620916	VxPx cargo-targeting to cilium	1	25	0.00165881	0.527826	0.689999
R-HSA-71288	Creatine metabolism	1	25	0.00165881	0.527826	0.689999
R-HSA-77111	Synthesis of Ketone Bodies	1	25	0.00165881	0.527826	0.689999
R-HSA-373753	Nephrin family interactions	1	25	0.00165881	0.527826	0.689999
R-HSA-2514856	The phototransduction cascade	2	59	0.0039148	0.528479	0.689999
R-HSA-202040	G-protein activation	1	26	0.00172517	0.5418	0.689999
R-HSA-392170	ADP signalling through P2Y purinoceptor 12	1	26	0.00172517	0.5418	0.689999
R-HSA-264642	Acetylcholine Neurotransmitter Release Cycle	1	26	0.00172517	0.5418	0.689999
R-HSA-111931	PKA-mediated phosphorylation of CREB	1	26	0.00172517	0.5418	0.689999
R-HSA-422085	Synthesis, secretion, and deacylation of Ghrelin	1	26	0.00172517	0.5418	0.689999
R-HSA-442982	Ras activation upon Ca2+ influx through NMDA receptor	1	27	0.00179152	0.555361	0.689999
R-HSA-438066	Unblocking of NMDA receptors, glutamate binding and activation	1	27	0.00179152	0.555361	0.689999
R-HSA-2022377	Metabolism of Angiotensinogen to Angiotensins	1	27	0.00179152	0.555361	0.689999
R-HSA-5652084	Fructose metabolism	1	27	0.00179152	0.555361	0.689999
R-HSA-9753281	Paracetamol ADME	2	63	0.00418021	0.563779	0.689999
R-HSA-3238698	WNT ligand biogenesis and trafficking	1	28	0.00185787	0.568522	0.689999
R-HSA-212676	Dopamine Neurotransmitter Release Cycle	1	28	0.00185787	0.568522	0.689999
R-HSA-168799	Neurotoxicity of clostridium toxins	1	28	0.00185787	0.568522	0.689999
R-HSA-71384	Ethanol oxidation	1	28	0.00185787	0.568522	0.689999
R-HSA-5662702	Melanin biosynthesis	1	28	0.00185787	0.568522	0.689999
R-HSA-1483166	Synthesis of PA	2	65	0.00431292	0.580705	0.689999
R-HSA-392451	G beta:gamma signalling through PI3Kgamma	1	29	0.00192423	0.581295	0.689999
R-HSA-2024101	CS/DS degradation	1	29	0.00192423	0.581295	0.689999
R-HSA-9018682	Biosynthesis of maresins	1	29	0.00192423	0.581295	0.689999
R-HSA-74182	Ketone body metabolism	1	29	0.00192423	0.581295	0.689999
R-HSA-9634638	Estrogen-dependent nuclear events downstream of ESR-membrane signaling	1	29	0.00192423	0.581295	0.689999
R-HSA-5674400	Constitutive Signaling by AKT1 E17K in Cancer	1	29	0.00192423	0.581295	0.689999
R-HSA-8854691	Interleukin-20 family signaling	1	29	0.00192423	0.581295	0.689999
R-HSA-211999	CYP2E1 reactions	1	30	0.00199058	0.59369	0.689999
R-HSA-428930	Thromboxane signalling through TP receptor	1	30	0.00199058	0.59369	0.689999
R-HSA-9665686	Signaling by ERBB2 TMD/JMD mutants	1	30	0.00199058	0.59369	0.689999
R-HSA-418592	ADP signalling through P2Y purinoceptor 1	1	30	0.00199058	0.59369	0.689999
R-HSA-181430	Norepinephrine Neurotransmitter Release Cycle	1	30	0.00199058	0.59369	0.689999
R-HSA-3295583	TRP channels	1	30	0.00199058	0.59369	0.689999
R-HSA-421270	Cell-cell junction organization	2	67	0.00444562	0.597144	0.689999
R-HSA-3000157	Laminin interactions	1	31	0.00205693	0.605718	0.689999
R-HSA-389599	Alpha-oxidation of phytanate	1	31	0.00205693	0.605718	0.689999
R-HSA-203927	MicroRNA (miRNA) biogenesis	1	31	0.00205693	0.605718	0.689999
R-HSA-2453864	Retinoid cycle disease events	1	31	0.00205693	0.605718	0.689999
R-HSA-2474795	Diseases associated with visual transduction	1	31	0.00205693	0.605718	0.689999
R-HSA-9675143	Diseases of the neuronal system	1	31	0.00205693	0.605718	0.689999
R-HSA-114608	Platelet degranulation	4	141	0.00935572	0.610965	0.689999
R-HSA-400042	Adrenaline,noradrenaline inhibits insulin secretion	1	32	0.00212328	0.617392	0.689999
R-HSA-525793	Myogenesis	1	32	0.00212328	0.617392	0.689999
R-HSA-210500	Glutamate Neurotransmitter Release Cycle	1	32	0.00212328	0.617392	0.689999
R-HSA-1643713	Signaling by EGFR in Cancer	1	32	0.00212328	0.617392	0.689999
R-HSA-9006927	Signaling by Non-Receptor Tyrosine Kinases	2	71	0.00471103	0.628559	0.689999
R-HSA-8848021	Signaling by PTK6	2	71	0.00471103	0.628559	0.689999
R-HSA-3928663	EPHA-mediated growth cone collapse	1	33	0.00218964	0.628721	0.689999
R-HSA-451326	Activation of kainate receptors upon glutamate binding	1	34	0.00225599	0.639715	0.689999
R-HSA-112311	Neurotransmitter clearance	1	34	0.00225599	0.639715	0.689999
R-HSA-211981	Xenobiotics	2	73	0.00484374	0.643539	0.689999
R-HSA-76005	Response to elevated platelet cytosolic Ca2+	4	148	0.00982018	0.648483	0.689999
R-HSA-392154	Nitric oxide stimulates guanylate cyclase	1	35	0.00232234	0.650384	0.689999
R-HSA-9664565	Signaling by ERBB2 KD Mutants	1	35	0.00232234	0.650384	0.689999
R-HSA-418360	Platelet calcium homeostasis	1	35	0.00232234	0.650384	0.689999
R-HSA-156584	Cytosolic sulfonation of small molecules	2	74	0.00491009	0.650848	0.689999
R-HSA-76002	Platelet activation, signaling and aggregation	8	293	0.0194413	0.652785	0.689999
R-HSA-442755	Activation of NMDA receptors and postsynaptic events	3	113	0.00749784	0.659151	0.689999
R-HSA-418555	G alpha (s) signalling events	5	187	0.0124079	0.660638	0.689999
R-HSA-1250196	SHC1 events in ERBB2 signaling	1	36	0.00238869	0.660737	0.689999
R-HSA-456926	Thrombin signalling through proteinase activated receptors (PARs)	1	36	0.00238869	0.660737	0.689999
R-HSA-1227990	Signaling by ERBB2 in Cancer	1	36	0.00238869	0.660737	0.689999
R-HSA-8863795	Downregulation of ERBB2 signaling	1	36	0.00238869	0.660737	0.689999
R-HSA-5223345	Miscellaneous transport and binding events	1	36	0.00238869	0.660737	0.689999
R-HSA-399719	Trafficking of AMPA receptors	1	37	0.00245505	0.670785	0.689999
R-HSA-182971	EGFR downregulation	1	37	0.00245505	0.670785	0.689999
R-HSA-888590	GABA synthesis, release, reuptake and degradation	1	37	0.00245505	0.670785	0.689999
R-HSA-1474151	Tetrahydrobiopterin (BH4) synthesis, recycling, salvage and regulation	1	37	0.00245505	0.670785	0.689999
R-HSA-193368	Synthesis of bile acids and bile salts via 7alpha-hydroxycholesterol	2	78	0.0051755	0.678897	0.689999
R-HSA-2129379	Molecules associated with elastic fibres	1	38	0.0025214	0.680536	0.689999
R-HSA-418346	Platelet homeostasis	3	118	0.00782961	0.687403	0.689999
R-HSA-399721	Glutamate binding, activation of AMPA receptors and synaptic plasticity	1	39	0.00258775	0.689999	0.689999
R-HSA-397795	G-protein beta:gamma signalling	1	39	0.00258775	0.689999	0.689999
R-HSA-442742	CREB1 phosphorylation through NMDA receptor-mediated activation of RAS signaling	1	39	0.00258775	0.689999	0.689999
R-HSA-9619665	EGR2 and SOX10-mediated initiation of Schwann cell myelination	1	39	0.00258775	0.689999	0.689999
R-HSA-9037629	Lewis blood group biosynthesis	1	39	0.00258775	0.689999	0.689999
R-HSA-159418	Recycling of bile acids and salts	1	39	0.00258775	0.689999	0.689999
R-HSA-9749641	Aspirin ADME	2	80	0.00530821	0.69222	0.69222
R-HSA-2672351	Stimuli-sensing channels	3	119	0.00789596	0.692838	0.692838
R-HSA-112314	Neurotransmitter receptors and postsynaptic signal transmission	6	232	0.0153938	0.695859	0.695859
R-HSA-4086398	Ca2+ pathway	2	81	0.00537456	0.698708	0.698708
R-HSA-390522	Striated Muscle Contraction	1	40	0.0026541	0.699182	0.699182
R-HSA-189483	Heme degradation	1	40	0.0026541	0.699182	0.699182
R-HSA-392518	Signal amplification	1	41	0.00272046	0.708094	0.708094
R-HSA-6814122	Cooperation of PDCL (PhLP1) and TRiC/CCT in G-protein beta folding	1	41	0.00272046	0.708094	0.708094
R-HSA-5365859	RA biosynthesis pathway	1	41	0.00272046	0.708094	0.708094
R-HSA-382556	ABC-family proteins mediated transport	3	122	0.00809502	0.708716	0.708716
R-HSA-2219528	PI3K/AKT Signaling in Cancer	3	124	0.00822772	0.718947	0.718947
R-HSA-3781865	Diseases of glycosylation	5	202	0.0134032	0.724488	0.724488
R-HSA-111933	Calmodulin induced events	1	43	0.00285316	0.725134	0.725134
R-HSA-111997	CaM pathway	1	43	0.00285316	0.725134	0.725134
R-HSA-383280	Nuclear Receptor transcription pathway	2	86	0.00570632	0.729467	0.729467
R-HSA-1234174	Cellular response to hypoxia	2	86	0.00570632	0.729467	0.729467
R-HSA-6783783	Interleukin-10 signaling	2	86	0.00570632	0.729467	0.729467
R-HSA-1296072	Voltage gated Potassium channels	1	44	0.00291951	0.733279	0.733279
R-HSA-381771	Synthesis, secretion, and inactivation of Glucagon-like Peptide-1 (GLP-1)	1	44	0.00291951	0.733279	0.733279
R-HSA-419037	NCAM1 interactions	1	44	0.00291951	0.733279	0.733279
R-HSA-2980736	Peptide hormone metabolism	3	127	0.00842678	0.733769	0.733769
R-HSA-1638091	Heparan sulfate/heparin (HS-GAG) metabolism	2	88	0.00583903	0.741006	0.741006
R-HSA-416476	G alpha (q) signalling events	7	284	0.0188441	0.748227	0.748227
R-HSA-1566948	Elastic fibre formation	1	46	0.00305222	0.748852	0.748852
R-HSA-9648002	RAS processing	1	46	0.00305222	0.748852	0.748852
R-HSA-9609507	Protein localization	4	170	0.0112799	0.750139	0.750139
R-HSA-196757	Metabolism of folate and pterines	1	47	0.00311857	0.756295	0.756295
R-HSA-1500931	Cell-Cell communication	3	133	0.0088249	0.761557	0.761557
R-HSA-400508	Incretin synthesis, secretion, and inactivation	1	48	0.00318492	0.763518	0.763518
R-HSA-71240	Tryptophan catabolism	1	48	0.00318492	0.763518	0.763518
R-HSA-111996	Ca-dependent events	1	48	0.00318492	0.763518	0.763518
R-HSA-6794362	Protein-protein interactions at synapses	2	93	0.00617079	0.768025	0.768025
R-HSA-445355	Smooth Muscle Contraction	1	49	0.00325128	0.770527	0.770527
R-HSA-5423646	Aflatoxin activation and detoxification	1	49	0.00325128	0.770527	0.770527
R-HSA-446728	Cell junction organization	2	94	0.00623714	0.773125	0.773125
R-HSA-381676	Glucagon-like Peptide-1 (GLP1) regulates insulin secretion	1	50	0.00331763	0.777329	0.777329
R-HSA-2219530	Constitutive Signaling by Aberrant PI3K in Cancer	2	96	0.00636985	0.783034	0.783034
R-HSA-447115	Interleukin-12 family signaling	2	96	0.00636985	0.783034	0.783034
R-HSA-438064	Post NMDA receptor activation events	2	96	0.00636985	0.783034	0.783034
R-HSA-442660	Na+/Cl- dependent neurotransmitter transporters	1	51	0.00338398	0.78393	0.78393
R-HSA-9662851	Anti-inflammatory response favouring Leishmania parasite infection	7	297	0.0197067	0.787372	0.787372
R-HSA-9664433	Leishmania parasite growth and survival	7	297	0.0197067	0.787372	0.787372
R-HSA-5683826	Surfactant metabolism	1	52	0.00345034	0.790336	0.790336
R-HSA-2142691	Synthesis of Leukotrienes (LT) and Eoxins (EX)	1	52	0.00345034	0.790336	0.790336
R-HSA-9033658	Blood group systems biosynthesis	1	52	0.00345034	0.790336	0.790336
R-HSA-373076	Class A/1 (Rhodopsin-like receptors)	10	412	0.0273373	0.791062	0.791062
R-HSA-1489509	DAG and IP3 signaling	1	53	0.00351669	0.796552	0.796552
R-HSA-1630316	Glycosaminoglycan metabolism	4	183	0.0121425	0.798715	0.798715
R-HSA-72695	Formation of the ternary complex, and subsequently, the 43S complex	1	54	0.00358304	0.802584	0.802584
R-HSA-112315	Transmission across Chemical Synapses	8	343	0.0227589	0.807644	0.807644
R-HSA-6805567	Keratinization	5	226	0.0149957	0.807879	0.807879
R-HSA-3560782	Diseases associated with glycosaminoglycan metabolism	1	55	0.00364939	0.808438	0.808438
R-HSA-1483191	Synthesis of PC	1	55	0.00364939	0.808438	0.808438
R-HSA-500792	GPCR ligand binding	15	606	0.0402097	0.808528	0.808528
R-HSA-449147	Signaling by Interleukins	16	643	0.0426647	0.808858	0.808858
R-HSA-2682334	EPH-Ephrin signaling	2	102	0.00676796	0.810512	0.810512
R-HSA-532668	N-glycan trimming in the ER and Calnexin/Calreticulin cycle	1	57	0.0037821	0.819631	0.819631
R-HSA-9748784	Drug ADME	4	190	0.012607	0.821549	0.821549
R-HSA-9748787	Azathioprine ADME	1	58	0.00384845	0.82498	0.82498
R-HSA-209776	Metabolism of amine-derived hormones	1	58	0.00384845	0.82498	0.82498
R-HSA-5339562	Uptake and actions of bacterial toxins	1	60	0.00398116	0.835208	0.835208
R-HSA-6794361	Neurexins and neuroligins	1	60	0.00398116	0.835208	0.835208
R-HSA-177929	Signaling by EGFR	1	61	0.00404751	0.840097	0.840097
R-HSA-193704	p75 NTR receptor-mediated signalling	2	110	0.00729879	0.842311	0.842311
R-HSA-72649	Translation initiation complex formation	1	62	0.00411386	0.84484	0.84484
R-HSA-111885	Opioid Signalling	2	113	0.00749784	0.852934	0.852934
R-HSA-192105	Synthesis of bile acids and bile salts	2	113	0.00749784	0.852934	0.852934
R-HSA-72702	Ribosomal scanning and start codon recognition	1	64	0.00424657	0.85391	0.85391
R-HSA-5578775	Ion homeostasis	1	64	0.00424657	0.85391	0.85391
R-HSA-163125	Post-translational modification: synthesis of GPI-anchored proteins	2	115	0.00763055	0.859649	0.859649
R-HSA-72662	Activation of the mRNA upon binding of the cap-binding complex and eIFs, and subsequent binding to 43S	1	66	0.00437927	0.862451	0.862451
R-HSA-983712	Ion channel transport	4	206	0.0136686	0.865783	0.865783
R-HSA-9033241	Peroxisomal protein import	1	67	0.00444562	0.866533	0.866533
R-HSA-112043	PLC beta mediated events	1	67	0.00444562	0.866533	0.866533
R-HSA-112316	Neuronal System	11	489	0.0324464	0.868511	0.868511
R-HSA-8878159	Transcriptional regulation by RUNX3	2	118	0.00782961	0.869198	0.869198
R-HSA-8873719	RAB geranylgeranylation	1	68	0.00451198	0.870494	0.870494
R-HSA-1227986	Signaling by ERBB2	1	68	0.00451198	0.870494	0.870494
R-HSA-8978934	Metabolism of cofactors	1	68	0.00451198	0.870494	0.870494
R-HSA-375165	NCAM signaling for neurite out-growth	1	70	0.00464468	0.878067	0.878067
R-HSA-186797	Signaling by PDGF	1	70	0.00464468	0.878067	0.878067
R-HSA-2142753	Arachidonic acid metabolism	3	168	0.0111472	0.879955	0.879955
R-HSA-936837	Ion transport by P-type ATPases	1	71	0.00471103	0.881687	0.881687
R-HSA-2187338	Visual phototransduction	3	169	0.0112136	0.882397	0.882397
R-HSA-1234176	Oxygen-dependent proline hydroxylation of Hypoxia-inducible Factor Alpha	1	72	0.00477739	0.885199	0.885199
R-HSA-6790901	rRNA modification in the nucleus and cytosol	1	72	0.00477739	0.885199	0.885199
R-HSA-196071	Metabolism of steroid hormones	1	72	0.00477739	0.885199	0.885199
R-HSA-112040	G-protein mediated events	1	73	0.00484374	0.888607	0.888607
R-HSA-913709	O-linked glycosylation of mucins	1	73	0.00484374	0.888607	0.888607
R-HSA-5362517	Signaling by Retinoic Acid	1	73	0.00484374	0.888607	0.888607
R-HSA-194068	Bile acid and bile salt metabolism	2	125	0.00829407	0.889203	0.889203
R-HSA-381426	Regulation of Insulin-like Growth Factor (IGF) transport and uptake by Insulin-like Growth Factor Binding Proteins (IGFBPs)	2	127	0.00842678	0.894376	0.894376
R-HSA-9707587	Regulation of HMOX1 expression and activity	1	75	0.00497644	0.895123	0.895123
R-HSA-9662360	Sensory processing of sound by inner hair cells of the cochlea	1	76	0.0050428	0.898237	0.898237
R-HSA-189445	Metabolism of porphyrins	1	76	0.0050428	0.898237	0.898237
R-HSA-6811558	PI5P, PP2A and IER3 Regulate PI3K/AKT Signaling	2	129	0.00855949	0.899323	0.899323
R-HSA-156580	Phase II - Conjugation of compounds	5	265	0.0175834	0.899381	0.899381
R-HSA-975634	Retinoid metabolism and transport	1	79	0.00524186	0.907037	0.907037
R-HSA-74259	Purine catabolism	1	80	0.00530821	0.909798	0.909798
R-HSA-199418	Negative regulation of the PI3K/AKT network	2	137	0.00909031	0.917031	0.917031
R-HSA-917937	Iron uptake and transport	1	83	0.00550727	0.9176	0.9176
R-HSA-9020591	Interleukin-12 signaling	1	84	0.00557362	0.920047	0.920047
R-HSA-977606	Regulation of Complement cascade	2	139	0.00922301	0.920978	0.920978
R-HSA-416482	G alpha (12/13) signalling events	1	86	0.00570632	0.924728	0.924728
R-HSA-9664323	FCGR3A-mediated IL10 synthesis	2	141	0.00935572	0.924747	0.924747
R-HSA-9659379	Sensory processing of sound	1	87	0.00577268	0.926965	0.926965
R-HSA-8956319	Nucleotide catabolism	2	144	0.00955477	0.930085	0.930085
R-HSA-977225	Amyloid fiber formation	1	89	0.00590538	0.931241	0.931241
R-HSA-9018677	Biosynthesis of DHA-derived SPMs	1	89	0.00590538	0.931241	0.931241
R-HSA-6806667	Metabolism of fat-soluble vitamins	1	89	0.00590538	0.931241	0.931241
R-HSA-163685	Integration of energy metabolism	2	145	0.00962113	0.931784	0.931784
R-HSA-390918	Peroxisomal lipid metabolism	1	90	0.00597173	0.933284	0.933284
R-HSA-8878166	Transcriptional regulation by RUNX2	2	147	0.00975383	0.935065	0.935065
R-HSA-418594	G alpha (i) signalling events	8	426	0.0282662	0.941891	0.941891
R-HSA-211859	Biological oxidations	11	551	0.0365603	0.942162	0.942162
R-HSA-375276	Peptide ligand-binding receptors	3	203	0.0134696	0.943013	0.943013
R-HSA-390466	Chaperonin-mediated protein folding	1	96	0.00636985	0.944334	0.944334
R-HSA-211945	Phase I - Functionalization of compounds	5	299	0.0198394	0.94562	0.94562
R-HSA-173623	Classical antibody-mediated complement activation	1	97	0.0064362	0.945989	0.945989
R-HSA-156902	Peptide chain elongation	1	97	0.0064362	0.945989	0.945989
R-HSA-420499	Class C/3 (Metabotropic glutamate/pheromone receptors)	1	97	0.0064362	0.945989	0.945989
R-HSA-166658	Complement cascade	2	156	0.010351	0.948064	0.948064
R-HSA-8939211	ESR-mediated signaling	4	257	0.0170526	0.949824	0.949824
R-HSA-112310	Neurotransmitter release cycle	1	100	0.00663526	0.950666	0.950666
R-HSA-73887	Death Receptor Signalling	2	159	0.0105501	0.951817	0.951817
R-HSA-975956	Nonsense Mediated Decay (NMD) independent of the Exon Junction Complex (EJC)	1	101	0.00670161	0.952133	0.952133
R-HSA-156842	Eukaryotic Translation Elongation	1	102	0.00676796	0.953557	0.953557
R-HSA-391251	Protein folding	1	102	0.00676796	0.953557	0.953557
R-HSA-2029481	FCGR activation	1	103	0.00683432	0.954938	0.954938
R-HSA-72689	Formation of a pool of free 40S subunits	1	106	0.00703338	0.958841	0.958841
R-HSA-72764	Eukaryotic Translation Termination	1	106	0.00703338	0.958841	0.958841
R-HSA-422356	Regulation of insulin secretion	1	106	0.00703338	0.958841	0.958841
R-HSA-5687128	MAPK6/MAPK4 signaling	1	106	0.00703338	0.958841	0.958841
R-HSA-3858494	Beta-catenin independent WNT signaling	2	166	0.0110145	0.959594	0.959594
R-HSA-9658195	Leishmania infection	7	406	0.0269392	0.960416	0.960416
R-HSA-425393	Transport of inorganic cations/anions and amino acids/oligopeptides	2	167	0.0110809	0.960602	0.960602
R-HSA-8957275	Post-translational protein phosphorylation	1	109	0.00723243	0.962407	0.962407
R-HSA-381340	Transcriptional regulation of white adipocyte differentiation	1	109	0.00723243	0.962407	0.962407
R-HSA-425397	Transport of vitamins, nucleosides, and related molecules	1	109	0.00723243	0.962407	0.962407
R-HSA-1483206	Glycerophospholipid biosynthesis	3	222	0.0147303	0.962693	0.962693
R-HSA-166786	Creation of C4 and C2 activators	1	111	0.00736514	0.964611	0.964611
R-HSA-2408557	Selenocysteine synthesis	1	112	0.00743149	0.965665	0.965665
R-HSA-192823	Viral mRNA Translation	1	114	0.0075642	0.967678	0.967678
R-HSA-9633012	Response of EIF2AK4 (GCN2) to amino acid deficiency	1	115	0.00763055	0.96864	0.96864
R-HSA-8856825	Cargo recognition for clathrin-mediated endocytosis	1	115	0.00763055	0.96864	0.96864
R-HSA-2408522	Selenoamino acid metabolism	2	180	0.0119435	0.971696	0.971696
R-HSA-1799339	SRP-dependent cotranslational protein targeting to membrane	1	119	0.00789596	0.972212	0.972212
R-HSA-72706	GTP hydrolysis and joining of the 60S ribosomal subunit	1	120	0.00796231	0.973039	0.973039
R-HSA-156827	L13a-mediated translational silencing of Ceruloplasmin expression	1	120	0.00796231	0.973039	0.973039
R-HSA-166663	Initial triggering of complement	1	120	0.00796231	0.973039	0.973039
R-HSA-211000	Gene Silencing by RNA	1	120	0.00796231	0.973039	0.973039
R-HSA-6803157	Antimicrobial peptides	1	123	0.00816137	0.975377	0.975377
R-HSA-211897	Cytochrome P450 - arranged by substrate type	2	186	0.0123416	0.975736	0.975736
R-HSA-8951664	Neddylation	3	241	0.015991	0.975851	0.975851
R-HSA-927802	Nonsense-Mediated Decay (NMD)	1	124	0.00822772	0.97611	0.97611
R-HSA-975957	Nonsense Mediated Decay (NMD) enhanced by the Exon Junction Complex (EJC)	1	124	0.00822772	0.97611	0.97611
R-HSA-5610787	Hedgehog 'off' state	1	124	0.00822772	0.97611	0.97611
R-HSA-909733	Interferon alpha/beta signaling	2	188	0.0124743	0.976955	0.976955
R-HSA-372790	Signaling by GPCR	17	871	0.0577931	0.979377	0.979377
R-HSA-2029485	Role of phospholipids in phagocytosis	1	129	0.00855949	0.979463	0.979463
R-HSA-72737	Cap-dependent Translation Initiation	1	130	0.00862584	0.980075	0.980075
R-HSA-72613	Eukaryotic Translation Initiation	1	130	0.00862584	0.980075	0.980075
R-HSA-388396	GPCR downstream signalling	15	792	0.0525513	0.98035	0.98035
R-HSA-202733	Cell surface interactions at the vascular wall	3	257	0.0170526	0.983386	0.983386
R-HSA-196849	Metabolism of water-soluble vitamins and cofactors	3	257	0.0170526	0.983386	0.983386
R-HSA-9717207	Sensory perception of sweet, bitter, and umami (glutamate) taste	1	137	0.00909031	0.983879	0.983879
R-HSA-212165	Epigenetic regulation of gene expression	1	139	0.00922301	0.984826	0.984826
R-HSA-983168	Antigen processing: Ubiquitination & Proteasome degradation	4	315	0.0209011	0.985307	0.985307
R-HSA-187037	Signaling by NTRK1 (TRKA)	1	143	0.00948842	0.986556	0.986556
R-HSA-5617833	Cilium Assembly	2	210	0.013934	0.986999	0.986999
R-HSA-9717189	Sensory perception of taste	1	147	0.00975383	0.98809	0.98809
R-HSA-2132295	MHC class II antigen presentation	1	149	0.00988654	0.98879	0.98879
R-HSA-196854	Metabolism of vitamins and cofactors	5	382	0.0253467	0.989637	0.989637
R-HSA-195721	Signaling by WNT	4	332	0.0220291	0.989925	0.989925
R-HSA-163200	Respiratory electron transport, ATP synthesis by chemiosmotic coupling, and heat production by uncoupling proteins.	1	153	0.0101519	0.990069	0.990069
R-HSA-9006931	Signaling by Nuclear Receptors	5	387	0.0256785	0.990677	0.990677
R-HSA-9664407	Parasite infection	1	157	0.0104174	0.991203	0.991203
R-HSA-9664422	FCGR3A-mediated phagocytosis	1	157	0.0104174	0.991203	0.991203
R-HSA-9664417	Leishmania phagocytosis	1	157	0.0104174	0.991203	0.991203
R-HSA-2029482	Regulation of actin dynamics for phagocytic cup formation	1	158	0.0104837	0.991466	0.991466
R-HSA-9707564	Cytoprotection by HMOX1	1	158	0.0104837	0.991466	0.991466
R-HSA-9018678	Biosynthesis of specialized proresolving mediators (SPMs)	1	159	0.0105501	0.99172	0.99172
R-HSA-8856828	Clathrin-mediated endocytosis	1	161	0.0106828	0.992207	0.992207
R-HSA-425366	Transport of bile salts and organic acids, metal ions and amine compounds	1	165	0.0109482	0.993097	0.993097
R-HSA-166520	Signaling by NTRKs	1	166	0.0110145	0.993304	0.993304
R-HSA-5358351	Signaling by Hedgehog	1	168	0.0111472	0.993698	0.993698
R-HSA-71387	Metabolism of carbohydrates	6	457	0.0303231	0.993844	0.993844
R-HSA-5668914	Diseases of metabolism	5	410	0.0272046	0.994309	0.994309
R-HSA-168273	Influenza Viral RNA Transcription and Replication	1	173	0.011479	0.994585	0.994585
R-HSA-9610379	HCMV Late Events	1	175	0.0116117	0.994903	0.994903
R-HSA-9711097	Cellular response to starvation	1	176	0.0116781	0.995056	0.995056
R-HSA-9006925	Intracellular signaling by second messengers	4	366	0.0242851	0.995356	0.995356
R-HSA-877300	Interferon gamma signaling	2	250	0.0165881	0.995511	0.995511
R-HSA-1483257	Phospholipid metabolism	3	315	0.0209011	0.995924	0.995924
R-HSA-9010553	Regulation of expression of SLITs and ROBOs	1	183	0.0121425	0.996002	0.996002
R-HSA-198933	Immunoregulatory interactions between a Lymphoid and a non-Lymphoid cell	3	316	0.0209674	0.996024	0.996024
R-HSA-15869	Metabolism of nucleotides	2	256	0.0169863	0.996181	0.996181
R-HSA-5619102	SLC transporter disorders	1	185	0.0122752	0.996238	0.996238
R-HSA-1257604	PIP3 activates AKT signaling	3	319	0.0211665	0.99631	0.99631
R-HSA-168898	Toll-like Receptor Cascades	1	188	0.0124743	0.996565	0.996565
R-HSA-5673001	RAF/MAP kinase cascade	3	322	0.0213655	0.996575	0.996575
R-HSA-5683057	MAPK family signaling cascades	4	380	0.025214	0.996647	0.996647
R-HSA-6791226	Major pathway of rRNA processing in the nucleolus and cytosol	1	189	0.0125406	0.996668	0.996668
R-HSA-2029480	Fcgamma receptor (FCGR) dependent phagocytosis	1	193	0.0128061	0.997049	0.997049
R-HSA-5684996	MAPK1/MAPK3 signaling	3	329	0.02183	0.997125	0.997125
R-HSA-983231	Factors involved in megakaryocyte development and platelet production	1	194	0.0128724	0.997138	0.997138
R-HSA-8957322	Metabolism of steroids	3	330	0.0218964	0.997196	0.997196
R-HSA-382551	Transport of small molecules	16	966	0.0640966	0.997391	0.997391
R-HSA-168255	Influenza Infection	1	198	0.0131378	0.997465	0.997465
R-HSA-109582	Hemostasis	12	803	0.0532811	0.998045	0.998045
R-HSA-8868773	rRNA processing in the nucleus and cytosol	1	208	0.0138013	0.99813	0.99813
R-HSA-9006934	Signaling by Receptor Tyrosine Kinases	8	618	0.0410059	0.99825	0.99825
R-HSA-9711123	Cellular response to chemical stress	1	212	0.0140668	0.998344	0.998344
R-HSA-9609690	HCMV Early Events	1	215	0.0142658	0.998488	0.998488
R-HSA-201681	TCF dependent signaling in response to WNT	1	216	0.0143322	0.998534	0.998534
R-HSA-425407	SLC-mediated transmembrane transport	4	421	0.0279344	0.998735	0.998735
R-HSA-8978868	Fatty acid metabolism	4	431	0.028598	0.999007	0.999007
R-HSA-376176	Signaling by ROBO receptors	1	235	0.0155929	0.999178	0.999178
R-HSA-1428517	The citric acid (TCA) cycle and respiratory electron transport	1	238	0.0157919	0.99925	0.99925
R-HSA-72312	rRNA processing	1	246	0.0163227	0.999412	0.999412
R-HSA-1852241	Organelle biogenesis and maintenance	2	338	0.0224272	0.999599	0.999599
R-HSA-8878171	Transcriptional regulation by RUNX1	1	261	0.017318	0.999628	0.999628
R-HSA-983169	Class I MHC mediated antigen processing & presentation	4	474	0.0314511	0.999655	0.999655
R-HSA-1280215	Cytokine Signaling in Immune system	16	1092	0.072457	0.999705	0.999705
R-HSA-9609646	HCMV Infection	1	270	0.0179152	0.999717	0.999717
R-HSA-5619115	Disorders of transmembrane transporters	1	280	0.0185787	0.999792	0.999792
R-HSA-1266738	Developmental Biology	19	1263	0.0838033	0.999839	0.999839
R-HSA-913531	Interferon Signaling	2	394	0.0261429	0.999917	0.999917
R-HSA-6798695	Neutrophil degranulation	3	480	0.0318492	0.999944	0.999944
R-HSA-71291	Metabolism of amino acids and derivatives	6	668	0.0443235	0.999946	0.999946
R-HSA-9675108	Nervous system development	5	621	0.041205	0.99996	0.99996
R-HSA-446203	Asparagine N-linked glycosylation	2	421	0.0279344	0.999962	0.999962
R-HSA-5663202	Diseases of signal transduction by growth factor receptors and second messengers	3	498	0.0330436	0.999966	0.999966
R-HSA-72766	Translation	1	339	0.0224935	0.999966	0.999966
R-HSA-422475	Axon guidance	4	585	0.0388163	0.99998	0.99998
R-HSA-5653656	Vesicle-mediated transport	7	827	0.0548736	0.999995	0.999995
R-HSA-1280218	Adaptive Immune System	8	1005	0.0666844	1	1
R-HSA-597592	Post-translational protein modification	15	1600	0.106164	1	1
R-HSA-556833	Metabolism of lipids	12	1446	0.0959459	1	1
R-HSA-199991	Membrane Trafficking	1	667	0.0442572	1	1
R-HSA-8953854	Metabolism of RNA	2	785	0.0520868	1	1
R-HSA-2262752	Cellular responses to stress	4	953	0.063234	1	1
R-HSA-5663205	Infectious disease	10	1355	0.0899078	1	1
R-HSA-8953897	Cellular responses to stimuli	4	971	0.0644284	1	1
R-HSA-212436	Generic Transcription Pathway	12	1555	0.103178	1	1
R-HSA-168249	Innate Immune System	7	1334	0.0885144	1	1
R-HSA-392499	Metabolism of proteins	22	2207	0.14644	1	1
R-HSA-73857	RNA Polymerase II Transcription	12	1695	0.112468	1	1
R-HSA-381753	Olfactory Signaling Pathway	1	887	0.0588548	1	1
R-HSA-9709957	Sensory Perception	5	1262	0.083737	1	1
R-HSA-74160	Gene expression (Transcription)	14	1858	0.123283	1	1
R-HSA-162582	Signal Transduction	35	3011	0.199788	1	1
R-HSA-168256	Immune System	28	2684	0.17809	1	1
R-HSA-1643685	Disease	20	2435	0.161569	1	1
R-HSA-1430728	Metabolism	41	3643	0.241723	1	1
