# Supplementary material for: Anaplasma phagocytophilum Transmission Activates Immune Pathways While Repressing Wound Healing in the Skin
Source: Life (Basel). 2022 Nov 24;12(12):1965. doi: 10.3390/life12121965 (PMC9781593; doi:10.3390/life12121965)
Supplement: Supplementary file 1 [file life-12-01965-s001.zip › Table S3. Overrepresented pathways upregulated genes Baseline v Anaplasma.xlsx]

## Sheet: Overrepresented pathways upregu
Pathway identifier	Pathway name	#Entities found	#Entities total	Entities ratio	Entities pValue	Entities FDR
R-HSA-6783783	Interleukin-10 signaling	51	86	0.00570632	1.11022e-16	4.29656e-14
R-HSA-449147	Signaling by Interleukins	152	643	0.0426647	1.11022e-16	4.29656e-14
R-HSA-168256	Immune System	471	2684	0.17809	1.11022e-16	4.29656e-14
R-HSA-1280215	Cytokine Signaling in Immune system	256	1092	0.072457	1.11022e-16	4.29656e-14
R-HSA-913531	Interferon Signaling	104	394	0.0261429	1.33227e-15	4.13003e-13
R-HSA-6785807	Interleukin-4 and Interleukin-13 signaling	65	211	0.0140004	5.36904e-13	1.38521e-10
R-HSA-909733	Interferon alpha/beta signaling	57	188	0.0124743	2.59845e-11	5.74259e-09
R-HSA-380108	Chemokine receptors bind chemokines	27	57	0.0037821	6.629e-10	1.2794e-07
R-HSA-6798695	Neutrophil degranulation	99	480	0.0318492	4.69676e-09	8.07842e-07
R-HSA-877300	Interferon gamma signaling	60	250	0.0165881	4.10915e-08	6.36918e-06
R-HSA-168249	Innate Immune System	193	1334	0.0885144	7.17623e-05	0.0100467
R-HSA-6804114	TP53 Regulates Transcription of Genes Involved in G2 Cell Cycle Arrest	10	21	0.0013934	0.000146751	0.0175648
R-HSA-8949275	RUNX3 Regulates Immune Response and Cell Migration	7	10	0.000663526	0.000147603	0.0175648
R-HSA-2500257	Resolution of Sister Chromatid Cohesion	30	134	0.00889125	0.000295642	0.0308954
R-HSA-156711	Polo-like kinase mediated events	10	23	0.00152611	0.000299956	0.0308954
R-HSA-375276	Peptide ligand-binding receptors	40	203	0.0134696	0.000430993	0.0381614
R-HSA-141444	Amplification of signal from unattached kinetochores via a MAD2 inhibitory signal	23	94	0.00623714	0.000443737	0.0381614
R-HSA-141424	Amplification of signal from the kinetochores	23	94	0.00623714	0.000443737	0.0381614
