# Supplementary material for: Anaplasma phagocytophilum Transmission Activates Immune Pathways While Repressing Wound Healing in the Skin
Source: Life (Basel). 2022 Nov 24;12(12):1965. doi: 10.3390/life12121965 (PMC9781593; doi:10.3390/life12121965)
Supplement: Supplementary file 1 [file life-12-01965-s001.zip › Table S4. Overrepresented pathways downregulated genes baseline Anaplasma.xlsx]

## Sheet: Overrepresented pathways downre
Pathway identifier	Pathway name	#Entities found	#Entities total	Entities ratio	Entities pValue	Entities FDR
R-HSA-390522	Striated Muscle Contraction	20	40	0.0026541	3.81743e-10	4.40532e-07
R-HSA-397014	Muscle contraction	45	213	0.0141331	2.44395e-08	1.41016e-05
R-HSA-3000178	ECM proteoglycans	20	79	0.00524186	1.56773e-05	0.00597801
R-HSA-8874081	MET activates PTK2 signaling	12	32	0.00212328	2.0757e-05	0.00597801
