# Supplementary material for: Anaplasma phagocytophilum Transmission Activates Immune Pathways While Repressing Wound Healing in the Skin
Source: Life (Basel). 2022 Nov 24;12(12):1965. doi: 10.3390/life12121965 (PMC9781593; doi:10.3390/life12121965)
Supplement: Supplementary file 1 [file life-12-01965-s001.zip › Table S5. Pathway Enrichment (PE) analysis of upregulated genes unique to infected tick bite sites when compared to intact skin.xlsx]

## Sheet: result (1)
Table S5. Pathway Enrichment (PE) analysis of upregulated genes unique to infected tick bite sites when compared to intact skin
Pathway identifier	Pathway name	#Entities found	#Entities total	Entities ratio	Entities pValue	Entities FDR
R-HSA-1280215	Cytokine Signaling in Immune system	124	1107	0.0729105	1.54321e-14	1.8858e-11
R-HSA-913531	Interferon Signaling	63	397	0.0261477	8.70415e-14	5.31823e-11
R-HSA-877300	Interferon gamma signaling	39	252	0.0165975	9.82118e-09	3.99722e-06
R-HSA-168256	Immune System	207	2698	0.177699	5.03785e-08	1.53654e-05
R-HSA-449147	Signaling by Interleukins	70	658	0.0433379	9.52936e-08	2.32516e-05
R-HSA-909733	Interferon alpha/beta signaling	30	190	0.012514	3.26815e-07	6.63434e-05
R-HSA-6783783	Interleukin-10 signaling	16	86	0.00566423	2.69312e-05	0.00468603
R-HSA-933543	NF-kB activation through FADD/RIP-1 pathway mediated by caspase-8 and -10	6	14	0.000922084	0.000133597	0.0203067
R-HSA-8949275	RUNX3 Regulates Immune Response and Cell Migration	5	10	0.000658631	0.000241174	0.0325584
