# Supplementary material for: Anaplasma phagocytophilum Transmission Activates Immune Pathways While Repressing Wound Healing in the Skin
Source: Life (Basel). 2022 Nov 24;12(12):1965. doi: 10.3390/life12121965 (PMC9781593; doi:10.3390/life12121965)
Supplement: Supplementary file 1 [file life-12-01965-s001.zip › Table S6. Pathway Enrichment (PE) analysis of upregulated genes unique to uninfected tick bite sites when compared to intact skin.xlsx]

## Sheet: result (2)
Table S6. Pathway Enrichment (PE) analysis of upregulated genes unique to uninfected tick bite sites when compared to intact skin
Pathway identifier	Pathway name	#Entities found	#Entities total	Entities ratio	Entities pValue	Entities FDR
R-HSA-187042	TRKA activation by NGF	2	5	0.000329316	0.000426036	0.0819719
R-HSA-5607761	Dectin-1 mediated noncanonical NF-kB signaling	4	66	0.00434697	0.000677454	0.0819719
R-HSA-187015	Activation of TRKA receptors	2	10	0.000658631	0.00167164	0.133731
R-HSA-375281	Hormone ligand-binding receptors	2	14	0.000922084	0.00322643	0.156452
R-HSA-373076	Class A/1 (Rhodopsin-like receptors)	8	414	0.0272673	0.00325941	0.156452
R-HSA-380108	Chemokine receptors bind chemokines	3	57	0.0037542	0.0048737	0.193043
R-HSA-5607764	CLEC7A (Dectin-1) signaling	4	120	0.00790358	0.00581561	0.193043
R-HSA-169893	Prolonged ERK activation events	2	20	0.00131726	0.00643475	0.193043
R-HSA-168874	Transport of HA trimer, NA tetramer and M2 tetramer from the endoplasmic reticulum to the Golgi Apparatus	1	3	0.000197589	0.0176276	0.30868
R-HSA-9008059	Interleukin-37 signaling	2	36	0.00237107	0.0196137	0.30868
R-HSA-168277	Influenza Virus Induced Apoptosis	1	4	0.000263453	0.0234349	0.30868
R-HSA-187687	Signalling to ERKs	2	42	0.00276625	0.026095	0.30868
R-HSA-168249	Innate Immune System	14	1345	0.0885859	0.0268797	0.30868
R-HSA-500792	GPCR ligand binding	8	608	0.0400448	0.0280485	0.30868
R-HSA-167021	PLC-gamma1 signalling	1	5	0.000329316	0.0292082	0.30868
R-HSA-198745	Signalling to STAT3	1	5	0.000329316	0.0292082	0.30868
R-HSA-5621481	C-type lectin receptors (CLRs)	4	203	0.0133702	0.0330045	0.30868
R-HSA-372790	Signaling by GPCR	10	875	0.0576302	0.0344722	0.30868
R-HSA-1307965	betaKlotho-mediated ligand binding	1	6	0.000395179	0.0349478	0.30868
R-HSA-203754	NOSIP mediated eNOS trafficking	1	7	0.000461042	0.0406539	0.30868
R-HSA-168316	Assembly of Viral Components at the Budding Site	1	7	0.000461042	0.0406539	0.30868
R-HSA-187024	NGF-independant TRKA activation	1	8	0.000526905	0.0463265	0.30868
R-HSA-187706	Signalling to p38 via RIT and RIN	1	8	0.000526905	0.0463265	0.30868
R-HSA-203641	NOSTRIN mediated eNOS trafficking	1	10	0.000658631	0.0575726	0.30868
