# Supplementary material for: Anaplasma phagocytophilum Transmission Activates Immune Pathways While Repressing Wound Healing in the Skin
Source: Life (Basel). 2022 Nov 24;12(12):1965. doi: 10.3390/life12121965 (PMC9781593; doi:10.3390/life12121965)
Supplement: Supplementary file 1 [file life-12-01965-s001.zip › Table S7. Pathway Enrichment (PE) analysis of downregulated genes unique to infected tick bite sites when compared to intact skin.xlsx]

## Sheet: result (3)
Table S7. Pathway Enrichment (PE) analysis of downregulated genes unique to infected tick bite sites when compared to intact skin
Pathway identifier	Pathway name	#Entities found	#Entities total	Entities ratio	Entities pValue	Entities FDR
R-HSA-390522	Striated Muscle Contraction	19	40	0.00263453	1.09792e-11	1.04632e-08
R-HSA-397014	Muscle contraction	41	232	0.0152802	1.71755e-09	8.17556e-07
R-HSA-8948216	Collagen chain trimerization	13	44	0.00289798	3.75848e-06	0.00119144
R-HSA-5578775	Ion homeostasis	14	64	0.00421524	4.41223e-05	0.0105011
R-HSA-5576891	Cardiac conduction	22	147	0.00968188	0.000110242	0.0179573
R-HSA-3000178	ECM proteoglycans	15	79	0.00520319	0.000113654	0.0179573
R-HSA-1474244	Extracellular matrix organization	37	328	0.0216031	0.00023543	0.0269304
R-HSA-1474290	Collagen formation	17	104	0.00684977	0.00023833	0.0269304
R-HSA-1650814	Collagen biosynthesis and modifying enzymes	14	76	0.0050056	0.00025648	0.0269304
