# Supplementary material for: Anaplasma phagocytophilum Transmission Activates Immune Pathways While Repressing Wound Healing in the Skin
Source: Life (Basel). 2022 Nov 24;12(12):1965. doi: 10.3390/life12121965 (PMC9781593; doi:10.3390/life12121965)
Supplement: Supplementary file 1 [file life-12-01965-s001.zip › Table S8. Pathway Enrichment (PE) analysis of downregulated genes unique to uninfected tick bite sites when compared to intact skin.xlsx]

## Sheet: result (4)
Table S8. Pathway Enrichment (PE) analysis of downregulated genes unique to uninfected tick bite sites when compared to intact skin
Pathway identifier	Pathway name	#Entities found	#Entities total	Entities ratio	Entities pValue	Entities FDR
R-HSA-6788467	IL-6-type cytokine receptor ligand interactions	2	17	0.00111967	0.00264092	0.309149
R-HSA-196836	Vitamin C (ascorbate) metabolism	2	26	0.00171244	0.00602175	0.309149
R-HSA-6783589	Interleukin-6 family signaling	2	30	0.00197589	0.00792691	0.309149
R-HSA-73621	Pyrimidine catabolism	2	51	0.00335902	0.0215925	0.426082
R-HSA-375280	Amine ligand-binding receptors	2	52	0.00342488	0.0223846	0.426082
R-HSA-6809371	Formation of the cornified envelope	3	138	0.00908911	0.02337	0.426082
R-HSA-390648	Muscarinic acetylcholine receptors	1	7	0.000461042	0.0304245	0.426082
R-HSA-5576894	Phase 1 - inactivation of fast Na+ channels	1	8	0.000526905	0.0346958	0.426082
R-HSA-2892245	POU5F1 (OCT4), SOX2, NANOG repress genes related to differentiation	1	10	0.000658631	0.0431827	0.426082
R-HSA-9020933	Interleukin-23 signaling	1	11	0.000724495	0.0473986	0.426082
R-HSA-390696	Adrenoceptors	1	11	0.000724495	0.0473986	0.426082
R-HSA-446107	Type I hemidesmosome assembly	1	11	0.000724495	0.0473986	0.426082
R-HSA-629594	Highly calcium permeable postsynaptic nicotinic acetylcholine receptors	1	13	0.000856221	0.0557755	0.426082
R-HSA-622327	Postsynaptic nicotinic acetylcholine receptors	1	17	0.00111967	0.0723123	0.426082
R-HSA-181431	Acetylcholine binding and downstream events	1	17	0.00111967	0.0723123	0.426082
R-HSA-6805567	Keratinization	3	226	0.0148851	0.0784175	0.426082
R-HSA-209931	Serotonin and melatonin biosynthesis	1	20	0.00131726	0.0845273	0.426082
R-HSA-432047	Passive transport by Aquaporins	1	21	0.00138313	0.0885637	0.426082
R-HSA-2453864	Retinoid cycle disease events	1	31	0.00204176	0.127975	0.426082
R-HSA-2474795	Diseases associated with visual transduction	1	31	0.00204176	0.127975	0.426082
R-HSA-9675143	Diseases of the neuronal system	1	31	0.00204176	0.127975	0.426082
R-HSA-3295583	TRP channels	1	32	0.00210762	0.131823	0.426082
